# Supplementary material for: The Role of Ca2+ Sparks in Force Frequency Relationships in Guinea Pig Ventricular Myocytes
Source: Biomolecules. 2022 Oct 27;12(11):1577. doi: 10.3390/biom12111577 (PMC9687237; doi:10.3390/biom12111577)
Supplement: Supplementary file 1 [file biomolecules-12-01577-s001.zip]

Archive with 288 entries (276 files):
- ECC_GPU_FFR/.nfs000000000452611700000006
- ECC_GPU_FFR/Compartmental_code/
- ECC_GPU_FFR/Compartmental_code/cuda_interop.mod
- ECC_GPU_FFR/Compartmental_code/cuda_interop.o
- ECC_GPU_FFR/Compartmental_code/cudpp.mod
- ECC_GPU_FFR/Compartmental_code/data_ecc.mod
- ECC_GPU_FFR/Compartmental_code/data_ecc.o
- ECC_GPU_FFR/Compartmental_code/data_ecc_gpu.mod
- ECC_GPU_FFR/Compartmental_code/data_ecc_gpu.o
- ECC_GPU_FFR/Compartmental_code/data_global.mod
- ECC_GPU_FFR/Compartmental_code/data_global.o
- ECC_GPU_FFR/Compartmental_code/ecc_gpu
- ECC_GPU_FFR/Compartmental_code/ecc_gpu_utility.mod
- ECC_GPU_FFR/Compartmental_code/ecc_gpu_utility.o
- ECC_GPU_FFR/Compartmental_code/error_codes.mod
- ECC_GPU_FFR/Compartmental_code/error_codes.o
- ECC_GPU_FFR/Compartmental_code/fort.22
- ECC_GPU_FFR/Compartmental_code/hdf5_utility.mod
- ECC_GPU_FFR/Compartmental_code/hdf5_utility.o
- ECC_GPU_FFR/Compartmental_code/LCC_Markov.conf
- ECC_GPU_FFR/Compartmental_code/LCC_Markov_Mahajan2008.conf
- ECC_GPU_FFR/Compartmental_code/LCC_Markov_Morotti2012.conf
- ECC_GPU_FFR/Compartmental_code/LCC_Markov_Sun2000.conf
- ECC_GPU_FFR/Compartmental_code/LCC_Markov_Sun2000_5state.conf
- ECC_GPU_FFR/Compartmental_code/LCC_Markov_Williams_7state.conf
- ECC_GPU_FFR/Compartmental_code/LCC_Markov_Williams_7state_newalgorithm.conf
- ECC_GPU_FFR/Compartmental_code/library_Fermi/
- ECC_GPU_FFR/Compartmental_code/library_Fermi/libmycudart.so
- ECC_GPU_FFR/Compartmental_code/library_Fermi/libreduction.so
- ECC_GPU_FFR/Compartmental_code/library_Fermi/libsaru.so
- ECC_GPU_FFR/Compartmental_code/library_Kepler/
- ECC_GPU_FFR/Compartmental_code/library_Kepler/libmycudart.so
- ECC_GPU_FFR/Compartmental_code/library_Kepler/libreduction.so
- ECC_GPU_FFR/Compartmental_code/library_Kepler/libsaru.so
- ECC_GPU_FFR/Compartmental_code/log_file.txt
- ECC_GPU_FFR/Compartmental_code/m_inspar.mod
- ECC_GPU_FFR/Compartmental_code/m_inspar.o
- ECC_GPU_FFR/Compartmental_code/main.o
- ECC_GPU_FFR/Compartmental_code/Makefile
- ECC_GPU_FFR/Compartmental_code/makeks_utility.mod
- ECC_GPU_FFR/Compartmental_code/makeKs_utility.o
- ECC_GPU_FFR/Compartmental_code/math_utility.mod
- ECC_GPU_FFR/Compartmental_code/math_utility.o
- ECC_GPU_FFR/Compartmental_code/matrix_utility.mod
- ECC_GPU_FFR/Compartmental_code/matrix_utility.o
- ECC_GPU_FFR/Compartmental_code/objs/
- ECC_GPU_FFR/Compartmental_code/objs/cuda_interop.o
- ECC_GPU_FFR/Compartmental_code/objs/cudpp.o
- ECC_GPU_FFR/Compartmental_code/objs/data_ecc.o
- ECC_GPU_FFR/Compartmental_code/objs/data_ecc_gpu.o
- ECC_GPU_FFR/Compartmental_code/objs/data_global.o
- ECC_GPU_FFR/Compartmental_code/objs/ecc_gpu_utility.o
- ECC_GPU_FFR/Compartmental_code/objs/error_codes.o
- ECC_GPU_FFR/Compartmental_code/objs/hdf5_utility.o
- ECC_GPU_FFR/Compartmental_code/objs/m_inspar.o
- ECC_GPU_FFR/Compartmental_code/objs/makeKs_utility.o
- ECC_GPU_FFR/Compartmental_code/objs/math_utility.o
- ECC_GPU_FFR/Compartmental_code/objs/matrix_utility.o
- ECC_GPU_FFR/Compartmental_code/objs/opengl_kinds.o
- ECC_GPU_FFR/Compartmental_code/objs/precisioninfo.o
- ECC_GPU_FFR/Compartmental_code/objs/rand_utility.o
- ECC_GPU_FFR/Compartmental_code/opengl_kinds.mod
- ECC_GPU_FFR/Compartmental_code/parameters.conf
- ECC_GPU_FFR/Compartmental_code/parameters1.conf
- ECC_GPU_FFR/Compartmental_code/parameters2.conf
- ECC_GPU_FFR/Compartmental_code/parameters3.conf
- ECC_GPU_FFR/Compartmental_code/parameters4.conf
- ECC_GPU_FFR/Compartmental_code/precisioninfo.mod
- ECC_GPU_FFR/Compartmental_code/precisioninfo.o
- ECC_GPU_FFR/Compartmental_code/rand_utility.mod
- ECC_GPU_FFR/Compartmental_code/rand_utility.o
- ECC_GPU_FFR/Compartmental_code/readme.txt
- ECC_GPU_FFR/Compartmental_code/RYR_Markov.conf
- ECC_GPU_FFR/Compartmental_code/RYR_Markov_Williams2012.conf
- ECC_GPU_FFR/Compartmental_code/src/
- ECC_GPU_FFR/Compartmental_code/src/.emacs.desktop
- ECC_GPU_FFR/Compartmental_code/src/cuda_interop.f95
- ECC_GPU_FFR/Compartmental_code/src/cudart_utility.cpp
- ECC_GPU_FFR/Compartmental_code/src/cudpp.f95
- ECC_GPU_FFR/Compartmental_code/src/cudpp.h
- ECC_GPU_FFR/Compartmental_code/src/data_ecc.f95
- ECC_GPU_FFR/Compartmental_code/src/data_ecc_gpu.f95
- ECC_GPU_FFR/Compartmental_code/src/data_global.f95
- ECC_GPU_FFR/Compartmental_code/src/data_global.f95_bk
- ECC_GPU_FFR/Compartmental_code/src/dp_args.inc
- ECC_GPU_FFR/Compartmental_code/src/ecc_gpu_utility.f95
- ECC_GPU_FFR/Compartmental_code/src/ecc_gpu_utility.f95.orig
- ECC_GPU_FFR/Compartmental_code/src/ecc_gpu_utility.f95_check_massCa_viaSL
- ECC_GPU_FFR/Compartmental_code/src/ecc_gpu_utility.f95_copy
- ECC_GPU_FFR/Compartmental_code/src/ecc_gpu_utility.f95_full
- ECC_GPU_FFR/Compartmental_code/src/ecc_gpu_utility_modf.f95
- ECC_GPU_FFR/Compartmental_code/src/ecc_gpu_utility_modified.f95
- ECC_GPU_FFR/Compartmental_code/src/ecc_gpu_utility_old.f95
- ECC_GPU_FFR/Compartmental_code/src/error_codes.f95
- ECC_GPU_FFR/Compartmental_code/src/hdf5_utility.f95
- ECC_GPU_FFR/Compartmental_code/src/iso_c_utilities.f95
- ECC_GPU_FFR/Compartmental_code/src/m_inspar.f95
- ECC_GPU_FFR/Compartmental_code/src/macro.h
- ECC_GPU_FFR/Compartmental_code/src/main.f95
- ECC_GPU_FFR/Compartmental_code/src/makeKs_utility.f95
- ECC_GPU_FFR/Compartmental_code/src/math_utility.f95
- ECC_GPU_FFR/Compartmental_code/src/matrix_utility.f95
- ECC_GPU_FFR/Compartmental_code/src/old_codes.txt
- ECC_GPU_FFR/Compartmental_code/src/opengl_kinds.f95
- ECC_GPU_FFR/Compartmental_code/src/orderpack-2.0/
- ECC_GPU_FFR/Compartmental_code/src/orderpack-2.0/ctrper.f90
- ECC_GPU_FFR/Compartmental_code/src/orderpack-2.0/fndnth.f90
- ECC_GPU_FFR/Compartmental_code/src/orderpack-2.0/follow.f90
- ECC_GPU_FFR/Compartmental_code/src/orderpack-2.0/givcor.f90
- ECC_GPU_FFR/Compartmental_code/src/orderpack-2.0/index.html
- ECC_GPU_FFR/Compartmental_code/src/orderpack-2.0/indmed.f90
- ECC_GPU_FFR/Compartmental_code/src/orderpack-2.0/indnth.f90
- ECC_GPU_FFR/Compartmental_code/src/orderpack-2.0/inssor.f90
- ECC_GPU_FFR/Compartmental_code/src/orderpack-2.0/interfaces.f90
- ECC_GPU_FFR/Compartmental_code/src/orderpack-2.0/m_inspar.f95
- ECC_GPU_FFR/Compartmental_code/src/orderpack-2.0/mrgref.f90
- ECC_GPU_FFR/Compartmental_code/src/orderpack-2.0/mrgrnk.f90
- ECC_GPU_FFR/Compartmental_code/src/orderpack-2.0/mulcnt.f90
- ECC_GPU_FFR/Compartmental_code/src/orderpack-2.0/news.html
- ECC_GPU_FFR/Compartmental_code/src/orderpack-2.0/orderpack.f90
- ECC_GPU_FFR/Compartmental_code/src/orderpack-2.0/refpar.f90
- ECC_GPU_FFR/Compartmental_code/src/orderpack-2.0/refsor.f90
- ECC_GPU_FFR/Compartmental_code/src/orderpack-2.0/rinpar.f90
- ECC_GPU_FFR/Compartmental_code/src/orderpack-2.0/rnkpar.f90
- ECC_GPU_FFR/Compartmental_code/src/orderpack-2.0/sort7.f90
- ECC_GPU_FFR/Compartmental_code/src/orderpack-2.0/tstvalnth.f90
- ECC_GPU_FFR/Compartmental_code/src/orderpack-2.0/uniinv.f90
- ECC_GPU_FFR/Compartmental_code/src/orderpack-2.0/unipar.f90
- ECC_GPU_FFR/Compartmental_code/src/orderpack-2.0/unirnk.f90
- ECC_GPU_FFR/Compartmental_code/src/orderpack-2.0/unista.f90
- ECC_GPU_FFR/Compartmental_code/src/orderpack-2.0/valmed.f90
- ECC_GPU_FFR/Compartmental_code/src/orderpack-2.0/valnth.f90
- ECC_GPU_FFR/Compartmental_code/src/precisioninfo.f95
- ECC_GPU_FFR/Compartmental_code/src/rand_utility.f95
- ECC_GPU_FFR/Compartmental_code/src/reduction.cpp
- ECC_GPU_FFR/Compartmental_code/src/reduction.h
- ECC_GPU_FFR/Compartmental_code/src/reduction_kernel.cu
- ECC_GPU_FFR/Compartmental_code/src/saruprngCUDA.cu
- ECC_GPU_FFR/Compartmental_code/src/saruprngCUDA.h
- ECC_GPU_FFR/Compartmental_code/src/TAGS
- ECC_GPU_FFR/Compartmental_code/src/Update_LCC_Mahajan2008.inc
- ECC_GPU_FFR/Compartmental_code/src/Update_LCC_Morotti2012.inc
- ECC_GPU_FFR/Compartmental_code/src/Update_LCC_Sun2000.inc
- ECC_GPU_FFR/Compartmental_code/src/Update_LCC_Williams2013.inc
- ECC_GPU_FFR/Compartmental_code/src/Vclamp_method1.inc
- ECC_GPU_FFR/Compartmental_code/src/Vclamp_method2.inc
- ECC_GPU_FFR/Compartmental_code/src/Vclamp_method3.inc
- ECC_GPU_FFR/Compartmental_code/src/Vclamp_method3_LCC_Sun2000.inc
- ECC_GPU_FFR/Compartmental_code/src/Vclamp_method3_LCC_Williams2013.inc
- ECC_GPU_FFR/Compartmental_code/src/Vclamp_method4.inc
- ECC_GPU_FFR/Compartmental_code/src/Vclamp_method5.inc
- ECC_GPU_FFR/Compartmental_code/src/Vm_dependent.inc
- ECC_GPU_FFR/Compartmental_code/Test/
- ECC_GPU_FFR/Compartmental_code/Test/Vm.dat
- ECC_GPU_FFR/Compartmental_code/Test/Vm_no_ns.dat
- ECC_GPU_FFR/Compartmental_code/Test/Vm_plot.xlsx
- ECC_GPU_FFR/Compartmental_code/test_1Hz.conf
- ECC_GPU_FFR/cuda_interop.mod
- ECC_GPU_FFR/cuda_interop.o
- ECC_GPU_FFR/cudpp.mod
- ECC_GPU_FFR/data_ecc.mod
- ECC_GPU_FFR/data_ecc.o
- ECC_GPU_FFR/data_ecc_gpu.mod
- ECC_GPU_FFR/data_ecc_gpu.o
- ECC_GPU_FFR/data_global.mod
- ECC_GPU_FFR/data_global.o
- ECC_GPU_FFR/ecc_gpu
- ECC_GPU_FFR/ecc_gpu_utility.mod
- ECC_GPU_FFR/ecc_gpu_utility.o
- ECC_GPU_FFR/error_codes.mod
- ECC_GPU_FFR/error_codes.o
- ECC_GPU_FFR/fort.21
- ECC_GPU_FFR/fort.22
- ECC_GPU_FFR/hdf5_utility.mod
- ECC_GPU_FFR/hdf5_utility.o
- ECC_GPU_FFR/LCC_Markov.conf
- ECC_GPU_FFR/LCC_Markov_Sun2000.conf
- ECC_GPU_FFR/LCC_Markov_Sun2000_5state.conf
- ECC_GPU_FFR/library_Fermi/
- ECC_GPU_FFR/library_Fermi/libmycudart.so
- ECC_GPU_FFR/library_Fermi/libreduction.so
- ECC_GPU_FFR/library_Fermi/libsaru.so
- ECC_GPU_FFR/library_Kepler/
- ECC_GPU_FFR/library_Kepler/libmycudart.so
- ECC_GPU_FFR/library_Kepler/libreduction.so
- ECC_GPU_FFR/library_Kepler/libsaru.so
- ECC_GPU_FFR/log_file.txt
- ECC_GPU_FFR/m_inspar.mod
- ECC_GPU_FFR/m_inspar.o
- ECC_GPU_FFR/macro.h_test
- ECC_GPU_FFR/macro.h_tested
- ECC_GPU_FFR/main.o
- ECC_GPU_FFR/Makefile
- ECC_GPU_FFR/makeks_utility.mod
- ECC_GPU_FFR/makeKs_utility.o
- ECC_GPU_FFR/math_utility.mod
- ECC_GPU_FFR/math_utility.o
- ECC_GPU_FFR/matrix_utility.mod
- ECC_GPU_FFR/matrix_utility.o
- ECC_GPU_FFR/objs/
- ECC_GPU_FFR/objs/cuda_interop.o
- ECC_GPU_FFR/objs/cudpp.o
- ECC_GPU_FFR/objs/data_ecc.o
- ECC_GPU_FFR/objs/data_ecc_gpu.o
- ECC_GPU_FFR/objs/data_global.o
- ECC_GPU_FFR/objs/ecc_gpu_utility.o
- ECC_GPU_FFR/objs/error_codes.o
- ECC_GPU_FFR/objs/hdf5_utility.o
- ECC_GPU_FFR/objs/m_inspar.o
- ECC_GPU_FFR/objs/makeKs_utility.o
- ECC_GPU_FFR/objs/math_utility.o
- ECC_GPU_FFR/objs/matrix_utility.o
- ECC_GPU_FFR/objs/opengl_kinds.o
- ECC_GPU_FFR/objs/precisioninfo.o
- ECC_GPU_FFR/objs/rand_utility.o
- ECC_GPU_FFR/opengl_kinds.mod
- ECC_GPU_FFR/parameters.conf
- ECC_GPU_FFR/precisioninfo.mod
- ECC_GPU_FFR/precisioninfo.o
- ECC_GPU_FFR/rand_utility.mod
- ECC_GPU_FFR/rand_utility.o
- ECC_GPU_FFR/readme.txt
- ECC_GPU_FFR/roshan.txt
- ECC_GPU_FFR/RYR_Markov.conf
- ECC_GPU_FFR/RYR_Markov_2state.conf
- ECC_GPU_FFR/src/
- ECC_GPU_FFR/src/.emacs.desktop
- ECC_GPU_FFR/src/cuda_interop.f95
- ECC_GPU_FFR/src/cudart_utility.cpp
- ECC_GPU_FFR/src/cudpp.f95
- ECC_GPU_FFR/src/cudpp.h
- ECC_GPU_FFR/src/data_ecc.f95
- ECC_GPU_FFR/src/data_ecc_gpu.f95
- ECC_GPU_FFR/src/data_global.f95
- ECC_GPU_FFR/src/dp_args.inc
- ECC_GPU_FFR/src/ecc_gpu_utility.f95
- ECC_GPU_FFR/src/error_codes.f95
- ECC_GPU_FFR/src/hdf5_utility.f95
- ECC_GPU_FFR/src/iso_c_utilities.f95
- ECC_GPU_FFR/src/m_inspar.f95
- ECC_GPU_FFR/src/macro.h
- ECC_GPU_FFR/src/main.f95
- ECC_GPU_FFR/src/makeKs_utility.f95
- ECC_GPU_FFR/src/math_utility.f95
- ECC_GPU_FFR/src/matrix_utility.f95
- ECC_GPU_FFR/src/opengl_kinds.f95
- ECC_GPU_FFR/src/orderpack-2.0/
- ECC_GPU_FFR/src/orderpack-2.0/ctrper.f90
- ECC_GPU_FFR/src/orderpack-2.0/fndnth.f90
- ECC_GPU_FFR/src/orderpack-2.0/follow.f90
- ECC_GPU_FFR/src/orderpack-2.0/givcor.f90
- ECC_GPU_FFR/src/orderpack-2.0/index.html
- ECC_GPU_FFR/src/orderpack-2.0/indmed.f90
- ECC_GPU_FFR/src/orderpack-2.0/indnth.f90
- ECC_GPU_FFR/src/orderpack-2.0/inssor.f90
- ECC_GPU_FFR/src/orderpack-2.0/interfaces.f90
- ECC_GPU_FFR/src/orderpack-2.0/m_inspar.f95
- ECC_GPU_FFR/src/orderpack-2.0/mrgref.f90
- ECC_GPU_FFR/src/orderpack-2.0/mrgrnk.f90
- ECC_GPU_FFR/src/orderpack-2.0/mulcnt.f90
- ECC_GPU_FFR/src/orderpack-2.0/news.html
- ECC_GPU_FFR/src/orderpack-2.0/orderpack.f90
- ECC_GPU_FFR/src/orderpack-2.0/refpar.f90
- ECC_GPU_FFR/src/orderpack-2.0/refsor.f90
- ECC_GPU_FFR/src/orderpack-2.0/rinpar.f90
- ECC_GPU_FFR/src/orderpack-2.0/rnkpar.f90
- ECC_GPU_FFR/src/orderpack-2.0/sort7.f90
- ECC_GPU_FFR/src/orderpack-2.0/tstvalnth.f90
- ECC_GPU_FFR/src/orderpack-2.0/uniinv.f90
- ECC_GPU_FFR/src/orderpack-2.0/unipar.f90
- ECC_GPU_FFR/src/orderpack-2.0/unirnk.f90
- ECC_GPU_FFR/src/orderpack-2.0/unista.f90
- ECC_GPU_FFR/src/orderpack-2.0/valmed.f90
- ECC_GPU_FFR/src/orderpack-2.0/valnth.f90
- ECC_GPU_FFR/src/precisioninfo.f95
- ECC_GPU_FFR/src/rand_utility.f95
- ECC_GPU_FFR/src/reduction.cpp
- ECC_GPU_FFR/src/reduction.h
- ECC_GPU_FFR/src/reduction_kernel.cu
- ECC_GPU_FFR/src/saruprngCUDA.cu
- ECC_GPU_FFR/src/saruprngCUDA.h
- ECC_GPU_FFR/src/TAGS
- ECC_GPU_FFR/src/Update_LCC_Sun2000.inc
- ECC_GPU_FFR/src/Vclamp_method3_LCC_Sun2000.inc
- ECC_GPU_FFR/src/Vm_dependent.inc
- ECC_GPU_FFR/test_1Hz.conf
- ECC_GPU_FFR/UL6_14_vector.txt
- ECC_GPU_FFR/UR3_49_vector.txt
