# Supplementary material for: The Role of Ca2+ Sparks in Force Frequency Relationships in Guinea Pig Ventricular Myocytes
Source: Biomolecules. 2022 Oct 27;12(11):1577. doi: 10.3390/biom12111577 (PMC9687237; doi:10.3390/biom12111577)
Supplement: Supplementary file 1 [file biomolecules-12-01577-s001.zip › ECC_GPU_FFR/Compartmental_code/cuda_interop.mod]

V27 0x4 cuda_interop
20 src/cuda_interop.f95 S582 0
06/02/2016  16:29:55
use precisioninfo public 0 direct
use opengl_kinds public 0 direct
use iso_c_binding public 0 direct
use cudafor public 0 direct
use error_codes public 0 direct
enduse
B 525 iso_c_binding c_loc
B 526 iso_c_binding c_funloc
B 527 iso_c_binding c_associated
B 528 iso_c_binding c_f_pointer
B 529 iso_c_binding c_f_procpointer
D 56 24 605 8 604 7
D 62 24 607 8 606 7
D 88 24 605 8 604 7
D 106 24 872 8 871 7
D 650 18 91
D 656 18 94
D 664 18 125
D 666 18 136
D 668 18 133
D 670 21 9 1 3 0 0 0 0 1 0
 0 0 3 3 0 819
D 673 21 9 1 3 0 0 0 0 1 0
 0 0 3 3 0 820
D 676 18 123
D 678 21 9 1 3 0 0 0 0 1 0
 0 0 3 3 0 821
D 681 18 109
D 683 18 129
D 685 21 9 1 3 0 0 0 0 1 0
 0 0 3 3 0 822
D 688 21 9 1 3 0 0 0 0 1 0
 0 0 3 3 0 823
D 691 18 117
D 693 21 56 1 3 99 0 0 0 0 0
 0 99 3 3 99 99
D 696 18 131
D 698 18 113
D 700 21 9 1 3 0 0 0 0 1 0
 0 0 3 3 0 824
S 582 24 0 0 0 8 1 0 4658 10005 0 A 0 0 0 0 0 0 0 0 0 0 0 0 0 0 0 0 0 0 0 0 0 11 0 0 0 0 0 0 cuda_interop
R 604 25 6 iso_c_binding c_ptr
R 605 5 7 iso_c_binding val c_ptr
R 606 25 8 iso_c_binding c_funptr
R 607 5 9 iso_c_binding val c_funptr
R 640 6 42 iso_c_binding c_null_ptr$ac
R 642 6 44 iso_c_binding c_null_funptr$ac
S 693 3 0 0 0 6 1 1 0 0 0 A 0 0 0 0 0 0 0 0 0 22 0 0 0 0 0 0 0 0 0 0 0 0 0 0 0 0 0 0 6
S 694 3 0 0 0 6 1 1 0 0 0 A 0 0 0 0 0 0 0 0 0 3 0 0 0 0 0 0 0 0 0 0 0 0 0 0 0 0 0 0 6
S 698 3 0 0 0 6 1 1 0 0 0 A 0 0 0 0 0 0 0 0 0 9 0 0 0 0 0 0 0 0 0 0 0 0 0 0 0 0 0 0 6
S 700 3 0 0 0 6 1 1 0 0 0 A 0 0 0 0 0 0 0 0 0 11 0 0 0 0 0 0 0 0 0 0 0 0 0 0 0 0 0 0 6
S 702 3 0 0 0 6 1 1 0 0 0 A 0 0 0 0 0 0 0 0 0 13 0 0 0 0 0 0 0 0 0 0 0 0 0 0 0 0 0 0 6
S 705 3 0 0 0 6 1 1 0 0 0 A 0 0 0 0 0 0 0 0 0 16 0 0 0 0 0 0 0 0 0 0 0 0 0 0 0 0 0 0 6
S 706 3 0 0 0 6 1 1 0 0 0 A 0 0 0 0 0 0 0 0 0 17 0 0 0 0 0 0 0 0 0 0 0 0 0 0 0 0 0 0 6
S 708 3 0 0 0 6 1 1 0 0 0 A 0 0 0 0 0 0 0 0 0 19 0 0 0 0 0 0 0 0 0 0 0 0 0 0 0 0 0 0 6
S 709 3 0 0 0 6 1 1 0 0 0 A 0 0 0 0 0 0 0 0 0 20 0 0 0 0 0 0 0 0 0 0 0 0 0 0 0 0 0 0 6
S 710 3 0 0 0 6 1 1 0 0 0 A 0 0 0 0 0 0 0 0 0 21 0 0 0 0 0 0 0 0 0 0 0 0 0 0 0 0 0 0 6
S 711 3 0 0 0 6 1 1 0 0 0 A 0 0 0 0 0 0 0 0 0 23 0 0 0 0 0 0 0 0 0 0 0 0 0 0 0 0 0 0 6
S 722 3 0 0 0 6 1 1 0 0 0 A 0 0 0 0 0 0 0 0 0 34 0 0 0 0 0 0 0 0 0 0 0 0 0 0 0 0 0 0 6
R 871 25 116 cudafor c_devptr
R 872 5 117 cudafor cptr c_devptr
R 5264 6 4509 cudafor c_null_devptr$ac
S 5337 3 0 0 0 664 0 1 0 0 0 A 0 0 0 0 0 0 0 0 26259 0 0 0 0 0 0 0 0 0 0 0 0 0 0 0 0 0 0 0 18 17 63 75 64 61 47 4c 53 65 74 47 4c 44 65 76 69 63 65
S 5338 14 5 0 0 6 1 582 26277 4 1018000 A 0 0 0 0 0 0 0 3419 1 0 0 5340 0 0 0 0 0 0 0 0 0 23 0 582 0 0 5337 0 cudaglsetgldevice
F 5338 1 5339
S 5339 1 3 0 0 6 1 5338 9758 2004 6000 A 0 0 0 0 0 0 0 0 0 0 0 0 0 0 0 0 0 0 0 0 0 0 0 0 0 0 0 0 device
S 5340 1 3 0 0 6 1 5338 26295 2004 1002000 A 0 0 0 0 0 0 0 0 0 0 0 0 0 0 0 0 0 0 0 0 0 0 0 0 0 0 0 0 res
S 5343 3 0 0 0 666 0 1 0 0 0 A 0 0 0 0 0 0 0 0 26312 0 0 0 0 0 0 0 0 0 0 0 0 0 0 0 0 0 0 0 18 23 63 75 74 47 65 74 4d 61 78 47 66 6c 6f 70 73 44 65 76 69 63 65 49 64
S 5344 14 5 0 0 6 1 582 26336 4 1018000 A 0 0 0 0 0 0 0 3421 0 0 0 5345 0 0 0 0 0 0 0 0 0 36 0 582 0 0 5343 0 cutgetmaxgflopsdeviceid
F 5344 0
S 5345 1 3 0 0 6 1 5344 26295 2004 1002000 A 0 0 0 0 0 0 0 0 0 0 0 0 0 0 0 0 0 0 0 0 0 0 0 0 0 0 0 0 res
S 5346 3 0 0 0 664 0 1 0 0 0 A 0 0 0 0 0 0 0 0 26360 0 0 0 0 0 0 0 0 0 0 0 0 0 0 0 0 0 0 0 18 17 69 6e 69 74 5f 64 6f 75 62 6c 65 5f 74 65 73 6c 61
S 5347 14 5 0 0 56 1 582 26378 4 18000 A 0 0 0 0 0 0 0 3422 0 0 0 5348 0 0 0 0 0 0 0 0 0 44 0 582 0 0 5346 0 initreduction_double
F 5347 0
S 5348 1 3 0 0 56 1 5347 26378 2004 1002000 A 0 0 0 0 0 0 0 0 0 0 0 0 0 0 0 0 0 0 0 0 0 0 0 0 0 0 0 0 initreduction_double
S 5349 3 0 0 0 668 0 1 0 0 0 A 0 0 0 0 0 0 0 0 26399 0 0 0 0 0 0 0 0 0 0 0 0 0 0 0 0 0 0 0 18 21 66 69 6e 61 6c 69 7a 65 5f 64 6f 75 62 6c 65 5f 74 65 73 6c 61
S 5350 14 5 0 0 0 1 582 26421 0 18000 A 0 0 0 0 0 0 0 3422 1 0 0 0 0 0 0 0 0 0 0 0 0 48 0 582 0 0 5349 0 finalizereduction_double_tesla
F 5350 1 5351
S 5351 1 3 0 0 56 1 5350 26452 2004 2000 A 0 0 0 0 0 0 0 0 0 0 0 0 0 0 0 0 0 0 0 0 0 0 0 0 0 0 0 0 d_idata
S 5352 3 0 0 0 650 0 1 0 0 0 A 0 0 0 0 0 0 0 0 26460 0 0 0 0 0 0 0 0 0 0 0 0 0 0 0 0 0 0 0 18 34 73 75 6d 5f 72 65 64 75 63 65 5f 64 6f 75 62 6c 65 5f 32 68 6f 73 74 5f 74 65 73 6c 61 5f 74 65 73 74
S 5353 14 5 0 0 9 1 582 26495 4 18000 A 0 0 0 0 0 0 0 3424 3 0 0 5357 0 0 0 0 0 0 0 0 0 54 0 582 0 0 5352 0 sum_reduce_double_2host
F 5353 3 5354 5355 5356
S 5354 7 3 0 0 670 1 5353 26519 80a104 2000 A 0 0 0 0 0 0 0 0 0 0 0 0 0 0 0 0 0 0 0 0 0 0 0 0 0 0 0 0 p_arr
S 5355 1 3 0 0 6 1 5353 26525 2004 6000 A 0 0 0 0 0 0 0 0 0 0 0 0 0 0 0 0 0 0 0 0 0 0 0 0 0 0 0 0 n
S 5356 1 3 0 0 56 1 5353 26527 2004 6000 A 0 0 0 0 0 0 0 0 0 0 0 0 0 0 0 0 0 0 0 0 0 0 0 0 0 0 0 0 d_odata
S 5357 1 3 0 0 9 1 5353 26495 2004 1002000 A 0 0 0 0 0 0 0 0 0 0 0 0 0 0 0 0 0 0 0 0 0 0 0 0 0 0 0 0 sum_reduce_double_2host
S 5358 6 1 0 0 6 1 5353 26535 40800006 2000 A 0 0 0 0 0 0 0 0 0 0 0 0 0 0 0 0 0 0 0 0 0 0 0 0 0 0 0 0 z_b_0
S 5359 3 0 0 0 666 0 1 0 0 0 A 0 0 0 0 0 0 0 0 26541 0 0 0 0 0 0 0 0 0 0 0 0 0 0 0 0 0 0 0 18 23 20 6d 69 6e 5f 64 6f 75 62 6c 65 5f 32 68 6f 73 74 5f 74 65 73 6c 61
S 5360 14 5 0 0 9 1 582 26565 4 18000 A 0 0 0 0 0 0 0 3428 3 0 0 5364 0 0 0 0 0 0 0 0 0 63 0 582 0 0 5359 0 min_reduce_double_2host
F 5360 3 5361 5362 5363
S 5361 7 3 0 0 673 1 5360 26452 80a104 2000 A 0 0 0 0 0 0 0 0 0 0 0 0 0 0 0 0 0 0 0 0 0 0 0 0 0 0 0 0 d_idata
S 5362 1 3 0 0 6 1 5360 2875 2004 6000 A 0 0 0 0 0 0 0 0 0 0 0 0 0 0 0 0 0 0 0 0 0 0 0 0 0 0 0 0 size
S 5363 1 3 0 0 56 1 5360 26527 2004 6000 A 0 0 0 0 0 0 0 0 0 0 0 0 0 0 0 0 0 0 0 0 0 0 0 0 0 0 0 0 d_odata
S 5364 1 3 0 0 9 1 5360 26565 2004 1002000 A 0 0 0 0 0 0 0 0 0 0 0 0 0 0 0 0 0 0 0 0 0 0 0 0 0 0 0 0 min_reduce_double_2host
S 5365 6 1 0 0 6 1 5360 26589 40800006 2000 A 0 0 0 0 0 0 0 0 0 0 0 0 0 0 0 0 0 0 0 0 0 0 0 0 0 0 0 0 z_b_1
S 5366 3 0 0 0 676 0 1 0 0 0 A 0 0 0 0 0 0 0 0 26595 0 0 0 0 0 0 0 0 0 0 0 0 0 0 0 0 0 0 0 18 16 72 65 64 75 63 65 43 50 55 5f 64 6f 75 62 6c 65
S 5367 14 5 0 0 9 1 582 26612 4 18000 A 0 0 0 0 0 0 0 3432 2 0 0 5370 0 0 0 0 0 0 0 0 0 71 0 582 0 0 5366 0 reducecpu_double
F 5367 2 5368 5369
S 5368 7 3 0 0 678 1 5367 26629 802104 2000 A 0 0 0 0 0 0 0 0 0 0 0 0 0 0 0 0 0 0 0 0 0 0 0 0 0 0 0 0 data
S 5369 1 3 0 0 6 1 5367 2875 2004 6000 A 0 0 0 0 0 0 0 0 0 0 0 0 0 0 0 0 0 0 0 0 0 0 0 0 0 0 0 0 size
S 5370 1 3 0 0 9 1 5367 26612 2004 1002000 A 0 0 0 0 0 0 0 0 0 0 0 0 0 0 0 0 0 0 0 0 0 0 0 0 0 0 0 0 reducecpu_double
S 5371 6 1 0 0 6 1 5367 26634 40800006 2000 A 0 0 0 0 0 0 0 0 0 0 0 0 0 0 0 0 0 0 0 0 0 0 0 0 0 0 0 0 z_b_2
S 5372 3 0 0 0 681 0 1 0 0 0 A 0 0 0 0 0 0 0 0 26640 0 0 0 0 0 0 0 0 0 0 0 0 0 0 0 0 0 0 0 18 9 69 6e 69 74 5f 73 61 72 75
S 5373 14 5 0 0 56 1 582 26650 4 18000 A 0 0 0 0 0 0 0 3435 2 0 0 5376 0 0 0 0 0 0 0 0 0 100 0 582 0 0 5372 0 init_saru
F 5373 2 5374 5375
S 5374 1 3 0 0 6 1 5373 2875 2004 6000 A 0 0 0 0 0 0 0 0 0 0 0 0 0 0 0 0 0 0 0 0 0 0 0 0 0 0 0 0 size
S 5375 1 3 0 0 6 1 5373 26660 2004 6000 A 0 0 0 0 0 0 0 0 0 0 0 0 0 0 0 0 0 0 0 0 0 0 0 0 0 0 0 0 global_seed
S 5376 1 3 0 0 56 1 5373 26650 2004 1002000 A 0 0 0 0 0 0 0 0 0 0 0 0 0 0 0 0 0 0 0 0 0 0 0 0 0 0 0 0 init_saru
S 5377 3 0 0 0 683 0 1 0 0 0 A 0 0 0 0 0 0 0 0 26672 0 0 0 0 0 0 0 0 0 0 0 0 0 0 0 0 0 0 0 18 19 67 65 6e 5f 72 61 6e 64 5f 73 61 72 75 5f 63 32 30 35 30
S 5378 14 5 0 0 0 1 582 26692 0 18000 A 0 0 0 0 0 0 0 3437 4 0 0 0 0 0 0 0 0 0 0 0 0 105 0 582 0 0 5377 0 gen_rand_saru_c2050
F 5378 4 5379 5380 5381 5382
S 5379 1 3 0 0 56 1 5378 26712 2004 6000 A 0 0 0 0 0 0 0 0 0 0 0 0 0 0 0 0 0 0 0 0 0 0 0 0 0 0 0 0 saruobj
S 5380 7 3 0 0 685 1 5378 26452 80a104 2000 A 0 0 0 0 0 0 0 0 0 0 0 0 0 0 0 0 0 0 0 0 0 0 0 0 0 0 0 0 d_idata
S 5381 1 3 0 0 6 1 5378 2875 2004 6000 A 0 0 0 0 0 0 0 0 0 0 0 0 0 0 0 0 0 0 0 0 0 0 0 0 0 0 0 0 size
S 5382 1 3 0 0 6 1 5378 26720 2004 6000 A 0 0 0 0 0 0 0 0 0 0 0 0 0 0 0 0 0 0 0 0 0 0 0 0 0 0 0 0 times
S 5383 6 1 0 0 6 1 5378 26726 40800006 2000 A 0 0 0 0 0 0 0 0 0 0 0 0 0 0 0 0 0 0 0 0 0 0 0 0 0 0 0 0 z_b_3
S 5384 3 0 0 0 683 0 1 0 0 0 A 0 0 0 0 0 0 0 0 26732 0 0 0 0 0 0 0 0 0 0 0 0 0 0 0 0 0 0 0 18 19 67 65 6e 5f 72 61 6e 64 5f 73 61 72 75 5f 63 31 30 36 30
S 5385 14 5 0 0 0 1 582 26752 0 18000 A 0 0 0 0 0 0 0 3441 4 0 0 0 0 0 0 0 0 0 0 0 0 112 0 582 0 0 5384 0 gen_rand_saru_c1060
F 5385 4 5386 5387 5388 5389
S 5386 1 3 0 0 56 1 5385 26712 2004 6000 A 0 0 0 0 0 0 0 0 0 0 0 0 0 0 0 0 0 0 0 0 0 0 0 0 0 0 0 0 saruobj
S 5387 7 3 0 0 688 1 5385 26452 80a104 2000 A 0 0 0 0 0 0 0 0 0 0 0 0 0 0 0 0 0 0 0 0 0 0 0 0 0 0 0 0 d_idata
S 5388 1 3 0 0 6 1 5385 2875 2004 6000 A 0 0 0 0 0 0 0 0 0 0 0 0 0 0 0 0 0 0 0 0 0 0 0 0 0 0 0 0 size
S 5389 1 3 0 0 6 1 5385 26720 2004 6000 A 0 0 0 0 0 0 0 0 0 0 0 0 0 0 0 0 0 0 0 0 0 0 0 0 0 0 0 0 times
S 5390 6 1 0 0 6 1 5385 26772 40800006 2000 A 0 0 0 0 0 0 0 0 0 0 0 0 0 0 0 0 0 0 0 0 0 0 0 0 0 0 0 0 z_b_4
S 5391 3 0 0 0 691 0 1 0 0 0 A 0 0 0 0 0 0 0 0 26778 0 0 0 0 0 0 0 0 0 0 0 0 0 0 0 0 0 0 0 18 13 66 69 6e 61 6c 69 7a 65 5f 73 61 72 75
S 5392 14 5 0 0 0 1 582 26792 0 18000 A 0 0 0 0 0 0 0 3445 1 0 0 0 0 0 0 0 0 0 0 0 0 120 0 582 0 0 5391 0 finalize_saru
F 5392 1 5393
S 5393 1 3 0 0 56 1 5392 26712 2004 6000 A 0 0 0 0 0 0 0 0 0 0 0 0 0 0 0 0 0 0 0 0 0 0 0 0 0 0 0 0 saruobj
S 5394 3 0 0 0 691 0 1 0 0 0 A 0 0 0 0 0 0 0 0 26806 0 0 0 0 0 0 0 0 0 0 0 0 0 0 0 0 0 0 0 18 13 69 6e 69 74 5f 6d 74 5f 66 65 72 6d 69
S 5395 14 5 0 0 0 1 582 26820 0 18000 A 0 0 0 0 0 0 0 3446 2 0 0 0 0 0 0 0 0 0 0 0 0 127 0 582 0 0 5394 0 init_mt
F 5395 2 5396 5397
S 5396 1 3 0 0 56 1 5395 26828 2004 2000 A 0 0 0 0 0 0 0 0 0 0 0 0 0 0 0 0 0 0 0 0 0 0 0 0 0 0 0 0 d_status
S 5397 7 3 0 0 693 1 5395 26837 802004 2000 A 0 0 0 0 0 0 0 0 0 0 0 0 0 0 0 0 0 0 0 0 0 0 0 0 0 0 0 0 d_texture
S 5398 3 0 0 0 696 0 1 0 0 0 A 0 0 0 0 0 0 0 0 26847 0 0 0 0 0 0 0 0 0 0 0 0 0 0 0 0 0 0 0 18 20 69 6e 69 74 5f 6d 74 5f 73 74 61 74 75 73 5f 66 65 72 6d 69
S 5399 14 5 0 0 56 1 582 26868 4 18000 A 0 0 0 0 0 0 0 3449 0 0 0 5400 0 0 0 0 0 0 0 0 0 132 0 582 0 0 5398 0 init_mt_status
F 5399 0
S 5400 1 3 0 0 56 1 5399 26868 2004 1002000 A 0 0 0 0 0 0 0 0 0 0 0 0 0 0 0 0 0 0 0 0 0 0 0 0 0 0 0 0 init_mt_status
S 5401 3 0 0 0 668 0 1 0 0 0 A 0 0 0 0 0 0 0 0 26883 0 0 0 0 0 0 0 0 0 0 0 0 0 0 0 0 0 0 0 18 21 69 6e 69 74 5f 6d 74 5f 74 65 78 74 75 72 65 5f 66 65 72 6d 69
S 5402 14 5 0 0 56 1 582 26905 4 1018000 A 0 0 0 0 0 0 0 3450 1 0 0 5404 0 0 0 0 0 0 0 0 0 135 0 582 0 0 5401 0 init_mt_texture
F 5402 1 5403
S 5403 1 3 0 0 56 1 5402 26828 2004 6000 A 0 0 0 0 0 0 0 0 0 0 0 0 0 0 0 0 0 0 0 0 0 0 0 0 0 0 0 0 d_status
S 5404 1 3 0 0 56 1 5402 26295 2004 1002000 A 0 0 0 0 0 0 0 0 0 0 0 0 0 0 0 0 0 0 0 0 0 0 0 0 0 0 0 0 res
S 5405 3 0 0 0 698 0 1 0 0 0 A 0 0 0 0 0 0 0 0 26921 0 0 0 0 0 0 0 0 0 0 0 0 0 0 0 0 0 0 0 18 11 66 69 6e 61 6c 69 7a 65 5f 6d 74
S 5406 14 5 0 0 0 1 582 26933 0 18000 A 0 0 0 0 0 0 0 3451 2 0 0 0 0 0 0 0 0 0 0 0 0 140 0 582 0 0 5405 0 finalize_mt
F 5406 2 5407 5408
S 5407 1 3 0 0 56 1 5406 26828 2004 2000 A 0 0 0 0 0 0 0 0 0 0 0 0 0 0 0 0 0 0 0 0 0 0 0 0 0 0 0 0 d_status
S 5408 1 3 0 0 56 1 5406 26837 2004 2000 A 0 0 0 0 0 0 0 0 0 0 0 0 0 0 0 0 0 0 0 0 0 0 0 0 0 0 0 0 d_texture
S 5409 3 0 0 0 656 0 1 0 0 0 A 0 0 0 0 0 0 0 0 26945 0 0 0 0 0 0 0 0 0 0 0 0 0 0 0 0 0 0 0 18 22 67 65 6e 65 72 61 74 65 5f 6d 74 5f 64 61 74 61 5f 66 65 72 6d 69
S 5410 14 5 0 0 0 1 582 26968 0 18000 A 0 0 0 0 0 0 0 3453 4 0 0 0 0 0 0 0 0 0 0 0 0 145 0 582 0 0 5409 0 generate_mt_data
F 5410 4 5411 5412 5413 5414
S 5411 1 3 0 0 56 1 5410 26828 2004 6000 A 0 0 0 0 0 0 0 0 0 0 0 0 0 0 0 0 0 0 0 0 0 0 0 0 0 0 0 0 d_status
S 5412 1 3 0 0 56 1 5410 26837 2004 6000 A 0 0 0 0 0 0 0 0 0 0 0 0 0 0 0 0 0 0 0 0 0 0 0 0 0 0 0 0 d_texture
S 5413 1 3 0 0 6 1 5410 26985 2004 6000 A 0 0 0 0 0 0 0 0 0 0 0 0 0 0 0 0 0 0 0 0 0 0 0 0 0 0 0 0 num_data
S 5414 7 3 0 0 700 1 5410 26994 80a104 2000 A 0 0 0 0 0 0 0 0 0 0 0 0 0 0 0 0 0 0 0 0 0 0 0 0 0 0 0 0 d_data
S 5415 6 1 0 0 6 1 5410 27001 40800006 2000 A 0 0 0 0 0 0 0 0 0 0 0 0 0 0 0 0 0 0 0 0 0 0 0 0 0 0 0 0 z_b_5
S 5416 23 5 0 0 6 5419 582 27007 0 0 A 0 0 0 0 0 0 0 0 0 0 0 0 0 0 0 0 0 0 0 0 0 0 0 0 0 0 0 0 init_gpu
S 5417 1 3 3 0 6 1 5416 27016 4 3000 A 0 0 0 0 0 0 0 0 0 0 0 0 0 0 0 0 0 0 0 0 0 0 0 0 0 0 0 0 gpuid
S 5418 1 3 0 0 6 1 5416 26295 4 1003000 A 0 0 0 0 0 0 0 0 0 0 0 0 0 0 0 0 0 0 0 0 0 0 0 0 0 0 0 0 res
S 5419 14 5 0 0 6 1 5416 27007 4 1400000 A 0 0 0 0 0 0 0 3458 1 0 0 5418 0 0 0 0 0 0 0 0 0 166 0 582 0 0 0 0 init_gpu
F 5419 1 5417
A 67 1 0 0 0 56 640 0 0 0 0 0 0 0 0 0 0 0 0 0
A 70 1 0 0 0 62 642 0 0 0 0 0 0 0 0 0 0 0 0 0
A 91 2 0 0 0 6 722 0 0 0 91 0 0 0 0 0 0 0 0 0
A 94 2 0 0 0 6 693 0 0 0 94 0 0 0 0 0 0 0 0 0
A 99 2 0 0 0 6 694 0 0 0 99 0 0 0 0 0 0 0 0 0
A 109 2 0 0 0 6 698 0 0 0 109 0 0 0 0 0 0 0 0 0
A 113 2 0 0 0 6 700 0 0 0 113 0 0 0 0 0 0 0 0 0
A 117 2 0 0 0 6 702 0 0 0 117 0 0 0 0 0 0 0 0 0
A 123 2 0 0 48 6 705 0 0 0 123 0 0 0 0 0 0 0 0 0
A 125 2 0 0 50 6 706 0 0 0 125 0 0 0 0 0 0 0 0 0
A 129 2 0 0 54 6 708 0 0 0 129 0 0 0 0 0 0 0 0 0
A 131 2 0 0 56 6 709 0 0 0 131 0 0 0 0 0 0 0 0 0
A 133 2 0 0 58 6 710 0 0 0 133 0 0 0 0 0 0 0 0 0
A 136 2 0 0 0 6 711 0 0 0 136 0 0 0 0 0 0 0 0 0
A 792 1 0 0 0 106 5264 0 0 0 0 0 0 0 0 0 0 0 0 0
A 819 1 0 0 333 6 5358 0 0 0 0 0 0 0 0 0 0 0 0 0
A 820 1 0 0 226 6 5365 0 0 0 0 0 0 0 0 0 0 0 0 0
A 821 1 0 0 232 6 5371 0 0 0 0 0 0 0 0 0 0 0 0 0
A 822 1 0 0 244 6 5383 0 0 0 0 0 0 0 0 0 0 0 0 0
A 823 1 0 0 365 6 5390 0 0 0 0 0 0 0 0 0 0 0 0 0
A 824 1 0 0 0 6 5415 0 0 0 0 0 0 0 0 0 0 0 0 0
Z
J 149 1 1
V 67 56 7 0
S 0 56 0 0 0
A 0 6 0 0 1 2 0
J 150 1 1
V 70 62 7 0
S 0 62 0 0 0
A 0 6 0 0 1 2 0
J 4891 1 1
V 792 106 7 0
S 0 106 0 0 0
A 0 88 0 0 1 67 0
Z
