# Supplementary material for: The Role of Ca2+ Sparks in Force Frequency Relationships in Guinea Pig Ventricular Myocytes
Source: Biomolecules. 2022 Oct 27;12(11):1577. doi: 10.3390/biom12111577 (PMC9687237; doi:10.3390/biom12111577)
Supplement: Supplementary file 1 [file biomolecules-12-01577-s001.zip › ECC_GPU_FFR/Compartmental_code/data_ecc.mod]

V27 0x4 data_ecc
16 src/data_ecc.f95 S582 0
06/02/2016  16:29:53
use iso_c_binding public 0 indirect
use opengl_kinds public 0 indirect
use cudafor public 0 indirect
use error_codes public 0 indirect
use cuda_interop public 0 indirect
use m_inspar public 0 indirect
use makeks_utility public 0 indirect
use data_global public 0 direct
use precisioninfo public 0 direct
use matrix_utility public 0 indirect
use math_utility public 0 direct
enduse
D 56 24 608 8 607 7
D 62 24 610 8 609 7
D 88 24 608 8 607 7
D 106 24 873 8 872 7
D 1941 21 9 2 3169 3168 0 1 0 0 1
 3158 3161 3166 3158 3161 3159
 3162 3165 3167 3162 3165 3163
D 1944 21 6 1 0 138 0 0 0 0 0
 0 138 0 3 138 0
D 1947 21 9 2 3184 3183 0 1 0 0 1
 3173 3176 3181 3173 3176 3174
 3177 3180 3182 3177 3180 3178
D 1950 21 6 1 0 138 0 0 0 0 0
 0 138 0 3 138 0
D 1953 21 9 2 3199 3198 0 1 0 0 1
 3188 3191 3196 3188 3191 3189
 3192 3195 3197 3192 3195 3193
D 1956 21 6 1 0 138 0 0 0 0 0
 0 138 0 3 138 0
D 1959 21 9 2 3214 3213 0 1 0 0 1
 3203 3206 3211 3203 3206 3204
 3207 3210 3212 3207 3210 3208
D 1962 21 6 1 0 138 0 0 0 0 0
 0 138 0 3 138 0
D 1965 21 9 2 3229 3228 0 1 0 0 1
 3218 3221 3226 3218 3221 3219
 3222 3225 3227 3222 3225 3223
D 1968 21 6 1 0 138 0 0 0 0 0
 0 138 0 3 138 0
D 1971 21 9 2 3244 3243 0 1 0 0 1
 3233 3236 3241 3233 3236 3234
 3237 3240 3242 3237 3240 3238
D 1974 21 6 1 0 138 0 0 0 0 0
 0 138 0 3 138 0
D 1977 21 6 2 3259 3258 0 1 0 0 1
 3248 3251 3256 3248 3251 3249
 3252 3255 3257 3252 3255 3253
D 1980 21 6 1 0 138 0 0 0 0 0
 0 138 0 3 138 0
D 1983 21 6 2 3274 3273 0 1 0 0 1
 3263 3266 3271 3263 3266 3264
 3267 3270 3272 3267 3270 3268
D 1986 21 6 1 0 138 0 0 0 0 0
 0 138 0 3 138 0
D 1989 21 6 2 3289 3288 0 1 0 0 1
 3278 3281 3286 3278 3281 3279
 3282 3285 3287 3282 3285 3283
D 1992 21 6 1 0 138 0 0 0 0 0
 0 138 0 3 138 0
D 1995 21 6 2 3304 3303 0 1 0 0 1
 3293 3296 3301 3293 3296 3294
 3297 3300 3302 3297 3300 3298
D 1998 21 6 1 0 138 0 0 0 0 0
 0 138 0 3 138 0
D 2001 21 6 2 3319 3318 0 1 0 0 1
 3308 3311 3316 3308 3311 3309
 3312 3315 3317 3312 3315 3313
D 2004 21 6 1 0 138 0 0 0 0 0
 0 138 0 3 138 0
D 2007 21 6 2 3334 3333 0 1 0 0 1
 3323 3326 3331 3323 3326 3324
 3327 3330 3332 3327 3330 3328
D 2010 21 6 1 0 138 0 0 0 0 0
 0 138 0 3 138 0
D 2013 21 9 1 3343 3342 0 1 0 0 1
 3337 3340 3341 3337 3340 3338
D 2016 21 6 1 0 127 0 0 0 0 0
 0 127 0 3 127 0
D 2019 21 9 1 3352 3351 0 1 0 0 1
 3346 3349 3350 3346 3349 3347
D 2022 21 6 1 0 127 0 0 0 0 0
 0 127 0 3 127 0
D 2025 21 9 1 3361 3360 0 1 0 0 1
 3355 3358 3359 3355 3358 3356
D 2028 21 6 1 0 127 0 0 0 0 0
 0 127 0 3 127 0
D 2031 21 9 1 3370 3369 0 1 0 0 1
 3364 3367 3368 3364 3367 3365
D 2034 21 6 1 0 127 0 0 0 0 0
 0 127 0 3 127 0
D 2037 21 9 2 3385 3384 0 1 0 0 1
 3374 3377 3382 3374 3377 3375
 3378 3381 3383 3378 3381 3379
D 2040 21 6 1 0 138 0 0 0 0 0
 0 138 0 3 138 0
D 2043 21 9 2 3400 3399 0 1 0 0 1
 3389 3392 3397 3389 3392 3390
 3393 3396 3398 3393 3396 3394
D 2046 21 6 1 0 138 0 0 0 0 0
 0 138 0 3 138 0
D 2049 21 9 2 3415 3414 0 1 0 0 1
 3404 3407 3412 3404 3407 3405
 3408 3411 3413 3408 3411 3409
D 2052 21 6 1 0 138 0 0 0 0 0
 0 138 0 3 138 0
D 2055 21 9 2 3430 3429 0 1 0 0 1
 3419 3422 3427 3419 3422 3420
 3423 3426 3428 3423 3426 3424
D 2058 21 6 1 0 138 0 0 0 0 0
 0 138 0 3 138 0
D 2061 21 9 2 3445 3444 0 1 0 0 1
 3434 3437 3442 3434 3437 3435
 3438 3441 3443 3438 3441 3439
D 2064 21 6 1 0 138 0 0 0 0 0
 0 138 0 3 138 0
D 2067 21 9 2 3460 3459 0 1 0 0 1
 3449 3452 3457 3449 3452 3450
 3453 3456 3458 3453 3456 3454
D 2070 21 6 1 0 138 0 0 0 0 0
 0 138 0 3 138 0
D 2073 21 6 1 3469 3468 0 1 0 0 1
 3463 3466 3467 3463 3466 3464
D 2076 21 6 1 0 127 0 0 0 0 0
 0 127 0 3 127 0
D 2079 21 6 1 3478 3477 0 1 0 0 1
 3472 3475 3476 3472 3475 3473
D 2082 21 6 1 0 127 0 0 0 0 0
 0 127 0 3 127 0
D 2085 21 9 1 3487 3486 0 1 0 0 1
 3481 3484 3485 3481 3484 3482
D 2088 21 6 1 0 127 0 0 0 0 0
 0 127 0 3 127 0
D 2091 21 9 1 3496 3495 0 1 0 0 1
 3490 3493 3494 3490 3493 3491
D 2094 21 6 1 0 127 0 0 0 0 0
 0 127 0 3 127 0
D 2097 21 6 1 3505 3504 0 1 0 0 1
 3499 3502 3503 3499 3502 3500
D 2100 21 6 1 0 127 0 0 0 0 0
 0 127 0 3 127 0
D 2103 21 6 1 3514 3513 0 1 0 0 1
 3508 3511 3512 3508 3511 3509
D 2106 21 6 1 0 127 0 0 0 0 0
 0 127 0 3 127 0
D 2109 21 6 1 3523 3522 0 1 0 0 1
 3517 3520 3521 3517 3520 3518
D 2112 21 6 1 0 127 0 0 0 0 0
 0 127 0 3 127 0
D 2115 21 6 2 3538 3537 0 1 0 0 1
 3527 3530 3535 3527 3530 3528
 3531 3534 3536 3531 3534 3532
D 2118 21 6 1 0 138 0 0 0 0 0
 0 138 0 3 138 0
D 2121 21 6 2 3553 3552 0 1 0 0 1
 3542 3545 3550 3542 3545 3543
 3546 3549 3551 3546 3549 3547
D 2124 21 6 1 0 138 0 0 0 0 0
 0 138 0 3 138 0
D 2127 21 6 2 3568 3567 0 1 0 0 1
 3557 3560 3565 3557 3560 3558
 3561 3564 3566 3561 3564 3562
D 2130 21 6 1 0 138 0 0 0 0 0
 0 138 0 3 138 0
D 2133 21 6 1 3570 3576 0 1 0 0 1
 3571 3574 3575 3571 3574 3572
D 2136 21 6 1 0 127 0 0 0 0 0
 0 127 0 3 127 0
D 2139 21 6 1 3578 3584 0 1 0 0 1
 3579 3582 3583 3579 3582 3580
D 2142 21 6 1 0 127 0 0 0 0 0
 0 127 0 3 127 0
D 2145 21 6 1 3586 3592 0 1 0 0 1
 3587 3590 3591 3587 3590 3588
D 2148 21 6 1 0 127 0 0 0 0 0
 0 127 0 3 127 0
D 2151 21 6 1 3594 3600 0 1 0 0 1
 3595 3598 3599 3595 3598 3596
D 2154 21 6 1 0 127 0 0 0 0 0
 0 127 0 3 127 0
D 2157 21 6 1 3602 3608 0 1 0 0 1
 3603 3606 3607 3603 3606 3604
D 2160 21 6 1 0 127 0 0 0 0 0
 0 127 0 3 127 0
D 2163 21 6 1 3610 3616 0 1 0 0 1
 3611 3614 3615 3611 3614 3612
D 2166 21 6 1 0 127 0 0 0 0 0
 0 127 0 3 127 0
D 2169 21 6 1 3617 3620 1 1 0 0 1
 3 3618 3 3 3618 3619
D 2172 21 6 1 3621 3624 1 1 0 0 1
 3 3622 3 3 3622 3623
D 2175 21 6 1 3625 3628 1 1 0 0 1
 3 3626 3 3 3626 3627
D 2178 21 6 1 3629 3632 1 1 0 0 1
 3 3630 3 3 3630 3631
D 2181 21 6 1 3633 3636 1 1 0 0 1
 3 3634 3 3 3634 3635
D 2184 21 6 1 3 3640 0 0 1 0 0
 0 3639 3 3 3640 3640
S 582 24 0 0 0 8 1 0 4658 10005 0 A 0 0 0 0 0 0 0 0 0 0 0 0 0 0 0 0 0 0 0 0 0 16 0 0 0 0 0 0 data_ecc
S 586 3 0 0 0 6 1 1 0 0 0 A 0 0 0 0 0 0 0 0 0 8 0 0 0 0 0 0 0 0 0 0 0 0 0 0 0 0 0 0 6
R 607 25 6 iso_c_binding c_ptr
R 608 5 7 iso_c_binding val c_ptr
R 609 25 8 iso_c_binding c_funptr
R 610 5 9 iso_c_binding val c_funptr
R 643 6 42 iso_c_binding c_null_ptr$ac
R 645 6 44 iso_c_binding c_null_funptr$ac
S 698 3 0 0 0 6 1 1 0 0 0 A 0 0 0 0 0 0 0 0 0 7 0 0 0 0 0 0 0 0 0 0 0 0 0 0 0 0 0 0 6
S 703 3 0 0 0 6 1 1 0 0 0 A 0 0 0 0 0 0 0 0 0 13 0 0 0 0 0 0 0 0 0 0 0 0 0 0 0 0 0 0 6
S 704 3 0 0 0 6 1 1 0 0 0 A 0 0 0 0 0 0 0 0 0 14 0 0 0 0 0 0 0 0 0 0 0 0 0 0 0 0 0 0 6
S 707 3 0 0 0 6 1 1 0 0 0 A 0 0 0 0 0 0 0 0 0 17 0 0 0 0 0 0 0 0 0 0 0 0 0 0 0 0 0 0 6
S 708 3 0 0 0 6 1 1 0 0 0 A 0 0 0 0 0 0 0 0 0 18 0 0 0 0 0 0 0 0 0 0 0 0 0 0 0 0 0 0 6
S 709 3 0 0 0 6 1 1 0 0 0 A 0 0 0 0 0 0 0 0 0 19 0 0 0 0 0 0 0 0 0 0 0 0 0 0 0 0 0 0 6
S 710 3 0 0 0 6 1 1 0 0 0 A 0 0 0 0 0 0 0 0 0 20 0 0 0 0 0 0 0 0 0 0 0 0 0 0 0 0 0 0 6
S 712 3 0 0 0 6 1 1 0 0 0 A 0 0 0 0 0 0 0 0 0 23 0 0 0 0 0 0 0 0 0 0 0 0 0 0 0 0 0 0 6
S 713 3 0 0 0 6 1 1 0 0 0 A 0 0 0 0 0 0 0 0 0 24 0 0 0 0 0 0 0 0 0 0 0 0 0 0 0 0 0 0 6
R 872 25 116 cudafor c_devptr
R 873 5 117 cudafor cptr c_devptr
R 5265 6 4509 cudafor c_null_devptr$ac
S 6779 6 4 0 0 6 6780 582 36316 40800006 0 A 0 0 0 0 0 0 0 0 0 0 0 0 7029 0 0 0 0 0 0 0 0 0 0 582 0 0 0 0 z_b_0_1
S 6780 6 4 0 0 6 6787 582 36365 40800006 0 A 0 0 0 0 0 4 0 0 0 0 0 0 7029 0 0 0 0 0 0 0 0 0 0 582 0 0 0 0 z_b_1_1
S 6781 7 6 0 0 1941 1 582 36373 10a00024 51 A 0 0 0 0 0 0 6783 0 0 0 6785 0 0 0 0 0 0 0 0 6782 0 0 6784 582 0 0 0 0 lcc_compkv_act
S 6782 8 4 0 0 1944 6790 582 36388 40822064 1020 A 0 0 0 0 0 0 0 0 0 0 0 0 7029 0 0 0 0 0 0 0 0 0 0 582 0 0 0 0 lcc_compkv_act$sd
S 6783 6 4 0 0 7 6784 582 36406 40802061 1020 A 0 0 0 0 0 96 0 0 0 0 0 0 7029 0 0 0 0 0 0 0 0 0 0 582 0 0 0 0 lcc_compkv_act$p
S 6784 6 4 0 0 7 6782 582 36423 40802060 1020 A 0 0 0 0 0 104 0 0 0 0 0 0 7029 0 0 0 0 0 0 0 0 0 0 582 0 0 0 0 lcc_compkv_act$o
S 6785 22 1 0 0 6 1 582 36440 40000000 1000 A 0 0 0 0 0 0 0 6781 0 0 0 0 6782 0 0 0 0 0 0 0 0 0 0 582 0 0 0 0 lcc_compkv_act$arrdsc
S 6786 7 6 0 0 1947 1 582 36462 10a00024 51 A 0 0 0 0 0 0 6790 0 0 0 6792 0 0 0 0 0 0 0 0 6789 0 0 6791 582 0 0 0 0 lcc_compkv_inact
S 6787 6 4 0 0 6 6788 582 36479 40800006 0 A 0 0 0 0 0 8 0 0 0 0 0 0 7029 0 0 0 0 0 0 0 0 0 0 582 0 0 0 0 z_b_2_1
S 6788 6 4 0 0 6 6794 582 36487 40800006 0 A 0 0 0 0 0 12 0 0 0 0 0 0 7029 0 0 0 0 0 0 0 0 0 0 582 0 0 0 0 z_b_3_1
S 6789 8 4 0 0 1950 6797 582 36495 40822064 1020 A 0 0 0 0 0 112 0 0 0 0 0 0 7029 0 0 0 0 0 0 0 0 0 0 582 0 0 0 0 lcc_compkv_inact$sd
S 6790 6 4 0 0 7 6791 582 36515 40802061 1020 A 0 0 0 0 0 208 0 0 0 0 0 0 7029 0 0 0 0 0 0 0 0 0 0 582 0 0 0 0 lcc_compkv_inact$p
S 6791 6 4 0 0 7 6789 582 36534 40802060 1020 A 0 0 0 0 0 216 0 0 0 0 0 0 7029 0 0 0 0 0 0 0 0 0 0 582 0 0 0 0 lcc_compkv_inact$o
S 6792 22 1 0 0 6 1 582 36553 40000000 1000 A 0 0 0 0 0 0 0 6786 0 0 0 0 6789 0 0 0 0 0 0 0 0 0 0 582 0 0 0 0 lcc_compkv_inact$arrdsc
S 6793 7 6 0 0 1953 1 582 36577 10a00024 51 A 0 0 0 0 0 0 6797 0 0 0 6799 0 0 0 0 0 0 0 0 6796 0 0 6798 582 0 0 0 0 lcc_compkcal_inact
S 6794 6 4 0 0 6 6795 582 36596 40800006 0 A 0 0 0 0 0 16 0 0 0 0 0 0 7029 0 0 0 0 0 0 0 0 0 0 582 0 0 0 0 z_b_4_1
S 6795 6 4 0 0 6 6801 582 36604 40800006 0 A 0 0 0 0 0 20 0 0 0 0 0 0 7029 0 0 0 0 0 0 0 0 0 0 582 0 0 0 0 z_b_5_1
S 6796 8 4 0 0 1956 6804 582 36612 40822064 1020 A 0 0 0 0 0 224 0 0 0 0 0 0 7029 0 0 0 0 0 0 0 0 0 0 582 0 0 0 0 lcc_compkcal_inact$sd
S 6797 6 4 0 0 7 6798 582 36634 40802061 1020 A 0 0 0 0 0 320 0 0 0 0 0 0 7029 0 0 0 0 0 0 0 0 0 0 582 0 0 0 0 lcc_compkcal_inact$p
S 6798 6 4 0 0 7 6796 582 36655 40802060 1020 A 0 0 0 0 0 328 0 0 0 0 0 0 7029 0 0 0 0 0 0 0 0 0 0 582 0 0 0 0 lcc_compkcal_inact$o
S 6799 22 1 0 0 6 1 582 36676 40000000 1000 A 0 0 0 0 0 0 0 6793 0 0 0 0 6796 0 0 0 0 0 0 0 0 0 0 582 0 0 0 0 lcc_compkcal_inact$arrdsc
S 6800 7 6 0 0 1959 1 582 36702 10a00024 51 A 0 0 0 0 0 0 6804 0 0 0 6806 0 0 0 0 0 0 0 0 6803 0 0 6805 582 0 0 0 0 lcc_compkfree
S 6801 6 4 0 0 6 6802 582 36716 40800006 0 A 0 0 0 0 0 24 0 0 0 0 0 0 7029 0 0 0 0 0 0 0 0 0 0 582 0 0 0 0 z_b_6_1
S 6802 6 4 0 0 6 6807 582 36724 40800006 0 A 0 0 0 0 0 28 0 0 0 0 0 0 7029 0 0 0 0 0 0 0 0 0 0 582 0 0 0 0 z_b_7_1
S 6803 8 4 0 0 1962 6811 582 36732 40822064 1020 A 0 0 0 0 0 336 0 0 0 0 0 0 7029 0 0 0 0 0 0 0 0 0 0 582 0 0 0 0 lcc_compkfree$sd
S 6804 6 4 0 0 7 6805 582 36749 40802061 1020 A 0 0 0 0 0 432 0 0 0 0 0 0 7029 0 0 0 0 0 0 0 0 0 0 582 0 0 0 0 lcc_compkfree$p
S 6805 6 4 0 0 7 6803 582 36765 40802060 1020 A 0 0 0 0 0 440 0 0 0 0 0 0 7029 0 0 0 0 0 0 0 0 0 0 582 0 0 0 0 lcc_compkfree$o
S 6806 22 1 0 0 6 1 582 36781 40000000 1000 A 0 0 0 0 0 0 0 6800 0 0 0 0 6803 0 0 0 0 0 0 0 0 0 0 582 0 0 0 0 lcc_compkfree$arrdsc
S 6807 6 4 0 0 6 6808 582 36802 40800006 0 A 0 0 0 0 0 32 0 0 0 0 0 0 7029 0 0 0 0 0 0 0 0 0 0 582 0 0 0 0 z_b_8_1
S 6808 6 4 0 0 6 6815 582 36810 40800006 0 A 0 0 0 0 0 36 0 0 0 0 0 0 7029 0 0 0 0 0 0 0 0 0 0 582 0 0 0 0 z_b_9_1
S 6809 7 6 0 0 1965 1 582 36818 10a00024 51 A 0 0 0 0 0 0 6811 0 0 0 6813 0 0 0 0 0 0 0 0 6810 0 0 6812 582 0 0 0 0 ryr_compkfree
S 6810 8 4 0 0 1968 6818 582 36832 40822064 1020 A 0 0 0 0 0 448 0 0 0 0 0 0 7029 0 0 0 0 0 0 0 0 0 0 582 0 0 0 0 ryr_compkfree$sd
S 6811 6 4 0 0 7 6812 582 36849 40802061 1020 A 0 0 0 0 0 544 0 0 0 0 0 0 7029 0 0 0 0 0 0 0 0 0 0 582 0 0 0 0 ryr_compkfree$p
S 6812 6 4 0 0 7 6810 582 36865 40802060 1020 A 0 0 0 0 0 552 0 0 0 0 0 0 7029 0 0 0 0 0 0 0 0 0 0 582 0 0 0 0 ryr_compkfree$o
S 6813 22 1 0 0 8 1 582 36881 40000000 1000 A 0 0 0 0 0 0 0 6809 0 0 0 0 6810 0 0 0 0 0 0 0 0 0 0 582 0 0 0 0 ryr_compkfree$arrdsc
S 6814 7 6 0 0 1971 1 582 36902 10a00024 51 A 0 0 0 0 0 0 6818 0 0 0 6820 0 0 0 0 0 0 0 0 6817 0 0 6819 582 0 0 0 0 ryr_compkcal_act
S 6815 6 4 0 0 6 6816 582 36919 40800006 0 A 0 0 0 0 0 40 0 0 0 0 0 0 7029 0 0 0 0 0 0 0 0 0 0 582 0 0 0 0 z_b_10_1
S 6816 6 4 0 0 6 6821 582 36928 40800006 0 A 0 0 0 0 0 44 0 0 0 0 0 0 7029 0 0 0 0 0 0 0 0 0 0 582 0 0 0 0 z_b_11_1
S 6817 8 4 0 0 1974 6825 582 36937 40822064 1020 A 0 0 0 0 0 560 0 0 0 0 0 0 7029 0 0 0 0 0 0 0 0 0 0 582 0 0 0 0 ryr_compkcal_act$sd
S 6818 6 4 0 0 7 6819 582 36957 40802061 1020 A 0 0 0 0 0 656 0 0 0 0 0 0 7029 0 0 0 0 0 0 0 0 0 0 582 0 0 0 0 ryr_compkcal_act$p
S 6819 6 4 0 0 7 6817 582 36976 40802060 1020 A 0 0 0 0 0 664 0 0 0 0 0 0 7029 0 0 0 0 0 0 0 0 0 0 582 0 0 0 0 ryr_compkcal_act$o
S 6820 22 1 0 0 8 1 582 36995 40000000 1000 A 0 0 0 0 0 0 0 6814 0 0 0 0 6817 0 0 0 0 0 0 0 0 0 0 582 0 0 0 0 ryr_compkcal_act$arrdsc
S 6821 6 4 0 0 6 6822 582 37019 40800006 0 A 0 0 0 0 0 48 0 0 0 0 0 0 7029 0 0 0 0 0 0 0 0 0 0 582 0 0 0 0 z_b_12_1
S 6822 6 4 0 0 6 6829 582 37028 40800006 0 A 0 0 0 0 0 52 0 0 0 0 0 0 7029 0 0 0 0 0 0 0 0 0 0 582 0 0 0 0 z_b_13_1
S 6823 7 6 0 0 1977 1 582 37037 10a00024 51 A 0 0 0 0 0 0 6825 0 0 0 6827 0 0 0 0 0 0 0 0 6824 0 0 6826 582 0 0 0 0 lcc_indxkv_act
S 6824 8 4 0 0 1980 6832 582 37052 40822064 1020 A 0 0 0 0 0 672 0 0 0 0 0 0 7029 0 0 0 0 0 0 0 0 0 0 582 0 0 0 0 lcc_indxkv_act$sd
S 6825 6 4 0 0 7 6826 582 37070 40802061 1020 A 0 0 0 0 0 768 0 0 0 0 0 0 7029 0 0 0 0 0 0 0 0 0 0 582 0 0 0 0 lcc_indxkv_act$p
S 6826 6 4 0 0 7 6824 582 37087 40802060 1020 A 0 0 0 0 0 776 0 0 0 0 0 0 7029 0 0 0 0 0 0 0 0 0 0 582 0 0 0 0 lcc_indxkv_act$o
S 6827 22 1 0 0 6 1 582 37104 40000000 1000 A 0 0 0 0 0 0 0 6823 0 0 0 0 6824 0 0 0 0 0 0 0 0 0 0 582 0 0 0 0 lcc_indxkv_act$arrdsc
S 6828 7 6 0 0 1983 1 582 37126 10a00024 51 A 0 0 0 0 0 0 6832 0 0 0 6834 0 0 0 0 0 0 0 0 6831 0 0 6833 582 0 0 0 0 lcc_indxkv_inact
S 6829 6 4 0 0 6 6830 582 37143 40800006 0 A 0 0 0 0 0 56 0 0 0 0 0 0 7029 0 0 0 0 0 0 0 0 0 0 582 0 0 0 0 z_b_14_1
S 6830 6 4 0 0 6 6836 582 37152 40800006 0 A 0 0 0 0 0 60 0 0 0 0 0 0 7029 0 0 0 0 0 0 0 0 0 0 582 0 0 0 0 z_b_15_1
S 6831 8 4 0 0 1986 6839 582 37161 40822064 1020 A 0 0 0 0 0 784 0 0 0 0 0 0 7029 0 0 0 0 0 0 0 0 0 0 582 0 0 0 0 lcc_indxkv_inact$sd
S 6832 6 4 0 0 7 6833 582 37181 40802061 1020 A 0 0 0 0 0 880 0 0 0 0 0 0 7029 0 0 0 0 0 0 0 0 0 0 582 0 0 0 0 lcc_indxkv_inact$p
S 6833 6 4 0 0 7 6831 582 37200 40802060 1020 A 0 0 0 0 0 888 0 0 0 0 0 0 7029 0 0 0 0 0 0 0 0 0 0 582 0 0 0 0 lcc_indxkv_inact$o
S 6834 22 1 0 0 6 1 582 37219 40000000 1000 A 0 0 0 0 0 0 0 6828 0 0 0 0 6831 0 0 0 0 0 0 0 0 0 0 582 0 0 0 0 lcc_indxkv_inact$arrdsc
S 6835 7 6 0 0 1989 1 582 37243 10a00024 51 A 0 0 0 0 0 0 6839 0 0 0 6841 0 0 0 0 0 0 0 0 6838 0 0 6840 582 0 0 0 0 lcc_indxkcal_inact
S 6836 6 4 0 0 6 6837 582 37262 40800006 0 A 0 0 0 0 0 64 0 0 0 0 0 0 7029 0 0 0 0 0 0 0 0 0 0 582 0 0 0 0 z_b_16_1
S 6837 6 4 0 0 6 6843 582 37271 40800006 0 A 0 0 0 0 0 68 0 0 0 0 0 0 7029 0 0 0 0 0 0 0 0 0 0 582 0 0 0 0 z_b_17_1
S 6838 8 4 0 0 1992 6846 582 37280 40822064 1020 A 0 0 0 0 0 896 0 0 0 0 0 0 7029 0 0 0 0 0 0 0 0 0 0 582 0 0 0 0 lcc_indxkcal_inact$sd
S 6839 6 4 0 0 7 6840 582 37302 40802061 1020 A 0 0 0 0 0 992 0 0 0 0 0 0 7029 0 0 0 0 0 0 0 0 0 0 582 0 0 0 0 lcc_indxkcal_inact$p
S 6840 6 4 0 0 7 6838 582 37323 40802060 1020 A 0 0 0 0 0 1000 0 0 0 0 0 0 7029 0 0 0 0 0 0 0 0 0 0 582 0 0 0 0 lcc_indxkcal_inact$o
S 6841 22 1 0 0 6 1 582 37344 40000000 1000 A 0 0 0 0 0 0 0 6835 0 0 0 0 6838 0 0 0 0 0 0 0 0 0 0 582 0 0 0 0 lcc_indxkcal_inact$arrdsc
S 6842 7 6 0 0 1995 1 582 37370 10a00024 51 A 0 0 0 0 0 0 6846 0 0 0 6848 0 0 0 0 0 0 0 0 6845 0 0 6847 582 0 0 0 0 lcc_indxkfree
S 6843 6 4 0 0 6 6844 582 37384 40800006 0 A 0 0 0 0 0 72 0 0 0 0 0 0 7029 0 0 0 0 0 0 0 0 0 0 582 0 0 0 0 z_b_18
S 6844 6 4 0 0 6 6849 582 31047 40800006 0 A 0 0 0 0 0 76 0 0 0 0 0 0 7029 0 0 0 0 0 0 0 0 0 0 582 0 0 0 0 z_b_19
S 6845 8 4 0 0 1998 6853 582 37391 40822064 1020 A 0 0 0 0 0 1008 0 0 0 0 0 0 7029 0 0 0 0 0 0 0 0 0 0 582 0 0 0 0 lcc_indxkfree$sd
S 6846 6 4 0 0 7 6847 582 37408 40802061 1020 A 0 0 0 0 0 1104 0 0 0 0 0 0 7029 0 0 0 0 0 0 0 0 0 0 582 0 0 0 0 lcc_indxkfree$p
S 6847 6 4 0 0 7 6845 582 37424 40802060 1020 A 0 0 0 0 0 1112 0 0 0 0 0 0 7029 0 0 0 0 0 0 0 0 0 0 582 0 0 0 0 lcc_indxkfree$o
S 6848 22 1 0 0 6 1 582 37440 40000000 1000 A 0 0 0 0 0 0 0 6842 0 0 0 0 6845 0 0 0 0 0 0 0 0 0 0 582 0 0 0 0 lcc_indxkfree$arrdsc
S 6849 6 4 0 0 6 6850 582 31054 40800006 0 A 0 0 0 0 0 80 0 0 0 0 0 0 7029 0 0 0 0 0 0 0 0 0 0 582 0 0 0 0 z_b_20
S 6850 6 4 0 0 6 6857 582 31079 40800006 0 A 0 0 0 0 0 84 0 0 0 0 0 0 7029 0 0 0 0 0 0 0 0 0 0 582 0 0 0 0 z_b_21
S 6851 7 6 0 0 2001 1 582 37461 10a00024 51 A 0 0 0 0 0 0 6853 0 0 0 6855 0 0 0 0 0 0 0 0 6852 0 0 6854 582 0 0 0 0 ryr_indxkfree
S 6852 8 4 0 0 2004 6860 582 37475 40822064 1020 A 0 0 0 0 0 1120 0 0 0 0 0 0 7029 0 0 0 0 0 0 0 0 0 0 582 0 0 0 0 ryr_indxkfree$sd
S 6853 6 4 0 0 7 6854 582 37492 40802061 1020 A 0 0 0 0 0 1216 0 0 0 0 0 0 7029 0 0 0 0 0 0 0 0 0 0 582 0 0 0 0 ryr_indxkfree$p
S 6854 6 4 0 0 7 6852 582 37508 40802060 1020 A 0 0 0 0 0 1224 0 0 0 0 0 0 7029 0 0 0 0 0 0 0 0 0 0 582 0 0 0 0 ryr_indxkfree$o
S 6855 22 1 0 0 8 1 582 37524 40000000 1000 A 0 0 0 0 0 0 0 6851 0 0 0 0 6852 0 0 0 0 0 0 0 0 0 0 582 0 0 0 0 ryr_indxkfree$arrdsc
S 6856 7 6 0 0 2007 1 582 37545 10a00024 51 A 0 0 0 0 0 0 6860 0 0 0 6862 0 0 0 0 0 0 0 0 6859 0 0 6861 582 0 0 0 0 ryr_indxkcal_act
S 6857 6 4 0 0 6 6858 582 37562 40800006 0 A 0 0 0 0 0 88 0 0 0 0 0 0 7029 0 0 0 0 0 0 0 0 0 0 582 0 0 0 0 z_b_22
S 6858 6 4 0 0 6 6863 582 31086 40800006 0 A 0 0 0 0 0 92 0 0 0 0 0 0 7029 0 0 0 0 0 0 0 0 0 0 582 0 0 0 0 z_b_23
S 6859 8 4 0 0 2010 6872 582 37569 40822064 1020 A 0 0 0 0 0 1232 0 0 0 0 0 0 7029 0 0 0 0 0 0 0 0 0 0 582 0 0 0 0 ryr_indxkcal_act$sd
S 6860 6 4 0 0 7 6861 582 37589 40802061 1020 A 0 0 0 0 0 1328 0 0 0 0 0 0 7029 0 0 0 0 0 0 0 0 0 0 582 0 0 0 0 ryr_indxkcal_act$p
S 6861 6 4 0 0 7 6859 582 37608 40802060 1020 A 0 0 0 0 0 1336 0 0 0 0 0 0 7029 0 0 0 0 0 0 0 0 0 0 582 0 0 0 0 ryr_indxkcal_act$o
S 6862 22 1 0 0 8 1 582 37627 40000000 1000 A 0 0 0 0 0 0 0 6856 0 0 0 0 6859 0 0 0 0 0 0 0 0 0 0 582 0 0 0 0 ryr_indxkcal_act$arrdsc
S 6863 6 4 0 0 6 6864 582 37651 4 0 A 0 0 0 0 0 96 0 0 0 0 0 0 7029 0 0 0 0 0 0 0 0 0 0 582 0 0 0 0 lcc_ncol_kv_act
S 6864 6 4 0 0 6 6865 582 37667 4 0 A 0 0 0 0 0 100 0 0 0 0 0 0 7029 0 0 0 0 0 0 0 0 0 0 582 0 0 0 0 lcc_ncol_kv_inact
S 6865 6 4 0 0 6 6866 582 37685 4 0 A 0 0 0 0 0 104 0 0 0 0 0 0 7029 0 0 0 0 0 0 0 0 0 0 582 0 0 0 0 lcc_ncol_kcal_inact
S 6866 6 4 0 0 6 6867 582 37705 4 0 A 0 0 0 0 0 108 0 0 0 0 0 0 7029 0 0 0 0 0 0 0 0 0 0 582 0 0 0 0 lcc_ncol_kfree
S 6867 6 4 0 0 6 6868 582 37720 4 0 A 0 0 0 0 0 112 0 0 0 0 0 0 7029 0 0 0 0 0 0 0 0 0 0 582 0 0 0 0 ryr_ncol_kfree
S 6868 6 4 0 0 6 6869 582 37735 4 0 A 0 0 0 0 0 116 0 0 0 0 0 0 7029 0 0 0 0 0 0 0 0 0 0 582 0 0 0 0 ryr_ncol_kcal_act
S 6869 6 4 0 0 6 6876 582 31093 40800006 0 A 0 0 0 0 0 120 0 0 0 0 0 0 7029 0 0 0 0 0 0 0 0 0 0 582 0 0 0 0 z_b_24
S 6870 7 6 0 0 2013 1 582 28142 10a00024 51 A 0 0 0 0 0 0 6872 0 0 0 6874 0 0 0 0 0 0 0 0 6871 0 0 6873 582 0 0 0 0 u_lo
S 6871 8 4 0 0 2016 6878 582 37753 40822064 1020 A 0 0 0 0 0 1344 0 0 0 0 0 0 7029 0 0 0 0 0 0 0 0 0 0 582 0 0 0 0 u_lo$sd1
S 6872 6 4 0 0 7 6873 582 37762 40802061 1020 A 0 0 0 0 0 1416 0 0 0 0 0 0 7029 0 0 0 0 0 0 0 0 0 0 582 0 0 0 0 u_lo$p
S 6873 6 4 0 0 7 6871 582 37769 40802060 1020 A 0 0 0 0 0 1424 0 0 0 0 0 0 7029 0 0 0 0 0 0 0 0 0 0 582 0 0 0 0 u_lo$o
S 6874 22 1 0 0 8 1 582 37776 40000000 1000 A 0 0 0 0 0 0 0 6870 0 0 0 0 6871 0 0 0 0 0 0 0 0 0 0 582 0 0 0 0 u_lo$arrdsc
S 6875 7 6 0 0 2019 1 582 28147 10a00024 51 A 0 0 0 0 0 0 6878 0 0 0 6880 0 0 0 0 0 0 0 0 6877 0 0 6879 582 0 0 0 0 u_ro
S 6876 6 4 0 0 6 6881 582 37788 40800006 0 A 0 0 0 0 0 124 0 0 0 0 0 0 7029 0 0 0 0 0 0 0 0 0 0 582 0 0 0 0 z_b_25
S 6877 8 4 0 0 2022 6886 582 37795 40822064 1020 A 0 0 0 0 0 1432 0 0 0 0 0 0 7029 0 0 0 0 0 0 0 0 0 0 582 0 0 0 0 u_ro$sd2
S 6878 6 4 0 0 7 6879 582 37804 40802061 1020 A 0 0 0 0 0 1504 0 0 0 0 0 0 7029 0 0 0 0 0 0 0 0 0 0 582 0 0 0 0 u_ro$p
S 6879 6 4 0 0 7 6877 582 37811 40802060 1020 A 0 0 0 0 0 1512 0 0 0 0 0 0 7029 0 0 0 0 0 0 0 0 0 0 582 0 0 0 0 u_ro$o
S 6880 22 1 0 0 8 1 582 37818 40000000 1000 A 0 0 0 0 0 0 0 6875 0 0 0 0 6877 0 0 0 0 0 0 0 0 0 0 582 0 0 0 0 u_ro$arrdsc
S 6881 6 4 0 0 6 6882 582 28160 4 0 A 0 0 0 0 0 128 0 0 0 0 0 0 7029 0 0 0 0 0 0 0 0 0 0 582 0 0 0 0 irow_l
S 6882 6 4 0 0 6 6883 582 28167 4 0 A 0 0 0 0 0 132 0 0 0 0 0 0 7029 0 0 0 0 0 0 0 0 0 0 582 0 0 0 0 irow_r
S 6883 6 4 0 0 6 6890 582 31100 40800006 0 A 0 0 0 0 0 136 0 0 0 0 0 0 7029 0 0 0 0 0 0 0 0 0 0 582 0 0 0 0 z_b_26
S 6884 7 6 0 0 2025 1 582 37830 10a00024 51 A 0 0 0 0 0 0 6886 0 0 0 6888 0 0 0 0 0 0 0 0 6885 0 0 6887 582 0 0 0 0 ryrgate
S 6885 8 4 0 0 2028 6892 582 37838 40822064 1020 A 0 0 0 0 0 1520 0 0 0 0 0 0 7029 0 0 0 0 0 0 0 0 0 0 582 0 0 0 0 ryrgate$sd
S 6886 6 4 0 0 7 6887 582 37849 40802061 1020 A 0 0 0 0 0 1592 0 0 0 0 0 0 7029 0 0 0 0 0 0 0 0 0 0 582 0 0 0 0 ryrgate$p
S 6887 6 4 0 0 7 6885 582 37859 40802060 1020 A 0 0 0 0 0 1600 0 0 0 0 0 0 7029 0 0 0 0 0 0 0 0 0 0 582 0 0 0 0 ryrgate$o
S 6888 22 1 0 0 8 1 582 37869 40000000 1000 A 0 0 0 0 0 0 0 6884 0 0 0 0 6885 0 0 0 0 0 0 0 0 0 0 582 0 0 0 0 ryrgate$arrdsc
S 6889 7 6 0 0 2031 1 582 37884 10a00024 51 A 0 0 0 0 0 0 6892 0 0 0 6894 0 0 0 0 0 0 0 0 6891 0 0 6893 582 0 0 0 0 dhprgate
S 6890 6 4 0 0 6 6895 582 31107 40800006 0 A 0 0 0 0 0 140 0 0 0 0 0 0 7029 0 0 0 0 0 0 0 0 0 0 582 0 0 0 0 z_b_27
S 6891 8 4 0 0 2034 6899 582 37893 40822064 1020 A 0 0 0 0 0 1608 0 0 0 0 0 0 7029 0 0 0 0 0 0 0 0 0 0 582 0 0 0 0 dhprgate$sd
S 6892 6 4 0 0 7 6893 582 37905 40802061 1020 A 0 0 0 0 0 1680 0 0 0 0 0 0 7029 0 0 0 0 0 0 0 0 0 0 582 0 0 0 0 dhprgate$p
S 6893 6 4 0 0 7 6891 582 37916 40802060 1020 A 0 0 0 0 0 1688 0 0 0 0 0 0 7029 0 0 0 0 0 0 0 0 0 0 582 0 0 0 0 dhprgate$o
S 6894 22 1 0 0 8 1 582 37927 40000000 1000 A 0 0 0 0 0 0 0 6889 0 0 0 0 6891 0 0 0 0 0 0 0 0 0 0 582 0 0 0 0 dhprgate$arrdsc
S 6895 6 4 0 0 6 6896 582 31132 40800006 0 A 0 0 0 0 0 144 0 0 0 0 0 0 7029 0 0 0 0 0 0 0 0 0 0 582 0 0 0 0 z_b_28
S 6896 6 4 0 0 6 6903 582 37943 40800006 0 A 0 0 0 0 0 148 0 0 0 0 0 0 7029 0 0 0 0 0 0 0 0 0 0 582 0 0 0 0 z_b_29
S 6897 7 6 0 0 2037 1 582 37950 10a00024 51 A 0 0 0 0 0 0 6899 0 0 0 6901 0 0 0 0 0 0 0 0 6898 0 0 6900 582 0 0 0 0 akv1_nj
S 6898 8 4 0 0 2040 6906 582 37958 40822064 1020 A 0 0 0 0 0 1696 0 0 0 0 0 0 7029 0 0 0 0 0 0 0 0 0 0 582 0 0 0 0 akv1_nj$sd
S 6899 6 4 0 0 7 6900 582 37969 40802061 1020 A 0 0 0 0 0 1792 0 0 0 0 0 0 7029 0 0 0 0 0 0 0 0 0 0 582 0 0 0 0 akv1_nj$p
S 6900 6 4 0 0 7 6898 582 37979 40802060 1020 A 0 0 0 0 0 1800 0 0 0 0 0 0 7029 0 0 0 0 0 0 0 0 0 0 582 0 0 0 0 akv1_nj$o
S 6901 22 1 0 0 8 1 582 37989 40000000 1000 A 0 0 0 0 0 0 0 6897 0 0 0 0 6898 0 0 0 0 0 0 0 0 0 0 582 0 0 0 0 akv1_nj$arrdsc
S 6902 7 6 0 0 2043 1 582 38004 10a00024 51 A 0 0 0 0 0 0 6906 0 0 0 6908 0 0 0 0 0 0 0 0 6905 0 0 6907 582 0 0 0 0 akv2_nj
S 6903 6 4 0 0 6 6904 582 31139 40800006 0 A 0 0 0 0 0 152 0 0 0 0 0 0 7029 0 0 0 0 0 0 0 0 0 0 582 0 0 0 0 z_b_30
S 6904 6 4 0 0 6 6910 582 31146 40800006 0 A 0 0 0 0 0 156 0 0 0 0 0 0 7029 0 0 0 0 0 0 0 0 0 0 582 0 0 0 0 z_b_31
S 6905 8 4 0 0 2046 6913 582 38012 40822064 1020 A 0 0 0 0 0 1808 0 0 0 0 0 0 7029 0 0 0 0 0 0 0 0 0 0 582 0 0 0 0 akv2_nj$sd
S 6906 6 4 0 0 7 6907 582 38023 40802061 1020 A 0 0 0 0 0 1904 0 0 0 0 0 0 7029 0 0 0 0 0 0 0 0 0 0 582 0 0 0 0 akv2_nj$p
S 6907 6 4 0 0 7 6905 582 38033 40802060 1020 A 0 0 0 0 0 1912 0 0 0 0 0 0 7029 0 0 0 0 0 0 0 0 0 0 582 0 0 0 0 akv2_nj$o
S 6908 22 1 0 0 8 1 582 38043 40000000 1000 A 0 0 0 0 0 0 0 6902 0 0 0 0 6905 0 0 0 0 0 0 0 0 0 0 582 0 0 0 0 akv2_nj$arrdsc
S 6909 7 6 0 0 2049 1 582 38058 10a00024 51 A 0 0 0 0 0 0 6913 0 0 0 6915 0 0 0 0 0 0 0 0 6912 0 0 6914 582 0 0 0 0 akm1_nj
S 6910 6 4 0 0 6 6911 582 38066 40800006 0 A 0 0 0 0 0 160 0 0 0 0 0 0 7029 0 0 0 0 0 0 0 0 0 0 582 0 0 0 0 z_b_32
S 6911 6 4 0 0 6 6917 582 31739 40800006 0 A 0 0 0 0 0 164 0 0 0 0 0 0 7029 0 0 0 0 0 0 0 0 0 0 582 0 0 0 0 z_b_33
S 6912 8 4 0 0 2052 6920 582 38073 40822064 1020 A 0 0 0 0 0 1920 0 0 0 0 0 0 7029 0 0 0 0 0 0 0 0 0 0 582 0 0 0 0 akm1_nj$sd
S 6913 6 4 0 0 7 6914 582 38084 40802061 1020 A 0 0 0 0 0 2016 0 0 0 0 0 0 7029 0 0 0 0 0 0 0 0 0 0 582 0 0 0 0 akm1_nj$p
S 6914 6 4 0 0 7 6912 582 38094 40802060 1020 A 0 0 0 0 0 2024 0 0 0 0 0 0 7029 0 0 0 0 0 0 0 0 0 0 582 0 0 0 0 akm1_nj$o
S 6915 22 1 0 0 8 1 582 38104 40000000 1000 A 0 0 0 0 0 0 0 6909 0 0 0 0 6912 0 0 0 0 0 0 0 0 0 0 582 0 0 0 0 akm1_nj$arrdsc
S 6916 7 6 0 0 2055 1 582 38119 10a00024 51 A 0 0 0 0 0 0 6920 0 0 0 6922 0 0 0 0 0 0 0 0 6919 0 0 6921 582 0 0 0 0 akp1_nj
S 6917 6 4 0 0 6 6918 582 31746 40800006 0 A 0 0 0 0 0 168 0 0 0 0 0 0 7029 0 0 0 0 0 0 0 0 0 0 582 0 0 0 0 z_b_34
S 6918 6 4 0 0 6 6924 582 31771 40800006 0 A 0 0 0 0 0 172 0 0 0 0 0 0 7029 0 0 0 0 0 0 0 0 0 0 582 0 0 0 0 z_b_35
S 6919 8 4 0 0 2058 6927 582 38127 40822064 1020 A 0 0 0 0 0 2032 0 0 0 0 0 0 7029 0 0 0 0 0 0 0 0 0 0 582 0 0 0 0 akp1_nj$sd
S 6920 6 4 0 0 7 6921 582 38138 40802061 1020 A 0 0 0 0 0 2128 0 0 0 0 0 0 7029 0 0 0 0 0 0 0 0 0 0 582 0 0 0 0 akp1_nj$p
S 6921 6 4 0 0 7 6919 582 38148 40802060 1020 A 0 0 0 0 0 2136 0 0 0 0 0 0 7029 0 0 0 0 0 0 0 0 0 0 582 0 0 0 0 akp1_nj$o
S 6922 22 1 0 0 8 1 582 38158 40000000 1000 A 0 0 0 0 0 0 0 6916 0 0 0 0 6919 0 0 0 0 0 0 0 0 0 0 582 0 0 0 0 akp1_nj$arrdsc
S 6923 7 6 0 0 2061 1 582 38173 10a00024 51 A 0 0 0 0 0 0 6927 0 0 0 6929 0 0 0 0 0 0 0 0 6926 0 0 6928 582 0 0 0 0 akm2_nj
S 6924 6 4 0 0 6 6925 582 38181 40800006 0 A 0 0 0 0 0 176 0 0 0 0 0 0 7029 0 0 0 0 0 0 0 0 0 0 582 0 0 0 0 z_b_36
S 6925 6 4 0 0 6 6931 582 31778 40800006 0 A 0 0 0 0 0 180 0 0 0 0 0 0 7029 0 0 0 0 0 0 0 0 0 0 582 0 0 0 0 z_b_37
S 6926 8 4 0 0 2064 6934 582 38188 40822064 1020 A 0 0 0 0 0 2144 0 0 0 0 0 0 7029 0 0 0 0 0 0 0 0 0 0 582 0 0 0 0 akm2_nj$sd
S 6927 6 4 0 0 7 6928 582 38199 40802061 1020 A 0 0 0 0 0 2240 0 0 0 0 0 0 7029 0 0 0 0 0 0 0 0 0 0 582 0 0 0 0 akm2_nj$p
S 6928 6 4 0 0 7 6926 582 38209 40802060 1020 A 0 0 0 0 0 2248 0 0 0 0 0 0 7029 0 0 0 0 0 0 0 0 0 0 582 0 0 0 0 akm2_nj$o
S 6929 22 1 0 0 8 1 582 38219 40000000 1000 A 0 0 0 0 0 0 0 6923 0 0 0 0 6926 0 0 0 0 0 0 0 0 0 0 582 0 0 0 0 akm2_nj$arrdsc
S 6930 7 6 0 0 2067 1 582 38234 10a00024 51 A 0 0 0 0 0 0 6934 0 0 0 6936 0 0 0 0 0 0 0 0 6933 0 0 6935 582 0 0 0 0 akp2_nj
S 6931 6 4 0 0 6 6932 582 31785 40800006 0 A 0 0 0 0 0 184 0 0 0 0 0 0 7029 0 0 0 0 0 0 0 0 0 0 582 0 0 0 0 z_b_38
S 6932 6 4 0 0 6 6937 582 38242 40800006 0 A 0 0 0 0 0 188 0 0 0 0 0 0 7029 0 0 0 0 0 0 0 0 0 0 582 0 0 0 0 z_b_39
S 6933 8 4 0 0 2070 6940 582 38249 40822064 1020 A 0 0 0 0 0 2256 0 0 0 0 0 0 7029 0 0 0 0 0 0 0 0 0 0 582 0 0 0 0 akp2_nj$sd
S 6934 6 4 0 0 7 6935 582 38260 40802061 1020 A 0 0 0 0 0 2352 0 0 0 0 0 0 7029 0 0 0 0 0 0 0 0 0 0 582 0 0 0 0 akp2_nj$p
S 6935 6 4 0 0 7 6933 582 38270 40802060 1020 A 0 0 0 0 0 2360 0 0 0 0 0 0 7029 0 0 0 0 0 0 0 0 0 0 582 0 0 0 0 akp2_nj$o
S 6936 22 1 0 0 8 1 582 38280 40000000 1000 A 0 0 0 0 0 0 0 6930 0 0 0 0 6933 0 0 0 0 0 0 0 0 0 0 582 0 0 0 0 akp2_nj$arrdsc
S 6937 6 4 0 0 6 6944 582 31792 40800006 0 A 0 0 0 0 0 192 0 0 0 0 0 0 7029 0 0 0 0 0 0 0 0 0 0 582 0 0 0 0 z_b_40
S 6938 7 6 0 0 2073 1 582 38295 10a00024 51 A 0 0 0 0 0 0 6940 0 0 0 6942 0 0 0 0 0 0 0 0 6939 0 0 6941 582 0 0 0 0 u_ro_nj
S 6939 8 4 0 0 2076 6946 582 38303 40822064 1020 A 0 0 0 0 0 2368 0 0 0 0 0 0 7029 0 0 0 0 0 0 0 0 0 0 582 0 0 0 0 u_ro_nj$sd
S 6940 6 4 0 0 7 6941 582 38314 40802061 1020 A 0 0 0 0 0 2440 0 0 0 0 0 0 7029 0 0 0 0 0 0 0 0 0 0 582 0 0 0 0 u_ro_nj$p
S 6941 6 4 0 0 7 6939 582 38324 40802060 1020 A 0 0 0 0 0 2448 0 0 0 0 0 0 7029 0 0 0 0 0 0 0 0 0 0 582 0 0 0 0 u_ro_nj$o
S 6942 22 1 0 0 8 1 582 38334 40000000 1000 A 0 0 0 0 0 0 0 6938 0 0 0 0 6939 0 0 0 0 0 0 0 0 0 0 582 0 0 0 0 u_ro_nj$arrdsc
S 6943 7 6 0 0 2079 1 582 38349 10a00024 51 A 0 0 0 0 0 0 6946 0 0 0 6948 0 0 0 0 0 0 0 0 6945 0 0 6947 582 0 0 0 0 u_lo_nj
S 6944 6 4 0 0 6 6949 582 31799 40800006 0 A 0 0 0 0 0 196 0 0 0 0 0 0 7029 0 0 0 0 0 0 0 0 0 0 582 0 0 0 0 z_b_41
S 6945 8 4 0 0 2082 6954 582 38357 40822064 1020 A 0 0 0 0 0 2456 0 0 0 0 0 0 7029 0 0 0 0 0 0 0 0 0 0 582 0 0 0 0 u_lo_nj$sd
S 6946 6 4 0 0 7 6947 582 38368 40802061 1020 A 0 0 0 0 0 2528 0 0 0 0 0 0 7029 0 0 0 0 0 0 0 0 0 0 582 0 0 0 0 u_lo_nj$p
S 6947 6 4 0 0 7 6945 582 38378 40802060 1020 A 0 0 0 0 0 2536 0 0 0 0 0 0 7029 0 0 0 0 0 0 0 0 0 0 582 0 0 0 0 u_lo_nj$o
S 6948 22 1 0 0 8 1 582 38388 40000000 1000 A 0 0 0 0 0 0 0 6943 0 0 0 0 6945 0 0 0 0 0 0 0 0 0 0 582 0 0 0 0 u_lo_nj$arrdsc
S 6949 6 4 0 0 6 6950 582 38403 4 0 A 0 0 0 0 0 200 0 0 0 0 0 0 7029 0 0 0 0 0 0 0 0 0 0 582 0 0 0 0 irow_l_nj
S 6950 6 4 0 0 6 6951 582 38413 4 0 A 0 0 0 0 0 204 0 0 0 0 0 0 7029 0 0 0 0 0 0 0 0 0 0 582 0 0 0 0 irow_r_nj
S 6951 6 4 0 0 6 6958 582 31824 40800006 0 A 0 0 0 0 0 208 0 0 0 0 0 0 7029 0 0 0 0 0 0 0 0 0 0 582 0 0 0 0 z_b_42
S 6952 7 6 0 0 2085 1 582 31655 10a00024 51 A 0 0 0 0 0 0 6954 0 0 0 6956 0 0 0 0 0 0 0 0 6953 0 0 6955 582 0 0 0 0 pl_nj
S 6953 8 4 0 0 2088 6960 582 38423 40822064 1020 A 0 0 0 0 0 2544 0 0 0 0 0 0 7029 0 0 0 0 0 0 0 0 0 0 582 0 0 0 0 pl_nj$sd3
S 6954 6 4 0 0 7 6955 582 38433 40802061 1020 A 0 0 0 0 0 2616 0 0 0 0 0 0 7029 0 0 0 0 0 0 0 0 0 0 582 0 0 0 0 pl_nj$p
S 6955 6 4 0 0 7 6953 582 38441 40802060 1020 A 0 0 0 0 0 2624 0 0 0 0 0 0 7029 0 0 0 0 0 0 0 0 0 0 582 0 0 0 0 pl_nj$o
S 6956 22 1 0 0 8 1 582 38449 40000000 1000 A 0 0 0 0 0 0 0 6952 0 0 0 0 6953 0 0 0 0 0 0 0 0 0 0 582 0 0 0 0 pl_nj$arrdsc
S 6957 7 6 0 0 2091 1 582 31661 10a00024 51 A 0 0 0 0 0 0 6960 0 0 0 6962 0 0 0 0 0 0 0 0 6959 0 0 6961 582 0 0 0 0 pr_nj
S 6958 6 4 0 0 6 6963 582 38462 40800006 0 A 0 0 0 0 0 212 0 0 0 0 0 0 7029 0 0 0 0 0 0 0 0 0 0 582 0 0 0 0 z_b_43
S 6959 8 4 0 0 2094 6966 582 38469 40822064 1020 A 0 0 0 0 0 2632 0 0 0 0 0 0 7029 0 0 0 0 0 0 0 0 0 0 582 0 0 0 0 pr_nj$sd4
S 6960 6 4 0 0 7 6961 582 38479 40802061 1020 A 0 0 0 0 0 2704 0 0 0 0 0 0 7029 0 0 0 0 0 0 0 0 0 0 582 0 0 0 0 pr_nj$p
S 6961 6 4 0 0 7 6959 582 38487 40802060 1020 A 0 0 0 0 0 2712 0 0 0 0 0 0 7029 0 0 0 0 0 0 0 0 0 0 582 0 0 0 0 pr_nj$o
S 6962 22 1 0 0 8 1 582 38495 40000000 1000 A 0 0 0 0 0 0 0 6957 0 0 0 0 6959 0 0 0 0 0 0 0 0 0 0 582 0 0 0 0 pr_nj$arrdsc
S 6963 6 4 0 0 6 6970 582 31831 40800006 0 A 0 0 0 0 0 216 0 0 0 0 0 0 7029 0 0 0 0 0 0 0 0 0 0 582 0 0 0 0 z_b_44
S 6964 7 6 0 0 2097 1 582 38508 10a00024 51 A 0 0 0 0 0 0 6966 0 0 0 6968 0 0 0 0 0 0 0 0 6965 0 0 6967 582 0 0 0 0 cru_states
S 6965 8 4 0 0 2100 6972 582 38519 40822064 1020 A 0 0 0 0 0 2720 0 0 0 0 0 0 7029 0 0 0 0 0 0 0 0 0 0 582 0 0 0 0 cru_states$sd
S 6966 6 4 0 0 7 6967 582 38533 40802061 1020 A 0 0 0 0 0 2792 0 0 0 0 0 0 7029 0 0 0 0 0 0 0 0 0 0 582 0 0 0 0 cru_states$p
S 6967 6 4 0 0 7 6965 582 38546 40802060 1020 A 0 0 0 0 0 2800 0 0 0 0 0 0 7029 0 0 0 0 0 0 0 0 0 0 582 0 0 0 0 cru_states$o
S 6968 22 1 0 0 8 1 582 38559 40000000 1000 A 0 0 0 0 0 0 0 6964 0 0 0 0 6965 0 0 0 0 0 0 0 0 0 0 582 0 0 0 0 cru_states$arrdsc
S 6969 7 6 0 0 2103 1 582 38577 10a00024 51 A 0 0 0 0 0 0 6972 0 0 0 6974 0 0 0 0 0 0 0 0 6971 0 0 6973 582 0 0 0 0 lcccluster_states
S 6970 6 4 0 0 6 6976 582 31838 40800006 0 A 0 0 0 0 0 220 0 0 0 0 0 0 7029 0 0 0 0 0 0 0 0 0 0 582 0 0 0 0 z_b_45
S 6971 8 4 0 0 2106 6978 582 38595 40822064 1020 A 0 0 0 0 0 2808 0 0 0 0 0 0 7029 0 0 0 0 0 0 0 0 0 0 582 0 0 0 0 lcccluster_states$sd
S 6972 6 4 0 0 7 6973 582 38616 40802061 1020 A 0 0 0 0 0 2880 0 0 0 0 0 0 7029 0 0 0 0 0 0 0 0 0 0 582 0 0 0 0 lcccluster_states$p
S 6973 6 4 0 0 7 6971 582 38636 40802060 1020 A 0 0 0 0 0 2888 0 0 0 0 0 0 7029 0 0 0 0 0 0 0 0 0 0 582 0 0 0 0 lcccluster_states$o
S 6974 22 1 0 0 6 1 582 38656 40000000 1000 A 0 0 0 0 0 0 0 6969 0 0 0 0 6971 0 0 0 0 0 0 0 0 0 0 582 0 0 0 0 lcccluster_states$arrdsc
S 6975 7 6 0 0 2109 1 582 38681 10a00024 51 A 0 0 0 0 0 0 6978 0 0 0 6980 0 0 0 0 0 0 0 0 6977 0 0 6979 582 0 0 0 0 ryrcluster_states
S 6976 6 4 0 0 6 7001 582 31854 40800006 0 A 0 0 0 0 0 224 0 0 0 0 0 0 7029 0 0 0 0 0 0 0 0 0 0 582 0 0 0 0 z_b_46
S 6977 8 4 0 0 2112 7005 582 38699 40822064 1020 A 0 0 0 0 0 2896 0 0 0 0 0 0 7029 0 0 0 0 0 0 0 0 0 0 582 0 0 0 0 ryrcluster_states$sd
S 6978 6 4 0 0 7 6979 582 38720 40802061 1020 A 0 0 0 0 0 2968 0 0 0 0 0 0 7029 0 0 0 0 0 0 0 0 0 0 582 0 0 0 0 ryrcluster_states$p
S 6979 6 4 0 0 7 6977 582 38740 40802060 1020 A 0 0 0 0 0 2976 0 0 0 0 0 0 7029 0 0 0 0 0 0 0 0 0 0 582 0 0 0 0 ryrcluster_states$o
S 6980 22 1 0 0 8 1 582 38760 40000000 1000 A 0 0 0 0 0 0 0 6975 0 0 0 0 6977 0 0 0 0 0 0 0 0 0 0 582 0 0 0 0 ryrcluster_states$arrdsc
S 6981 6 4 0 0 9 6982 582 38785 4 0 A 0 0 0 0 0 0 0 0 0 0 0 0 7030 0 0 0 0 0 0 0 0 0 0 582 0 0 0 0 m_na
S 6982 6 4 0 0 9 6983 582 38790 4 0 A 0 0 0 0 0 8 0 0 0 0 0 0 7030 0 0 0 0 0 0 0 0 0 0 582 0 0 0 0 h_na
S 6983 6 4 0 0 9 6984 582 38795 4 0 A 0 0 0 0 0 16 0 0 0 0 0 0 7030 0 0 0 0 0 0 0 0 0 0 582 0 0 0 0 j_na
S 6984 6 4 0 0 9 6985 582 38800 4 0 A 0 0 0 0 0 24 0 0 0 0 0 0 7030 0 0 0 0 0 0 0 0 0 0 582 0 0 0 0 a_ktof
S 6985 6 4 0 0 9 6986 582 38807 4 0 A 0 0 0 0 0 32 0 0 0 0 0 0 7030 0 0 0 0 0 0 0 0 0 0 582 0 0 0 0 a_ktos
S 6986 6 4 0 0 9 6987 582 38814 4 0 A 0 0 0 0 0 40 0 0 0 0 0 0 7030 0 0 0 0 0 0 0 0 0 0 582 0 0 0 0 a_kss
S 6987 6 4 0 0 9 6988 582 38820 4 0 A 0 0 0 0 0 48 0 0 0 0 0 0 7030 0 0 0 0 0 0 0 0 0 0 582 0 0 0 0 in_ktof
S 6988 6 4 0 0 9 6989 582 38828 4 0 A 0 0 0 0 0 56 0 0 0 0 0 0 7030 0 0 0 0 0 0 0 0 0 0 582 0 0 0 0 in_kss
S 6989 6 4 0 0 9 6990 582 38835 4 0 A 0 0 0 0 0 64 0 0 0 0 0 0 7030 0 0 0 0 0 0 0 0 0 0 582 0 0 0 0 in_ktos
S 6990 6 4 0 0 9 6991 582 38843 4 0 A 0 0 0 0 0 72 0 0 0 0 0 0 7030 0 0 0 0 0 0 0 0 0 0 582 0 0 0 0 a_h
S 6991 6 4 0 0 9 6992 582 38847 4 0 A 0 0 0 0 0 80 0 0 0 0 0 0 7030 0 0 0 0 0 0 0 0 0 0 582 0 0 0 0 a_j
S 6992 6 4 0 0 9 6993 582 38851 4 0 A 0 0 0 0 0 88 0 0 0 0 0 0 7030 0 0 0 0 0 0 0 0 0 0 582 0 0 0 0 b_h
S 6993 6 4 0 0 9 6994 582 38855 4 0 A 0 0 0 0 0 96 0 0 0 0 0 0 7030 0 0 0 0 0 0 0 0 0 0 582 0 0 0 0 b_j
S 6994 6 4 0 0 9 6995 582 38859 4 0 A 0 0 0 0 0 104 0 0 0 0 0 0 7030 0 0 0 0 0 0 0 0 0 0 582 0 0 0 0 a_m
S 6995 6 4 0 0 9 6996 582 38863 4 0 A 0 0 0 0 0 112 0 0 0 0 0 0 7030 0 0 0 0 0 0 0 0 0 0 582 0 0 0 0 b_m
S 6996 6 4 0 0 9 6997 582 38867 4 0 A 0 0 0 0 0 120 0 0 0 0 0 0 7030 0 0 0 0 0 0 0 0 0 0 582 0 0 0 0 po2
S 6997 6 4 0 0 9 6998 582 38871 4 0 A 0 0 0 0 0 128 0 0 0 0 0 0 7030 0 0 0 0 0 0 0 0 0 0 582 0 0 0 0 inv_tau_po2
S 6998 6 4 0 0 9 6999 582 38883 4 0 A 0 0 0 0 0 136 0 0 0 0 0 0 7030 0 0 0 0 0 0 0 0 0 0 582 0 0 0 0 tau_po2
S 6999 6 4 0 0 9 7000 582 38891 4 0 A 0 0 0 0 0 144 0 0 0 0 0 0 7030 0 0 0 0 0 0 0 0 0 0 582 0 0 0 0 att
S 7000 6 4 0 0 9 1 582 38895 4 0 A 0 0 0 0 0 152 0 0 0 0 0 0 7030 0 0 0 0 0 0 0 0 0 0 582 0 0 0 0 inh_ca
S 7001 6 4 0 0 6 7002 582 38902 40800006 0 A 0 0 0 0 0 228 0 0 0 0 0 0 7029 0 0 0 0 0 0 0 0 0 0 582 0 0 0 0 z_b_47
S 7002 6 4 0 0 6 7008 582 31861 40800006 0 A 0 0 0 0 0 232 0 0 0 0 0 0 7029 0 0 0 0 0 0 0 0 0 0 582 0 0 0 0 z_b_48
S 7003 7 6 0 0 2115 1 582 38909 10a00024 51 A 0 0 0 0 0 0 7005 0 0 0 7007 0 0 0 0 0 0 0 0 7004 0 0 7006 582 0 0 0 0 lcc_statefromto
S 7004 8 4 0 0 2118 7013 582 38925 40822064 1020 A 0 0 0 0 0 2984 0 0 0 0 0 0 7029 0 0 0 0 0 0 0 0 0 0 582 0 0 0 0 lcc_statefromto$sd
S 7005 6 4 0 0 7 7006 582 38944 40802061 1020 A 0 0 0 0 0 3080 0 0 0 0 0 0 7029 0 0 0 0 0 0 0 0 0 0 582 0 0 0 0 lcc_statefromto$p
S 7006 6 4 0 0 7 7004 582 38962 40802060 1020 A 0 0 0 0 0 3088 0 0 0 0 0 0 7029 0 0 0 0 0 0 0 0 0 0 582 0 0 0 0 lcc_statefromto$o
S 7007 22 1 0 0 6 1 582 38980 40000000 1000 A 0 0 0 0 0 0 0 7003 0 0 0 0 7004 0 0 0 0 0 0 0 0 0 0 582 0 0 0 0 lcc_statefromto$arrdsc
S 7008 6 4 0 0 6 7009 582 39003 4 0 A 0 0 0 0 0 236 0 0 0 0 0 0 7029 0 0 0 0 0 0 0 0 0 0 582 0 0 0 0 lcc_maxnumneighbors
S 7009 6 4 0 0 6 7010 582 31868 40800006 0 A 0 0 0 0 0 240 0 0 0 0 0 0 7029 0 0 0 0 0 0 0 0 0 0 582 0 0 0 0 z_b_49
S 7010 6 4 0 0 6 7017 582 39023 40800006 0 A 0 0 0 0 0 244 0 0 0 0 0 0 7029 0 0 0 0 0 0 0 0 0 0 582 0 0 0 0 z_b_50
S 7011 7 6 0 0 2121 1 582 39030 10a00024 51 A 0 0 0 0 0 0 7013 0 0 0 7015 0 0 0 0 0 0 0 0 7012 0 0 7014 582 0 0 0 0 lcc_indxk
S 7012 8 4 0 0 2124 7020 582 39040 40822064 1020 A 0 0 0 0 0 3096 0 0 0 0 0 0 7029 0 0 0 0 0 0 0 0 0 0 582 0 0 0 0 lcc_indxk$sd
S 7013 6 4 0 0 7 7014 582 39053 40802061 1020 A 0 0 0 0 0 3192 0 0 0 0 0 0 7029 0 0 0 0 0 0 0 0 0 0 582 0 0 0 0 lcc_indxk$p
S 7014 6 4 0 0 7 7012 582 39065 40802060 1020 A 0 0 0 0 0 3200 0 0 0 0 0 0 7029 0 0 0 0 0 0 0 0 0 0 582 0 0 0 0 lcc_indxk$o
S 7015 22 1 0 0 6 1 582 39077 40000000 1000 A 0 0 0 0 0 0 0 7011 0 0 0 0 7012 0 0 0 0 0 0 0 0 0 0 582 0 0 0 0 lcc_indxk$arrdsc
S 7016 7 6 0 0 2127 1 582 39094 10a00024 51 A 0 0 0 0 0 0 7020 0 0 0 7022 0 0 0 0 0 0 0 0 7019 0 0 7021 582 0 0 0 0 lcc_statespace
S 7017 6 4 0 0 6 7018 582 39109 40800006 0 A 0 0 0 0 0 248 0 0 0 0 0 0 7029 0 0 0 0 0 0 0 0 0 0 582 0 0 0 0 z_b_51
S 7018 6 4 0 0 6 1 582 11522 40800006 0 A 0 0 0 0 0 252 0 0 0 0 0 0 7029 0 0 0 0 0 0 0 0 0 0 582 0 0 0 0 z_b_52
S 7019 8 4 0 0 2130 6779 582 39116 40822064 1020 A 0 0 0 0 0 3208 0 0 0 0 0 0 7029 0 0 0 0 0 0 0 0 0 0 582 0 0 0 0 lcc_statespace$sd
S 7020 6 4 0 0 7 7021 582 39134 40802061 1020 A 0 0 0 0 0 3304 0 0 0 0 0 0 7029 0 0 0 0 0 0 0 0 0 0 582 0 0 0 0 lcc_statespace$p
S 7021 6 4 0 0 7 7019 582 39151 40802060 1020 A 0 0 0 0 0 3312 0 0 0 0 0 0 7029 0 0 0 0 0 0 0 0 0 0 582 0 0 0 0 lcc_statespace$o
S 7022 22 1 0 0 6 1 582 39168 40000000 1000 A 0 0 0 0 0 0 0 7016 0 0 0 0 7019 0 0 0 0 0 0 0 0 0 0 582 0 0 0 0 lcc_statespace$arrdsc
S 7023 19 0 0 0 8 1 582 39190 4000 0 A 0 0 0 0 0 0 0 0 0 0 0 0 0 0 0 0 611 2 0 0 0 0 0 582 0 0 0 0 state_combine
O 7023 2 7025 7024
S 7024 27 0 0 0 8 7112 582 39204 10000 400000 A 0 0 0 0 0 0 618 0 0 0 0 0 0 0 0 0 0 0 0 0 0 0 0 582 0 0 0 0 state_combine_single_test
Q 7024 7023 0
S 7025 27 0 0 0 8 7118 582 39230 10000 400000 A 0 0 0 0 0 0 619 0 0 0 0 0 0 0 0 0 0 0 0 0 0 0 0 582 0 0 0 0 state_combine_all
Q 7025 7023 0
S 7026 19 0 0 0 6 1 582 39248 4000 0 A 0 0 0 0 0 0 0 0 0 0 0 0 0 0 0 0 615 2 0 0 0 0 0 582 0 0 0 0 init_cru_states
O 7026 2 7028 7027
S 7027 27 0 0 0 6 7033 582 39264 10000 400000 A 0 0 0 0 0 0 616 0 0 0 0 0 0 0 0 0 0 0 0 0 0 0 0 582 0 0 0 0 init_cru_states_1
Q 7027 7026 0
S 7028 27 0 0 0 6 7056 582 39282 10000 400000 A 0 0 0 0 0 0 617 0 0 0 0 0 0 0 0 0 0 0 0 0 0 0 0 582 0 0 0 0 init_cru_states_2
Q 7028 7026 0
S 7029 11 0 0 0 8 6752 582 39300 40800000 805000 A 0 0 0 0 0 3576 0 0 6783 7018 0 0 0 0 0 0 0 0 0 0 0 0 0 0 0 0 0 0 _data_ecc$0
S 7030 11 0 0 0 8 7029 582 39312 40800000 805000 A 0 0 0 0 0 160 0 0 6981 7000 0 0 0 0 0 0 0 0 0 0 0 0 0 0 0 0 0 0 _data_ecc$2
S 7031 23 5 0 0 0 7032 582 39324 0 0 A 0 0 0 0 0 0 0 0 0 0 0 0 0 0 0 0 0 0 0 0 0 0 0 0 0 0 0 0 cleanup_data_ecc
S 7032 14 5 0 0 0 1 7031 39324 0 400000 A 0 0 0 0 0 0 0 3959 0 0 0 0 0 0 0 0 0 0 0 0 0 101 0 582 0 0 0 0 cleanup_data_ecc
F 7032 0
S 7033 23 5 0 0 0 7043 582 39264 0 0 A 0 0 0 0 0 0 0 0 0 0 0 0 0 0 0 0 0 0 0 0 0 0 0 0 0 0 0 0 init_cru_states_1
S 7034 1 3 1 0 6 1 7033 33893 4 3000 A 0 0 0 0 0 0 0 0 0 0 0 0 0 0 0 0 0 0 0 0 0 0 0 0 0 0 0 0 lcc_initialstate
S 7035 1 3 1 0 6 1 7033 33876 4 3000 A 0 0 0 0 0 0 0 0 0 0 0 0 0 0 0 0 0 0 0 0 0 0 0 0 0 0 0 0 ryr_initialstate
S 7036 1 3 1 0 6 1 7033 28152 4 3000 A 0 0 0 0 0 0 0 0 0 0 0 0 0 0 0 0 0 0 0 0 0 0 0 0 0 0 0 0 n_l
S 7037 1 3 1 0 6 1 7033 30444 4 3000 A 0 0 0 0 0 0 0 0 0 0 0 0 0 0 0 0 0 0 0 0 0 0 0 0 0 0 0 0 ml
S 7038 1 3 1 0 6 1 7033 28156 4 3000 A 0 0 0 0 0 0 0 0 0 0 0 0 0 0 0 0 0 0 0 0 0 0 0 0 0 0 0 0 n_r
S 7039 1 3 1 0 6 1 7033 30370 4 3000 A 0 0 0 0 0 0 0 0 0 0 0 0 0 0 0 0 0 0 0 0 0 0 0 0 0 0 0 0 mr
S 7040 7 3 0 0 2133 1 7033 38508 10a00004 3050 A 0 0 0 0 0 0 0 0 0 0 0 0 0 0 0 0 0 0 0 7044 0 0 0 0 0 0 0 0 cru_states
S 7041 7 3 0 0 2139 1 7033 38577 10a00004 3050 A 0 0 0 0 0 0 0 0 0 0 0 0 0 0 0 0 0 0 0 7048 0 0 0 0 0 0 0 0 lcccluster_states
S 7042 7 3 0 0 2145 1 7033 38681 10a00004 3050 A 0 0 0 0 0 0 0 0 0 0 0 0 0 0 0 0 0 0 0 7052 0 0 0 0 0 0 0 0 ryrcluster_states
S 7043 14 5 0 0 0 1 7033 39264 0 400000 A 0 0 0 0 0 0 0 3960 9 0 0 0 0 0 0 0 0 0 0 0 0 178 0 582 0 0 0 0 init_cru_states_1
F 7043 9 7034 7035 7036 7037 7038 7039 7040 7041 7042
S 7044 8 1 0 0 2136 1 7033 39341 40822004 1020 A 0 0 0 0 0 0 0 0 0 0 0 0 0 0 0 0 0 0 0 0 0 0 0 0 0 0 0 0 cru_states$sd5
S 7048 8 1 0 0 2142 1 7033 39403 40822004 1020 A 0 0 0 0 0 0 0 0 0 0 0 0 0 0 0 0 0 0 0 0 0 0 0 0 0 0 0 0 lcccluster_states$sd9
S 7052 8 1 0 0 2148 1 7033 39496 40822004 1020 A 0 0 0 0 0 0 0 0 0 0 0 0 0 0 0 0 0 0 0 0 0 0 0 0 0 0 0 0 ryrcluster_states$sd13
S 7056 23 5 0 0 0 7067 582 39282 0 0 A 0 0 0 0 0 0 0 0 0 0 0 0 0 0 0 0 0 0 0 0 0 0 0 0 0 0 0 0 init_cru_states_2
S 7057 1 3 1 0 6 1 7056 39590 4 3000 A 0 0 0 0 0 0 0 0 0 0 0 0 0 0 0 0 0 0 0 0 0 0 0 0 0 0 0 0 n_r_rogue
S 7058 1 3 1 0 6 1 7056 33893 4 3000 A 0 0 0 0 0 0 0 0 0 0 0 0 0 0 0 0 0 0 0 0 0 0 0 0 0 0 0 0 lcc_initialstate
S 7059 1 3 1 0 6 1 7056 33876 4 3000 A 0 0 0 0 0 0 0 0 0 0 0 0 0 0 0 0 0 0 0 0 0 0 0 0 0 0 0 0 ryr_initialstate
S 7060 1 3 1 0 6 1 7056 28152 4 3000 A 0 0 0 0 0 0 0 0 0 0 0 0 0 0 0 0 0 0 0 0 0 0 0 0 0 0 0 0 n_l
S 7061 1 3 1 0 6 1 7056 30444 4 3000 A 0 0 0 0 0 0 0 0 0 0 0 0 0 0 0 0 0 0 0 0 0 0 0 0 0 0 0 0 ml
S 7062 1 3 1 0 6 1 7056 28156 4 3000 A 0 0 0 0 0 0 0 0 0 0 0 0 0 0 0 0 0 0 0 0 0 0 0 0 0 0 0 0 n_r
S 7063 1 3 1 0 6 1 7056 30370 4 3000 A 0 0 0 0 0 0 0 0 0 0 0 0 0 0 0 0 0 0 0 0 0 0 0 0 0 0 0 0 mr
S 7064 7 3 0 0 2151 1 7056 38508 10a00004 3050 A 0 0 0 0 0 0 0 0 0 0 0 0 0 0 0 0 0 0 0 7068 0 0 0 0 0 0 0 0 cru_states
S 7065 7 3 0 0 2157 1 7056 38577 10a00004 3050 A 0 0 0 0 0 0 0 0 0 0 0 0 0 0 0 0 0 0 0 7072 0 0 0 0 0 0 0 0 lcccluster_states
S 7066 7 3 0 0 2163 1 7056 38681 10a00004 3050 A 0 0 0 0 0 0 0 0 0 0 0 0 0 0 0 0 0 0 0 7076 0 0 0 0 0 0 0 0 ryrcluster_states
S 7067 14 5 0 0 0 1 7056 39282 0 400000 A 0 0 0 0 0 0 0 3970 10 0 0 0 0 0 0 0 0 0 0 0 0 272 0 582 0 0 0 0 init_cru_states_2
F 7067 10 7058 7059 7060 7061 7062 7063 7057 7064 7065 7066
S 7068 8 1 0 0 2154 1 7056 39600 40822004 1020 A 0 0 0 0 0 0 0 0 0 0 0 0 0 0 0 0 0 0 0 0 0 0 0 0 0 0 0 0 cru_states$sd17
S 7072 8 1 0 0 2160 1 7056 39666 40822004 1020 A 0 0 0 0 0 0 0 0 0 0 0 0 0 0 0 0 0 0 0 0 0 0 0 0 0 0 0 0 lcccluster_states$sd21
S 7076 8 1 0 0 2166 1 7056 39760 40822004 1020 A 0 0 0 0 0 0 0 0 0 0 0 0 0 0 0 0 0 0 0 0 0 0 0 0 0 0 0 0 ryrcluster_states$sd25
S 7080 23 5 0 0 0 7081 582 39854 0 0 A 0 0 0 0 0 0 0 0 0 0 0 0 0 0 0 0 0 0 0 0 0 0 0 0 0 0 0 0 init_data_ecc
S 7081 14 5 0 0 0 1 7080 39854 0 400000 A 0 0 0 0 0 0 0 3981 0 0 0 0 0 0 0 0 0 0 0 0 0 347 0 582 0 0 0 0 init_data_ecc
F 7081 0
S 7082 23 5 0 0 0 7087 582 39868 0 0 A 0 0 0 0 0 0 0 0 0 0 0 0 0 0 0 0 0 0 0 0 0 0 0 0 0 0 0 0 state_breakdown
S 7083 1 3 1 0 6 1 7082 39884 4 3000 A 0 0 0 0 0 0 0 0 0 0 0 0 0 0 0 0 0 0 0 0 0 0 0 0 0 0 0 0 cru_state
S 7084 1 3 3 0 6 1 7082 39894 4 3000 A 0 0 0 0 0 0 0 0 0 0 0 0 0 0 0 0 0 0 0 0 0 0 0 0 0 0 0 0 lcc_state
S 7085 1 3 3 0 6 1 7082 39904 4 3000 A 0 0 0 0 0 0 0 0 0 0 0 0 0 0 0 0 0 0 0 0 0 0 0 0 0 0 0 0 ryr_state
S 7086 1 3 1 0 6 1 7082 28167 4 3000 A 0 0 0 0 0 0 0 0 0 0 0 0 0 0 0 0 0 0 0 0 0 0 0 0 0 0 0 0 irow_r
S 7087 14 5 0 0 0 1 7082 39868 0 400000 A 0 0 0 0 0 0 0 3982 4 0 0 0 0 0 0 0 0 0 0 0 0 378 0 582 0 0 0 0 state_breakdown
F 7087 4 7083 7086 7084 7085
S 7088 23 5 0 0 0 7093 582 39914 0 0 A 0 0 0 0 0 0 0 0 0 0 0 0 0 0 0 0 0 0 0 0 0 0 0 0 0 0 0 0 state_breakdown_all
S 7089 7 3 1 0 2169 1 7088 39884 20000004 10003000 A 0 0 0 0 0 0 0 0 0 0 0 0 0 0 0 0 0 0 0 0 0 0 0 0 0 0 0 0 cru_state
S 7090 7 3 3 0 2172 1 7088 39894 20000004 10003000 A 0 0 0 0 0 0 0 0 0 0 0 0 0 0 0 0 0 0 0 0 0 0 0 0 0 0 0 0 lcc_state
S 7091 7 3 3 0 2175 1 7088 39904 20000004 10003000 A 0 0 0 0 0 0 0 0 0 0 0 0 0 0 0 0 0 0 0 0 0 0 0 0 0 0 0 0 ryr_state
S 7092 1 3 1 0 6 1 7088 28167 4 3000 A 0 0 0 0 0 0 0 0 0 0 0 0 0 0 0 0 0 0 0 0 0 0 0 0 0 0 0 0 irow_r
S 7093 14 5 0 0 0 1 7088 39914 20000000 400000 A 0 0 0 0 0 0 0 3987 4 0 0 0 0 0 0 0 0 0 0 0 0 387 0 582 0 0 0 0 state_breakdown_all
F 7093 4 7089 7092 7090 7091
S 7094 6 1 0 0 6 1 7088 39934 40800006 3000 A 0 0 0 0 0 0 0 0 0 0 0 0 0 0 0 0 0 0 0 0 0 0 0 0 0 0 0 0 z_b_0_2
S 7095 6 1 0 0 6 1 7088 39942 40800006 3000 A 0 0 0 0 0 0 0 0 0 0 0 0 0 0 0 0 0 0 0 0 0 0 0 0 0 0 0 0 z_b_2_2
S 7096 6 1 0 0 6 1 7088 39950 40800006 3000 A 0 0 0 0 0 0 0 0 0 0 0 0 0 0 0 0 0 0 0 0 0 0 0 0 0 0 0 0 z_b_3_2
S 7097 6 1 0 0 6 1 7088 39958 40800006 3000 A 0 0 0 0 0 0 0 0 0 0 0 0 0 0 0 0 0 0 0 0 0 0 0 0 0 0 0 0 z_e_3622
S 7098 6 1 0 0 6 1 7088 39967 40800006 3000 A 0 0 0 0 0 0 0 0 0 0 0 0 0 0 0 0 0 0 0 0 0 0 0 0 0 0 0 0 z_b_4_2
S 7099 6 1 0 0 6 1 7088 39975 40800006 3000 A 0 0 0 0 0 0 0 0 0 0 0 0 0 0 0 0 0 0 0 0 0 0 0 0 0 0 0 0 z_b_6_2
S 7100 6 1 0 0 6 1 7088 39983 40800006 3000 A 0 0 0 0 0 0 0 0 0 0 0 0 0 0 0 0 0 0 0 0 0 0 0 0 0 0 0 0 z_b_7_2
S 7101 6 1 0 0 6 1 7088 39991 40800006 3000 A 0 0 0 0 0 0 0 0 0 0 0 0 0 0 0 0 0 0 0 0 0 0 0 0 0 0 0 0 z_e_3629
S 7102 6 1 0 0 6 1 7088 40000 40800006 3000 A 0 0 0 0 0 0 0 0 0 0 0 0 0 0 0 0 0 0 0 0 0 0 0 0 0 0 0 0 z_b_8_2
S 7103 6 1 0 0 6 1 7088 40008 40800006 3000 A 0 0 0 0 0 0 0 0 0 0 0 0 0 0 0 0 0 0 0 0 0 0 0 0 0 0 0 0 z_b_10_2
S 7104 6 1 0 0 6 1 7088 40017 40800006 3000 A 0 0 0 0 0 0 0 0 0 0 0 0 0 0 0 0 0 0 0 0 0 0 0 0 0 0 0 0 z_b_11_2
S 7105 6 1 0 0 6 1 7088 40026 40800006 3000 A 0 0 0 0 0 0 0 0 0 0 0 0 0 0 0 0 0 0 0 0 0 0 0 0 0 0 0 0 z_e_3636
S 7106 23 5 0 0 8 7111 582 40035 0 0 A 0 0 0 0 0 0 0 0 0 0 0 0 0 0 0 0 0 0 0 0 0 0 0 0 0 0 0 0 state_combine_single
S 7107 1 3 1 0 6 1 7106 40056 4 3000 A 0 0 0 0 0 0 0 0 0 0 0 0 0 0 0 0 0 0 0 0 0 0 0 0 0 0 0 0 lcccluster_state
S 7108 1 3 1 0 6 1 7106 40073 4 3000 A 0 0 0 0 0 0 0 0 0 0 0 0 0 0 0 0 0 0 0 0 0 0 0 0 0 0 0 0 ryrcluster_state
S 7109 1 3 0 0 6 1 7106 39884 4 1003000 A 0 0 0 0 0 0 0 0 0 0 0 0 0 0 0 0 0 0 0 0 0 0 0 0 0 0 0 0 cru_state
S 7110 1 3 1 0 6 1 7106 28167 4 3000 A 0 0 0 0 0 0 0 0 0 0 0 0 0 0 0 0 0 0 0 0 0 0 0 0 0 0 0 0 irow_r
S 7111 14 5 0 0 6 1 7106 40035 4 1400000 A 0 0 0 0 0 0 0 3992 3 0 0 7109 0 0 0 0 0 0 0 0 0 416 0 582 0 0 0 0 state_combine_single
F 7111 3 7107 7108 7110
S 7112 23 5 0 0 8 7117 582 39204 0 0 A 0 0 0 0 0 0 0 0 0 0 0 0 0 0 0 0 0 0 0 0 0 0 0 0 0 0 0 0 state_combine_single_test
S 7113 1 3 1 0 6 1 7112 40056 4 3000 A 0 0 0 0 0 0 0 0 0 0 0 0 0 0 0 0 0 0 0 0 0 0 0 0 0 0 0 0 lcccluster_state
S 7114 1 3 1 0 6 1 7112 40073 4 3000 A 0 0 0 0 0 0 0 0 0 0 0 0 0 0 0 0 0 0 0 0 0 0 0 0 0 0 0 0 ryrcluster_state
S 7115 1 3 0 0 6 1 7112 39884 4 1003000 A 0 0 0 0 0 0 0 0 0 0 0 0 0 0 0 0 0 0 0 0 0 0 0 0 0 0 0 0 cru_state
S 7116 1 3 1 0 6 1 7112 28167 4 3000 A 0 0 0 0 0 0 0 0 0 0 0 0 0 0 0 0 0 0 0 0 0 0 0 0 0 0 0 0 irow_r
S 7117 14 5 0 0 6 1 7112 39204 4 1400000 A 0 0 0 0 0 0 0 3996 3 0 0 7115 0 0 0 0 0 0 0 0 0 426 0 582 0 0 0 0 state_combine_single_test
F 7117 3 7113 7114 7116
S 7118 23 5 0 0 8 7123 582 39230 0 0 A 0 0 0 0 0 0 0 0 0 0 0 0 0 0 0 0 0 0 0 0 0 0 0 0 0 0 0 0 state_combine_all
S 7119 7 3 0 0 2184 1 7118 38508 800204 1003000 A 0 0 0 0 0 0 0 0 0 0 0 0 0 0 0 0 0 0 0 0 0 0 0 0 0 0 0 0 cru_states
S 7120 7 3 0 0 2178 1 7118 38577 20400004 10003000 A 0 0 0 0 0 0 0 0 0 0 0 0 0 0 0 0 0 0 0 0 0 0 0 0 0 0 0 0 lcccluster_states
S 7121 7 3 0 0 2181 1 7118 38681 20000004 10003000 A 0 0 0 0 0 0 0 0 0 0 0 0 0 0 0 0 0 0 0 0 0 0 0 0 0 0 0 0 ryrcluster_states
S 7122 1 3 1 0 6 1 7118 28167 4 3000 A 0 0 0 0 0 0 0 0 0 0 0 0 0 0 0 0 0 0 0 0 0 0 0 0 0 0 0 0 irow_r
S 7123 14 5 0 0 2184 1 7118 39230 20000204 1400000 A 0 0 0 0 0 0 0 4000 3 0 0 7119 0 0 0 0 0 0 0 0 0 464 0 582 0 0 0 0 state_combine_all
F 7123 3 7120 7121 7122
S 7124 6 1 0 0 6 1 7118 39934 40800006 3000 A 0 0 0 0 0 0 0 0 0 0 0 0 0 0 0 0 0 0 0 0 0 0 0 0 0 0 0 0 z_b_0_2
S 7125 6 1 0 0 6 1 7118 39942 40800006 3000 A 0 0 0 0 0 0 0 0 0 0 0 0 0 0 0 0 0 0 0 0 0 0 0 0 0 0 0 0 z_b_2_2
S 7126 6 1 0 0 6 1 7118 39950 40800006 3000 A 0 0 0 0 0 0 0 0 0 0 0 0 0 0 0 0 0 0 0 0 0 0 0 0 0 0 0 0 z_b_3_2
S 7127 6 1 0 0 6 1 7118 40090 40800006 3000 A 0 0 0 0 0 0 0 0 0 0 0 0 0 0 0 0 0 0 0 0 0 0 0 0 0 0 0 0 z_e_3634
S 7128 6 1 0 0 6 1 7118 39967 40800006 3000 A 0 0 0 0 0 0 0 0 0 0 0 0 0 0 0 0 0 0 0 0 0 0 0 0 0 0 0 0 z_b_4_2
S 7129 6 1 0 0 6 1 7118 39975 40800006 3000 A 0 0 0 0 0 0 0 0 0 0 0 0 0 0 0 0 0 0 0 0 0 0 0 0 0 0 0 0 z_b_6_2
S 7130 6 1 0 0 6 1 7118 39983 40800006 3000 A 0 0 0 0 0 0 0 0 0 0 0 0 0 0 0 0 0 0 0 0 0 0 0 0 0 0 0 0 z_b_7_2
S 7131 6 1 0 0 6 1 7118 40099 40800006 3000 A 0 0 0 0 0 0 0 0 0 0 0 0 0 0 0 0 0 0 0 0 0 0 0 0 0 0 0 0 z_e_3641
S 7132 6 1 0 0 6 1 7118 40108 40800006 3000 A 0 0 0 0 0 0 0 0 0 0 0 0 0 0 0 0 0 0 0 0 0 0 0 0 0 0 0 0 z_e_3645
S 7134 23 5 0 0 8 7138 582 40128 0 0 A 0 0 0 0 0 0 0 0 0 0 0 0 0 0 0 0 0 0 0 0 0 0 0 0 0 0 0 0 find_v_ryr_singlechannel
S 7135 1 3 0 0 9 1 7134 34026 4 1003000 A 0 0 0 0 0 0 0 0 0 0 0 0 0 0 0 0 0 0 0 0 0 0 0 0 0 0 0 0 v_ryr
S 7136 1 3 0 0 9 1 7134 33138 4 3000 A 0 0 0 0 0 0 0 0 0 0 0 0 0 0 0 0 0 0 0 0 0 0 0 0 0 0 0 0 i_1ryr
S 7137 1 3 1 0 9 1 7134 34172 4 3000 A 0 0 0 0 0 0 0 0 0 0 0 0 0 0 0 0 0 0 0 0 0 0 0 0 0 0 0 0 vol_ref
S 7138 14 5 0 0 9 1 7134 40128 4 1400000 A 0 0 0 0 0 0 0 4004 2 0 0 7135 0 0 0 0 0 0 0 0 0 476 0 582 0 0 0 0 find_v_ryr_singlechannel
F 7138 2 7136 7137
S 7139 23 5 0 0 8 7145 582 40153 0 0 A 0 0 0 0 0 0 0 0 0 0 0 0 0 0 0 0 0 0 0 0 0 0 0 0 0 0 0 0 find_v_ryr
S 7140 1 3 0 0 9 1 7139 34026 4 1003000 A 0 0 0 0 0 0 0 0 0 0 0 0 0 0 0 0 0 0 0 0 0 0 0 0 0 0 0 0 v_ryr
S 7141 1 3 1 0 9 1 7139 33138 4 3000 A 0 0 0 0 0 0 0 0 0 0 0 0 0 0 0 0 0 0 0 0 0 0 0 0 0 0 0 0 i_1ryr
S 7142 1 3 1 0 9 1 7139 34172 4 3000 A 0 0 0 0 0 0 0 0 0 0 0 0 0 0 0 0 0 0 0 0 0 0 0 0 0 0 0 0 vol_ref
S 7143 1 3 1 0 6 1 7139 35121 4 3000 A 0 0 0 0 0 0 0 0 0 0 0 0 0 0 0 0 0 0 0 0 0 0 0 0 0 0 0 0 nsfu
S 7144 1 3 1 0 6 1 7139 28156 4 3000 A 0 0 0 0 0 0 0 0 0 0 0 0 0 0 0 0 0 0 0 0 0 0 0 0 0 0 0 0 n_r
S 7145 14 5 0 0 9 1 7139 40153 4 1400000 A 0 0 0 0 0 0 0 4007 4 0 0 7140 0 0 0 0 0 0 0 0 0 491 0 582 0 0 0 0 find_v_ryr
F 7145 4 7141 7142 7143 7144
S 7146 23 5 0 0 8 7149 582 40164 0 0 A 0 0 0 0 0 0 0 0 0 0 0 0 0 0 0 0 0 0 0 0 0 0 0 0 0 0 0 0 find_bg_ca_conductance
S 7147 1 3 0 0 9 1 7146 35729 4 1003000 A 0 0 0 0 0 0 0 0 0 0 0 0 0 0 0 0 0 0 0 0 0 0 0 0 0 0 0 0 g_bca
S 7148 1 3 0 0 9 1 7146 34172 80000004 3000 A 0 0 0 0 0 0 0 0 0 0 0 0 0 0 0 0 0 0 0 0 0 0 0 0 0 0 0 0 vol_ref
S 7149 14 5 0 0 9 1 7146 40164 4 1400000 A 0 0 0 0 0 0 0 4012 1 0 0 7147 0 0 0 0 0 0 0 0 0 522 0 582 0 0 0 0 find_bg_ca_conductance
F 7149 1 7148
A 13 2 0 0 0 6 586 0 0 0 13 0 0 0 0 0 0 0 0 0
A 71 1 0 0 0 56 643 0 0 0 0 0 0 0 0 0 0 0 0 0
A 74 1 0 0 0 62 645 0 0 0 0 0 0 0 0 0 0 0 0 0
A 106 2 0 0 0 6 698 0 0 0 106 0 0 0 0 0 0 0 0 0
A 117 2 0 0 0 6 703 0 0 0 117 0 0 0 0 0 0 0 0 0
A 119 2 0 0 0 6 704 0 0 0 119 0 0 0 0 0 0 0 0 0
A 125 2 0 0 50 6 707 0 0 0 125 0 0 0 0 0 0 0 0 0
A 127 2 0 0 52 6 708 0 0 0 127 0 0 0 0 0 0 0 0 0
A 129 2 0 0 54 6 709 0 0 0 129 0 0 0 0 0 0 0 0 0
A 131 2 0 0 56 6 710 0 0 0 131 0 0 0 0 0 0 0 0 0
A 136 2 0 0 60 6 712 0 0 0 136 0 0 0 0 0 0 0 0 0
A 138 2 0 0 62 6 713 0 0 0 138 0 0 0 0 0 0 0 0 0
A 792 1 0 0 0 106 5265 0 0 0 0 0 0 0 0 0 0 0 0 0
A 3157 1 0 3 2127 1944 6782 0 0 0 0 0 0 0 0 0 0 0 0 0
A 3158 10 0 0 2417 6 3157 4 0 0 0 0 0 0 0 0 0 0 0 0
X 1 117
A 3159 10 0 0 3158 6 3157 7 0 0 0 0 0 0 0 0 0 0 0 0
X 1 119
A 3160 4 0 0 441 6 3159 0 3 0 0 0 0 2 0 0 0 0 0 0
A 3161 4 0 0 1458 6 3158 0 3160 0 0 0 0 1 0 0 0 0 0 0
A 3162 10 0 0 3159 6 3157 16 0 0 0 0 0 0 0 0 0 0 0 0
X 1 129
A 3163 10 0 0 3162 6 3157 19 0 0 0 0 0 0 0 0 0 0 0 0
X 1 131
A 3164 4 0 0 0 6 3163 0 3 0 0 0 0 2 0 0 0 0 0 0
A 3165 4 0 0 2450 6 3162 0 3164 0 0 0 0 1 0 0 0 0 0 0
A 3166 10 0 0 3163 6 3157 10 0 0 0 0 0 0 0 0 0 0 0 0
X 1 125
A 3167 10 0 0 3166 6 3157 22 0 0 0 0 0 0 0 0 0 0 0 0
X 1 136
A 3168 10 0 0 3167 6 3157 13 0 0 0 0 0 0 0 0 0 0 0 0
X 1 106
A 3169 10 0 0 3168 6 3157 1 0 0 0 0 0 0 0 0 0 0 0 0
X 1 13
A 3172 1 0 3 2945 1950 6789 0 0 0 0 0 0 0 0 0 0 0 0 0
A 3173 10 0 0 3077 6 3172 4 0 0 0 0 0 0 0 0 0 0 0 0
X 1 117
A 3174 10 0 0 3173 6 3172 7 0 0 0 0 0 0 0 0 0 0 0 0
X 1 119
A 3175 4 0 0 2779 6 3174 0 3 0 0 0 0 2 0 0 0 0 0 0
A 3176 4 0 0 2852 6 3173 0 3175 0 0 0 0 1 0 0 0 0 0 0
A 3177 10 0 0 3174 6 3172 16 0 0 0 0 0 0 0 0 0 0 0 0
X 1 129
A 3178 10 0 0 3177 6 3172 19 0 0 0 0 0 0 0 0 0 0 0 0
X 1 131
A 3179 4 0 0 100 6 3178 0 3 0 0 0 0 2 0 0 0 0 0 0
A 3180 4 0 0 0 6 3177 0 3179 0 0 0 0 1 0 0 0 0 0 0
A 3181 10 0 0 3178 6 3172 10 0 0 0 0 0 0 0 0 0 0 0 0
X 1 125
A 3182 10 0 0 3181 6 3172 22 0 0 0 0 0 0 0 0 0 0 0 0
X 1 136
A 3183 10 0 0 3182 6 3172 13 0 0 0 0 0 0 0 0 0 0 0 0
X 1 106
A 3184 10 0 0 3183 6 3172 1 0 0 0 0 0 0 0 0 0 0 0 0
X 1 13
A 3187 1 0 3 2776 1956 6796 0 0 0 0 0 0 0 0 0 0 0 0 0
A 3188 10 0 0 2607 6 3187 4 0 0 0 0 0 0 0 0 0 0 0 0
X 1 117
A 3189 10 0 0 3188 6 3187 7 0 0 0 0 0 0 0 0 0 0 0 0
X 1 119
A 3190 4 0 0 1788 6 3189 0 3 0 0 0 0 2 0 0 0 0 0 0
A 3191 4 0 0 1081 6 3188 0 3190 0 0 0 0 1 0 0 0 0 0 0
A 3192 10 0 0 3189 6 3187 16 0 0 0 0 0 0 0 0 0 0 0 0
X 1 129
A 3193 10 0 0 3192 6 3187 19 0 0 0 0 0 0 0 0 0 0 0 0
X 1 131
A 3194 4 0 0 1289 6 3193 0 3 0 0 0 0 2 0 0 0 0 0 0
A 3195 4 0 0 3145 6 3192 0 3194 0 0 0 0 1 0 0 0 0 0 0
A 3196 10 0 0 3193 6 3187 10 0 0 0 0 0 0 0 0 0 0 0 0
X 1 125
A 3197 10 0 0 3196 6 3187 22 0 0 0 0 0 0 0 0 0 0 0 0
X 1 136
A 3198 10 0 0 3197 6 3187 13 0 0 0 0 0 0 0 0 0 0 0 0
X 1 106
A 3199 10 0 0 3198 6 3187 1 0 0 0 0 0 0 0 0 0 0 0 0
X 1 13
A 3202 1 0 3 1514 1962 6803 0 0 0 0 0 0 0 0 0 0 0 0 0
A 3203 10 0 0 3033 6 3202 4 0 0 0 0 0 0 0 0 0 0 0 0
X 1 117
A 3204 10 0 0 3203 6 3202 7 0 0 0 0 0 0 0 0 0 0 0 0
X 1 119
A 3205 4 0 0 2709 6 3204 0 3 0 0 0 0 2 0 0 0 0 0 0
A 3206 4 0 0 950 6 3203 0 3205 0 0 0 0 1 0 0 0 0 0 0
A 3207 10 0 0 3204 6 3202 16 0 0 0 0 0 0 0 0 0 0 0 0
X 1 129
A 3208 10 0 0 3207 6 3202 19 0 0 0 0 0 0 0 0 0 0 0 0
X 1 131
A 3209 4 0 0 2717 6 3208 0 3 0 0 0 0 2 0 0 0 0 0 0
A 3210 4 0 0 2261 6 3207 0 3209 0 0 0 0 1 0 0 0 0 0 0
A 3211 10 0 0 3208 6 3202 10 0 0 0 0 0 0 0 0 0 0 0 0
X 1 125
A 3212 10 0 0 3211 6 3202 22 0 0 0 0 0 0 0 0 0 0 0 0
X 1 136
A 3213 10 0 0 3212 6 3202 13 0 0 0 0 0 0 0 0 0 0 0 0
X 1 106
A 3214 10 0 0 3213 6 3202 1 0 0 0 0 0 0 0 0 0 0 0 0
X 1 13
A 3217 1 0 3 1672 1968 6810 0 0 0 0 0 0 0 0 0 0 0 0 0
A 3218 10 0 0 2629 6 3217 4 0 0 0 0 0 0 0 0 0 0 0 0
X 1 117
A 3219 10 0 0 3218 6 3217 7 0 0 0 0 0 0 0 0 0 0 0 0
X 1 119
A 3220 4 0 0 2726 6 3219 0 3 0 0 0 0 2 0 0 0 0 0 0
A 3221 4 0 0 2327 6 3218 0 3220 0 0 0 0 1 0 0 0 0 0 0
A 3222 10 0 0 3219 6 3217 16 0 0 0 0 0 0 0 0 0 0 0 0
X 1 129
A 3223 10 0 0 3222 6 3217 19 0 0 0 0 0 0 0 0 0 0 0 0
X 1 131
A 3224 4 0 0 2725 6 3223 0 3 0 0 0 0 2 0 0 0 0 0 0
A 3225 4 0 0 2953 6 3222 0 3224 0 0 0 0 1 0 0 0 0 0 0
A 3226 10 0 0 3223 6 3217 10 0 0 0 0 0 0 0 0 0 0 0 0
X 1 125
A 3227 10 0 0 3226 6 3217 22 0 0 0 0 0 0 0 0 0 0 0 0
X 1 136
A 3228 10 0 0 3227 6 3217 13 0 0 0 0 0 0 0 0 0 0 0 0
X 1 106
A 3229 10 0 0 3228 6 3217 1 0 0 0 0 0 0 0 0 0 0 0 0
X 1 13
A 3232 1 0 3 3171 1974 6817 0 0 0 0 0 0 0 0 0 0 0 0 0
A 3233 10 0 0 3137 6 3232 4 0 0 0 0 0 0 0 0 0 0 0 0
X 1 117
A 3234 10 0 0 3233 6 3232 7 0 0 0 0 0 0 0 0 0 0 0 0
X 1 119
A 3235 4 0 0 2743 6 3234 0 3 0 0 0 0 2 0 0 0 0 0 0
A 3236 4 0 0 367 6 3233 0 3235 0 0 0 0 1 0 0 0 0 0 0
A 3237 10 0 0 3234 6 3232 16 0 0 0 0 0 0 0 0 0 0 0 0
X 1 129
A 3238 10 0 0 3237 6 3232 19 0 0 0 0 0 0 0 0 0 0 0 0
X 1 131
A 3239 4 0 0 3034 6 3238 0 3 0 0 0 0 2 0 0 0 0 0 0
A 3240 4 0 0 3186 6 3237 0 3239 0 0 0 0 1 0 0 0 0 0 0
A 3241 10 0 0 3238 6 3232 10 0 0 0 0 0 0 0 0 0 0 0 0
X 1 125
A 3242 10 0 0 3241 6 3232 22 0 0 0 0 0 0 0 0 0 0 0 0
X 1 136
A 3243 10 0 0 3242 6 3232 13 0 0 0 0 0 0 0 0 0 0 0 0
X 1 106
A 3244 10 0 0 3243 6 3232 1 0 0 0 0 0 0 0 0 0 0 0 0
X 1 13
A 3247 1 0 3 3240 1980 6824 0 0 0 0 0 0 0 0 0 0 0 0 0
A 3248 10 0 0 2667 6 3247 4 0 0 0 0 0 0 0 0 0 0 0 0
X 1 117
A 3249 10 0 0 3248 6 3247 7 0 0 0 0 0 0 0 0 0 0 0 0
X 1 119
A 3250 4 0 0 1839 6 3249 0 3 0 0 0 0 2 0 0 0 0 0 0
A 3251 4 0 0 2528 6 3248 0 3250 0 0 0 0 1 0 0 0 0 0 0
A 3252 10 0 0 3249 6 3247 16 0 0 0 0 0 0 0 0 0 0 0 0
X 1 129
A 3253 10 0 0 3252 6 3247 19 0 0 0 0 0 0 0 0 0 0 0 0
X 1 131
A 3254 4 0 0 1757 6 3253 0 3 0 0 0 0 2 0 0 0 0 0 0
A 3255 4 0 0 2598 6 3252 0 3254 0 0 0 0 1 0 0 0 0 0 0
A 3256 10 0 0 3253 6 3247 10 0 0 0 0 0 0 0 0 0 0 0 0
X 1 125
A 3257 10 0 0 3256 6 3247 22 0 0 0 0 0 0 0 0 0 0 0 0
X 1 136
A 3258 10 0 0 3257 6 3247 13 0 0 0 0 0 0 0 0 0 0 0 0
X 1 106
A 3259 10 0 0 3258 6 3247 1 0 0 0 0 0 0 0 0 0 0 0 0
X 1 13
A 3262 1 0 3 3119 1986 6831 0 0 0 0 0 0 0 0 0 0 0 0 0
A 3263 10 0 0 2832 6 3262 4 0 0 0 0 0 0 0 0 0 0 0 0
X 1 117
A 3264 10 0 0 3263 6 3262 7 0 0 0 0 0 0 0 0 0 0 0 0
X 1 119
A 3265 4 0 0 2980 6 3264 0 3 0 0 0 0 2 0 0 0 0 0 0
A 3266 4 0 0 3018 6 3263 0 3265 0 0 0 0 1 0 0 0 0 0 0
A 3267 10 0 0 3264 6 3262 16 0 0 0 0 0 0 0 0 0 0 0 0
X 1 129
A 3268 10 0 0 3267 6 3262 19 0 0 0 0 0 0 0 0 0 0 0 0
X 1 131
A 3269 4 0 0 2784 6 3268 0 3 0 0 0 0 2 0 0 0 0 0 0
A 3270 4 0 0 2990 6 3267 0 3269 0 0 0 0 1 0 0 0 0 0 0
A 3271 10 0 0 3268 6 3262 10 0 0 0 0 0 0 0 0 0 0 0 0
X 1 125
A 3272 10 0 0 3271 6 3262 22 0 0 0 0 0 0 0 0 0 0 0 0
X 1 136
A 3273 10 0 0 3272 6 3262 13 0 0 0 0 0 0 0 0 0 0 0 0
X 1 106
A 3274 10 0 0 3273 6 3262 1 0 0 0 0 0 0 0 0 0 0 0 0
X 1 13
A 3277 1 0 3 3051 1992 6838 0 0 0 0 0 0 0 0 0 0 0 0 0
A 3278 10 0 0 2283 6 3277 4 0 0 0 0 0 0 0 0 0 0 0 0
X 1 117
A 3279 10 0 0 3278 6 3277 7 0 0 0 0 0 0 0 0 0 0 0 0
X 1 119
A 3280 4 0 0 1882 6 3279 0 3 0 0 0 0 2 0 0 0 0 0 0
A 3281 4 0 0 2181 6 3278 0 3280 0 0 0 0 1 0 0 0 0 0 0
A 3282 10 0 0 3279 6 3277 16 0 0 0 0 0 0 0 0 0 0 0 0
X 1 129
A 3283 10 0 0 3282 6 3277 19 0 0 0 0 0 0 0 0 0 0 0 0
X 1 131
A 3284 4 0 0 2616 6 3283 0 3 0 0 0 0 2 0 0 0 0 0 0
A 3285 4 0 0 71 6 3282 0 3284 0 0 0 0 1 0 0 0 0 0 0
A 3286 10 0 0 3283 6 3277 10 0 0 0 0 0 0 0 0 0 0 0 0
X 1 125
A 3287 10 0 0 3286 6 3277 22 0 0 0 0 0 0 0 0 0 0 0 0
X 1 136
A 3288 10 0 0 3287 6 3277 13 0 0 0 0 0 0 0 0 0 0 0 0
X 1 106
A 3289 10 0 0 3288 6 3277 1 0 0 0 0 0 0 0 0 0 0 0 0
X 1 13
A 3292 1 0 3 2490 1998 6845 0 0 0 0 0 0 0 0 0 0 0 0 0
A 3293 10 0 0 3230 6 3292 4 0 0 0 0 0 0 0 0 0 0 0 0
X 1 117
A 3294 10 0 0 3293 6 3292 7 0 0 0 0 0 0 0 0 0 0 0 0
X 1 119
A 3295 4 0 0 2810 6 3294 0 3 0 0 0 0 2 0 0 0 0 0 0
A 3296 4 0 0 2824 6 3293 0 3295 0 0 0 0 1 0 0 0 0 0 0
A 3297 10 0 0 3294 6 3292 16 0 0 0 0 0 0 0 0 0 0 0 0
X 1 129
A 3298 10 0 0 3297 6 3292 19 0 0 0 0 0 0 0 0 0 0 0 0
X 1 131
A 3299 4 0 0 3125 6 3298 0 3 0 0 0 0 2 0 0 0 0 0 0
A 3300 4 0 0 2294 6 3297 0 3299 0 0 0 0 1 0 0 0 0 0 0
A 3301 10 0 0 3298 6 3292 10 0 0 0 0 0 0 0 0 0 0 0 0
X 1 125
A 3302 10 0 0 3301 6 3292 22 0 0 0 0 0 0 0 0 0 0 0 0
X 1 136
A 3303 10 0 0 3302 6 3292 13 0 0 0 0 0 0 0 0 0 0 0 0
X 1 106
A 3304 10 0 0 3303 6 3292 1 0 0 0 0 0 0 0 0 0 0 0 0
X 1 13
A 3307 1 0 3 3005 2004 6852 0 0 0 0 0 0 0 0 0 0 0 0 0
A 3308 10 0 0 3261 6 3307 4 0 0 0 0 0 0 0 0 0 0 0 0
X 1 117
A 3309 10 0 0 3308 6 3307 7 0 0 0 0 0 0 0 0 0 0 0 0
X 1 119
A 3310 4 0 0 3225 6 3309 0 3 0 0 0 0 2 0 0 0 0 0 0
A 3311 4 0 0 2748 6 3308 0 3310 0 0 0 0 1 0 0 0 0 0 0
A 3312 10 0 0 3309 6 3307 16 0 0 0 0 0 0 0 0 0 0 0 0
X 1 129
A 3313 10 0 0 3312 6 3307 19 0 0 0 0 0 0 0 0 0 0 0 0
X 1 131
A 3314 4 0 0 3180 6 3313 0 3 0 0 0 0 2 0 0 0 0 0 0
A 3315 4 0 0 863 6 3312 0 3314 0 0 0 0 1 0 0 0 0 0 0
A 3316 10 0 0 3313 6 3307 10 0 0 0 0 0 0 0 0 0 0 0 0
X 1 125
A 3317 10 0 0 3316 6 3307 22 0 0 0 0 0 0 0 0 0 0 0 0
X 1 136
A 3318 10 0 0 3317 6 3307 13 0 0 0 0 0 0 0 0 0 0 0 0
X 1 106
A 3319 10 0 0 3318 6 3307 1 0 0 0 0 0 0 0 0 0 0 0 0
X 1 13
A 3322 1 0 3 3065 2010 6859 0 0 0 0 0 0 0 0 0 0 0 0 0
A 3323 10 0 0 2831 6 3322 4 0 0 0 0 0 0 0 0 0 0 0 0
X 1 117
A 3324 10 0 0 3323 6 3322 7 0 0 0 0 0 0 0 0 0 0 0 0
X 1 119
A 3325 4 0 0 1923 6 3324 0 3 0 0 0 0 2 0 0 0 0 0 0
A 3326 4 0 0 2529 6 3323 0 3325 0 0 0 0 1 0 0 0 0 0 0
A 3327 10 0 0 3324 6 3322 16 0 0 0 0 0 0 0 0 0 0 0 0
X 1 129
A 3328 10 0 0 3327 6 3322 19 0 0 0 0 0 0 0 0 0 0 0 0
X 1 131
A 3329 4 0 0 2861 6 3328 0 3 0 0 0 0 2 0 0 0 0 0 0
A 3330 4 0 0 3205 6 3327 0 3329 0 0 0 0 1 0 0 0 0 0 0
A 3331 10 0 0 3328 6 3322 10 0 0 0 0 0 0 0 0 0 0 0 0
X 1 125
A 3332 10 0 0 3331 6 3322 22 0 0 0 0 0 0 0 0 0 0 0 0
X 1 136
A 3333 10 0 0 3332 6 3322 13 0 0 0 0 0 0 0 0 0 0 0 0
X 1 106
A 3334 10 0 0 3333 6 3322 1 0 0 0 0 0 0 0 0 0 0 0 0
X 1 13
A 3336 1 0 1 2275 2016 6871 0 0 0 0 0 0 0 0 0 0 0 0 0
A 3337 10 0 0 2747 6 3336 4 0 0 0 0 0 0 0 0 0 0 0 0
X 1 117
A 3338 10 0 0 3337 6 3336 7 0 0 0 0 0 0 0 0 0 0 0 0
X 1 119
A 3339 4 0 0 922 6 3338 0 3 0 0 0 0 2 0 0 0 0 0 0
A 3340 4 0 0 3179 6 3337 0 3339 0 0 0 0 1 0 0 0 0 0 0
A 3341 10 0 0 3338 6 3336 10 0 0 0 0 0 0 0 0 0 0 0 0
X 1 125
A 3342 10 0 0 3341 6 3336 13 0 0 0 0 0 0 0 0 0 0 0 0
X 1 106
A 3343 10 0 0 3342 6 3336 1 0 0 0 0 0 0 0 0 0 0 0 0
X 1 13
A 3345 1 0 1 2995 2022 6877 0 0 0 0 0 0 0 0 0 0 0 0 0
A 3346 10 0 0 3250 6 3345 4 0 0 0 0 0 0 0 0 0 0 0 0
X 1 117
A 3347 10 0 0 3346 6 3345 7 0 0 0 0 0 0 0 0 0 0 0 0
X 1 119
A 3348 4 0 0 1994 6 3347 0 3 0 0 0 0 2 0 0 0 0 0 0
A 3349 4 0 0 3251 6 3346 0 3348 0 0 0 0 1 0 0 0 0 0 0
A 3350 10 0 0 3347 6 3345 10 0 0 0 0 0 0 0 0 0 0 0 0
X 1 125
A 3351 10 0 0 3350 6 3345 13 0 0 0 0 0 0 0 0 0 0 0 0
X 1 106
A 3352 10 0 0 3351 6 3345 1 0 0 0 0 0 0 0 0 0 0 0 0
X 1 13
A 3354 1 0 1 3295 2028 6885 0 0 0 0 0 0 0 0 0 0 0 0 0
A 3355 10 0 0 1758 6 3354 4 0 0 0 0 0 0 0 0 0 0 0 0
X 1 117
A 3356 10 0 0 3355 6 3354 7 0 0 0 0 0 0 0 0 0 0 0 0
X 1 119
A 3357 4 0 0 2853 6 3356 0 3 0 0 0 0 2 0 0 0 0 0 0
A 3358 4 0 0 2749 6 3355 0 3357 0 0 0 0 1 0 0 0 0 0 0
A 3359 10 0 0 3356 6 3354 10 0 0 0 0 0 0 0 0 0 0 0 0
X 1 125
A 3360 10 0 0 3359 6 3354 13 0 0 0 0 0 0 0 0 0 0 0 0
X 1 106
A 3361 10 0 0 3360 6 3354 1 0 0 0 0 0 0 0 0 0 0 0 0
X 1 13
A 3363 1 0 1 3215 2034 6891 0 0 0 0 0 0 0 0 0 0 0 0 0
A 3364 10 0 0 3202 6 3363 4 0 0 0 0 0 0 0 0 0 0 0 0
X 1 117
A 3365 10 0 0 3364 6 3363 7 0 0 0 0 0 0 0 0 0 0 0 0
X 1 119
A 3366 4 0 0 3141 6 3365 0 3 0 0 0 0 2 0 0 0 0 0 0
A 3367 4 0 0 2557 6 3364 0 3366 0 0 0 0 1 0 0 0 0 0 0
A 3368 10 0 0 3365 6 3363 10 0 0 0 0 0 0 0 0 0 0 0 0
X 1 125
A 3369 10 0 0 3368 6 3363 13 0 0 0 0 0 0 0 0 0 0 0 0
X 1 106
A 3370 10 0 0 3369 6 3363 1 0 0 0 0 0 0 0 0 0 0 0 0
X 1 13
A 3373 1 0 3 1968 2040 6898 0 0 0 0 0 0 0 0 0 0 0 0 0
A 3374 10 0 0 3372 6 3373 4 0 0 0 0 0 0 0 0 0 0 0 0
X 1 117
A 3375 10 0 0 3374 6 3373 7 0 0 0 0 0 0 0 0 0 0 0 0
X 1 119
A 3376 4 0 0 2030 6 3375 0 3 0 0 0 0 2 0 0 0 0 0 0
A 3377 4 0 0 3319 6 3374 0 3376 0 0 0 0 1 0 0 0 0 0 0
A 3378 10 0 0 3375 6 3373 16 0 0 0 0 0 0 0 0 0 0 0 0
X 1 129
A 3379 10 0 0 3378 6 3373 19 0 0 0 0 0 0 0 0 0 0 0 0
X 1 131
A 3380 4 0 0 1889 6 3379 0 3 0 0 0 0 2 0 0 0 0 0 0
A 3381 4 0 0 3231 6 3378 0 3380 0 0 0 0 1 0 0 0 0 0 0
A 3382 10 0 0 3379 6 3373 10 0 0 0 0 0 0 0 0 0 0 0 0
X 1 125
A 3383 10 0 0 3382 6 3373 22 0 0 0 0 0 0 0 0 0 0 0 0
X 1 136
A 3384 10 0 0 3383 6 3373 13 0 0 0 0 0 0 0 0 0 0 0 0
X 1 106
A 3385 10 0 0 3384 6 3373 1 0 0 0 0 0 0 0 0 0 0 0 0
X 1 13
A 3388 1 0 3 3245 2046 6905 0 0 0 0 0 0 0 0 0 0 0 0 0
A 3389 10 0 0 1824 6 3388 4 0 0 0 0 0 0 0 0 0 0 0 0
X 1 117
A 3390 10 0 0 3389 6 3388 7 0 0 0 0 0 0 0 0 0 0 0 0
X 1 119
A 3391 4 0 0 2906 6 3390 0 3 0 0 0 0 2 0 0 0 0 0 0
A 3392 4 0 0 3307 6 3389 0 3391 0 0 0 0 1 0 0 0 0 0 0
A 3393 10 0 0 3390 6 3388 16 0 0 0 0 0 0 0 0 0 0 0 0
X 1 129
A 3394 10 0 0 3393 6 3388 19 0 0 0 0 0 0 0 0 0 0 0 0
X 1 131
A 3395 4 0 0 2090 6 3394 0 3 0 0 0 0 2 0 0 0 0 0 0
A 3396 4 0 0 2413 6 3393 0 3395 0 0 0 0 1 0 0 0 0 0 0
A 3397 10 0 0 3394 6 3388 10 0 0 0 0 0 0 0 0 0 0 0 0
X 1 125
A 3398 10 0 0 3397 6 3388 22 0 0 0 0 0 0 0 0 0 0 0 0
X 1 136
A 3399 10 0 0 3398 6 3388 13 0 0 0 0 0 0 0 0 0 0 0 0
X 1 106
A 3400 10 0 0 3399 6 3388 1 0 0 0 0 0 0 0 0 0 0 0 0
X 1 13
A 3403 1 0 3 2549 2052 6912 0 0 0 0 0 0 0 0 0 0 0 0 0
A 3404 10 0 0 2955 6 3403 4 0 0 0 0 0 0 0 0 0 0 0 0
X 1 117
A 3405 10 0 0 3404 6 3403 7 0 0 0 0 0 0 0 0 0 0 0 0
X 1 119
A 3406 4 0 0 2093 6 3405 0 3 0 0 0 0 2 0 0 0 0 0 0
A 3407 4 0 0 3269 6 3404 0 3406 0 0 0 0 1 0 0 0 0 0 0
A 3408 10 0 0 3405 6 3403 16 0 0 0 0 0 0 0 0 0 0 0 0
X 1 129
A 3409 10 0 0 3408 6 3403 19 0 0 0 0 0 0 0 0 0 0 0 0
X 1 131
A 3410 4 0 0 2624 6 3409 0 3 0 0 0 0 2 0 0 0 0 0 0
A 3411 4 0 0 2864 6 3408 0 3410 0 0 0 0 1 0 0 0 0 0 0
A 3412 10 0 0 3409 6 3403 10 0 0 0 0 0 0 0 0 0 0 0 0
X 1 125
A 3413 10 0 0 3412 6 3403 22 0 0 0 0 0 0 0 0 0 0 0 0
X 1 136
A 3414 10 0 0 3413 6 3403 13 0 0 0 0 0 0 0 0 0 0 0 0
X 1 106
A 3415 10 0 0 3414 6 3403 1 0 0 0 0 0 0 0 0 0 0 0 0
X 1 13
A 3418 1 0 3 45 2058 6919 0 0 0 0 0 0 0 0 0 0 0 0 0
A 3419 10 0 0 2927 6 3418 4 0 0 0 0 0 0 0 0 0 0 0 0
X 1 117
A 3420 10 0 0 3419 6 3418 7 0 0 0 0 0 0 0 0 0 0 0 0
X 1 119
A 3421 4 0 0 1483 6 3420 0 3 0 0 0 0 2 0 0 0 0 0 0
A 3422 4 0 0 0 6 3419 0 3421 0 0 0 0 1 0 0 0 0 0 0
A 3423 10 0 0 3420 6 3418 16 0 0 0 0 0 0 0 0 0 0 0 0
X 1 129
A 3424 10 0 0 3423 6 3418 19 0 0 0 0 0 0 0 0 0 0 0 0
X 1 131
A 3425 4 0 0 2940 6 3424 0 3 0 0 0 0 2 0 0 0 0 0 0
A 3426 4 0 0 2729 6 3423 0 3425 0 0 0 0 1 0 0 0 0 0 0
A 3427 10 0 0 3424 6 3418 10 0 0 0 0 0 0 0 0 0 0 0 0
X 1 125
A 3428 10 0 0 3427 6 3418 22 0 0 0 0 0 0 0 0 0 0 0 0
X 1 136
A 3429 10 0 0 3428 6 3418 13 0 0 0 0 0 0 0 0 0 0 0 0
X 1 106
A 3430 10 0 0 3429 6 3418 1 0 0 0 0 0 0 0 0 0 0 0 0
X 1 13
A 3433 1 0 3 1445 2064 6926 0 0 0 0 0 0 0 0 0 0 0 0 0
A 3434 10 0 0 2211 6 3433 4 0 0 0 0 0 0 0 0 0 0 0 0
X 1 117
A 3435 10 0 0 3434 6 3433 7 0 0 0 0 0 0 0 0 0 0 0 0
X 1 119
A 3436 4 0 0 3001 6 3435 0 3 0 0 0 0 2 0 0 0 0 0 0
A 3437 4 0 0 1529 6 3434 0 3436 0 0 0 0 1 0 0 0 0 0 0
A 3438 10 0 0 3435 6 3433 16 0 0 0 0 0 0 0 0 0 0 0 0
X 1 129
A 3439 10 0 0 3438 6 3433 19 0 0 0 0 0 0 0 0 0 0 0 0
X 1 131
A 3440 4 0 0 422 6 3439 0 3 0 0 0 0 2 0 0 0 0 0 0
A 3441 4 0 0 2414 6 3438 0 3440 0 0 0 0 1 0 0 0 0 0 0
A 3442 10 0 0 3439 6 3433 10 0 0 0 0 0 0 0 0 0 0 0 0
X 1 125
A 3443 10 0 0 3442 6 3433 22 0 0 0 0 0 0 0 0 0 0 0 0
X 1 136
A 3444 10 0 0 3443 6 3433 13 0 0 0 0 0 0 0 0 0 0 0 0
X 1 106
A 3445 10 0 0 3444 6 3433 1 0 0 0 0 0 0 0 0 0 0 0 0
X 1 13
A 3448 1 0 3 3059 2070 6933 0 0 0 0 0 0 0 0 0 0 0 0 0
A 3449 10 0 0 3013 6 3448 4 0 0 0 0 0 0 0 0 0 0 0 0
X 1 117
A 3450 10 0 0 3449 6 3448 7 0 0 0 0 0 0 0 0 0 0 0 0
X 1 119
A 3451 4 0 0 3046 6 3450 0 3 0 0 0 0 2 0 0 0 0 0 0
A 3452 4 0 0 3401 6 3449 0 3451 0 0 0 0 1 0 0 0 0 0 0
A 3453 10 0 0 3450 6 3448 16 0 0 0 0 0 0 0 0 0 0 0 0
X 1 129
A 3454 10 0 0 3453 6 3448 19 0 0 0 0 0 0 0 0 0 0 0 0
X 1 131
A 3455 4 0 0 1548 6 3454 0 3 0 0 0 0 2 0 0 0 0 0 0
A 3456 4 0 0 3385 6 3453 0 3455 0 0 0 0 1 0 0 0 0 0 0
A 3457 10 0 0 3454 6 3448 10 0 0 0 0 0 0 0 0 0 0 0 0
X 1 125
A 3458 10 0 0 3457 6 3448 22 0 0 0 0 0 0 0 0 0 0 0 0
X 1 136
A 3459 10 0 0 3458 6 3448 13 0 0 0 0 0 0 0 0 0 0 0 0
X 1 106
A 3460 10 0 0 3459 6 3448 1 0 0 0 0 0 0 0 0 0 0 0 0
X 1 13
A 3462 1 0 1 3161 2076 6939 0 0 0 0 0 0 0 0 0 0 0 0 0
A 3463 10 0 0 3376 6 3462 4 0 0 0 0 0 0 0 0 0 0 0 0
X 1 117
A 3464 10 0 0 3463 6 3462 7 0 0 0 0 0 0 0 0 0 0 0 0
X 1 119
A 3465 4 0 0 2552 6 3464 0 3 0 0 0 0 2 0 0 0 0 0 0
A 3466 4 0 0 1997 6 3463 0 3465 0 0 0 0 1 0 0 0 0 0 0
A 3467 10 0 0 3464 6 3462 10 0 0 0 0 0 0 0 0 0 0 0 0
X 1 125
A 3468 10 0 0 3467 6 3462 13 0 0 0 0 0 0 0 0 0 0 0 0
X 1 106
A 3469 10 0 0 3468 6 3462 1 0 0 0 0 0 0 0 0 0 0 0 0
X 1 13
A 3471 1 0 1 3417 2082 6945 0 0 0 0 0 0 0 0 0 0 0 0 0
A 3472 10 0 0 2379 6 3471 4 0 0 0 0 0 0 0 0 0 0 0 0
X 1 117
A 3473 10 0 0 3472 6 3471 7 0 0 0 0 0 0 0 0 0 0 0 0
X 1 119
A 3474 4 0 0 1509 6 3473 0 3 0 0 0 0 2 0 0 0 0 0 0
A 3475 4 0 0 2847 6 3472 0 3474 0 0 0 0 1 0 0 0 0 0 0
A 3476 10 0 0 3473 6 3471 10 0 0 0 0 0 0 0 0 0 0 0 0
X 1 125
A 3477 10 0 0 3476 6 3471 13 0 0 0 0 0 0 0 0 0 0 0 0
X 1 106
A 3478 10 0 0 3477 6 3471 1 0 0 0 0 0 0 0 0 0 0 0 0
X 1 13
A 3480 1 0 1 3415 2088 6953 0 0 0 0 0 0 0 0 0 0 0 0 0
A 3481 10 0 0 2089 6 3480 4 0 0 0 0 0 0 0 0 0 0 0 0
X 1 117
A 3482 10 0 0 3481 6 3480 7 0 0 0 0 0 0 0 0 0 0 0 0
X 1 119
A 3483 4 0 0 2256 6 3482 0 3 0 0 0 0 2 0 0 0 0 0 0
A 3484 4 0 0 3072 6 3481 0 3483 0 0 0 0 1 0 0 0 0 0 0
A 3485 10 0 0 3482 6 3480 10 0 0 0 0 0 0 0 0 0 0 0 0
X 1 125
A 3486 10 0 0 3485 6 3480 13 0 0 0 0 0 0 0 0 0 0 0 0
X 1 106
A 3487 10 0 0 3486 6 3480 1 0 0 0 0 0 0 0 0 0 0 0 0
X 1 13
A 3489 1 0 1 3447 2094 6959 0 0 0 0 0 0 0 0 0 0 0 0 0
A 3490 10 0 0 2397 6 3489 4 0 0 0 0 0 0 0 0 0 0 0 0
X 1 117
A 3491 10 0 0 3490 6 3489 7 0 0 0 0 0 0 0 0 0 0 0 0
X 1 119
A 3492 4 0 0 2260 6 3491 0 3 0 0 0 0 2 0 0 0 0 0 0
A 3493 4 0 0 2314 6 3490 0 3492 0 0 0 0 1 0 0 0 0 0 0
A 3494 10 0 0 3491 6 3489 10 0 0 0 0 0 0 0 0 0 0 0 0
X 1 125
A 3495 10 0 0 3494 6 3489 13 0 0 0 0 0 0 0 0 0 0 0 0
X 1 106
A 3496 10 0 0 3495 6 3489 1 0 0 0 0 0 0 0 0 0 0 0 0
X 1 13
A 3498 1 0 1 2714 2100 6965 0 0 0 0 0 0 0 0 0 0 0 0 0
A 3499 10 0 0 2124 6 3498 4 0 0 0 0 0 0 0 0 0 0 0 0
X 1 117
A 3500 10 0 0 3499 6 3498 7 0 0 0 0 0 0 0 0 0 0 0 0
X 1 119
A 3501 4 0 0 942 6 3500 0 3 0 0 0 0 2 0 0 0 0 0 0
A 3502 4 0 0 2398 6 3499 0 3501 0 0 0 0 1 0 0 0 0 0 0
A 3503 10 0 0 3500 6 3498 10 0 0 0 0 0 0 0 0 0 0 0 0
X 1 125
A 3504 10 0 0 3503 6 3498 13 0 0 0 0 0 0 0 0 0 0 0 0
X 1 106
A 3505 10 0 0 3504 6 3498 1 0 0 0 0 0 0 0 0 0 0 0 0
X 1 13
A 3507 1 0 1 2818 2106 6971 0 0 0 0 0 0 0 0 0 0 0 0 0
A 3508 10 0 0 3421 6 3507 4 0 0 0 0 0 0 0 0 0 0 0 0
X 1 117
A 3509 10 0 0 3508 6 3507 7 0 0 0 0 0 0 0 0 0 0 0 0
X 1 119
A 3510 4 0 0 2454 6 3509 0 3 0 0 0 0 2 0 0 0 0 0 0
A 3511 4 0 0 2156 6 3508 0 3510 0 0 0 0 1 0 0 0 0 0 0
A 3512 10 0 0 3509 6 3507 10 0 0 0 0 0 0 0 0 0 0 0 0
X 1 125
A 3513 10 0 0 3512 6 3507 13 0 0 0 0 0 0 0 0 0 0 0 0
X 1 106
A 3514 10 0 0 3513 6 3507 1 0 0 0 0 0 0 0 0 0 0 0 0
X 1 13
A 3516 1 0 1 2154 2112 6977 0 0 0 0 0 0 0 0 0 0 0 0 0
A 3517 10 0 0 3172 6 3516 4 0 0 0 0 0 0 0 0 0 0 0 0
X 1 117
A 3518 10 0 0 3517 6 3516 7 0 0 0 0 0 0 0 0 0 0 0 0
X 1 119
A 3519 4 0 0 2585 6 3518 0 3 0 0 0 0 2 0 0 0 0 0 0
A 3520 4 0 0 3146 6 3517 0 3519 0 0 0 0 1 0 0 0 0 0 0
A 3521 10 0 0 3518 6 3516 10 0 0 0 0 0 0 0 0 0 0 0 0
X 1 125
A 3522 10 0 0 3521 6 3516 13 0 0 0 0 0 0 0 0 0 0 0 0
X 1 106
A 3523 10 0 0 3522 6 3516 1 0 0 0 0 0 0 0 0 0 0 0 0
X 1 13
A 3526 1 0 3 2430 2118 7004 0 0 0 0 0 0 0 0 0 0 0 0 0
A 3527 10 0 0 3440 6 3526 4 0 0 0 0 0 0 0 0 0 0 0 0
X 1 117
A 3528 10 0 0 3527 6 3526 7 0 0 0 0 0 0 0 0 0 0 0 0
X 1 119
A 3529 4 0 0 3262 6 3528 0 3 0 0 0 0 2 0 0 0 0 0 0
A 3530 4 0 0 3275 6 3527 0 3529 0 0 0 0 1 0 0 0 0 0 0
A 3531 10 0 0 3528 6 3526 16 0 0 0 0 0 0 0 0 0 0 0 0
X 1 129
A 3532 10 0 0 3531 6 3526 19 0 0 0 0 0 0 0 0 0 0 0 0
X 1 131
A 3533 4 0 0 2343 6 3532 0 3 0 0 0 0 2 0 0 0 0 0 0
A 3534 4 0 0 3246 6 3531 0 3533 0 0 0 0 1 0 0 0 0 0 0
A 3535 10 0 0 3532 6 3526 10 0 0 0 0 0 0 0 0 0 0 0 0
X 1 125
A 3536 10 0 0 3535 6 3526 22 0 0 0 0 0 0 0 0 0 0 0 0
X 1 136
A 3537 10 0 0 3536 6 3526 13 0 0 0 0 0 0 0 0 0 0 0 0
X 1 106
A 3538 10 0 0 3537 6 3526 1 0 0 0 0 0 0 0 0 0 0 0 0
X 1 13
A 3541 1 0 3 0 2124 7012 0 0 0 0 0 0 0 0 0 0 0 0 0
A 3542 10 0 0 3455 6 3541 4 0 0 0 0 0 0 0 0 0 0 0 0
X 1 117
A 3543 10 0 0 3542 6 3541 7 0 0 0 0 0 0 0 0 0 0 0 0
X 1 119
A 3544 4 0 0 3083 6 3543 0 3 0 0 0 0 2 0 0 0 0 0 0
A 3545 4 0 0 2662 6 3542 0 3544 0 0 0 0 1 0 0 0 0 0 0
A 3546 10 0 0 3543 6 3541 16 0 0 0 0 0 0 0 0 0 0 0 0
X 1 129
A 3547 10 0 0 3546 6 3541 19 0 0 0 0 0 0 0 0 0 0 0 0
X 1 131
A 3548 4 0 0 539 6 3547 0 3 0 0 0 0 2 0 0 0 0 0 0
A 3549 4 0 0 1243 6 3546 0 3548 0 0 0 0 1 0 0 0 0 0 0
A 3550 10 0 0 3547 6 3541 10 0 0 0 0 0 0 0 0 0 0 0 0
X 1 125
A 3551 10 0 0 3550 6 3541 22 0 0 0 0 0 0 0 0 0 0 0 0
X 1 136
A 3552 10 0 0 3551 6 3541 13 0 0 0 0 0 0 0 0 0 0 0 0
X 1 106
A 3553 10 0 0 3552 6 3541 1 0 0 0 0 0 0 0 0 0 0 0 0
X 1 13
A 3556 1 0 3 2489 2130 7019 0 0 0 0 0 0 0 0 0 0 0 0 0
A 3557 10 0 0 3462 6 3556 4 0 0 0 0 0 0 0 0 0 0 0 0
X 1 117
A 3558 10 0 0 3557 6 3556 7 0 0 0 0 0 0 0 0 0 0 0 0
X 1 119
A 3559 4 0 0 2537 6 3558 0 3 0 0 0 0 2 0 0 0 0 0 0
A 3560 4 0 0 2157 6 3557 0 3559 0 0 0 0 1 0 0 0 0 0 0
A 3561 10 0 0 3558 6 3556 16 0 0 0 0 0 0 0 0 0 0 0 0
X 1 129
A 3562 10 0 0 3561 6 3556 19 0 0 0 0 0 0 0 0 0 0 0 0
X 1 131
A 3563 4 0 0 1560 6 3562 0 3 0 0 0 0 2 0 0 0 0 0 0
A 3564 4 0 0 1908 6 3561 0 3563 0 0 0 0 1 0 0 0 0 0 0
A 3565 10 0 0 3562 6 3556 10 0 0 0 0 0 0 0 0 0 0 0 0
X 1 125
A 3566 10 0 0 3565 6 3556 22 0 0 0 0 0 0 0 0 0 0 0 0
X 1 136
A 3567 10 0 0 3566 6 3556 13 0 0 0 0 0 0 0 0 0 0 0 0
X 1 106
A 3568 10 0 0 3567 6 3556 1 0 0 0 0 0 0 0 0 0 0 0 0
X 1 13
A 3569 1 0 1 3255 2136 7044 0 0 0 0 0 0 0 0 0 0 0 0 0
A 3570 10 0 0 3483 6 3569 1 0 0 0 0 0 0 0 0 0 0 0 0
X 1 13
A 3571 10 0 0 3570 6 3569 4 0 0 0 0 0 0 0 0 0 0 0 0
X 1 117
A 3572 10 0 0 3571 6 3569 7 0 0 0 0 0 0 0 0 0 0 0 0
X 1 119
A 3573 4 0 0 3441 6 3572 0 3 0 0 0 0 2 0 0 0 0 0 0
A 3574 4 0 0 2597 6 3571 0 3573 0 0 0 0 1 0 0 0 0 0 0
A 3575 10 0 0 3572 6 3569 10 0 0 0 0 0 0 0 0 0 0 0 0
X 1 125
A 3576 10 0 0 3575 6 3569 13 0 0 0 0 0 0 0 0 0 0 0 0
X 1 106
A 3577 1 0 1 2331 2142 7048 0 0 0 0 0 0 0 0 0 0 0 0 0
A 3578 10 0 0 2266 6 3577 1 0 0 0 0 0 0 0 0 0 0 0 0
X 1 13
A 3579 10 0 0 3578 6 3577 4 0 0 0 0 0 0 0 0 0 0 0 0
X 1 117
A 3580 10 0 0 3579 6 3577 7 0 0 0 0 0 0 0 0 0 0 0 0
X 1 119
A 3581 4 0 0 2424 6 3580 0 3 0 0 0 0 2 0 0 0 0 0 0
A 3582 4 0 0 3484 6 3579 0 3581 0 0 0 0 1 0 0 0 0 0 0
A 3583 10 0 0 3580 6 3577 10 0 0 0 0 0 0 0 0 0 0 0 0
X 1 125
A 3584 10 0 0 3583 6 3577 13 0 0 0 0 0 0 0 0 0 0 0 0
X 1 106
A 3585 1 0 1 3506 2148 7052 0 0 0 0 0 0 0 0 0 0 0 0 0
A 3586 10 0 0 1605 6 3585 1 0 0 0 0 0 0 0 0 0 0 0 0
X 1 13
A 3587 10 0 0 3586 6 3585 4 0 0 0 0 0 0 0 0 0 0 0 0
X 1 117
A 3588 10 0 0 3587 6 3585 7 0 0 0 0 0 0 0 0 0 0 0 0
X 1 119
A 3589 4 0 0 2421 6 3588 0 3 0 0 0 0 2 0 0 0 0 0 0
A 3590 4 0 0 3090 6 3587 0 3589 0 0 0 0 1 0 0 0 0 0 0
A 3591 10 0 0 3588 6 3585 10 0 0 0 0 0 0 0 0 0 0 0 0
X 1 125
A 3592 10 0 0 3591 6 3585 13 0 0 0 0 0 0 0 0 0 0 0 0
X 1 106
A 3593 1 0 1 2371 2154 7068 0 0 0 0 0 0 0 0 0 0 0 0 0
A 3594 10 0 0 3099 6 3593 1 0 0 0 0 0 0 0 0 0 0 0 0
X 1 13
A 3595 10 0 0 3594 6 3593 4 0 0 0 0 0 0 0 0 0 0 0 0
X 1 117
A 3596 10 0 0 3595 6 3593 7 0 0 0 0 0 0 0 0 0 0 0 0
X 1 119
A 3597 4 0 0 2431 6 3596 0 3 0 0 0 0 2 0 0 0 0 0 0
A 3598 4 0 0 3169 6 3595 0 3597 0 0 0 0 1 0 0 0 0 0 0
A 3599 10 0 0 3596 6 3593 10 0 0 0 0 0 0 0 0 0 0 0 0
X 1 125
A 3600 10 0 0 3599 6 3593 13 0 0 0 0 0 0 0 0 0 0 0 0
X 1 106
A 3601 1 0 1 2902 2160 7072 0 0 0 0 0 0 0 0 0 0 0 0 0
A 3602 10 0 0 3030 6 3601 1 0 0 0 0 0 0 0 0 0 0 0 0
X 1 13
A 3603 10 0 0 3602 6 3601 4 0 0 0 0 0 0 0 0 0 0 0 0
X 1 117
A 3604 10 0 0 3603 6 3601 7 0 0 0 0 0 0 0 0 0 0 0 0
X 1 119
A 3605 4 0 0 2688 6 3604 0 3 0 0 0 0 2 0 0 0 0 0 0
A 3606 4 0 0 2693 6 3603 0 3605 0 0 0 0 1 0 0 0 0 0 0
A 3607 10 0 0 3604 6 3601 10 0 0 0 0 0 0 0 0 0 0 0 0
X 1 125
A 3608 10 0 0 3607 6 3601 13 0 0 0 0 0 0 0 0 0 0 0 0
X 1 106
A 3609 1 0 1 2863 2166 7076 0 0 0 0 0 0 0 0 0 0 0 0 0
A 3610 10 0 0 3038 6 3609 1 0 0 0 0 0 0 0 0 0 0 0 0
X 1 13
A 3611 10 0 0 3610 6 3609 4 0 0 0 0 0 0 0 0 0 0 0 0
X 1 117
A 3612 10 0 0 3611 6 3609 7 0 0 0 0 0 0 0 0 0 0 0 0
X 1 119
A 3613 4 0 0 3199 6 3612 0 3 0 0 0 0 2 0 0 0 0 0 0
A 3614 4 0 0 3150 6 3611 0 3613 0 0 0 0 1 0 0 0 0 0 0
A 3615 10 0 0 3612 6 3609 10 0 0 0 0 0 0 0 0 0 0 0 0
X 1 125
A 3616 10 0 0 3615 6 3609 13 0 0 0 0 0 0 0 0 0 0 0 0
X 1 106
A 3617 1 0 0 2258 6 7096 0 0 0 0 0 0 0 0 0 0 0 0 0
A 3618 1 0 0 2253 6 7094 0 0 0 0 0 0 0 0 0 0 0 0 0
A 3619 1 0 0 3210 6 7097 0 0 0 0 0 0 0 0 0 0 0 0 0
A 3620 1 0 0 2785 6 7095 0 0 0 0 0 0 0 0 0 0 0 0 0
A 3621 1 0 0 3584 6 7100 0 0 0 0 0 0 0 0 0 0 0 0 0
A 3622 1 0 0 2264 6 7098 0 0 0 0 0 0 0 0 0 0 0 0 0
A 3623 1 0 0 3492 6 7101 0 0 0 0 0 0 0 0 0 0 0 0 0
A 3624 1 0 0 3085 6 7099 0 0 0 0 0 0 0 0 0 0 0 0 0
A 3625 1 0 0 3556 6 7104 0 0 0 0 0 0 0 0 0 0 0 0 0
A 3626 1 0 0 2262 6 7102 0 0 0 0 0 0 0 0 0 0 0 0 0
A 3627 1 0 0 2270 6 7105 0 0 0 0 0 0 0 0 0 0 0 0 0
A 3628 1 0 0 2265 6 7103 0 0 0 0 0 0 0 0 0 0 0 0 0
A 3629 1 0 0 599 6 7126 0 0 0 0 0 0 0 0 0 0 0 0 0
A 3630 1 0 0 3608 6 7124 0 0 0 0 0 0 0 0 0 0 0 0 0
A 3631 1 0 0 3032 6 7127 0 0 0 0 0 0 0 0 0 0 0 0 0
A 3632 1 0 0 3111 6 7125 0 0 0 0 0 0 0 0 0 0 0 0 0
A 3633 1 0 0 2515 6 7130 0 0 0 0 0 0 0 0 0 0 0 0 0
A 3634 1 0 0 3519 6 7128 0 0 0 0 0 0 0 0 0 0 0 0 0
A 3635 1 0 0 2334 6 7131 0 0 0 0 0 0 0 0 0 0 0 0 0
A 3636 1 0 0 3569 6 7129 0 0 0 0 0 0 0 0 0 0 0 0 0
A 3637 1 0 0 1989 0 426 0 0 0 0 0 0 0 0 0 0 0 0 0
A 3638 1 0 7 2575 2178 7120 0 0 0 0 0 0 0 0 0 0 0 0 0
A 3639 14 0 0 0 6 3637 0 0 0 0 0 0 243 2 1 0 0 0 0
W 2 3638 5
A 3640 1 0 0 3616 6 7132 0 0 0 0 0 0 0 0 0 0 0 0 0
Z
J 149 1 1
V 71 56 7 0
S 0 56 0 0 0
A 0 6 0 0 1 2 0
J 150 1 1
V 74 62 7 0
S 0 62 0 0 0
A 0 6 0 0 1 2 0
J 4891 1 1
V 792 106 7 0
S 0 106 0 0 0
A 0 88 0 0 1 71 0
Z
