# Supplementary material for: The Role of Ca2+ Sparks in Force Frequency Relationships in Guinea Pig Ventricular Myocytes
Source: Biomolecules. 2022 Oct 27;12(11):1577. doi: 10.3390/biom12111577 (PMC9687237; doi:10.3390/biom12111577)
Supplement: Supplementary file 1 [file biomolecules-12-01577-s001.zip › ECC_GPU_FFR/Compartmental_code/data_global.mod]

V27 0x4 data_global
19 src/data_global.f95 S582 0
06/02/2016  16:29:52
use iso_c_binding public 0 indirect
use opengl_kinds public 0 indirect
use cudafor public 0 indirect
use cuda_interop public 0 direct
use precisioninfo public 0 direct
use matrix_utility public 0 indirect
use math_utility public 0 indirect
use m_inspar public 0 indirect
use error_codes public 0 direct
use makeks_utility public 0 direct
enduse
D 60 18 12
D 62 24 653 8 652 7
D 68 24 655 8 654 7
D 94 24 653 8 652 7
D 112 24 917 8 916 7
D 745 18 157
D 1844 18 141
D 1852 18 37
D 1854 21 9 2 3062 3061 0 1 0 0 1
 3051 3054 3059 3051 3054 3052
 3055 3058 3060 3055 3058 3056
D 1857 21 6 1 0 164 0 0 0 0 0
 0 164 0 3 164 0
D 1860 21 9 2 3077 3076 0 1 0 0 1
 3066 3069 3074 3066 3069 3067
 3070 3073 3075 3070 3073 3071
D 1863 21 6 1 0 164 0 0 0 0 0
 0 164 0 3 164 0
D 1866 21 9 2 3092 3091 0 1 0 0 1
 3081 3084 3089 3081 3084 3082
 3085 3088 3090 3085 3088 3086
D 1869 21 6 1 0 164 0 0 0 0 0
 0 164 0 3 164 0
D 1872 21 9 2 3107 3106 0 1 0 0 1
 3096 3099 3104 3096 3099 3097
 3100 3103 3105 3100 3103 3101
D 1875 21 6 1 0 164 0 0 0 0 0
 0 164 0 3 164 0
D 1878 21 9 2 3122 3121 0 1 0 0 1
 3111 3114 3119 3111 3114 3112
 3115 3118 3120 3115 3118 3116
D 1881 21 6 1 0 164 0 0 0 0 0
 0 164 0 3 164 0
D 1884 21 9 2 3137 3136 0 1 0 0 1
 3126 3129 3134 3126 3129 3127
 3130 3133 3135 3130 3133 3131
D 1887 21 6 1 0 164 0 0 0 0 0
 0 164 0 3 164 0
D 1890 21 6 1 3146 3145 0 1 0 0 1
 3140 3143 3144 3140 3143 3141
D 1893 21 6 1 0 153 0 0 0 0 0
 0 153 0 3 153 0
D 1896 21 6 1 3155 3154 0 1 0 0 1
 3149 3152 3153 3149 3152 3150
D 1899 21 6 1 0 153 0 0 0 0 0
 0 153 0 3 153 0
D 1902 21 9 2 3170 3169 0 1 0 0 1
 3159 3162 3167 3159 3162 3160
 3163 3166 3168 3163 3166 3164
D 1905 21 6 1 0 164 0 0 0 0 0
 0 164 0 3 164 0
D 1908 21 9 2 3185 3184 0 1 0 0 1
 3174 3177 3182 3174 3177 3175
 3178 3181 3183 3178 3181 3179
D 1911 21 6 1 0 164 0 0 0 0 0
 0 164 0 3 164 0
D 1914 18 12
D 1916 21 9 1 3 0 0 0 0 1 0
 0 0 3 3 0 3189
S 582 24 0 0 0 8 1 0 4658 10005 0 A 0 0 0 0 0 0 0 0 0 0 0 0 0 0 0 0 0 0 0 0 0 25 0 0 0 0 0 0 data_global
S 587 3 0 0 0 6 1 1 0 0 0 A 0 0 0 0 0 0 0 0 0 2 0 0 0 0 0 0 0 0 0 0 0 0 0 0 0 0 0 0 6
S 589 3 0 0 0 6 1 1 0 0 0 A 0 0 0 0 0 0 0 0 0 100 0 0 0 0 0 0 0 0 0 0 0 0 0 0 0 0 0 0 6
S 597 3 0 0 0 6 1 1 0 0 0 A 0 0 0 0 0 0 0 0 0 1000 0 0 0 0 0 0 0 0 0 0 0 0 0 0 0 0 0 0 6
S 632 3 0 0 0 6 1 1 0 0 0 A 0 0 0 0 0 0 0 0 0 8 0 0 0 0 0 0 0 0 0 0 0 0 0 0 0 0 0 0 6
R 652 25 6 iso_c_binding c_ptr
R 653 5 7 iso_c_binding val c_ptr
R 654 25 8 iso_c_binding c_funptr
R 655 5 9 iso_c_binding val c_funptr
R 688 6 42 iso_c_binding c_null_ptr$ac
R 690 6 44 iso_c_binding c_null_funptr$ac
S 742 3 0 0 0 6 1 1 0 0 0 A 0 0 0 0 0 0 0 0 0 7 0 0 0 0 0 0 0 0 0 0 0 0 0 0 0 0 0 0 6
S 746 3 0 0 0 6 1 1 0 0 0 A 0 0 0 0 0 0 0 0 0 12 0 0 0 0 0 0 0 0 0 0 0 0 0 0 0 0 0 0 6
S 747 3 0 0 0 6 1 1 0 0 0 A 0 0 0 0 0 0 0 0 0 13 0 0 0 0 0 0 0 0 0 0 0 0 0 0 0 0 0 0 6
S 748 3 0 0 0 6 1 1 0 0 0 A 0 0 0 0 0 0 0 0 0 14 0 0 0 0 0 0 0 0 0 0 0 0 0 0 0 0 0 0 6
S 751 3 0 0 0 6 1 1 0 0 0 A 0 0 0 0 0 0 0 0 0 17 0 0 0 0 0 0 0 0 0 0 0 0 0 0 0 0 0 0 6
S 752 3 0 0 0 6 1 1 0 0 0 A 0 0 0 0 0 0 0 0 0 18 0 0 0 0 0 0 0 0 0 0 0 0 0 0 0 0 0 0 6
S 753 3 0 0 0 6 1 1 0 0 0 A 0 0 0 0 0 0 0 0 0 19 0 0 0 0 0 0 0 0 0 0 0 0 0 0 0 0 0 0 6
S 754 3 0 0 0 6 1 1 0 0 0 A 0 0 0 0 0 0 0 0 0 20 0 0 0 0 0 0 0 0 0 0 0 0 0 0 0 0 0 0 6
S 756 3 0 0 0 6 1 1 0 0 0 A 0 0 0 0 0 0 0 0 0 23 0 0 0 0 0 0 0 0 0 0 0 0 0 0 0 0 0 0 6
S 757 3 0 0 0 6 1 1 0 0 0 A 0 0 0 0 0 0 0 0 0 24 0 0 0 0 0 0 0 0 0 0 0 0 0 0 0 0 0 0 6
S 758 3 0 0 0 6 1 1 0 0 0 A 0 0 0 0 0 0 0 0 0 25 0 0 0 0 0 0 0 0 0 0 0 0 0 0 0 0 0 0 6
S 763 3 0 0 0 6 1 1 0 0 0 A 0 0 0 0 0 0 0 0 0 30 0 0 0 0 0 0 0 0 0 0 0 0 0 0 0 0 0 0 6
S 765 3 0 0 0 6 1 1 0 0 0 A 0 0 0 0 0 0 0 0 0 32 0 0 0 0 0 0 0 0 0 0 0 0 0 0 0 0 0 0 6
S 792 3 0 0 0 6 1 1 0 0 0 A 0 0 0 0 0 0 0 0 0 256 0 0 0 0 0 0 0 0 0 0 0 0 0 0 0 0 0 0 6
R 916 25 116 cudafor c_devptr
R 917 5 117 cudafor cptr c_devptr
R 5309 6 4509 cudafor c_null_devptr$ac
S 6427 6 4 0 0 9 6428 582 32351 4 0 A 0 0 0 0 0 0 0 0 0 0 0 0 6760 0 0 0 0 0 0 0 0 0 0 582 0 0 0 0 i_1dhpr
S 6428 6 4 0 0 9 6429 582 32359 4 0 A 0 0 0 0 0 8 0 0 0 0 0 0 6760 0 0 0 0 0 0 0 0 0 0 582 0 0 0 0 i_1ryr
S 6429 6 4 0 0 9 6431 582 32366 4 0 A 0 0 0 0 0 16 0 0 0 0 0 0 6760 0 0 0 0 0 0 0 0 0 0 582 0 0 0 0 caf_factor
S 6430 6 4 0 0 9 6517 582 32377 80000c 0 A 0 0 0 0 0 0 0 0 0 0 0 0 6761 0 0 0 0 0 0 0 0 0 0 582 0 0 0 0 delta_cs
S 6431 6 4 0 0 9 6489 582 32392 4 0 A 0 0 0 0 0 24 0 0 0 0 0 0 6760 0 0 0 0 0 0 0 0 0 0 582 0 0 0 0 k_cs
S 6433 6 4 0 0 1844 6514 582 32410 80000c 0 A 0 0 0 0 0 0 0 0 0 0 0 0 6762 0 0 0 0 0 0 0 0 0 0 582 0 0 0 0 precision_output
S 6434 16 0 0 0 6 1 582 32427 4 400000 A 0 0 0 0 0 0 0 0 20000 2987 0 0 0 0 0 0 0 0 0 0 0 0 0 582 0 0 0 0 max_carus
S 6435 3 0 0 0 6 0 1 0 0 0 A 0 0 0 0 0 0 0 0 0 20000 0 0 0 0 0 0 0 0 0 0 0 0 0 0 0 0 0 0 6
S 6437 16 0 0 0 745 1 582 32448 4 400000 A 0 0 0 0 0 0 0 0 6438 2990 0 0 0 0 0 0 0 0 0 0 0 0 0 582 0 0 0 0 first_beat
S 6438 3 0 0 0 745 0 1 0 0 0 A 0 0 0 0 0 0 0 0 32459 0 0 0 0 0 0 0 0 0 0 0 0 0 0 0 0 0 0 0 18 20 66 69 72 73 74 5f 62 65 61 74 20 20 20 20 20 20 20 20 20 20
S 6441 16 0 0 0 745 1 582 32506 4 400000 A 0 0 0 0 0 0 0 0 6442 2993 0 0 0 0 0 0 0 0 0 0 0 0 0 582 0 0 0 0 formatin
S 6442 3 0 0 0 745 0 1 0 0 0 A 0 0 0 0 0 0 0 0 32515 0 0 0 0 0 0 0 0 0 0 0 0 0 0 0 0 0 0 0 18 20 28 44 31 34 2e 37 2c 20 41 33 35 29 20 20 20 20 20 20 20 20
S 6443 16 0 0 0 745 1 582 32536 4 400000 A 0 0 0 0 0 0 0 0 6444 2996 0 0 0 0 0 0 0 0 0 0 0 0 0 582 0 0 0 0 formatout
S 6444 3 0 0 0 745 0 1 0 0 0 A 0 0 0 0 0 0 0 0 32546 0 0 0 0 0 0 0 0 0 0 0 0 0 0 0 0 0 0 0 18 20 28 41 33 35 2c 20 44 31 34 2e 37 29 20 20 20 20 20 20 20 20
S 6445 16 0 0 0 6 1 582 32567 4 400000 A 0 0 0 0 0 0 0 0 25 166 0 0 0 0 0 0 0 0 0 0 0 0 0 582 0 0 0 0 group_length
S 6452 16 0 0 0 60 1 582 32680 4 400000 A 0 0 0 0 0 0 0 0 6453 3000 0 0 0 0 0 0 0 0 0 0 0 0 0 582 0 0 0 0 testdata_filename
S 6453 3 0 0 0 60 0 1 0 0 0 A 0 0 0 0 0 0 0 0 32698 0 0 0 0 0 0 0 0 0 0 0 0 0 0 0 0 0 0 0 18 100 74 65 73 74 64 61 74 61 5f 66 69 6c 65 2e 74 78 74 20 20 20 20 20 20 20 20 20 20 20 20 20 20 20 20 20 20 20 20 20 20 20 20 20 20 20 20 20 20 20 20 20 20 20 20 20 20 20 20 20 20 20 20 20 20 20 20 20 20 20 20 20 20 20 20 20 20 20 20 20 20 20 20 20 20 20 20 20 20 20 20 20 20 20 20 20 20 20 20 20 20 20
S 6454 16 0 0 0 60 1 582 32799 4 400000 A 0 0 0 0 0 0 0 0 6455 3003 0 0 0 0 0 0 0 0 0 0 0 0 0 582 0 0 0 0 summary_filename
S 6455 3 0 0 0 60 0 1 0 0 0 A 0 0 0 0 0 0 0 0 32816 0 0 0 0 0 0 0 0 0 0 0 0 0 0 0 0 0 0 0 18 100 73 75 6d 6d 61 72 79 5f 64 61 74 61 2e 74 78 74 20 20 20 20 20 20 20 20 20 20 20 20 20 20 20 20 20 20 20 20 20 20 20 20 20 20 20 20 20 20 20 20 20 20 20 20 20 20 20 20 20 20 20 20 20 20 20 20 20 20 20 20 20 20 20 20 20 20 20 20 20 20 20 20 20 20 20 20 20 20 20 20 20 20 20 20 20 20 20 20 20 20 20 20
S 6456 16 0 0 0 60 1 582 32917 4 400000 A 0 0 0 0 0 0 0 0 6457 3006 0 0 0 0 0 0 0 0 0 0 0 0 0 582 0 0 0 0 ryr_markov_filename
S 6457 3 0 0 0 60 0 1 0 0 0 A 0 0 0 0 0 0 0 0 32937 0 0 0 0 0 0 0 0 0 0 0 0 0 0 0 0 0 0 0 18 100 52 59 52 5f 4d 61 72 6b 6f 76 2e 63 6f 6e 66 20 20 20 20 20 20 20 20 20 20 20 20 20 20 20 20 20 20 20 20 20 20 20 20 20 20 20 20 20 20 20 20 20 20 20 20 20 20 20 20 20 20 20 20 20 20 20 20 20 20 20 20 20 20 20 20 20 20 20 20 20 20 20 20 20 20 20 20 20 20 20 20 20 20 20 20 20 20 20 20 20 20 20 20 20
S 6458 16 0 0 0 60 1 582 33038 4 400000 A 0 0 0 0 0 0 0 0 6459 3009 0 0 0 0 0 0 0 0 0 0 0 0 0 582 0 0 0 0 lcc_markov_filename_default
S 6459 3 0 0 0 60 0 1 0 0 0 A 0 0 0 0 0 0 0 0 33066 0 0 0 0 0 0 0 0 0 0 0 0 0 0 0 0 0 0 0 18 100 4c 43 43 5f 4d 61 72 6b 6f 76 2e 63 6f 6e 66 20 20 20 20 20 20 20 20 20 20 20 20 20 20 20 20 20 20 20 20 20 20 20 20 20 20 20 20 20 20 20 20 20 20 20 20 20 20 20 20 20 20 20 20 20 20 20 20 20 20 20 20 20 20 20 20 20 20 20 20 20 20 20 20 20 20 20 20 20 20 20 20 20 20 20 20 20 20 20 20 20 20 20 20 20
S 6460 16 0 0 0 60 1 582 33167 4 400000 A 0 0 0 0 0 0 0 0 6457 3006 0 0 0 0 0 0 0 0 0 0 0 0 0 582 0 0 0 0 ryr_markov_filename_default
S 6461 16 0 0 0 60 1 582 33195 4 400000 A 0 0 0 0 0 0 0 0 6462 3013 0 0 0 0 0 0 0 0 0 0 0 0 0 582 0 0 0 0 restart_filename
S 6462 3 0 0 0 60 0 1 0 0 0 A 0 0 0 0 0 0 0 0 33212 0 0 0 0 0 0 0 0 0 0 0 0 0 0 0 0 0 0 0 18 100 72 65 73 74 61 72 74 5f 66 69 6c 65 2e 64 61 74 20 20 20 20 20 20 20 20 20 20 20 20 20 20 20 20 20 20 20 20 20 20 20 20 20 20 20 20 20 20 20 20 20 20 20 20 20 20 20 20 20 20 20 20 20 20 20 20 20 20 20 20 20 20 20 20 20 20 20 20 20 20 20 20 20 20 20 20 20 20 20 20 20 20 20 20 20 20 20 20 20 20 20 20
S 6463 16 0 0 0 60 1 582 33313 4 400000 A 0 0 0 0 0 0 0 0 6464 3016 0 0 0 0 0 0 0 0 0 0 0 0 0 582 0 0 0 0 default_param_filename
S 6464 3 0 0 0 60 0 1 0 0 0 A 0 0 0 0 0 0 0 0 33336 0 0 0 0 0 0 0 0 0 0 0 0 0 0 0 0 0 0 0 18 100 70 61 72 61 6d 65 74 65 72 73 2e 63 6f 6e 66 20 20 20 20 20 20 20 20 20 20 20 20 20 20 20 20 20 20 20 20 20 20 20 20 20 20 20 20 20 20 20 20 20 20 20 20 20 20 20 20 20 20 20 20 20 20 20 20 20 20 20 20 20 20 20 20 20 20 20 20 20 20 20 20 20 20 20 20 20 20 20 20 20 20 20 20 20 20 20 20 20 20 20 20 20
S 6466 16 0 0 0 60 1 582 33461 4 400000 A 0 0 0 0 0 0 0 0 6467 3019 0 0 0 0 0 0 0 0 0 0 0 0 0 582 0 0 0 0 lcc_markov_filename
S 6467 3 0 0 0 60 0 1 0 0 0 A 0 0 0 0 0 0 0 0 33481 0 0 0 0 0 0 0 0 0 0 0 0 0 0 0 0 0 0 0 18 100 4c 43 43 5f 4d 61 72 6b 6f 76 5f 53 75 6e 32 30 30 30 2e 63 6f 6e 66 20 20 20 20 20 20 20 20 20 20 20 20 20 20 20 20 20 20 20 20 20 20 20 20 20 20 20 20 20 20 20 20 20 20 20 20 20 20 20 20 20 20 20 20 20 20 20 20 20 20 20 20 20 20 20 20 20 20 20 20 20 20 20 20 20 20 20 20 20 20 20 20 20 20 20 20 20
S 6468 16 0 0 0 6 1 582 33582 4 400000 A 0 0 0 0 0 0 0 0 30 173 0 0 0 0 0 0 0 0 0 0 0 0 0 582 0 0 0 0 min_size_dim
S 6469 16 0 0 0 9 1 582 33595 4 400000 A 0 0 0 0 0 0 0 0 579 3022 0 0 0 0 0 0 0 0 0 0 0 0 0 582 0 0 0 0 zca
S 6470 16 0 0 0 9 1 582 33604 4 400000 A 0 0 0 0 0 0 0 0 578 2983 0 0 0 0 0 0 0 0 0 0 0 0 0 582 0 0 0 0 zna
S 6471 16 0 0 0 9 1 582 33613 4 400000 A 0 0 0 0 0 0 0 0 578 2983 0 0 0 0 0 0 0 0 0 0 0 0 0 582 0 0 0 0 zk
S 6472 16 0 0 0 6 1 582 33621 4 400000 A 0 0 0 0 0 0 0 0 2 17 0 0 0 0 0 0 0 0 0 0 0 0 0 582 0 0 0 0 eta_pmca
S 6473 16 0 0 0 9 1 582 33630 4 400000 A 0 0 0 0 0 0 0 0 580 3027 0 0 0 0 0 0 0 0 0 0 0 0 0 582 0 0 0 0 km_pmca
S 6474 16 0 0 0 9 1 582 33644 4 400000 A 0 0 0 0 0 0 0 0 6475 3029 0 0 0 0 0 0 0 0 0 0 0 0 0 582 0 0 0 0 eta_ncx
S 6475 3 0 0 0 9 0 1 0 0 0 A 0 0 0 0 0 0 0 0 1071015526 1717986918 0 0 0 0 0 0 0 0 0 0 0 0 0 0 0 0 0 0 9
S 6476 16 0 0 0 9 1 582 33659 4 400000 A 0 0 0 0 0 0 0 0 6477 3031 0 0 0 0 0 0 0 0 0 0 0 0 0 582 0 0 0 0 ksat_ncx
S 6477 3 0 0 0 9 0 1 0 0 0 A 0 0 0 0 0 0 0 0 1069128089 -1717986918 0 0 0 0 0 0 0 0 0 0 0 0 0 0 0 0 0 0 9
S 6478 16 0 0 0 9 1 582 33674 4 400000 A 0 0 0 0 0 0 0 0 6479 3033 0 0 0 0 0 0 0 0 0 0 0 0 0 582 0 0 0 0 km_ncxna
S 6479 3 0 0 0 9 0 1 0 0 0 A 0 0 0 0 0 0 0 0 1089821888 0 0 0 0 0 0 0 0 0 0 0 0 0 0 0 0 0 0 0 9
S 6480 16 0 0 0 9 1 582 33690 4 400000 A 0 0 0 0 0 0 0 0 6481 3035 0 0 0 0 0 0 0 0 0 0 0 0 0 582 0 0 0 0 km_ncxca
S 6481 3 0 0 0 9 0 1 0 0 0 A 0 0 0 0 0 0 0 0 1083543552 0 0 0 0 0 0 0 0 0 0 0 0 0 0 0 0 0 0 0 9
S 6482 16 0 0 0 9 1 582 33706 4 400000 A 0 0 0 0 0 0 0 0 579 3022 0 0 0 0 0 0 0 0 0 0 0 0 0 582 0 0 0 0 cpl_serca
S 6483 16 0 0 0 6 1 582 33720 4 400000 A 0 0 0 0 0 0 0 0 256 285 0 0 0 0 0 0 0 0 0 0 0 0 0 582 0 0 0 0 blocksize_1d
S 6484 16 0 0 0 6 1 582 33733 4 400000 A 0 0 0 0 0 0 0 0 32 177 0 0 0 0 0 0 0 0 0 0 0 0 0 582 0 0 0 0 block_dimx
S 6485 16 0 0 0 6 1 582 33744 4 400000 A 0 0 0 0 0 0 0 0 8 41 0 0 0 0 0 0 0 0 0 0 0 0 0 582 0 0 0 0 block_dimy
S 6486 6 4 0 0 6 6487 582 27030 4 0 A 0 0 0 0 0 0 0 0 0 0 0 0 6763 0 0 0 0 0 0 0 0 0 0 582 0 0 0 0 gpuid
S 6487 6 4 0 0 6 6488 582 33755 4 0 A 0 0 0 0 0 4 0 0 0 0 0 0 6763 0 0 0 0 0 0 0 0 0 0 582 0 0 0 0 blocksize
S 6488 6 4 0 0 6 6491 582 33765 4 0 A 0 0 0 0 0 8 0 0 0 0 0 0 6763 0 0 0 0 0 0 0 0 0 0 582 0 0 0 0 gridsize
S 6489 6 4 0 0 9 6490 582 33774 4 0 A 0 0 0 0 0 32 0 0 0 0 0 0 6760 0 0 0 0 0 0 0 0 0 0 582 0 0 0 0 ej_small
S 6490 6 4 0 0 9 6497 582 33783 4 0 A 0 0 0 0 0 40 0 0 0 0 0 0 6760 0 0 0 0 0 0 0 0 0 0 582 0 0 0 0 ej_orphan
S 6491 6 4 0 0 6 6492 582 33793 4 0 A 0 0 0 0 0 12 0 0 0 0 0 0 6763 0 0 0 0 0 0 0 0 0 0 582 0 0 0 0 nsfu_bigryr
S 6492 6 4 0 0 6 6493 582 33805 4 0 A 0 0 0 0 0 16 0 0 0 0 0 0 6763 0 0 0 0 0 0 0 0 0 0 582 0 0 0 0 nsfu_smallryr
S 6493 6 4 0 0 6 6494 582 33819 4 0 A 0 0 0 0 0 20 0 0 0 0 0 0 6763 0 0 0 0 0 0 0 0 0 0 582 0 0 0 0 nsfu_normal
S 6494 6 4 0 0 6 6495 582 33831 4 0 A 0 0 0 0 0 24 0 0 0 0 0 0 6763 0 0 0 0 0 0 0 0 0 0 582 0 0 0 0 nsfu_orphan
S 6495 6 4 0 0 6 6496 582 33843 4 0 A 0 0 0 0 0 28 0 0 0 0 0 0 6763 0 0 0 0 0 0 0 0 0 0 582 0 0 0 0 full_nsfu
S 6496 6 4 0 0 6 6499 582 33853 4 0 A 0 0 0 0 0 32 0 0 0 0 0 0 6763 0 0 0 0 0 0 0 0 0 0 582 0 0 0 0 n_r_small
S 6497 6 4 0 0 9 6498 582 33863 4 0 A 0 0 0 0 0 48 0 0 0 0 0 0 6760 0 0 0 0 0 0 0 0 0 0 582 0 0 0 0 v_ds_orphan
S 6498 6 4 0 0 9 6500 582 33875 4 0 A 0 0 0 0 0 56 0 0 0 0 0 0 6760 0 0 0 0 0 0 0 0 0 0 582 0 0 0 0 inv_lambda_ds_orphan
S 6499 6 4 0 0 6 6511 582 33896 4 0 A 0 0 0 0 0 36 0 0 0 0 0 0 6763 0 0 0 0 0 0 0 0 0 0 582 0 0 0 0 is_dualryrcluster
S 6500 6 4 0 0 9 6501 582 33914 4 0 A 0 0 0 0 0 64 0 0 0 0 0 0 6760 0 0 0 0 0 0 0 0 0 0 582 0 0 0 0 per_largeryr
S 6501 6 4 0 0 9 6502 582 33927 4 0 A 0 0 0 0 0 72 0 0 0 0 0 0 6760 0 0 0 0 0 0 0 0 0 0 582 0 0 0 0 time_start_caffeinedump
S 6502 6 4 0 0 9 6503 582 33951 4 0 A 0 0 0 0 0 80 0 0 0 0 0 0 6760 0 0 0 0 0 0 0 0 0 0 582 0 0 0 0 duration_caffeinedump
S 6503 6 4 0 0 9 6504 582 33973 4 0 A 0 0 0 0 0 88 0 0 0 0 0 0 6760 0 0 0 0 0 0 0 0 0 0 582 0 0 0 0 time_start_trigger_ryr
S 6504 6 4 0 0 9 6505 582 33996 4 0 A 0 0 0 0 0 96 0 0 0 0 0 0 6760 0 0 0 0 0 0 0 0 0 0 582 0 0 0 0 interval_trigger_ryr
S 6505 6 4 0 0 9 6506 582 34017 4 0 A 0 0 0 0 0 104 0 0 0 0 0 0 6760 0 0 0 0 0 0 0 0 0 0 582 0 0 0 0 time_start_trigger_lcc
S 6506 6 4 0 0 9 6515 582 34040 4 0 A 0 0 0 0 0 112 0 0 0 0 0 0 6760 0 0 0 0 0 0 0 0 0 0 582 0 0 0 0 interval_trigger_lcc
S 6507 16 0 0 0 9 1 582 34061 4 400000 A 0 0 0 0 0 0 0 0 6508 3042 0 0 0 0 0 0 0 0 0 0 0 0 0 582 0 0 0 0 duration_open_lcc
S 6508 3 0 0 0 9 0 1 0 0 0 A 0 0 0 0 0 0 0 0 1061184077 -755914244 0 0 0 0 0 0 0 0 0 0 0 0 0 0 0 0 0 0 9
S 6509 6 4 0 0 60 6510 582 34086 4 0 A 0 0 0 0 0 0 0 0 0 0 0 0 6764 0 0 0 0 0 0 0 0 0 0 582 0 0 0 0 conf_file
S 6510 6 4 0 0 60 1 582 34096 4 0 A 0 0 0 0 0 100 0 0 0 0 0 0 6764 0 0 0 0 0 0 0 0 0 0 582 0 0 0 0 prog_name
S 6511 6 4 0 0 6 6512 582 34106 4 0 A 0 0 0 0 0 40 0 0 0 0 0 0 6763 0 0 0 0 0 0 0 0 0 0 582 0 0 0 0 ryr_initialstate
S 6512 6 4 0 0 6 6516 582 34123 4 0 A 0 0 0 0 0 44 0 0 0 0 0 0 6763 0 0 0 0 0 0 0 0 0 0 582 0 0 0 0 lcc_initialstate
S 6514 6 4 0 0 1852 1 582 34141 80000c 0 A 0 0 0 0 0 12 0 0 0 0 0 0 6762 0 0 0 0 0 0 0 0 0 0 582 0 0 0 0 sys_command
S 6515 6 4 0 0 9 6518 582 2562 4 0 A 0 0 0 0 0 120 0 0 0 0 0 0 6760 0 0 0 0 0 0 0 0 0 0 582 0 0 0 0 time
S 6516 6 4 0 0 16 6550 582 34153 4 0 A 0 0 0 0 0 48 0 0 0 0 0 0 6763 0 0 0 0 0 0 0 0 0 0 582 0 0 0 0 is_endsim
S 6517 6 4 0 0 9 1 582 34163 80000c 0 A 0 0 0 0 0 8 0 0 0 0 0 0 6761 0 0 0 0 0 0 0 0 0 0 582 0 0 0 0 real_timestart
S 6518 6 4 0 0 9 6519 582 34182 4 0 A 0 0 0 0 0 128 0 0 0 0 0 0 6760 0 0 0 0 0 0 0 0 0 0 582 0 0 0 0 v_myo_t_true
S 6519 6 4 0 0 9 6520 582 34195 4 0 A 0 0 0 0 0 136 0 0 0 0 0 0 6760 0 0 0 0 0 0 0 0 0 0 582 0 0 0 0 rt_f
S 6520 6 4 0 0 9 6521 582 34200 4 0 A 0 0 0 0 0 144 0 0 0 0 0 0 6760 0 0 0 0 0 0 0 0 0 0 582 0 0 0 0 v_ds
S 6521 6 4 0 0 9 6522 582 34205 4 0 A 0 0 0 0 0 152 0 0 0 0 0 0 6760 0 0 0 0 0 0 0 0 0 0 582 0 0 0 0 v_jsr
S 6522 6 4 0 0 9 6523 582 34211 4 0 A 0 0 0 0 0 160 0 0 0 0 0 0 6760 0 0 0 0 0 0 0 0 0 0 582 0 0 0 0 lambda_ds
S 6523 6 4 0 0 9 6524 582 34221 4 0 A 0 0 0 0 0 168 0 0 0 0 0 0 6760 0 0 0 0 0 0 0 0 0 0 582 0 0 0 0 lambda_jsr
S 6524 6 4 0 0 9 6525 582 34232 4 0 A 0 0 0 0 0 176 0 0 0 0 0 0 6760 0 0 0 0 0 0 0 0 0 0 582 0 0 0 0 lambda_nsr
S 6525 6 4 0 0 9 6526 582 34243 4 0 A 0 0 0 0 0 184 0 0 0 0 0 0 6760 0 0 0 0 0 0 0 0 0 0 582 0 0 0 0 v_refill
S 6526 6 4 0 0 9 6527 582 34252 4 0 A 0 0 0 0 0 192 0 0 0 0 0 0 6760 0 0 0 0 0 0 0 0 0 0 582 0 0 0 0 v_efflux
S 6527 6 4 0 0 9 6528 582 34261 4 0 A 0 0 0 0 0 200 0 0 0 0 0 0 6760 0 0 0 0 0 0 0 0 0 0 582 0 0 0 0 v_ryr
S 6528 6 4 0 0 9 6529 582 34267 4 0 A 0 0 0 0 0 208 0 0 0 0 0 0 6760 0 0 0 0 0 0 0 0 0 0 582 0 0 0 0 acap
S 6529 6 4 0 0 9 6530 582 34272 4 0 A 0 0 0 0 0 216 0 0 0 0 0 0 6760 0 0 0 0 0 0 0 0 0 0 582 0 0 0 0 am_2fvmyo
S 6530 6 4 0 0 9 6531 582 34282 4 0 A 0 0 0 0 0 224 0 0 0 0 0 0 6760 0 0 0 0 0 0 0 0 0 0 582 0 0 0 0 am_fvmyo
S 6531 6 4 0 0 9 6532 582 34291 4 0 A 0 0 0 0 0 232 0 0 0 0 0 0 6760 0 0 0 0 0 0 0 0 0 0 582 0 0 0 0 am_2fv
S 6532 6 4 0 0 9 6533 582 34298 4 0 A 0 0 0 0 0 240 0 0 0 0 0 0 6760 0 0 0 0 0 0 0 0 0 0 582 0 0 0 0 am_fv
S 6533 6 4 0 0 9 6534 582 34304 4 0 A 0 0 0 0 0 248 0 0 0 0 0 0 6760 0 0 0 0 0 0 0 0 0 0 582 0 0 0 0 inv_2fv
S 6534 6 4 0 0 9 6535 582 34312 4 0 A 0 0 0 0 0 256 0 0 0 0 0 0 6760 0 0 0 0 0 0 0 0 0 0 582 0 0 0 0 rt_fzca
S 6535 6 4 0 0 9 6536 582 34320 4 0 A 0 0 0 0 0 264 0 0 0 0 0 0 6760 0 0 0 0 0 0 0 0 0 0 582 0 0 0 0 f_rt
S 6536 6 4 0 0 9 6537 582 34325 4 0 A 0 0 0 0 0 272 0 0 0 0 0 0 6760 0 0 0 0 0 0 0 0 0 0 582 0 0 0 0 invkp_myo
S 6537 6 4 0 0 9 6538 582 34335 4 0 A 0 0 0 0 0 280 0 0 0 0 0 0 6760 0 0 0 0 0 0 0 0 0 0 582 0 0 0 0 invkp_nsr
S 6538 6 4 0 0 9 6539 582 34345 4 0 A 0 0 0 0 0 288 0 0 0 0 0 0 6760 0 0 0 0 0 0 0 0 0 0 582 0 0 0 0 p_dhpr
S 6539 6 4 0 0 9 6540 582 34352 4 0 A 0 0 0 0 0 296 0 0 0 0 0 0 6760 0 0 0 0 0 0 0 0 0 0 582 0 0 0 0 f2zca2_rt
S 6540 6 4 0 0 9 6541 582 34362 4 0 A 0 0 0 0 0 304 0 0 0 0 0 0 6760 0 0 0 0 0 0 0 0 0 0 582 0 0 0 0 fzca_rt
S 6541 6 4 0 0 9 6542 582 34370 4 0 A 0 0 0 0 0 312 0 0 0 0 0 0 6760 0 0 0 0 0 0 0 0 0 0 582 0 0 0 0 inv_2fvmyo
S 6542 6 4 0 0 9 6543 582 34381 4 0 A 0 0 0 0 0 320 0 0 0 0 0 0 6760 0 0 0 0 0 0 0 0 0 0 582 0 0 0 0 t_v_stim_end
S 6543 6 4 0 0 9 6544 582 34394 4 0 A 0 0 0 0 0 328 0 0 0 0 0 0 6760 0 0 0 0 0 0 0 0 0 0 582 0 0 0 0 t_i_stim_end
S 6544 6 4 0 0 9 6545 582 34407 4 0 A 0 0 0 0 0 336 0 0 0 0 0 0 6760 0 0 0 0 0 0 0 0 0 0 582 0 0 0 0 vol_ref
S 6545 6 4 0 0 9 6546 582 34415 4 0 A 0 0 0 0 0 344 0 0 0 0 0 0 6760 0 0 0 0 0 0 0 0 0 0 582 0 0 0 0 v_ryr_nj_t
S 6546 6 4 0 0 9 6547 582 34426 4 0 A 0 0 0 0 0 352 0 0 0 0 0 0 6760 0 0 0 0 0 0 0 0 0 0 582 0 0 0 0 p_dhpr_nj
S 6547 6 4 0 0 9 6548 582 34436 4 0 A 0 0 0 0 0 360 0 0 0 0 0 0 6760 0 0 0 0 0 0 0 0 0 0 582 0 0 0 0 inv_lambda_ds
S 6548 6 4 0 0 9 6549 582 34450 4 0 A 0 0 0 0 0 368 0 0 0 0 0 0 6760 0 0 0 0 0 0 0 0 0 0 582 0 0 0 0 inv_lambda_jsr
S 6549 6 4 0 0 9 6551 582 34465 4 0 A 0 0 0 0 0 376 0 0 0 0 0 0 6760 0 0 0 0 0 0 0 0 0 0 582 0 0 0 0 inv_lambda_nsr
S 6550 6 4 0 0 6 6556 582 34480 4 0 A 0 0 0 0 0 52 0 0 0 0 0 0 6763 0 0 0 0 0 0 0 0 0 0 582 0 0 0 0 total_grid_elel
S 6551 6 4 0 0 9 6552 582 34496 4 0 A 0 0 0 0 0 384 0 0 0 0 0 0 6760 0 0 0 0 0 0 0 0 0 0 582 0 0 0 0 caf_infty
S 6552 6 4 0 0 9 6553 582 34506 4 0 A 0 0 0 0 0 392 0 0 0 0 0 0 6760 0 0 0 0 0 0 0 0 0 0 582 0 0 0 0 dx2
S 6553 6 4 0 0 9 6554 582 34510 4 0 A 0 0 0 0 0 400 0 0 0 0 0 0 6760 0 0 0 0 0 0 0 0 0 0 582 0 0 0 0 dy2
S 6554 6 4 0 0 9 6555 582 34514 4 0 A 0 0 0 0 0 408 0 0 0 0 0 0 6760 0 0 0 0 0 0 0 0 0 0 582 0 0 0 0 dz2
S 6555 6 4 0 0 9 6627 582 34518 4 0 A 0 0 0 0 0 416 0 0 0 0 0 0 6760 0 0 0 0 0 0 0 0 0 0 582 0 0 0 0 invzca
S 6556 6 4 0 0 6 6557 582 27506 4 0 A 0 0 0 0 0 56 0 0 0 0 0 0 6763 0 0 0 0 0 0 0 0 0 0 582 0 0 0 0 maxx
S 6557 6 4 0 0 6 6558 582 27511 4 0 A 0 0 0 0 0 60 0 0 0 0 0 0 6763 0 0 0 0 0 0 0 0 0 0 582 0 0 0 0 maxy
S 6558 6 4 0 0 6 6559 582 34525 4 0 A 0 0 0 0 0 64 0 0 0 0 0 0 6763 0 0 0 0 0 0 0 0 0 0 582 0 0 0 0 maxz
S 6559 6 4 0 0 6 6560 582 26746 40800006 0 A 0 0 0 0 0 68 0 0 0 0 0 0 6763 0 0 0 0 0 0 0 0 0 0 582 0 0 0 0 z_b_0
S 6560 6 4 0 0 6 6567 582 26776 40800006 0 A 0 0 0 0 0 72 0 0 0 0 0 0 6763 0 0 0 0 0 0 0 0 0 0 582 0 0 0 0 z_b_1
S 6561 7 6 0 0 1854 1 582 34530 10a00024 51 A 0 0 0 0 0 0 6563 0 0 0 6565 0 0 0 0 0 0 0 0 6562 0 0 6564 582 0 0 0 0 ryr_kcal_act
S 6562 8 4 0 0 1857 6570 582 34543 40822064 1020 A 0 0 0 0 0 0 0 0 0 0 0 0 6763 0 0 0 0 0 0 0 0 0 0 582 0 0 0 0 ryr_kcal_act$sd
S 6563 6 4 0 0 7 6564 582 34559 40802061 1020 A 0 0 0 0 0 96 0 0 0 0 0 0 6763 0 0 0 0 0 0 0 0 0 0 582 0 0 0 0 ryr_kcal_act$p
S 6564 6 4 0 0 7 6562 582 34574 40802060 1020 A 0 0 0 0 0 104 0 0 0 0 0 0 6763 0 0 0 0 0 0 0 0 0 0 582 0 0 0 0 ryr_kcal_act$o
S 6565 22 1 0 0 8 1 582 34589 40000000 1000 A 0 0 0 0 0 0 0 6561 0 0 0 0 6562 0 0 0 0 0 0 0 0 0 0 582 0 0 0 0 ryr_kcal_act$arrdsc
S 6566 7 6 0 0 1860 1 582 34609 10a00024 51 A 0 0 0 0 0 0 6570 0 0 0 6572 0 0 0 0 0 0 0 0 6569 0 0 6571 582 0 0 0 0 ryr_kfree
S 6567 6 4 0 0 6 6568 582 26804 40800006 0 A 0 0 0 0 0 76 0 0 0 0 0 0 6763 0 0 0 0 0 0 0 0 0 0 582 0 0 0 0 z_b_2
S 6568 6 4 0 0 6 6573 582 26866 40800006 0 A 0 0 0 0 0 80 0 0 0 0 0 0 6763 0 0 0 0 0 0 0 0 0 0 582 0 0 0 0 z_b_3
S 6569 8 4 0 0 1863 6577 582 34619 40822064 1020 A 0 0 0 0 0 112 0 0 0 0 0 0 6763 0 0 0 0 0 0 0 0 0 0 582 0 0 0 0 ryr_kfree$sd
S 6570 6 4 0 0 7 6571 582 34632 40802061 1020 A 0 0 0 0 0 208 0 0 0 0 0 0 6763 0 0 0 0 0 0 0 0 0 0 582 0 0 0 0 ryr_kfree$p
S 6571 6 4 0 0 7 6569 582 34644 40802060 1020 A 0 0 0 0 0 216 0 0 0 0 0 0 6763 0 0 0 0 0 0 0 0 0 0 582 0 0 0 0 ryr_kfree$o
S 6572 22 1 0 0 8 1 582 34656 40000000 1000 A 0 0 0 0 0 0 0 6566 0 0 0 0 6569 0 0 0 0 0 0 0 0 0 0 582 0 0 0 0 ryr_kfree$arrdsc
S 6573 6 4 0 0 6 6574 582 26892 40800006 0 A 0 0 0 0 0 84 0 0 0 0 0 0 6763 0 0 0 0 0 0 0 0 0 0 582 0 0 0 0 z_b_4
S 6574 6 4 0 0 6 6581 582 27015 40800006 0 A 0 0 0 0 0 88 0 0 0 0 0 0 6763 0 0 0 0 0 0 0 0 0 0 582 0 0 0 0 z_b_5
S 6575 7 6 0 0 1866 1 582 34673 10a00024 51 A 0 0 0 0 0 0 6577 0 0 0 6579 0 0 0 0 0 0 0 0 6576 0 0 6578 582 0 0 0 0 lcc_kv_act
S 6576 8 4 0 0 1869 6584 582 34684 40822064 1020 A 0 0 0 0 0 224 0 0 0 0 0 0 6763 0 0 0 0 0 0 0 0 0 0 582 0 0 0 0 lcc_kv_act$sd
S 6577 6 4 0 0 7 6578 582 34698 40802061 1020 A 0 0 0 0 0 320 0 0 0 0 0 0 6763 0 0 0 0 0 0 0 0 0 0 582 0 0 0 0 lcc_kv_act$p
S 6578 6 4 0 0 7 6576 582 34711 40802060 1020 A 0 0 0 0 0 328 0 0 0 0 0 0 6763 0 0 0 0 0 0 0 0 0 0 582 0 0 0 0 lcc_kv_act$o
S 6579 22 1 0 0 6 1 582 34724 40000000 1000 A 0 0 0 0 0 0 0 6575 0 0 0 0 6576 0 0 0 0 0 0 0 0 0 0 582 0 0 0 0 lcc_kv_act$arrdsc
S 6580 7 6 0 0 1872 1 582 34742 10a00024 51 A 0 0 0 0 0 0 6584 0 0 0 6586 0 0 0 0 0 0 0 0 6583 0 0 6585 582 0 0 0 0 lcc_kv_inact
S 6581 6 4 0 0 6 6582 582 27486 40800006 0 A 0 0 0 0 0 92 0 0 0 0 0 0 6763 0 0 0 0 0 0 0 0 0 0 582 0 0 0 0 z_b_6
S 6582 6 4 0 0 6 6588 582 30584 40800006 0 A 0 0 0 0 0 96 0 0 0 0 0 0 6763 0 0 0 0 0 0 0 0 0 0 582 0 0 0 0 z_b_7
S 6583 8 4 0 0 1875 6591 582 34755 40822064 1020 A 0 0 0 0 0 336 0 0 0 0 0 0 6763 0 0 0 0 0 0 0 0 0 0 582 0 0 0 0 lcc_kv_inact$sd
S 6584 6 4 0 0 7 6585 582 34771 40802061 1020 A 0 0 0 0 0 432 0 0 0 0 0 0 6763 0 0 0 0 0 0 0 0 0 0 582 0 0 0 0 lcc_kv_inact$p
S 6585 6 4 0 0 7 6583 582 34786 40802060 1020 A 0 0 0 0 0 440 0 0 0 0 0 0 6763 0 0 0 0 0 0 0 0 0 0 582 0 0 0 0 lcc_kv_inact$o
S 6586 22 1 0 0 6 1 582 34801 40000000 1000 A 0 0 0 0 0 0 0 6580 0 0 0 0 6583 0 0 0 0 0 0 0 0 0 0 582 0 0 0 0 lcc_kv_inact$arrdsc
S 6587 7 6 0 0 1878 1 582 34821 10a00024 51 A 0 0 0 0 0 0 6591 0 0 0 6593 0 0 0 0 0 0 0 0 6590 0 0 6592 582 0 0 0 0 lcc_kcal_inact
S 6588 6 4 0 0 6 6589 582 34836 40800006 0 A 0 0 0 0 0 100 0 0 0 0 0 0 6763 0 0 0 0 0 0 0 0 0 0 582 0 0 0 0 z_b_8
S 6589 6 4 0 0 6 6595 582 30590 40800006 0 A 0 0 0 0 0 104 0 0 0 0 0 0 6763 0 0 0 0 0 0 0 0 0 0 582 0 0 0 0 z_b_9
S 6590 8 4 0 0 1881 6598 582 34842 40822064 1020 A 0 0 0 0 0 448 0 0 0 0 0 0 6763 0 0 0 0 0 0 0 0 0 0 582 0 0 0 0 lcc_kcal_inact$sd
S 6591 6 4 0 0 7 6592 582 34860 40802061 1020 A 0 0 0 0 0 544 0 0 0 0 0 0 6763 0 0 0 0 0 0 0 0 0 0 582 0 0 0 0 lcc_kcal_inact$p
S 6592 6 4 0 0 7 6590 582 34877 40802060 1020 A 0 0 0 0 0 552 0 0 0 0 0 0 6763 0 0 0 0 0 0 0 0 0 0 582 0 0 0 0 lcc_kcal_inact$o
S 6593 22 1 0 0 6 1 582 34894 40000000 1000 A 0 0 0 0 0 0 0 6587 0 0 0 0 6590 0 0 0 0 0 0 0 0 0 0 582 0 0 0 0 lcc_kcal_inact$arrdsc
S 6594 7 6 0 0 1884 1 582 34916 10a00024 51 A 0 0 0 0 0 0 6598 0 0 0 6600 0 0 0 0 0 0 0 0 6597 0 0 6599 582 0 0 0 0 lcc_kfree
S 6595 6 4 0 0 6 6596 582 30596 40800006 0 A 0 0 0 0 0 108 0 0 0 0 0 0 6763 0 0 0 0 0 0 0 0 0 0 582 0 0 0 0 z_b_10
S 6596 6 4 0 0 6 6601 582 34926 40800006 0 A 0 0 0 0 0 112 0 0 0 0 0 0 6763 0 0 0 0 0 0 0 0 0 0 582 0 0 0 0 z_b_11
S 6597 8 4 0 0 1887 6604 582 34933 40822064 1020 A 0 0 0 0 0 560 0 0 0 0 0 0 6763 0 0 0 0 0 0 0 0 0 0 582 0 0 0 0 lcc_kfree$sd
S 6598 6 4 0 0 7 6599 582 34946 40802061 1020 A 0 0 0 0 0 656 0 0 0 0 0 0 6763 0 0 0 0 0 0 0 0 0 0 582 0 0 0 0 lcc_kfree$p
S 6599 6 4 0 0 7 6597 582 34958 40802060 1020 A 0 0 0 0 0 664 0 0 0 0 0 0 6763 0 0 0 0 0 0 0 0 0 0 582 0 0 0 0 lcc_kfree$o
S 6600 22 1 0 0 6 1 582 34970 40000000 1000 A 0 0 0 0 0 0 0 6594 0 0 0 0 6597 0 0 0 0 0 0 0 0 0 0 582 0 0 0 0 lcc_kfree$arrdsc
S 6601 6 4 0 0 6 6608 582 30603 40800006 0 A 0 0 0 0 0 116 0 0 0 0 0 0 6763 0 0 0 0 0 0 0 0 0 0 582 0 0 0 0 z_b_12
S 6602 7 6 0 0 1890 1 582 30364 10a00024 51 A 0 0 0 0 0 0 6604 0 0 0 6606 0 0 0 0 0 0 0 0 6603 0 0 6605 582 0 0 0 0 iu_r
S 6603 8 4 0 0 1893 6610 582 34987 40822064 1020 A 0 0 0 0 0 672 0 0 0 0 0 0 6763 0 0 0 0 0 0 0 0 0 0 582 0 0 0 0 iu_r$sd1
S 6604 6 4 0 0 7 6605 582 34996 40802061 1020 A 0 0 0 0 0 744 0 0 0 0 0 0 6763 0 0 0 0 0 0 0 0 0 0 582 0 0 0 0 iu_r$p
S 6605 6 4 0 0 7 6603 582 35003 40802060 1020 A 0 0 0 0 0 752 0 0 0 0 0 0 6763 0 0 0 0 0 0 0 0 0 0 582 0 0 0 0 iu_r$o
S 6606 22 1 0 0 6 1 582 35010 40000000 1000 A 0 0 0 0 0 0 0 6602 0 0 0 0 6603 0 0 0 0 0 0 0 0 0 0 582 0 0 0 0 iu_r$arrdsc
S 6607 7 6 0 0 1896 1 582 30438 10a00024 51 A 0 0 0 0 0 0 6610 0 0 0 6612 0 0 0 0 0 0 0 0 6609 0 0 6611 582 0 0 0 0 iu_l
S 6608 6 4 0 0 6 6613 582 30610 40800006 0 A 0 0 0 0 0 120 0 0 0 0 0 0 6763 0 0 0 0 0 0 0 0 0 0 582 0 0 0 0 z_b_13
S 6609 8 4 0 0 1899 6617 582 35022 40822064 1020 A 0 0 0 0 0 760 0 0 0 0 0 0 6763 0 0 0 0 0 0 0 0 0 0 582 0 0 0 0 iu_l$sd2
S 6610 6 4 0 0 7 6611 582 35031 40802061 1020 A 0 0 0 0 0 832 0 0 0 0 0 0 6763 0 0 0 0 0 0 0 0 0 0 582 0 0 0 0 iu_l$p
S 6611 6 4 0 0 7 6609 582 35038 40802060 1020 A 0 0 0 0 0 840 0 0 0 0 0 0 6763 0 0 0 0 0 0 0 0 0 0 582 0 0 0 0 iu_l$o
S 6612 22 1 0 0 6 1 582 35045 40000000 1000 A 0 0 0 0 0 0 0 6607 0 0 0 0 6609 0 0 0 0 0 0 0 0 0 0 582 0 0 0 0 iu_l$arrdsc
S 6613 6 4 0 0 6 6614 582 30635 40800006 0 A 0 0 0 0 0 124 0 0 0 0 0 0 6763 0 0 0 0 0 0 0 0 0 0 582 0 0 0 0 z_b_14
S 6614 6 4 0 0 6 6620 582 35057 40800006 0 A 0 0 0 0 0 128 0 0 0 0 0 0 6763 0 0 0 0 0 0 0 0 0 0 582 0 0 0 0 z_b_15
S 6615 7 6 0 0 1902 1 582 35064 10a00024 51 A 0 0 0 0 0 0 6617 0 0 0 6619 0 0 0 0 0 0 0 0 6616 0 0 6618 582 0 0 0 0 lcc_krateconstant
S 6616 8 4 0 0 1905 6624 582 35082 40822064 1020 A 0 0 0 0 0 848 0 0 0 0 0 0 6763 0 0 0 0 0 0 0 0 0 0 582 0 0 0 0 lcc_krateconstant$sd
S 6617 6 4 0 0 7 6618 582 35103 40802061 1020 A 0 0 0 0 0 944 0 0 0 0 0 0 6763 0 0 0 0 0 0 0 0 0 0 582 0 0 0 0 lcc_krateconstant$p
S 6618 6 4 0 0 7 6616 582 35123 40802060 1020 A 0 0 0 0 0 952 0 0 0 0 0 0 6763 0 0 0 0 0 0 0 0 0 0 582 0 0 0 0 lcc_krateconstant$o
S 6619 22 1 0 0 6 1 582 35143 40000000 1000 A 0 0 0 0 0 0 0 6615 0 0 0 0 6616 0 0 0 0 0 0 0 0 0 0 582 0 0 0 0 lcc_krateconstant$arrdsc
S 6620 6 4 0 0 6 6621 582 30642 40800006 0 A 0 0 0 0 0 132 0 0 0 0 0 0 6763 0 0 0 0 0 0 0 0 0 0 582 0 0 0 0 z_b_16
S 6621 6 4 0 0 6 6633 582 30649 40800006 0 A 0 0 0 0 0 136 0 0 0 0 0 0 6763 0 0 0 0 0 0 0 0 0 0 582 0 0 0 0 z_b_17
S 6622 7 6 0 0 1908 1 582 35168 12a00024 51 A 0 0 0 0 0 0 6624 0 0 0 6626 0 0 0 0 0 0 0 0 6623 0 0 6625 582 0 0 0 0 lcc_ktransitionrate
S 6623 8 4 0 0 1911 6486 582 35188 40822064 1020 A 0 0 0 0 0 960 0 0 0 0 0 0 6763 0 0 0 0 0 0 0 0 0 0 582 0 0 0 0 lcc_ktransitionrate$sd
S 6624 6 4 0 0 7 6625 582 35211 40802061 1020 A 0 0 0 0 0 1056 0 0 0 0 0 0 6763 0 0 0 0 0 0 0 0 0 0 582 0 0 0 0 lcc_ktransitionrate$p
S 6625 6 4 0 0 7 6623 582 35233 40802060 1020 A 0 0 0 0 0 1064 0 0 0 0 0 0 6763 0 0 0 0 0 0 0 0 0 0 582 0 0 0 0 lcc_ktransitionrate$o
S 6626 22 1 0 0 6 1 582 35255 40000000 1000 A 0 0 0 0 0 0 0 6622 0 0 0 0 6623 0 0 0 0 0 0 0 0 0 0 582 0 0 0 0 lcc_ktransitionrate$arrdsc
S 6627 6 4 0 0 9 6628 582 35282 4 0 A 0 0 0 0 0 424 0 0 0 0 0 0 6760 0 0 0 0 0 0 0 0 0 0 582 0 0 0 0 kp_cm
S 6628 6 4 0 0 9 6629 582 35288 4 0 A 0 0 0 0 0 432 0 0 0 0 0 0 6760 0 0 0 0 0 0 0 0 0 0 582 0 0 0 0 km_cm
S 6629 6 4 0 0 9 6630 582 35294 4 0 A 0 0 0 0 0 440 0 0 0 0 0 0 6760 0 0 0 0 0 0 0 0 0 0 582 0 0 0 0 vhalf
S 6630 6 4 0 0 9 6634 582 35300 4 0 A 0 0 0 0 0 448 0 0 0 0 0 0 6760 0 0 0 0 0 0 0 0 0 0 582 0 0 0 0 s_inverseslope
S 6631 16 0 0 0 9 1 582 35315 4 400000 A 0 0 0 0 0 0 0 0 6632 3186 0 0 0 0 0 0 0 0 0 0 0 0 0 582 0 0 0 0 cm_tot
S 6632 3 0 0 0 9 0 1 0 0 0 A 0 0 0 0 0 0 0 0 1077411840 0 0 0 0 0 0 0 0 0 0 0 0 0 0 0 0 0 0 0 9
S 6633 6 4 0 0 8 6636 582 35329 4 0 A 0 0 0 0 0 140 0 0 0 0 0 0 6763 0 0 0 0 0 0 0 0 0 0 582 0 0 0 0 cacm_initial
S 6634 6 4 0 0 9 6641 582 35342 4 0 A 0 0 0 0 0 456 0 0 0 0 0 0 6760 0 0 0 0 0 0 0 0 0 0 582 0 0 0 0 dtemp_sun2000
S 6635 16 0 0 0 9 1 582 35356 4 400000 A 0 0 0 0 0 0 0 0 577 3046 0 0 0 0 0 0 0 0 0 0 0 0 0 582 0 0 0 0 vshift
S 6636 6 4 0 0 6 6637 582 35369 4 0 A 0 0 0 0 0 144 0 0 0 0 0 0 6763 0 0 0 0 0 0 0 0 0 0 582 0 0 0 0 nsfu
S 6637 6 4 0 0 6 6638 582 28143 4 0 A 0 0 0 0 0 148 0 0 0 0 0 0 6763 0 0 0 0 0 0 0 0 0 0 582 0 0 0 0 n_l
S 6638 6 4 0 0 6 6639 582 28147 4 0 A 0 0 0 0 0 152 0 0 0 0 0 0 6763 0 0 0 0 0 0 0 0 0 0 582 0 0 0 0 n_r
S 6639 6 4 0 0 6 6640 582 30435 4 0 A 0 0 0 0 0 156 0 0 0 0 0 0 6763 0 0 0 0 0 0 0 0 0 0 582 0 0 0 0 ml
S 6640 6 4 0 0 6 6648 582 30361 4 0 A 0 0 0 0 0 160 0 0 0 0 0 0 6763 0 0 0 0 0 0 0 0 0 0 582 0 0 0 0 mr
S 6641 6 4 0 0 9 6642 582 35374 4 0 A 0 0 0 0 0 464 0 0 0 0 0 0 6760 0 0 0 0 0 0 0 0 0 0 582 0 0 0 0 v_rest
S 6642 6 4 0 0 9 6643 582 35381 4 0 A 0 0 0 0 0 472 0 0 0 0 0 0 6760 0 0 0 0 0 0 0 0 0 0 582 0 0 0 0 v_stim
S 6643 6 4 0 0 9 6644 582 35388 4 0 A 0 0 0 0 0 480 0 0 0 0 0 0 6760 0 0 0 0 0 0 0 0 0 0 582 0 0 0 0 i_stim
S 6644 6 4 0 0 9 6645 582 35395 4 0 A 0 0 0 0 0 488 0 0 0 0 0 0 6760 0 0 0 0 0 0 0 0 0 0 582 0 0 0 0 t_start
S 6645 6 4 0 0 9 6646 582 35403 4 0 A 0 0 0 0 0 496 0 0 0 0 0 0 6760 0 0 0 0 0 0 0 0 0 0 582 0 0 0 0 t_end
S 6646 6 4 0 0 9 6647 582 35409 4 0 A 0 0 0 0 0 504 0 0 0 0 0 0 6760 0 0 0 0 0 0 0 0 0 0 582 0 0 0 0 dt_lb
S 6647 6 4 0 0 9 6650 582 35415 4 0 A 0 0 0 0 0 512 0 0 0 0 0 0 6760 0 0 0 0 0 0 0 0 0 0 582 0 0 0 0 dt_ub
S 6648 6 4 0 0 6 6649 582 35421 4 0 A 0 0 0 0 0 164 0 0 0 0 0 0 6763 0 0 0 0 0 0 0 0 0 0 582 0 0 0 0 write_restartfile
S 6649 6 4 0 0 6 6728 582 35439 4 0 A 0 0 0 0 0 168 0 0 0 0 0 0 6763 0 0 0 0 0 0 0 0 0 0 582 0 0 0 0 write_firstbeat
S 6650 6 4 0 0 9 6651 582 35455 4 0 A 0 0 0 0 0 520 0 0 0 0 0 0 6760 0 0 0 0 0 0 0 0 0 0 582 0 0 0 0 duration_write_lastbeats
S 6651 6 4 0 0 9 6652 582 35480 4 0 A 0 0 0 0 0 528 0 0 0 0 0 0 6760 0 0 0 0 0 0 0 0 0 0 582 0 0 0 0 t_v_stim_start
S 6652 6 4 0 0 9 6653 582 35495 4 0 A 0 0 0 0 0 536 0 0 0 0 0 0 6760 0 0 0 0 0 0 0 0 0 0 582 0 0 0 0 t_i_stim_start
S 6653 6 4 0 0 9 6654 582 35510 4 0 A 0 0 0 0 0 544 0 0 0 0 0 0 6760 0 0 0 0 0 0 0 0 0 0 582 0 0 0 0 t_v_stim_duration
S 6654 6 4 0 0 9 6655 582 35528 4 0 A 0 0 0 0 0 552 0 0 0 0 0 0 6760 0 0 0 0 0 0 0 0 0 0 582 0 0 0 0 t_i_stim_duration
S 6655 6 4 0 0 9 6656 582 35546 4 0 A 0 0 0 0 0 560 0 0 0 0 0 0 6760 0 0 0 0 0 0 0 0 0 0 582 0 0 0 0 duration_spark_analysis
S 6656 6 4 0 0 9 6657 582 35570 4 0 A 0 0 0 0 0 568 0 0 0 0 0 0 6760 0 0 0 0 0 0 0 0 0 0 582 0 0 0 0 bcl
S 6657 6 4 0 0 9 6658 582 35574 4 0 A 0 0 0 0 0 576 0 0 0 0 0 0 6760 0 0 0 0 0 0 0 0 0 0 582 0 0 0 0 write_interval
S 6658 6 4 0 0 9 6659 582 35589 4 0 A 0 0 0 0 0 584 0 0 0 0 0 0 6760 0 0 0 0 0 0 0 0 0 0 582 0 0 0 0 zf
S 6659 6 4 0 0 9 6660 582 35592 4 0 A 0 0 0 0 0 592 0 0 0 0 0 0 6760 0 0 0 0 0 0 0 0 0 0 582 0 0 0 0 zr
S 6660 6 4 0 0 9 6661 582 35595 4 0 A 0 0 0 0 0 600 0 0 0 0 0 0 6760 0 0 0 0 0 0 0 0 0 0 582 0 0 0 0 zt
S 6661 6 4 0 0 9 6662 582 35598 4 0 A 0 0 0 0 0 608 0 0 0 0 0 0 6760 0 0 0 0 0 0 0 0 0 0 582 0 0 0 0 na_o
S 6662 6 4 0 0 9 6663 582 35603 4 0 A 0 0 0 0 0 616 0 0 0 0 0 0 6760 0 0 0 0 0 0 0 0 0 0 582 0 0 0 0 na_i
S 6663 6 4 0 0 9 6664 582 35608 4 0 A 0 0 0 0 0 624 0 0 0 0 0 0 6760 0 0 0 0 0 0 0 0 0 0 582 0 0 0 0 ca_o
S 6664 6 4 0 0 9 6665 582 35613 4 0 A 0 0 0 0 0 632 0 0 0 0 0 0 6760 0 0 0 0 0 0 0 0 0 0 582 0 0 0 0 k_o
S 6665 6 4 0 0 9 6666 582 35617 4 0 A 0 0 0 0 0 640 0 0 0 0 0 0 6760 0 0 0 0 0 0 0 0 0 0 582 0 0 0 0 k_i
S 6666 6 4 0 0 9 6667 582 35621 4 0 A 0 0 0 0 0 648 0 0 0 0 0 0 6760 0 0 0 0 0 0 0 0 0 0 582 0 0 0 0 csc
S 6667 6 4 0 0 9 6668 582 35625 4 0 A 0 0 0 0 0 656 0 0 0 0 0 0 6760 0 0 0 0 0 0 0 0 0 0 582 0 0 0 0 ca_myo_initial
S 6668 6 4 0 0 9 6669 582 35640 4 0 A 0 0 0 0 0 664 0 0 0 0 0 0 6760 0 0 0 0 0 0 0 0 0 0 582 0 0 0 0 ca_nsr_initial
S 6669 6 4 0 0 9 6670 582 35655 4 0 A 0 0 0 0 0 672 0 0 0 0 0 0 6760 0 0 0 0 0 0 0 0 0 0 582 0 0 0 0 ca_myo
S 6670 6 4 0 0 9 6671 582 35662 4 0 A 0 0 0 0 0 680 0 0 0 0 0 0 6760 0 0 0 0 0 0 0 0 0 0 582 0 0 0 0 ca_nsr
S 6671 6 4 0 0 9 6672 582 35669 4 0 A 0 0 0 0 0 688 0 0 0 0 0 0 6760 0 0 0 0 0 0 0 0 0 0 582 0 0 0 0 eta_ryr
S 6672 6 4 0 0 9 6673 582 35677 4 0 A 0 0 0 0 0 696 0 0 0 0 0 0 6760 0 0 0 0 0 0 0 0 0 0 582 0 0 0 0 eta_lcc
S 6673 6 4 0 0 9 6674 582 35685 4 0 A 0 0 0 0 0 704 0 0 0 0 0 0 6760 0 0 0 0 0 0 0 0 0 0 582 0 0 0 0 eta_cacm
S 6674 6 4 0 0 9 6675 582 35694 4 0 A 0 0 0 0 0 712 0 0 0 0 0 0 6760 0 0 0 0 0 0 0 0 0 0 582 0 0 0 0 ej
S 6675 6 4 0 0 9 6676 582 35697 4 0 A 0 0 0 0 0 720 0 0 0 0 0 0 6760 0 0 0 0 0 0 0 0 0 0 582 0 0 0 0 ecc
S 6676 6 4 0 0 9 6677 582 35701 4 0 A 0 0 0 0 0 728 0 0 0 0 0 0 6760 0 0 0 0 0 0 0 0 0 0 582 0 0 0 0 eoo
S 6677 6 4 0 0 9 6678 582 35705 4 0 A 0 0 0 0 0 736 0 0 0 0 0 0 6760 0 0 0 0 0 0 0 0 0 0 582 0 0 0 0 eta_co
S 6678 6 4 0 0 9 6679 582 35712 4 0 A 0 0 0 0 0 744 0 0 0 0 0 0 6760 0 0 0 0 0 0 0 0 0 0 582 0 0 0 0 v_myo_t
S 6679 6 4 0 0 9 6680 582 35720 4 0 A 0 0 0 0 0 752 0 0 0 0 0 0 6760 0 0 0 0 0 0 0 0 0 0 582 0 0 0 0 v_nsr_t
S 6680 6 4 0 0 9 6681 582 35728 4 0 A 0 0 0 0 0 760 0 0 0 0 0 0 6760 0 0 0 0 0 0 0 0 0 0 582 0 0 0 0 v_jsr_t
S 6681 6 4 0 0 9 6682 582 35736 4 0 A 0 0 0 0 0 768 0 0 0 0 0 0 6760 0 0 0 0 0 0 0 0 0 0 582 0 0 0 0 v_ds_t
S 6682 6 4 0 0 9 6683 582 35743 4 0 A 0 0 0 0 0 776 0 0 0 0 0 0 6760 0 0 0 0 0 0 0 0 0 0 582 0 0 0 0 beta_ds
S 6683 6 4 0 0 9 6684 582 35751 4 0 A 0 0 0 0 0 784 0 0 0 0 0 0 6760 0 0 0 0 0 0 0 0 0 0 582 0 0 0 0 beta_nsr
S 6684 6 4 0 0 9 6685 582 35760 4 0 A 0 0 0 0 0 792 0 0 0 0 0 0 6760 0 0 0 0 0 0 0 0 0 0 582 0 0 0 0 b_myot
S 6685 6 4 0 0 9 6686 582 35767 4 0 A 0 0 0 0 0 800 0 0 0 0 0 0 6760 0 0 0 0 0 0 0 0 0 0 582 0 0 0 0 b_jsrt
S 6686 6 4 0 0 9 6687 582 35774 4 0 A 0 0 0 0 0 808 0 0 0 0 0 0 6760 0 0 0 0 0 0 0 0 0 0 582 0 0 0 0 b_htrpnt
S 6687 6 4 0 0 9 6688 582 35783 4 0 A 0 0 0 0 0 816 0 0 0 0 0 0 6760 0 0 0 0 0 0 0 0 0 0 582 0 0 0 0 km_myo
S 6688 6 4 0 0 9 6689 582 35790 4 0 A 0 0 0 0 0 824 0 0 0 0 0 0 6760 0 0 0 0 0 0 0 0 0 0 582 0 0 0 0 km_jsr
S 6689 6 4 0 0 9 6690 582 35797 4 0 A 0 0 0 0 0 832 0 0 0 0 0 0 6760 0 0 0 0 0 0 0 0 0 0 582 0 0 0 0 kon_htrpn
S 6690 6 4 0 0 9 6691 582 35807 4 0 A 0 0 0 0 0 840 0 0 0 0 0 0 6760 0 0 0 0 0 0 0 0 0 0 582 0 0 0 0 koff_htrpn
S 6691 6 4 0 0 9 6692 582 35818 4 0 A 0 0 0 0 0 848 0 0 0 0 0 0 6760 0 0 0 0 0 0 0 0 0 0 582 0 0 0 0 cm_t
S 6692 6 4 0 0 9 6693 582 35823 4 0 A 0 0 0 0 0 856 0 0 0 0 0 0 6760 0 0 0 0 0 0 0 0 0 0 582 0 0 0 0 kon_cm
S 6693 6 4 0 0 9 6694 582 35830 4 0 A 0 0 0 0 0 864 0 0 0 0 0 0 6760 0 0 0 0 0 0 0 0 0 0 582 0 0 0 0 koff_cm
S 6694 6 4 0 0 9 6695 582 35838 4 0 A 0 0 0 0 0 872 0 0 0 0 0 0 6760 0 0 0 0 0 0 0 0 0 0 582 0 0 0 0 b_sl_t
S 6695 6 4 0 0 9 6696 582 35845 4 0 A 0 0 0 0 0 880 0 0 0 0 0 0 6760 0 0 0 0 0 0 0 0 0 0 582 0 0 0 0 kon_sl
S 6696 6 4 0 0 9 6697 582 35852 4 0 A 0 0 0 0 0 888 0 0 0 0 0 0 6760 0 0 0 0 0 0 0 0 0 0 582 0 0 0 0 koff_sl
S 6697 6 4 0 0 9 6698 582 35860 4 0 A 0 0 0 0 0 896 0 0 0 0 0 0 6760 0 0 0 0 0 0 0 0 0 0 582 0 0 0 0 b_sr_t
S 6698 6 4 0 0 9 6699 582 35867 4 0 A 0 0 0 0 0 904 0 0 0 0 0 0 6760 0 0 0 0 0 0 0 0 0 0 582 0 0 0 0 kon_sr
S 6699 6 4 0 0 9 6700 582 35874 4 0 A 0 0 0 0 0 912 0 0 0 0 0 0 6760 0 0 0 0 0 0 0 0 0 0 582 0 0 0 0 koff_sr
S 6700 6 4 0 0 9 6701 582 35882 4 0 A 0 0 0 0 0 920 0 0 0 0 0 0 6760 0 0 0 0 0 0 0 0 0 0 582 0 0 0 0 v_refill_t
S 6701 6 4 0 0 9 6702 582 35893 4 0 A 0 0 0 0 0 928 0 0 0 0 0 0 6760 0 0 0 0 0 0 0 0 0 0 582 0 0 0 0 v_efflux_t
S 6702 6 4 0 0 9 6703 582 35904 4 0 A 0 0 0 0 0 936 0 0 0 0 0 0 6760 0 0 0 0 0 0 0 0 0 0 582 0 0 0 0 v_leak
S 6703 6 4 0 0 9 6704 582 35911 4 0 A 0 0 0 0 0 944 0 0 0 0 0 0 6760 0 0 0 0 0 0 0 0 0 0 582 0 0 0 0 v_ryr_t
S 6704 6 4 0 0 9 6705 582 35919 4 0 A 0 0 0 0 0 952 0 0 0 0 0 0 6760 0 0 0 0 0 0 0 0 0 0 582 0 0 0 0 p_dhpr_t
S 6705 6 4 0 0 9 6706 582 35928 4 0 A 0 0 0 0 0 960 0 0 0 0 0 0 6760 0 0 0 0 0 0 0 0 0 0 582 0 0 0 0 prcent_ryr_nj
S 6706 6 4 0 0 9 6707 582 35942 4 0 A 0 0 0 0 0 968 0 0 0 0 0 0 6760 0 0 0 0 0 0 0 0 0 0 582 0 0 0 0 prcent_dhpr_nj
S 6707 6 4 0 0 9 6708 582 35957 4 0 A 0 0 0 0 0 976 0 0 0 0 0 0 6760 0 0 0 0 0 0 0 0 0 0 582 0 0 0 0 ap
S 6708 6 4 0 0 9 6709 582 35960 4 0 A 0 0 0 0 0 984 0 0 0 0 0 0 6760 0 0 0 0 0 0 0 0 0 0 582 0 0 0 0 kp_myo
S 6709 6 4 0 0 9 6710 582 35967 4 0 A 0 0 0 0 0 992 0 0 0 0 0 0 6760 0 0 0 0 0 0 0 0 0 0 582 0 0 0 0 kp_nsr
S 6710 6 4 0 0 9 6711 582 35974 4 0 A 0 0 0 0 0 1000 0 0 0 0 0 0 6760 0 0 0 0 0 0 0 0 0 0 582 0 0 0 0 am
S 6711 6 4 0 0 9 6712 582 35977 4 0 A 0 0 0 0 0 1008 0 0 0 0 0 0 6760 0 0 0 0 0 0 0 0 0 0 582 0 0 0 0 g_bca
S 6712 6 4 0 0 9 6713 582 35983 4 0 A 0 0 0 0 0 1016 0 0 0 0 0 0 6760 0 0 0 0 0 0 0 0 0 0 582 0 0 0 0 g_na
S 6713 6 4 0 0 9 6714 582 35988 4 0 A 0 0 0 0 0 1024 0 0 0 0 0 0 6760 0 0 0 0 0 0 0 0 0 0 582 0 0 0 0 g_k1
S 6714 6 4 0 0 9 6715 582 35993 4 0 A 0 0 0 0 0 1032 0 0 0 0 0 0 6760 0 0 0 0 0 0 0 0 0 0 582 0 0 0 0 g_kss
S 6715 6 4 0 0 9 6716 582 35999 4 0 A 0 0 0 0 0 1040 0 0 0 0 0 0 6760 0 0 0 0 0 0 0 0 0 0 582 0 0 0 0 g_ktof
S 6716 6 4 0 0 9 6717 582 36006 4 0 A 0 0 0 0 0 1048 0 0 0 0 0 0 6760 0 0 0 0 0 0 0 0 0 0 582 0 0 0 0 g_ktos
S 6717 6 4 0 0 9 6718 582 36013 4 0 A 0 0 0 0 0 1056 0 0 0 0 0 0 6760 0 0 0 0 0 0 0 0 0 0 582 0 0 0 0 g_bna
S 6718 6 4 0 0 9 6719 582 36019 4 0 A 0 0 0 0 0 1064 0 0 0 0 0 0 6760 0 0 0 0 0 0 0 0 0 0 582 0 0 0 0 g_bk
S 6719 6 4 0 0 9 6720 582 36024 4 0 A 0 0 0 0 0 1072 0 0 0 0 0 0 6760 0 0 0 0 0 0 0 0 0 0 582 0 0 0 0 i_pmca_bar
S 6720 6 4 0 0 9 6721 582 36035 4 0 A 0 0 0 0 0 1080 0 0 0 0 0 0 6760 0 0 0 0 0 0 0 0 0 0 582 0 0 0 0 i_ncx_bar
S 6721 6 4 0 0 9 6722 582 36045 4 0 A 0 0 0 0 0 1088 0 0 0 0 0 0 6760 0 0 0 0 0 0 0 0 0 0 582 0 0 0 0 i_nak_bar
S 6722 6 4 0 0 9 6723 582 36055 4 0 A 0 0 0 0 0 1096 0 0 0 0 0 0 6760 0 0 0 0 0 0 0 0 0 0 582 0 0 0 0 k_jsr0
S 6723 6 4 0 0 9 6724 582 36062 4 0 A 0 0 0 0 0 1104 0 0 0 0 0 0 6760 0 0 0 0 0 0 0 0 0 0 582 0 0 0 0 k_jsr1
S 6724 6 4 0 0 9 6725 582 36069 4 0 A 0 0 0 0 0 1112 0 0 0 0 0 0 6760 0 0 0 0 0 0 0 0 0 0 582 0 0 0 0 v_theta2
S 6725 6 4 0 0 9 6726 582 36078 4 0 A 0 0 0 0 0 1120 0 0 0 0 0 0 6760 0 0 0 0 0 0 0 0 0 0 582 0 0 0 0 v_sigma2
S 6726 6 4 0 0 9 6727 582 36087 4 0 A 0 0 0 0 0 1128 0 0 0 0 0 0 6760 0 0 0 0 0 0 0 0 0 0 582 0 0 0 0 vtheta_dhpr
S 6727 6 4 0 0 9 6731 582 36099 4 0 A 0 0 0 0 0 1136 0 0 0 0 0 0 6760 0 0 0 0 0 0 0 0 0 0 582 0 0 0 0 sigma_v_dhpr
S 6728 6 4 0 0 6 6729 582 36112 4 0 A 0 0 0 0 0 172 0 0 0 0 0 0 6763 0 0 0 0 0 0 0 0 0 0 582 0 0 0 0 rand_seed
S 6729 6 4 0 0 6 6730 582 36122 4 0 A 0 0 0 0 0 176 0 0 0 0 0 0 6763 0 0 0 0 0 0 0 0 0 0 582 0 0 0 0 fixed_seed
S 6730 6 4 0 0 6 1 582 36133 4 0 A 0 0 0 0 0 180 0 0 0 0 0 0 6763 0 0 0 0 0 0 0 0 0 0 582 0 0 0 0 track_length
S 6731 6 4 0 0 9 6732 582 36146 4 0 A 0 0 0 0 0 1144 0 0 0 0 0 0 6760 0 0 0 0 0 0 0 0 0 0 582 0 0 0 0 cell_x_len
S 6732 6 4 0 0 9 6733 582 36157 4 0 A 0 0 0 0 0 1152 0 0 0 0 0 0 6760 0 0 0 0 0 0 0 0 0 0 582 0 0 0 0 cell_y_len
S 6733 6 4 0 0 9 6734 582 36168 4 0 A 0 0 0 0 0 1160 0 0 0 0 0 0 6760 0 0 0 0 0 0 0 0 0 0 582 0 0 0 0 cell_z_len
S 6734 6 4 0 0 9 6735 582 36179 4 0 A 0 0 0 0 0 1168 0 0 0 0 0 0 6760 0 0 0 0 0 0 0 0 0 0 582 0 0 0 0 prcent_vmyo
S 6735 6 4 0 0 9 6736 582 36191 4 0 A 0 0 0 0 0 1176 0 0 0 0 0 0 6760 0 0 0 0 0 0 0 0 0 0 582 0 0 0 0 prcent_vnsr
S 6736 6 4 0 0 9 6737 582 36203 4 0 A 0 0 0 0 0 1184 0 0 0 0 0 0 6760 0 0 0 0 0 0 0 0 0 0 582 0 0 0 0 prcent_vjsr
S 6737 6 4 0 0 9 6738 582 36215 4 0 A 0 0 0 0 0 1192 0 0 0 0 0 0 6760 0 0 0 0 0 0 0 0 0 0 582 0 0 0 0 couplon_size
S 6738 6 4 0 0 9 6739 582 36228 4 0 A 0 0 0 0 0 1200 0 0 0 0 0 0 6760 0 0 0 0 0 0 0 0 0 0 582 0 0 0 0 dyad_height
S 6739 6 4 0 0 9 6740 582 36240 4 0 A 0 0 0 0 0 1208 0 0 0 0 0 0 6760 0 0 0 0 0 0 0 0 0 0 582 0 0 0 0 dx_
S 6740 6 4 0 0 9 6741 582 36244 4 0 A 0 0 0 0 0 1216 0 0 0 0 0 0 6760 0 0 0 0 0 0 0 0 0 0 582 0 0 0 0 dy_
S 6741 6 4 0 0 9 6742 582 36248 4 0 A 0 0 0 0 0 1224 0 0 0 0 0 0 6760 0 0 0 0 0 0 0 0 0 0 582 0 0 0 0 dz_
S 6742 6 4 0 0 9 6743 582 36252 4 0 A 0 0 0 0 0 1232 0 0 0 0 0 0 6760 0 0 0 0 0 0 0 0 0 0 582 0 0 0 0 dmyo_x
S 6743 6 4 0 0 9 6744 582 36259 4 0 A 0 0 0 0 0 1240 0 0 0 0 0 0 6760 0 0 0 0 0 0 0 0 0 0 582 0 0 0 0 dmyo_y
S 6744 6 4 0 0 9 6745 582 36266 4 0 A 0 0 0 0 0 1248 0 0 0 0 0 0 6760 0 0 0 0 0 0 0 0 0 0 582 0 0 0 0 dmyo_z
S 6745 6 4 0 0 9 6746 582 36273 4 0 A 0 0 0 0 0 1256 0 0 0 0 0 0 6760 0 0 0 0 0 0 0 0 0 0 582 0 0 0 0 dnsr_x
S 6746 6 4 0 0 9 6747 582 36280 4 0 A 0 0 0 0 0 1264 0 0 0 0 0 0 6760 0 0 0 0 0 0 0 0 0 0 582 0 0 0 0 dnsr_y
S 6747 6 4 0 0 9 6748 582 36287 4 0 A 0 0 0 0 0 1272 0 0 0 0 0 0 6760 0 0 0 0 0 0 0 0 0 0 582 0 0 0 0 dnsr_z
S 6748 6 4 0 0 9 6749 582 36294 4 0 A 0 0 0 0 0 1280 0 0 0 0 0 0 6760 0 0 0 0 0 0 0 0 0 0 582 0 0 0 0 ddye_x
S 6749 6 4 0 0 9 6750 582 36301 4 0 A 0 0 0 0 0 1288 0 0 0 0 0 0 6760 0 0 0 0 0 0 0 0 0 0 582 0 0 0 0 ddye_y
S 6750 6 4 0 0 9 6751 582 36308 4 0 A 0 0 0 0 0 1296 0 0 0 0 0 0 6760 0 0 0 0 0 0 0 0 0 0 582 0 0 0 0 ddye_z
S 6751 6 4 0 0 9 6752 582 36315 4 0 A 0 0 0 0 0 1304 0 0 0 0 0 0 6760 0 0 0 0 0 0 0 0 0 0 582 0 0 0 0 f_t
S 6752 6 4 0 0 9 6753 582 36319 4 0 A 0 0 0 0 0 1312 0 0 0 0 0 0 6760 0 0 0 0 0 0 0 0 0 0 582 0 0 0 0 kon_f
S 6753 6 4 0 0 9 6754 582 36325 4 0 A 0 0 0 0 0 1320 0 0 0 0 0 0 6760 0 0 0 0 0 0 0 0 0 0 582 0 0 0 0 koff_f
S 6754 6 4 0 0 9 6755 582 36332 4 0 A 0 0 0 0 0 1328 0 0 0 0 0 0 6760 0 0 0 0 0 0 0 0 0 0 582 0 0 0 0 lspacing
S 6755 6 4 0 0 9 6756 582 36341 4 0 A 0 0 0 0 0 1336 0 0 0 0 0 0 6760 0 0 0 0 0 0 0 0 0 0 582 0 0 0 0 tspacing
S 6756 6 4 0 0 9 6757 582 36350 4 0 A 0 0 0 0 0 1344 0 0 0 0 0 0 6760 0 0 0 0 0 0 0 0 0 0 582 0 0 0 0 dist2membranex
S 6757 6 4 0 0 9 1 582 36365 4 0 A 0 0 0 0 0 1352 0 0 0 0 0 0 6760 0 0 0 0 0 0 0 0 0 0 582 0 0 0 0 dist2membraneyz
S 6758 27 0 0 0 8 6765 582 36381 10 0 A 0 0 0 0 0 0 0 0 0 0 0 0 0 0 0 0 0 0 0 0 0 0 0 582 0 0 0 0 read_param
S 6760 11 0 0 0 8 5328 582 37393 40800000 805000 A 0 0 0 0 0 1360 0 0 6427 6757 0 0 0 0 0 0 0 0 0 0 0 0 0 0 0 0 0 0 _data_global$2
S 6761 11 0 0 0 8 6760 582 37408 40800000 805000 A 0 0 0 0 0 16 0 0 6430 6517 0 0 0 0 0 0 0 0 0 0 0 0 0 0 0 0 0 0 _data_global$10
S 6762 11 0 0 0 8 6761 582 37424 40800000 805000 A 0 0 0 0 0 1012 0 0 6433 6514 0 0 0 0 0 0 0 0 0 0 0 0 0 0 0 0 0 0 _data_global$9
S 6763 11 0 0 0 8 6762 582 37439 40800000 805000 A 0 0 0 0 0 1256 0 0 6563 6730 0 0 0 0 0 0 0 0 0 0 0 0 0 0 0 0 0 0 _data_global$0
S 6764 11 0 0 0 8 6763 582 37454 40800000 805000 A 0 0 0 0 0 200 0 0 6509 6510 0 0 0 0 0 0 0 0 0 0 0 0 0 0 0 0 0 0 _data_global$1
S 6765 23 5 0 0 8 6768 582 36381 10 0 A 0 0 0 0 0 0 0 0 0 0 0 0 0 0 0 0 0 0 0 0 0 0 0 0 0 0 0 0 read_param
S 6766 1 3 0 0 6 1 6765 37469 4 1003000 A 0 0 0 0 0 0 0 0 0 0 0 0 0 0 0 0 0 0 0 0 0 0 0 0 0 0 0 0 res
S 6767 1 3 0 0 28 1 6765 34086 80000004 43000 A 0 0 0 0 0 0 0 0 0 0 0 0 0 0 0 0 0 0 0 0 0 0 0 0 0 0 0 0 conf_file
S 6768 14 5 0 0 6 1 6765 36381 14 1400000 A 0 0 0 0 0 0 0 3947 1 0 0 6766 0 0 0 0 0 0 0 0 0 242 0 582 0 0 0 0 read_param
F 6768 1 6767
S 6769 23 5 0 0 8 6771 582 37473 0 0 A 0 0 0 0 0 0 0 0 0 0 0 0 0 0 0 0 0 0 0 0 0 0 0 0 0 0 0 0 check_spatial_info
S 6770 1 3 0 0 6 1 6769 37492 4 1003000 A 0 0 0 0 0 0 0 0 0 0 0 0 0 0 0 0 0 0 0 0 0 0 0 0 0 0 0 0 res
S 6771 14 5 0 0 6 1 6769 37473 4 1400000 A 0 0 0 0 0 0 0 3949 0 0 0 6770 0 0 0 0 0 0 0 0 0 906 0 582 0 0 0 0 check_spatial_info
F 6771 0
S 6772 23 5 0 0 0 6774 582 37496 0 0 A 0 0 0 0 0 0 0 0 0 0 0 0 0 0 0 0 0 0 0 0 0 0 0 0 0 0 0 0 print_prog_help
S 6773 1 3 0 0 28 1 6772 37512 4 43000 A 0 0 0 0 0 0 0 0 0 0 0 0 0 0 0 0 0 0 0 0 0 0 0 0 0 0 0 0 prog
S 6774 14 5 0 0 0 1 6772 37496 0 400000 A 0 0 0 0 0 0 0 3950 1 0 0 0 0 0 0 0 0 0 0 0 0 936 0 582 0 0 0 0 print_prog_help
F 6774 1 6773
S 6775 23 5 0 0 8 6777 582 37517 0 0 A 0 0 0 0 0 0 0 0 0 0 0 0 0 0 0 0 0 0 0 0 0 0 0 0 0 0 0 0 prog_get_info
S 6776 1 3 0 0 6 1 6775 37531 4 1003000 A 0 0 0 0 0 0 0 0 0 0 0 0 0 0 0 0 0 0 0 0 0 0 0 0 0 0 0 0 res
S 6777 14 5 0 0 6 1 6775 37517 4 1400000 A 0 0 0 0 0 0 0 3952 0 0 0 6776 0 0 0 0 0 0 0 0 0 966 0 582 0 0 0 0 prog_get_info
F 6777 0
S 6778 23 5 0 0 8 6780 582 37535 0 0 A 0 0 0 0 0 0 0 0 0 0 0 0 0 0 0 0 0 0 0 0 0 0 0 0 0 0 0 0 check_ecc_data
S 6779 1 3 0 0 6 1 6778 37550 4 1003000 A 0 0 0 0 0 0 0 0 0 0 0 0 0 0 0 0 0 0 0 0 0 0 0 0 0 0 0 0 res
S 6780 14 5 0 0 6 1 6778 37535 4 1400000 A 0 0 0 0 0 0 0 3953 0 0 0 6779 0 0 0 0 0 0 0 0 0 1051 0 582 0 0 0 0 check_ecc_data
F 6780 0
S 6781 23 5 0 0 8 6785 582 37554 0 0 A 0 0 0 0 0 0 0 0 0 0 0 0 0 0 0 0 0 0 0 0 0 0 0 0 0 0 0 0 read_testdata
S 6782 7 3 0 0 1916 1 6781 37568 800104 3000 A 0 0 0 0 0 0 0 0 0 0 0 0 0 0 0 0 0 0 0 0 0 0 0 0 0 0 0 0 var_vect
S 6783 1 3 0 0 1914 1 6781 27327 4 3000 A 0 0 0 0 0 0 0 0 0 0 0 0 0 0 0 0 0 0 0 0 0 0 0 0 0 0 0 0 filename
S 6784 1 3 0 0 6 1 6781 37577 4 1003000 A 0 0 0 0 0 0 0 0 0 0 0 0 0 0 0 0 0 0 0 0 0 0 0 0 0 0 0 0 res
S 6785 14 5 0 0 6 1 6781 37554 104 1400000 A 0 0 0 0 0 0 0 3954 2 0 0 6784 0 0 0 0 0 0 0 0 0 1078 0 582 0 0 0 0 read_testdata
F 6785 2 6782 6783
S 6786 6 1 0 0 6 1 6781 37581 40800006 3000 A 0 0 0 0 0 0 0 0 0 0 0 0 0 0 0 0 0 0 0 0 0 0 0 0 0 0 0 0 z_b_0_1
S 6787 23 5 0 0 0 6788 582 37589 0 0 A 0 0 0 0 0 0 0 0 0 0 0 0 0 0 0 0 0 0 0 0 0 0 0 0 0 0 0 0 cleanup
S 6788 14 5 0 0 0 1 6787 37589 0 400000 A 0 0 0 0 0 0 0 3957 0 0 0 0 0 0 0 0 0 0 0 0 0 1135 0 582 0 0 0 0 cleanup
F 6788 0
S 6789 23 5 0 0 0 6790 582 37597 0 0 A 0 0 0 0 0 0 0 0 0 0 0 0 0 0 0 0 0 0 0 0 0 0 0 0 0 0 0 0 write_and_copy_configurationfile
S 6790 14 5 0 0 0 1 6789 37597 0 400000 A 0 0 0 0 0 0 0 3958 0 0 0 0 0 0 0 0 0 0 0 0 0 1157 0 582 0 0 0 0 write_and_copy_configurationfile
F 6790 0
A 12 2 0 0 0 6 589 0 0 0 12 0 0 0 0 0 0 0 0 0
A 17 2 0 0 0 6 587 0 0 0 17 0 0 0 0 0 0 0 0 0
A 37 2 0 0 0 6 597 0 0 0 37 0 0 0 0 0 0 0 0 0
A 41 2 0 0 0 6 632 0 0 0 41 0 0 0 0 0 0 0 0 0
A 98 1 0 0 0 62 688 0 0 0 0 0 0 0 0 0 0 0 0 0
A 101 1 0 0 42 68 690 0 0 0 0 0 0 0 0 0 0 0 0 0
A 132 2 0 0 0 6 742 0 0 0 132 0 0 0 0 0 0 0 0 0
A 141 2 0 0 0 6 746 0 0 0 141 0 0 0 0 0 0 0 0 0
A 143 2 0 0 0 6 747 0 0 0 143 0 0 0 0 0 0 0 0 0
A 145 2 0 0 0 6 748 0 0 0 145 0 0 0 0 0 0 0 0 0
A 151 2 0 0 75 6 751 0 0 0 151 0 0 0 0 0 0 0 0 0
A 153 2 0 0 77 6 752 0 0 0 153 0 0 0 0 0 0 0 0 0
A 155 2 0 0 79 6 753 0 0 0 155 0 0 0 0 0 0 0 0 0
A 157 2 0 0 81 6 754 0 0 0 157 0 0 0 0 0 0 0 0 0
A 162 2 0 0 85 6 756 0 0 0 162 0 0 0 0 0 0 0 0 0
A 164 2 0 0 87 6 757 0 0 0 164 0 0 0 0 0 0 0 0 0
A 166 2 0 0 89 6 758 0 0 0 166 0 0 0 0 0 0 0 0 0
A 173 2 0 0 0 6 763 0 0 0 173 0 0 0 0 0 0 0 0 0
A 177 2 0 0 0 6 765 0 0 0 177 0 0 0 0 0 0 0 0 0
A 285 2 0 0 273 6 792 0 0 0 285 0 0 0 0 0 0 0 0 0
A 818 1 0 0 733 112 5309 0 0 0 0 0 0 0 0 0 0 0 0 0
A 2983 2 0 0 2044 9 578 0 0 0 2983 0 0 0 0 0 0 0 0 0
A 2987 2 0 0 2380 6 6435 0 0 0 2987 0 0 0 0 0 0 0 0 0
A 2990 2 0 0 682 745 6438 0 0 0 2990 0 0 0 0 0 0 0 0 0
A 2993 2 0 0 2628 745 6442 0 0 0 2993 0 0 0 0 0 0 0 0 0
A 2996 2 0 0 0 745 6444 0 0 0 2996 0 0 0 0 0 0 0 0 0
A 3000 2 0 0 2211 60 6453 0 0 0 3000 0 0 0 0 0 0 0 0 0
A 3003 2 0 0 1029 60 6455 0 0 0 3003 0 0 0 0 0 0 0 0 0
A 3006 2 0 0 834 60 6457 0 0 0 3006 0 0 0 0 0 0 0 0 0
A 3009 2 0 0 2948 60 6459 0 0 0 3009 0 0 0 0 0 0 0 0 0
A 3013 2 0 0 1995 60 6462 0 0 0 3013 0 0 0 0 0 0 0 0 0
A 3016 2 0 0 2873 60 6464 0 0 0 3016 0 0 0 0 0 0 0 0 0
A 3019 2 0 0 2453 60 6467 0 0 0 3019 0 0 0 0 0 0 0 0 0
A 3022 2 0 0 2990 9 579 0 0 0 3022 0 0 0 0 0 0 0 0 0
A 3027 2 0 0 2104 9 580 0 0 0 3027 0 0 0 0 0 0 0 0 0
A 3029 2 0 0 3018 9 6475 0 0 0 3029 0 0 0 0 0 0 0 0 0
A 3031 2 0 0 2259 9 6477 0 0 0 3031 0 0 0 0 0 0 0 0 0
A 3033 2 0 0 2255 9 6479 0 0 0 3033 0 0 0 0 0 0 0 0 0
A 3035 2 0 0 2261 9 6481 0 0 0 3035 0 0 0 0 0 0 0 0 0
A 3042 2 0 0 2856 9 6508 0 0 0 3042 0 0 0 0 0 0 0 0 0
A 3046 2 0 0 1715 9 577 0 0 0 3046 0 0 0 0 0 0 0 0 0
A 3050 1 0 3 3032 1857 6562 0 0 0 0 0 0 0 0 0 0 0 0 0
A 3051 10 0 0 3014 6 3050 4 0 0 0 0 0 0 0 0 0 0 0 0
X 1 143
A 3052 10 0 0 3051 6 3050 7 0 0 0 0 0 0 0 0 0 0 0 0
X 1 145
A 3053 4 0 0 1526 6 3052 0 3 0 0 0 0 2 0 0 0 0 0 0
A 3054 4 0 0 2996 6 3051 0 3053 0 0 0 0 1 0 0 0 0 0 0
A 3055 10 0 0 3052 6 3050 16 0 0 0 0 0 0 0 0 0 0 0 0
X 1 155
A 3056 10 0 0 3055 6 3050 19 0 0 0 0 0 0 0 0 0 0 0 0
X 1 157
A 3057 4 0 0 2536 6 3056 0 3 0 0 0 0 2 0 0 0 0 0 0
A 3058 4 0 0 2711 6 3055 0 3057 0 0 0 0 1 0 0 0 0 0 0
A 3059 10 0 0 3056 6 3050 10 0 0 0 0 0 0 0 0 0 0 0 0
X 1 151
A 3060 10 0 0 3059 6 3050 22 0 0 0 0 0 0 0 0 0 0 0 0
X 1 162
A 3061 10 0 0 3060 6 3050 13 0 0 0 0 0 0 0 0 0 0 0 0
X 1 132
A 3062 10 0 0 3061 6 3050 1 0 0 0 0 0 0 0 0 0 0 0 0
X 1 41
A 3065 1 0 3 3039 1863 6569 0 0 0 0 0 0 0 0 0 0 0 0 0
A 3066 10 0 0 2476 6 3065 4 0 0 0 0 0 0 0 0 0 0 0 0
X 1 143
A 3067 10 0 0 3066 6 3065 7 0 0 0 0 0 0 0 0 0 0 0 0
X 1 145
A 3068 4 0 0 544 6 3067 0 3 0 0 0 0 2 0 0 0 0 0 0
A 3069 4 0 0 3062 6 3066 0 3068 0 0 0 0 1 0 0 0 0 0 0
A 3070 10 0 0 3067 6 3065 16 0 0 0 0 0 0 0 0 0 0 0 0
X 1 155
A 3071 10 0 0 3070 6 3065 19 0 0 0 0 0 0 0 0 0 0 0 0
X 1 157
A 3072 4 0 0 2649 6 3071 0 3 0 0 0 0 2 0 0 0 0 0 0
A 3073 4 0 0 607 6 3070 0 3072 0 0 0 0 1 0 0 0 0 0 0
A 3074 10 0 0 3071 6 3065 10 0 0 0 0 0 0 0 0 0 0 0 0
X 1 151
A 3075 10 0 0 3074 6 3065 22 0 0 0 0 0 0 0 0 0 0 0 0
X 1 162
A 3076 10 0 0 3075 6 3065 13 0 0 0 0 0 0 0 0 0 0 0 0
X 1 132
A 3077 10 0 0 3076 6 3065 1 0 0 0 0 0 0 0 0 0 0 0 0
X 1 41
A 3080 1 0 3 2088 1869 6576 0 0 0 0 0 0 0 0 0 0 0 0 0
A 3081 10 0 0 2269 6 3080 4 0 0 0 0 0 0 0 0 0 0 0 0
X 1 143
A 3082 10 0 0 3081 6 3080 7 0 0 0 0 0 0 0 0 0 0 0 0
X 1 145
A 3083 4 0 0 2440 6 3082 0 3 0 0 0 0 2 0 0 0 0 0 0
A 3084 4 0 0 2898 6 3081 0 3083 0 0 0 0 1 0 0 0 0 0 0
A 3085 10 0 0 3082 6 3080 16 0 0 0 0 0 0 0 0 0 0 0 0
X 1 155
A 3086 10 0 0 3085 6 3080 19 0 0 0 0 0 0 0 0 0 0 0 0
X 1 157
A 3087 4 0 0 2602 6 3086 0 3 0 0 0 0 2 0 0 0 0 0 0
A 3088 4 0 0 2793 6 3085 0 3087 0 0 0 0 1 0 0 0 0 0 0
A 3089 10 0 0 3086 6 3080 10 0 0 0 0 0 0 0 0 0 0 0 0
X 1 151
A 3090 10 0 0 3089 6 3080 22 0 0 0 0 0 0 0 0 0 0 0 0
X 1 162
A 3091 10 0 0 3090 6 3080 13 0 0 0 0 0 0 0 0 0 0 0 0
X 1 132
A 3092 10 0 0 3091 6 3080 1 0 0 0 0 0 0 0 0 0 0 0 0
X 1 41
A 3095 1 0 3 1792 1875 6583 0 0 0 0 0 0 0 0 0 0 0 0 0
A 3096 10 0 0 2957 6 3095 4 0 0 0 0 0 0 0 0 0 0 0 0
X 1 143
A 3097 10 0 0 3096 6 3095 7 0 0 0 0 0 0 0 0 0 0 0 0
X 1 145
A 3098 4 0 0 601 6 3097 0 3 0 0 0 0 2 0 0 0 0 0 0
A 3099 4 0 0 2557 6 3096 0 3098 0 0 0 0 1 0 0 0 0 0 0
A 3100 10 0 0 3097 6 3095 16 0 0 0 0 0 0 0 0 0 0 0 0
X 1 155
A 3101 10 0 0 3100 6 3095 19 0 0 0 0 0 0 0 0 0 0 0 0
X 1 157
A 3102 4 0 0 2320 6 3101 0 3 0 0 0 0 2 0 0 0 0 0 0
A 3103 4 0 0 0 6 3100 0 3102 0 0 0 0 1 0 0 0 0 0 0
A 3104 10 0 0 3101 6 3095 10 0 0 0 0 0 0 0 0 0 0 0 0
X 1 151
A 3105 10 0 0 3104 6 3095 22 0 0 0 0 0 0 0 0 0 0 0 0
X 1 162
A 3106 10 0 0 3105 6 3095 13 0 0 0 0 0 0 0 0 0 0 0 0
X 1 132
A 3107 10 0 0 3106 6 3095 1 0 0 0 0 0 0 0 0 0 0 0 0
X 1 41
A 3110 1 0 3 2899 1881 6590 0 0 0 0 0 0 0 0 0 0 0 0 0
A 3111 10 0 0 2342 6 3110 4 0 0 0 0 0 0 0 0 0 0 0 0
X 1 143
A 3112 10 0 0 3111 6 3110 7 0 0 0 0 0 0 0 0 0 0 0 0
X 1 145
A 3113 4 0 0 2993 6 3112 0 3 0 0 0 0 2 0 0 0 0 0 0
A 3114 4 0 0 2967 6 3111 0 3113 0 0 0 0 1 0 0 0 0 0 0
A 3115 10 0 0 3112 6 3110 16 0 0 0 0 0 0 0 0 0 0 0 0
X 1 155
A 3116 10 0 0 3115 6 3110 19 0 0 0 0 0 0 0 0 0 0 0 0
X 1 157
A 3117 4 0 0 2218 6 3116 0 3 0 0 0 0 2 0 0 0 0 0 0
A 3118 4 0 0 2767 6 3115 0 3117 0 0 0 0 1 0 0 0 0 0 0
A 3119 10 0 0 3116 6 3110 10 0 0 0 0 0 0 0 0 0 0 0 0
X 1 151
A 3120 10 0 0 3119 6 3110 22 0 0 0 0 0 0 0 0 0 0 0 0
X 1 162
A 3121 10 0 0 3120 6 3110 13 0 0 0 0 0 0 0 0 0 0 0 0
X 1 132
A 3122 10 0 0 3121 6 3110 1 0 0 0 0 0 0 0 0 0 0 0 0
X 1 41
A 3125 1 0 3 2616 1887 6597 0 0 0 0 0 0 0 0 0 0 0 0 0
A 3126 10 0 0 3057 6 3125 4 0 0 0 0 0 0 0 0 0 0 0 0
X 1 143
A 3127 10 0 0 3126 6 3125 7 0 0 0 0 0 0 0 0 0 0 0 0
X 1 145
A 3128 4 0 0 2563 6 3127 0 3 0 0 0 0 2 0 0 0 0 0 0
A 3129 4 0 0 2933 6 3126 0 3128 0 0 0 0 1 0 0 0 0 0 0
A 3130 10 0 0 3127 6 3125 16 0 0 0 0 0 0 0 0 0 0 0 0
X 1 155
A 3131 10 0 0 3130 6 3125 19 0 0 0 0 0 0 0 0 0 0 0 0
X 1 157
A 3132 4 0 0 2565 6 3131 0 3 0 0 0 0 2 0 0 0 0 0 0
A 3133 4 0 0 1780 6 3130 0 3132 0 0 0 0 1 0 0 0 0 0 0
A 3134 10 0 0 3131 6 3125 10 0 0 0 0 0 0 0 0 0 0 0 0
X 1 151
A 3135 10 0 0 3134 6 3125 22 0 0 0 0 0 0 0 0 0 0 0 0
X 1 162
A 3136 10 0 0 3135 6 3125 13 0 0 0 0 0 0 0 0 0 0 0 0
X 1 132
A 3137 10 0 0 3136 6 3125 1 0 0 0 0 0 0 0 0 0 0 0 0
X 1 41
A 3139 1 0 1 2553 1893 6603 0 0 0 0 0 0 0 0 0 0 0 0 0
A 3140 10 0 0 1243 6 3139 4 0 0 0 0 0 0 0 0 0 0 0 0
X 1 143
A 3141 10 0 0 3140 6 3139 7 0 0 0 0 0 0 0 0 0 0 0 0
X 1 145
A 3142 4 0 0 2577 6 3141 0 3 0 0 0 0 2 0 0 0 0 0 0
A 3143 4 0 0 2864 6 3140 0 3142 0 0 0 0 1 0 0 0 0 0 0
A 3144 10 0 0 3141 6 3139 10 0 0 0 0 0 0 0 0 0 0 0 0
X 1 151
A 3145 10 0 0 3144 6 3139 13 0 0 0 0 0 0 0 0 0 0 0 0
X 1 132
A 3146 10 0 0 3145 6 3139 1 0 0 0 0 0 0 0 0 0 0 0 0
X 1 41
A 3148 1 0 1 2566 1899 6609 0 0 0 0 0 0 0 0 0 0 0 0 0
A 3149 10 0 0 2154 6 3148 4 0 0 0 0 0 0 0 0 0 0 0 0
X 1 143
A 3150 10 0 0 3149 6 3148 7 0 0 0 0 0 0 0 0 0 0 0 0
X 1 145
A 3151 4 0 0 2177 6 3150 0 3 0 0 0 0 2 0 0 0 0 0 0
A 3152 4 0 0 2555 6 3149 0 3151 0 0 0 0 1 0 0 0 0 0 0
A 3153 10 0 0 3150 6 3148 10 0 0 0 0 0 0 0 0 0 0 0 0
X 1 151
A 3154 10 0 0 3153 6 3148 13 0 0 0 0 0 0 0 0 0 0 0 0
X 1 132
A 3155 10 0 0 3154 6 3148 1 0 0 0 0 0 0 0 0 0 0 0 0
X 1 41
A 3158 1 0 3 2347 1905 6616 0 0 0 0 0 0 0 0 0 0 0 0 0
A 3159 10 0 0 2419 6 3158 4 0 0 0 0 0 0 0 0 0 0 0 0
X 1 143
A 3160 10 0 0 3159 6 3158 7 0 0 0 0 0 0 0 0 0 0 0 0
X 1 145
A 3161 4 0 0 0 6 3160 0 3 0 0 0 0 2 0 0 0 0 0 0
A 3162 4 0 0 2724 6 3159 0 3161 0 0 0 0 1 0 0 0 0 0 0
A 3163 10 0 0 3160 6 3158 16 0 0 0 0 0 0 0 0 0 0 0 0
X 1 155
A 3164 10 0 0 3163 6 3158 19 0 0 0 0 0 0 0 0 0 0 0 0
X 1 157
A 3165 4 0 0 2819 6 3164 0 3 0 0 0 0 2 0 0 0 0 0 0
A 3166 4 0 0 2805 6 3163 0 3165 0 0 0 0 1 0 0 0 0 0 0
A 3167 10 0 0 3164 6 3158 10 0 0 0 0 0 0 0 0 0 0 0 0
X 1 151
A 3168 10 0 0 3167 6 3158 22 0 0 0 0 0 0 0 0 0 0 0 0
X 1 162
A 3169 10 0 0 3168 6 3158 13 0 0 0 0 0 0 0 0 0 0 0 0
X 1 132
A 3170 10 0 0 3169 6 3158 1 0 0 0 0 0 0 0 0 0 0 0 0
X 1 41
A 3173 1 0 3 2490 1911 6623 0 0 0 0 0 0 0 0 0 0 0 0 0
A 3174 10 0 0 2436 6 3173 4 0 0 0 0 0 0 0 0 0 0 0 0
X 1 143
A 3175 10 0 0 3174 6 3173 7 0 0 0 0 0 0 0 0 0 0 0 0
X 1 145
A 3176 4 0 0 1819 6 3175 0 3 0 0 0 0 2 0 0 0 0 0 0
A 3177 4 0 0 1311 6 3174 0 3176 0 0 0 0 1 0 0 0 0 0 0
A 3178 10 0 0 3175 6 3173 16 0 0 0 0 0 0 0 0 0 0 0 0
X 1 155
A 3179 10 0 0 3178 6 3173 19 0 0 0 0 0 0 0 0 0 0 0 0
X 1 157
A 3180 4 0 0 0 6 3179 0 3 0 0 0 0 2 0 0 0 0 0 0
A 3181 4 0 0 2636 6 3178 0 3180 0 0 0 0 1 0 0 0 0 0 0
A 3182 10 0 0 3179 6 3173 10 0 0 0 0 0 0 0 0 0 0 0 0
X 1 151
A 3183 10 0 0 3182 6 3173 22 0 0 0 0 0 0 0 0 0 0 0 0
X 1 162
A 3184 10 0 0 3183 6 3173 13 0 0 0 0 0 0 0 0 0 0 0 0
X 1 132
A 3185 10 0 0 3184 6 3173 1 0 0 0 0 0 0 0 0 0 0 0 0
X 1 41
A 3186 2 0 0 2689 9 6632 0 0 0 3186 0 0 0 0 0 0 0 0 0
A 3189 1 0 0 2697 6 6786 0 0 0 0 0 0 0 0 0 0 0 0 0
Z
J 149 1 1
V 98 62 7 0
S 0 62 0 0 0
A 0 6 0 0 1 2 0
J 150 1 1
V 101 68 7 0
S 0 68 0 0 0
A 0 6 0 0 1 2 0
J 4891 1 1
V 818 112 7 0
S 0 112 0 0 0
A 0 94 0 0 1 98 0
Z
