# Supplementary material for: The Role of Ca2+ Sparks in Force Frequency Relationships in Guinea Pig Ventricular Myocytes
Source: Biomolecules. 2022 Oct 27;12(11):1577. doi: 10.3390/biom12111577 (PMC9687237; doi:10.3390/biom12111577)
Supplement: Supplementary file 1 [file biomolecules-12-01577-s001.zip › ECC_GPU_FFR/Compartmental_code/ecc_gpu_utility.mod]

V27 0x4 ecc_gpu_utility
23 src/ecc_gpu_utility.f95 S582 0
06/02/2016  16:29:47
use m_inspar public 0 indirect
use matrix_utility public 0 indirect
use math_utility public 0 indirect
use makeks_utility public 0 indirect
use data_global public 0 direct
use data_ecc public 0 direct
use data_ecc_gpu public 0 direct
use rand_utility public 0 direct
use h5fortran_types public 0 indirect
use h5global public 0 indirect
use h5f public 0 indirect
use h5g public 0 indirect
use h5e public 0 indirect
use h5i public 0 indirect
use h5l public 0 indirect
use h5s public 0 indirect
use h5d public 0 indirect
use h5a public 0 indirect
use h5t public 0 indirect
use h5o public 0 indirect
use h5p public 0 indirect
use h5r public 0 indirect
use h5z public 0 indirect
use h5_dble_interface public 0 indirect
use h5lib public 0 indirect
use hdf5 public 0 indirect
use hdf5_utility public 0 direct
use precisioninfo public 0 direct
use iso_c_binding public 0 direct
use opengl_kinds public 0 indirect
use cudafor public 0 direct
use cuda_interop public 0 direct
use error_codes public 0 direct
enduse
B 525 iso_c_binding c_loc
B 526 iso_c_binding c_funloc
B 527 iso_c_binding c_associated
B 528 iso_c_binding c_f_pointer
B 529 iso_c_binding c_f_procpointer
D 56 24 610 8 609 7
D 62 24 612 8 611 7
D 88 24 610 8 609 7
D 106 24 878 8 877 7
D 3305 24 12099 1216 12098 3
D 3407 21 9 2 5906 5905 0 1 0 0 1
 5895 5898 5903 5895 5898 5896
 5899 5902 5904 5899 5902 5900
D 3410 21 6 1 0 138 0 0 0 0 0
 0 138 0 3 138 0
D 3413 21 9 2 5921 5920 0 1 0 0 1
 5910 5913 5918 5910 5913 5911
 5914 5917 5919 5914 5917 5915
D 3416 21 6 1 0 138 0 0 0 0 0
 0 138 0 3 138 0
D 3419 21 6 1 5933 5932 0 1 0 0 1
 5927 5930 5931 5927 5930 5928
D 3422 21 6 1 0 127 0 0 0 0 0
 0 127 0 3 127 0
D 3425 21 6 1 5942 5941 0 1 0 0 1
 5936 5939 5940 5936 5939 5937
D 3428 21 6 1 0 127 0 0 0 0 0
 0 127 0 3 127 0
D 3431 21 6 1 5951 5950 0 1 0 0 1
 5945 5948 5949 5945 5948 5946
D 3434 21 6 1 0 127 0 0 0 0 0
 0 127 0 3 127 0
D 3437 21 6 1 5960 5959 0 1 0 0 1
 5954 5957 5958 5954 5957 5955
D 3440 21 6 1 0 127 0 0 0 0 0
 0 127 0 3 127 0
D 3443 18 5965
D 3445 21 9 1 5974 5973 0 1 0 0 1
 5968 5971 5972 5968 5971 5969
D 3448 21 6 1 0 127 0 0 0 0 0
 0 127 0 3 127 0
D 3451 21 9 1 5983 5982 0 1 0 0 1
 5977 5980 5981 5977 5980 5978
D 3454 21 6 1 0 127 0 0 0 0 0
 0 127 0 3 127 0
D 3457 21 9 1 5992 5991 0 1 0 0 1
 5986 5989 5990 5986 5989 5987
D 3460 21 6 1 0 127 0 0 0 0 0
 0 127 0 3 127 0
D 3463 21 9 1 6001 6000 0 1 0 0 1
 5995 5998 5999 5995 5998 5996
D 3466 21 6 1 0 127 0 0 0 0 0
 0 127 0 3 127 0
D 3469 21 9 1 6010 6009 0 1 0 0 1
 6004 6007 6008 6004 6007 6005
D 3472 21 6 1 0 127 0 0 0 0 0
 0 127 0 3 127 0
D 3475 21 9 1 6019 6018 0 1 0 0 1
 6013 6016 6017 6013 6016 6014
D 3478 21 6 1 0 127 0 0 0 0 0
 0 127 0 3 127 0
D 3481 21 9 1 6028 6027 0 1 0 0 1
 6022 6025 6026 6022 6025 6023
D 3484 21 6 1 0 127 0 0 0 0 0
 0 127 0 3 127 0
D 3487 21 6 1 6037 6036 0 1 0 0 1
 6031 6034 6035 6031 6034 6032
D 3490 21 6 1 0 127 0 0 0 0 0
 0 127 0 3 127 0
D 3493 21 6 1 6046 6045 0 1 0 0 1
 6040 6043 6044 6040 6043 6041
D 3496 21 6 1 0 127 0 0 0 0 0
 0 127 0 3 127 0
D 3499 21 6 1 6055 6054 0 1 0 0 1
 6049 6052 6053 6049 6052 6050
D 3502 21 6 1 0 127 0 0 0 0 0
 0 127 0 3 127 0
D 3505 21 9 1 3 13 0 0 0 0 0
 0 13 3 3 13 13
D 3508 21 9 1 3 13 0 0 0 0 0
 0 13 3 3 13 13
D 3511 21 9 1 3 13 0 0 0 0 0
 0 13 3 3 13 13
D 3514 21 9 1 3 13 0 0 0 0 0
 0 13 3 3 13 13
D 3517 21 16 1 3 13 0 0 0 0 0
 0 13 3 3 13 13
D 3520 21 6 1 3 13 0 0 0 0 0
 0 13 3 3 13 13
D 3523 21 16 1 6065 6064 0 1 0 0 1
 6059 6062 6063 6059 6062 6060
D 3526 21 6 1 0 127 0 0 0 0 0
 0 127 0 3 127 0
D 3529 21 16 1 6074 6073 0 1 0 0 1
 6068 6071 6072 6068 6071 6069
D 3532 21 6 1 0 127 0 0 0 0 0
 0 127 0 3 127 0
D 3535 21 16 1 6083 6082 0 1 0 0 1
 6077 6080 6081 6077 6080 6078
D 3538 21 6 1 0 127 0 0 0 0 0
 0 127 0 3 127 0
D 3541 21 16 1 6092 6091 0 1 0 0 1
 6086 6089 6090 6086 6089 6087
D 3544 21 6 1 0 127 0 0 0 0 0
 0 127 0 3 127 0
D 3547 21 8 1 6101 6100 0 1 0 0 1
 6095 6098 6099 6095 6098 6096
D 3550 21 6 1 0 127 0 0 0 0 0
 0 127 0 3 127 0
D 3553 21 8 1 6110 6109 0 1 0 0 1
 6104 6107 6108 6104 6107 6105
D 3556 21 6 1 0 127 0 0 0 0 0
 0 127 0 3 127 0
D 3559 21 6 1 6119 6118 0 1 0 0 1
 6113 6116 6117 6113 6116 6114
D 3562 21 6 1 0 127 0 0 0 0 0
 0 127 0 3 127 0
D 3565 21 6 1 6128 6127 0 1 0 0 1
 6122 6125 6126 6122 6125 6123
D 3568 21 6 1 0 127 0 0 0 0 0
 0 127 0 3 127 0
D 3571 21 6 1 6137 6136 0 1 0 0 1
 6131 6134 6135 6131 6134 6132
D 3574 21 6 1 0 127 0 0 0 0 0
 0 127 0 3 127 0
D 3577 21 8 1 6146 6145 0 1 0 0 1
 6140 6143 6144 6140 6143 6141
D 3580 21 6 1 0 127 0 0 0 0 0
 0 127 0 3 127 0
D 3583 21 8 1 6155 6154 0 1 0 0 1
 6149 6152 6153 6149 6152 6150
D 3586 21 6 1 0 127 0 0 0 0 0
 0 127 0 3 127 0
D 3589 21 8 1 6164 6163 0 1 0 0 1
 6158 6161 6162 6158 6161 6159
D 3592 21 6 1 0 127 0 0 0 0 0
 0 127 0 3 127 0
D 3595 21 8 1 6173 6172 0 1 0 0 1
 6167 6170 6171 6167 6170 6168
D 3598 21 6 1 0 127 0 0 0 0 0
 0 127 0 3 127 0
D 3601 21 6 1 6182 6181 0 1 0 0 1
 6176 6179 6180 6176 6179 6177
D 3604 21 6 1 0 127 0 0 0 0 0
 0 127 0 3 127 0
D 3607 21 8 1 6191 6190 0 1 0 0 1
 6185 6188 6189 6185 6188 6186
D 3610 21 6 1 0 127 0 0 0 0 0
 0 127 0 3 127 0
D 3613 21 9 1 6200 6199 0 1 0 0 1
 6194 6197 6198 6194 6197 6195
D 3616 21 6 1 0 127 0 0 0 0 0
 0 127 0 3 127 0
D 3619 21 9 1 6209 6208 0 1 0 0 1
 6203 6206 6207 6203 6206 6204
D 3622 21 6 1 0 127 0 0 0 0 0
 0 127 0 3 127 0
D 3625 21 9 1 6218 6217 0 1 0 0 1
 6212 6215 6216 6212 6215 6213
D 3628 21 6 1 0 127 0 0 0 0 0
 0 127 0 3 127 0
D 3631 21 9 1 6229 6228 0 1 0 0 1
 6223 6226 6227 6223 6226 6224
D 3634 21 6 1 0 127 0 0 0 0 0
 0 127 0 3 127 0
D 3637 21 6 1 3 121 0 0 0 0 0
 0 121 3 3 121 121
D 3640 21 9 1 3 140 0 0 0 0 0
 0 140 3 3 140 140
D 3643 21 9 2 6244 6243 0 1 0 0 1
 6233 6236 6241 6233 6236 6234
 6237 6240 6242 6237 6240 6238
D 3646 21 6 1 0 138 0 0 0 0 0
 0 138 0 3 138 0
D 3649 21 9 2 6259 6258 0 1 0 0 1
 6248 6251 6256 6248 6251 6249
 6252 6255 6257 6252 6255 6253
D 3652 21 6 1 0 138 0 0 0 0 0
 0 138 0 3 138 0
D 3655 21 9 2 6274 6273 0 1 0 0 1
 6263 6266 6271 6263 6266 6264
 6267 6270 6272 6267 6270 6268
D 3658 21 6 1 0 138 0 0 0 0 0
 0 138 0 3 138 0
D 3661 21 9 2 6289 6288 0 1 0 0 1
 6278 6281 6286 6278 6281 6279
 6282 6285 6287 6282 6285 6283
D 3664 21 6 1 0 138 0 0 0 0 0
 0 138 0 3 138 0
D 3667 21 6 2 6304 6303 0 1 0 0 1
 6293 6296 6301 6293 6296 6294
 6297 6300 6302 6297 6300 6298
D 3670 21 6 1 0 138 0 0 0 0 0
 0 138 0 3 138 0
D 3673 21 6 2 6319 6318 0 1 0 0 1
 6308 6311 6316 6308 6311 6309
 6312 6315 6317 6312 6315 6313
D 3676 21 6 1 0 138 0 0 0 0 0
 0 138 0 3 138 0
D 3679 21 6 2 6334 6333 0 1 0 0 1
 6323 6326 6331 6323 6326 6324
 6327 6330 6332 6327 6330 6328
D 3682 21 6 1 0 138 0 0 0 0 0
 0 138 0 3 138 0
D 3685 21 6 2 6349 6348 0 1 0 0 1
 6338 6341 6346 6338 6341 6339
 6342 6345 6347 6342 6345 6343
D 3688 21 6 1 0 138 0 0 0 0 0
 0 138 0 3 138 0
D 3691 21 9 2 6364 6363 0 1 0 0 1
 6353 6356 6361 6353 6356 6354
 6357 6360 6362 6357 6360 6358
D 3694 21 6 1 0 138 0 0 0 0 0
 0 138 0 3 138 0
D 3697 21 9 2 6379 6378 0 1 0 0 1
 6368 6371 6376 6368 6371 6369
 6372 6375 6377 6372 6375 6373
D 3700 21 6 1 0 138 0 0 0 0 0
 0 138 0 3 138 0
D 3703 21 6 2 6394 6393 0 1 0 0 1
 6383 6386 6391 6383 6386 6384
 6387 6390 6392 6387 6390 6388
D 3706 21 6 1 0 138 0 0 0 0 0
 0 138 0 3 138 0
D 3709 21 6 2 6409 6408 0 1 0 0 1
 6398 6401 6406 6398 6401 6399
 6402 6405 6407 6402 6405 6403
D 3712 21 6 1 0 138 0 0 0 0 0
 0 138 0 3 138 0
D 3715 21 9 2 6424 6423 0 1 0 0 1
 6413 6416 6421 6413 6416 6414
 6417 6420 6422 6417 6420 6418
D 3718 21 6 1 0 138 0 0 0 0 0
 0 138 0 3 138 0
D 3721 21 9 2 6439 6438 0 1 0 0 1
 6428 6431 6436 6428 6431 6429
 6432 6435 6437 6432 6435 6433
D 3724 21 6 1 0 138 0 0 0 0 0
 0 138 0 3 138 0
D 3727 21 9 2 6454 6453 0 1 0 0 1
 6443 6446 6451 6443 6446 6444
 6447 6450 6452 6447 6450 6448
D 3730 21 6 1 0 138 0 0 0 0 0
 0 138 0 3 138 0
D 3733 21 6 2 6469 6468 0 1 0 0 1
 6458 6461 6466 6458 6461 6459
 6462 6465 6467 6462 6465 6463
D 3736 21 6 1 0 138 0 0 0 0 0
 0 138 0 3 138 0
D 3739 21 6 2 6484 6483 0 1 0 0 1
 6473 6476 6481 6473 6476 6474
 6477 6480 6482 6477 6480 6478
D 3742 21 6 1 0 138 0 0 0 0 0
 0 138 0 3 138 0
D 3745 21 6 2 6499 6498 0 1 0 0 1
 6488 6491 6496 6488 6491 6489
 6492 6495 6497 6492 6495 6493
D 3748 21 6 1 0 138 0 0 0 0 0
 0 138 0 3 138 0
D 3751 21 9 1 6508 6507 0 1 0 0 1
 6502 6505 6506 6502 6505 6503
D 3754 21 6 1 0 127 0 0 0 0 0
 0 127 0 3 127 0
D 3757 21 6 2 6523 6522 0 1 0 0 1
 6512 6515 6520 6512 6515 6513
 6516 6519 6521 6516 6519 6517
D 3760 21 6 1 0 138 0 0 0 0 0
 0 138 0 3 138 0
D 3763 21 9 1 6532 6531 0 1 0 0 1
 6526 6529 6530 6526 6529 6527
D 3766 21 6 1 0 127 0 0 0 0 0
 0 127 0 3 127 0
D 3769 21 9 1 6541 6540 0 1 0 0 1
 6535 6538 6539 6535 6538 6536
D 3772 21 6 1 0 127 0 0 0 0 0
 0 127 0 3 127 0
D 3775 21 6 1 6550 6549 0 1 0 0 1
 6544 6547 6548 6544 6547 6545
D 3778 21 6 1 0 127 0 0 0 0 0
 0 127 0 3 127 0
D 3781 21 9 1 6559 6558 0 1 0 0 1
 6553 6556 6557 6553 6556 6554
D 3784 21 6 1 0 127 0 0 0 0 0
 0 127 0 3 127 0
D 3787 21 9 1 6568 6567 0 1 0 0 1
 6562 6565 6566 6562 6565 6563
D 3790 21 6 1 0 127 0 0 0 0 0
 0 127 0 3 127 0
D 3793 21 9 1 6577 6576 0 1 0 0 1
 6571 6574 6575 6571 6574 6572
D 3796 21 6 1 0 127 0 0 0 0 0
 0 127 0 3 127 0
D 3799 21 9 1 6586 6585 0 1 0 0 1
 6580 6583 6584 6580 6583 6581
D 3802 21 6 1 0 127 0 0 0 0 0
 0 127 0 3 127 0
D 3805 21 9 1 6595 6594 0 1 0 0 1
 6589 6592 6593 6589 6592 6590
D 3808 21 6 1 0 127 0 0 0 0 0
 0 127 0 3 127 0
D 3811 21 9 1 6604 6603 0 1 0 0 1
 6598 6601 6602 6598 6601 6599
D 3814 21 6 1 0 127 0 0 0 0 0
 0 127 0 3 127 0
D 3817 21 9 1 6613 6612 0 1 0 0 1
 6607 6610 6611 6607 6610 6608
D 3820 21 6 1 0 127 0 0 0 0 0
 0 127 0 3 127 0
D 3823 21 9 1 6622 6621 0 1 0 0 1
 6616 6619 6620 6616 6619 6617
D 3826 21 6 1 0 127 0 0 0 0 0
 0 127 0 3 127 0
D 3829 21 9 1 3 793 0 0 0 0 0
 0 793 3 3 793 793
D 3832 18 166
D 3834 21 3832 1 3 793 0 0 0 0 0
 0 793 3 3 793 793
D 3837 21 9 1 6632 6631 0 1 0 0 1
 6626 6629 6630 6626 6629 6627
D 3840 21 6 1 0 127 0 0 0 0 0
 0 127 0 3 127 0
D 3843 18 17
D 3845 21 6 1 3 17 0 0 0 0 0
 0 17 3 3 17 17
D 3848 21 9 1 6635 6638 1 1 0 0 1
 3 6636 3 3 6636 6637
D 3851 21 6 1 6639 6642 1 1 0 0 1
 3 6640 3 3 6640 6641
D 3854 21 6 1 6643 6646 1 1 0 0 1
 3 6644 3 3 6644 6645
D 3857 21 6 1 6647 6650 1 1 0 0 1
 3 6648 3 3 6648 6649
D 3860 21 9 1 6651 6654 1 1 0 0 1
 3 6652 3 3 6652 6653
D 3863 21 6 1 6655 6658 1 1 0 0 1
 3 6656 3 3 6656 6657
D 3866 21 6 1 6659 6662 1 1 0 0 1
 3 6660 3 3 6660 6661
D 3869 21 6 1 6663 6666 1 1 0 0 1
 3 6664 3 3 6664 6665
D 3872 21 9 1 6667 6670 1 1 0 0 1
 3 6668 3 3 6668 6669
D 3875 21 6 1 2 6673 0 0 1 0 0
 2 6671 3 2 6672 6673
D 3878 21 9 1 6674 6677 1 1 0 0 1
 3 6675 3 3 6675 6676
S 582 24 0 0 0 8 1 0 4658 10005 0 A 0 0 0 0 0 0 0 0 0 0 0 0 0 0 0 0 0 0 0 0 0 35 0 0 0 0 0 0 ecc_gpu_utility
S 593 3 0 0 0 6 1 1 0 0 0 A 0 0 0 0 0 0 0 0 0 4 0 0 0 0 0 0 0 0 0 0 0 0 0 0 0 0 0 0 6
S 595 3 0 0 0 6 1 1 0 0 0 A 0 0 0 0 0 0 0 0 0 8 0 0 0 0 0 0 0 0 0 0 0 0 0 0 0 0 0 0 6
R 609 25 6 iso_c_binding c_ptr
R 610 5 7 iso_c_binding val c_ptr
R 611 25 8 iso_c_binding c_funptr
R 612 5 9 iso_c_binding val c_funptr
R 645 6 42 iso_c_binding c_null_ptr$ac
R 647 6 44 iso_c_binding c_null_funptr$ac
S 703 3 0 0 0 6 1 1 0 0 0 A 0 0 0 0 0 0 0 0 0 7 0 0 0 0 0 0 0 0 0 0 0 0 0 0 0 0 0 0 6
S 708 3 0 0 0 6 1 1 0 0 0 A 0 0 0 0 0 0 0 0 0 13 0 0 0 0 0 0 0 0 0 0 0 0 0 0 0 0 0 0 6
S 709 3 0 0 0 6 1 1 0 0 0 A 0 0 0 0 0 0 0 0 0 14 0 0 0 0 0 0 0 0 0 0 0 0 0 0 0 0 0 0 6
S 710 3 0 0 0 6 1 1 0 0 0 A 0 0 0 0 0 0 0 0 0 15 0 0 0 0 0 0 0 0 0 0 0 0 0 0 0 0 0 0 6
S 712 3 0 0 0 6 1 1 0 0 0 A 0 0 0 0 0 0 0 0 0 17 0 0 0 0 0 0 0 0 0 0 0 0 0 0 0 0 0 0 6
S 713 3 0 0 0 6 1 1 0 0 0 A 0 0 0 0 0 0 0 0 0 18 0 0 0 0 0 0 0 0 0 0 0 0 0 0 0 0 0 0 6
S 714 3 0 0 0 6 1 1 0 0 0 A 0 0 0 0 0 0 0 0 0 19 0 0 0 0 0 0 0 0 0 0 0 0 0 0 0 0 0 0 6
S 715 3 0 0 0 6 1 1 0 0 0 A 0 0 0 0 0 0 0 0 0 20 0 0 0 0 0 0 0 0 0 0 0 0 0 0 0 0 0 0 6
S 717 3 0 0 0 6 1 1 0 0 0 A 0 0 0 0 0 0 0 0 0 23 0 0 0 0 0 0 0 0 0 0 0 0 0 0 0 0 0 0 6
S 718 3 0 0 0 6 1 1 0 0 0 A 0 0 0 0 0 0 0 0 0 24 0 0 0 0 0 0 0 0 0 0 0 0 0 0 0 0 0 0 6
S 719 3 0 0 0 6 1 1 0 0 0 A 0 0 0 0 0 0 0 0 0 25 0 0 0 0 0 0 0 0 0 0 0 0 0 0 0 0 0 0 6
S 734 3 0 0 0 6 1 1 0 0 0 A 0 0 0 0 0 0 0 0 0 40 0 0 0 0 0 0 0 0 0 0 0 0 0 0 0 0 0 0 6
R 877 25 116 cudafor c_devptr
R 878 5 117 cudafor cptr c_devptr
R 5270 6 4509 cudafor c_null_devptr$ac
S 5300 3 0 0 0 6 1 1 0 0 0 A 0 0 0 0 0 0 0 0 0 100 0 0 0 0 0 0 0 0 0 0 0 0 0 0 0 0 0 0 6
R 12098 25 3 hdf5_utility hdffile
R 12099 5 4 hdf5_utility file_id hdffile
R 12100 5 5 hdf5_utility arr_dspace hdffile
R 12101 5 6 hdf5_utility num_dspace hdffile
R 12102 5 7 hdf5_utility arr_dset hdffile
R 12103 5 8 hdf5_utility num_dset hdffile
R 12104 5 9 hdf5_utility arr_plist hdffile
R 12105 5 10 hdf5_utility num_plist hdffile
S 12286 19 0 0 0 8 1 582 61794 4000 0 A 0 0 0 0 0 0 0 0 0 0 0 0 0 0 0 0 973 2 0 0 0 0 0 582 0 0 0 0 save_summarized_data
O 12286 2 12288 12287
S 12287 27 0 0 0 8 12895 582 61815 10000 400000 A 0 0 0 0 0 0 978 0 0 0 0 0 0 0 0 0 0 0 0 0 0 0 0 582 0 0 0 0 save_summarized_data_1
Q 12287 12286 0
S 12288 27 0 0 0 8 12899 582 61838 10000 400000 A 0 0 0 0 0 0 979 0 0 0 0 0 0 0 0 0 0 0 0 0 0 0 0 582 0 0 0 0 save_summarized_data_2
Q 12288 12286 0
S 12289 19 0 0 0 8 1 582 61861 4000 0 A 0 0 0 0 0 0 0 0 0 0 0 0 0 0 0 0 977 2 0 0 0 0 0 582 0 0 0 0 spark_summarize
O 12289 2 12291 12290
S 12290 27 0 0 0 8 12907 582 61877 10000 400000 A 0 0 0 0 0 0 980 0 0 0 0 0 0 0 0 0 0 0 0 0 0 0 0 582 0 0 0 0 spark_summarize_1
Q 12290 12289 0
S 12291 27 0 0 0 8 12910 582 61895 10000 400000 A 0 0 0 0 0 0 981 0 0 0 0 0 0 0 0 0 0 0 0 0 0 0 0 582 0 0 0 0 spark_summarize_2
Q 12291 12289 0
S 12292 6 4 0 0 6 12295 582 61109 4 0 A 0 0 0 0 0 0 0 0 0 0 0 0 12846 0 0 0 0 0 0 0 0 0 0 582 0 0 0 0 chunk_size
S 12293 6 4 0 0 6 12294 582 61120 80000c 0 A 0 0 0 0 0 0 0 0 0 0 0 0 12847 0 0 0 0 0 0 0 0 0 0 582 0 0 0 0 chunks_per_file
S 12294 6 4 0 0 6 12309 582 61913 80000c 0 A 0 0 0 0 0 4 0 0 0 0 0 0 12847 0 0 0 0 0 0 0 0 0 0 582 0 0 0 0 fields_per_record
S 12295 6 4 0 0 6 12296 582 39608 40800006 0 A 0 0 0 0 0 4 0 0 0 0 0 0 12846 0 0 0 0 0 0 0 0 0 0 582 0 0 0 0 z_b_0_2
S 12296 6 4 0 0 6 12303 582 61931 40800006 0 A 0 0 0 0 0 8 0 0 0 0 0 0 12846 0 0 0 0 0 0 0 0 0 0 582 0 0 0 0 z_b_1_2
S 12297 7 6 0 0 3407 1 582 61320 10a00024 51 A 0 0 0 0 0 0 12299 0 0 0 12301 0 0 0 0 0 0 0 0 12298 0 0 12300 582 0 0 0 0 data_buffer
S 12298 8 4 0 0 3410 12306 582 61939 40822064 1020 A 0 0 0 0 0 0 0 0 0 0 0 0 12846 0 0 0 0 0 0 0 0 0 0 582 0 0 0 0 data_buffer$sd2
S 12299 6 4 0 0 7 12300 582 61955 40802061 1020 A 0 0 0 0 0 96 0 0 0 0 0 0 12846 0 0 0 0 0 0 0 0 0 0 582 0 0 0 0 data_buffer$p
S 12300 6 4 0 0 7 12298 582 61969 40802060 1020 A 0 0 0 0 0 104 0 0 0 0 0 0 12846 0 0 0 0 0 0 0 0 0 0 582 0 0 0 0 data_buffer$o
S 12301 22 1 0 0 8 1 582 61983 40000000 1000 A 0 0 0 0 0 0 0 12297 0 0 0 0 12298 0 0 0 0 0 0 0 0 0 0 582 0 0 0 0 data_buffer$arrdsc
S 12302 7 6 0 0 3413 1 582 62002 10a00024 51 A 0 0 0 0 0 0 12306 0 0 0 12308 0 0 0 0 0 0 0 0 12305 0 0 12307 582 0 0 0 0 data_2restartfile
S 12303 6 4 0 0 6 12304 582 39616 40800006 0 A 0 0 0 0 0 12 0 0 0 0 0 0 12846 0 0 0 0 0 0 0 0 0 0 582 0 0 0 0 z_b_2_2
S 12304 6 4 0 0 6 12311 582 39624 40800006 0 A 0 0 0 0 0 16 0 0 0 0 0 0 12846 0 0 0 0 0 0 0 0 0 0 582 0 0 0 0 z_b_3_2
S 12305 8 4 0 0 3416 12322 582 62020 40822064 1020 A 0 0 0 0 0 112 0 0 0 0 0 0 12846 0 0 0 0 0 0 0 0 0 0 582 0 0 0 0 data_2restartfile$sd
S 12306 6 4 0 0 7 12307 582 62041 40802061 1020 A 0 0 0 0 0 208 0 0 0 0 0 0 12846 0 0 0 0 0 0 0 0 0 0 582 0 0 0 0 data_2restartfile$p
S 12307 6 4 0 0 7 12305 582 62061 40802060 1020 A 0 0 0 0 0 216 0 0 0 0 0 0 12846 0 0 0 0 0 0 0 0 0 0 582 0 0 0 0 data_2restartfile$o
S 12308 22 1 0 0 8 1 582 62081 40000000 1000 A 0 0 0 0 0 0 0 12302 0 0 0 0 12305 0 0 0 0 0 0 0 0 0 0 582 0 0 0 0 data_2restartfile$arrdsc
S 12309 6 4 0 0 6 12310 582 62106 80000c 0 A 0 0 0 0 0 8 0 0 0 0 0 0 12847 0 0 0 0 0 0 0 0 0 0 582 0 0 0 0 records_used
S 12310 6 4 0 0 6 12339 582 62119 80000c 0 A 0 0 0 0 0 12 0 0 0 0 0 0 12847 0 0 0 0 0 0 0 0 0 0 582 0 0 0 0 file_index
S 12311 6 4 0 0 6 12313 582 62130 4 0 A 0 0 0 0 0 20 0 0 0 0 0 0 12846 0 0 0 0 0 0 0 0 0 0 582 0 0 0 0 rf_fields_per_record
S 12312 16 0 0 0 6 1 582 62151 4 400000 A 0 0 0 0 0 0 0 0 100 793 0 0 0 0 0 0 0 0 0 0 0 0 0 582 0 0 0 0 copy_interval
S 12313 6 4 0 0 6 12319 582 39641 40800006 0 A 0 0 0 0 0 24 0 0 0 0 0 0 12846 0 0 0 0 0 0 0 0 0 0 582 0 0 0 0 z_b_4_2
S 12314 7 6 0 0 3419 1 582 62165 10a08024 51 A 0 0 0 0 0 0 12316 0 0 0 12318 0 0 0 0 0 0 0 0 12315 0 0 12317 582 0 0 0 0 crus_blocked_dev
S 12315 8 4 0 0 3422 12434 582 62182 40822064 1020 A 0 0 0 0 0 224 0 0 0 0 0 0 12851 0 0 0 0 0 0 0 0 0 0 582 0 0 0 0 crus_blocked_dev$sd
S 12316 6 4 0 0 7 12317 582 62202 40802061 1020 A 0 0 0 0 0 296 0 0 0 0 0 0 12851 0 0 0 0 0 0 0 0 0 0 582 0 0 0 0 crus_blocked_dev$p
S 12317 6 4 0 0 7 12315 582 62221 40802060 1020 A 0 0 0 0 0 304 0 0 0 0 0 0 12851 0 0 0 0 0 0 0 0 0 0 582 0 0 0 0 crus_blocked_dev$o
S 12318 22 1 0 0 8 1 582 62240 40000000 1000 A 0 0 0 0 0 0 0 12314 0 0 0 0 12315 0 0 0 0 0 0 0 0 0 0 582 0 0 0 0 crus_blocked_dev$arrdsc
S 12319 6 4 0 0 6 12327 582 62264 40800006 0 A 0 0 0 0 0 28 0 0 0 0 0 0 12846 0 0 0 0 0 0 0 0 0 0 582 0 0 0 0 z_b_5_2
S 12320 7 6 0 0 3425 1 582 62272 10a00024 51 A 0 0 0 0 0 0 12322 0 0 0 12324 0 0 0 0 0 0 0 0 12321 0 0 12323 582 0 0 0 0 crus_blocked
S 12321 8 4 0 0 3428 12330 582 62285 40822064 1020 A 0 0 0 0 0 312 0 0 0 0 0 0 12846 0 0 0 0 0 0 0 0 0 0 582 0 0 0 0 crus_blocked$sd
S 12322 6 4 0 0 7 12323 582 62301 40802061 1020 A 0 0 0 0 0 384 0 0 0 0 0 0 12846 0 0 0 0 0 0 0 0 0 0 582 0 0 0 0 crus_blocked$p
S 12323 6 4 0 0 7 12321 582 62316 40802060 1020 A 0 0 0 0 0 392 0 0 0 0 0 0 12846 0 0 0 0 0 0 0 0 0 0 582 0 0 0 0 crus_blocked$o
S 12324 22 1 0 0 8 1 582 62331 40000000 1000 A 0 0 0 0 0 0 0 12320 0 0 0 0 12321 0 0 0 0 0 0 0 0 0 0 582 0 0 0 0 crus_blocked$arrdsc
S 12325 6 4 0 0 9 12326 582 62351 4 80 A 0 0 0 0 0 0 0 0 0 0 0 0 12848 0 0 0 0 0 0 0 0 0 0 582 0 0 0 0 time_start_caffeinedump_dev
S 12326 6 4 0 0 9 12564 582 62379 4 80 A 0 0 0 0 0 8 0 0 0 0 0 0 12848 0 0 0 0 0 0 0 0 0 0 582 0 0 0 0 duration_caffeinedump_dev
S 12327 6 4 0 0 6 12333 582 39649 40800006 0 A 0 0 0 0 0 32 0 0 0 0 0 0 12846 0 0 0 0 0 0 0 0 0 0 582 0 0 0 0 z_b_6_2
S 12328 7 6 0 0 3431 1 582 62405 10a00024 51 A 0 0 0 0 0 0 12330 0 0 0 12332 0 0 0 0 0 0 0 0 12329 0 0 12331 582 0 0 0 0 index_lcccluster_numlccopen
S 12329 8 4 0 0 3434 12336 582 62433 40822064 1020 A 0 0 0 0 0 400 0 0 0 0 0 0 12846 0 0 0 0 0 0 0 0 0 0 582 0 0 0 0 index_lcccluster_numlccopen$sd
S 12330 6 4 0 0 7 12331 582 62464 40802061 1020 A 0 0 0 0 0 472 0 0 0 0 0 0 12846 0 0 0 0 0 0 0 0 0 0 582 0 0 0 0 index_lcccluster_numlccopen$p
S 12331 6 4 0 0 7 12329 582 62494 40802060 1020 A 0 0 0 0 0 480 0 0 0 0 0 0 12846 0 0 0 0 0 0 0 0 0 0 582 0 0 0 0 index_lcccluster_numlccopen$o
S 12332 22 1 0 0 6 1 582 62524 40000000 1000 A 0 0 0 0 0 0 0 12328 0 0 0 0 12329 0 0 0 0 0 0 0 0 0 0 582 0 0 0 0 index_lcccluster_numlccopen$arrdsc
S 12333 6 4 0 0 6 12347 582 39657 40800006 0 A 0 0 0 0 0 36 0 0 0 0 0 0 12846 0 0 0 0 0 0 0 0 0 0 582 0 0 0 0 z_b_7_2
S 12334 7 6 0 0 3437 1 582 62559 10a00024 51 A 0 0 0 0 0 0 12336 0 0 0 12338 0 0 0 0 0 0 0 0 12335 0 0 12337 582 0 0 0 0 index_ryrcluster_numryropen
S 12335 8 4 0 0 3440 12350 582 62587 40822064 1020 A 0 0 0 0 0 488 0 0 0 0 0 0 12846 0 0 0 0 0 0 0 0 0 0 582 0 0 0 0 index_ryrcluster_numryropen$sd
S 12336 6 4 0 0 7 12337 582 62618 40802061 1020 A 0 0 0 0 0 560 0 0 0 0 0 0 12846 0 0 0 0 0 0 0 0 0 0 582 0 0 0 0 index_ryrcluster_numryropen$p
S 12337 6 4 0 0 7 12335 582 62648 40802060 1020 A 0 0 0 0 0 568 0 0 0 0 0 0 12846 0 0 0 0 0 0 0 0 0 0 582 0 0 0 0 index_ryrcluster_numryropen$o
S 12338 22 1 0 0 6 1 582 62678 40000000 1000 A 0 0 0 0 0 0 0 12334 0 0 0 0 12335 0 0 0 0 0 0 0 0 0 0 582 0 0 0 0 index_ryrcluster_numryropen$arrdsc
S 12339 6 4 0 0 6 12340 582 62713 80000c 0 A 0 0 0 0 0 16 0 0 0 0 0 0 12847 0 0 0 0 0 0 0 0 0 0 582 0 0 0 0 num_triggertime
S 12340 6 4 0 0 16 12342 582 62729 80000c 0 A 0 0 0 0 0 20 0 0 0 0 0 0 12847 0 0 0 0 0 0 0 0 0 0 582 0 0 0 0 is_all_cru_open
S 12342 6 4 0 0 16 1 582 62745 80000c 0 A 0 0 0 0 0 24 0 0 0 0 0 0 12847 0 0 0 0 0 0 0 0 0 0 582 0 0 0 0 is_opened_lcc
S 12343 3 0 0 0 6 0 1 0 0 0 A 0 0 0 0 0 0 0 0 0 350 0 0 0 0 0 0 0 0 0 0 0 0 0 0 0 0 0 0 6
S 12344 6 4 0 0 3443 12345 582 62759 4 0 A 0 0 0 0 0 0 0 0 0 0 0 0 12849 0 0 0 0 0 0 0 0 0 0 582 0 0 0 0 fstring
S 12345 6 4 0 0 3443 12828 582 62767 4 0 A 0 0 0 0 0 350 0 0 0 0 0 0 12849 0 0 0 0 0 0 0 0 0 0 582 0 0 0 0 file_out
S 12346 6 4 0 0 9 12407 582 62776 4 0 A 0 0 0 0 0 0 0 0 0 0 0 0 12850 0 0 0 0 0 0 0 0 0 0 582 0 0 0 0 ca_srt
S 12347 6 4 0 0 6 12354 582 39674 40800006 0 A 0 0 0 0 0 40 0 0 0 0 0 0 12846 0 0 0 0 0 0 0 0 0 0 582 0 0 0 0 z_b_8_2
S 12348 7 6 0 0 3445 1 582 62783 12a00024 51 A 0 0 0 0 0 0 12350 0 0 0 12352 0 0 0 0 0 0 0 0 12349 0 0 12351 582 0 0 0 0 ca_ds
S 12349 8 4 0 0 3448 12356 582 62789 40822064 1020 A 0 0 0 0 0 576 0 0 0 0 0 0 12846 0 0 0 0 0 0 0 0 0 0 582 0 0 0 0 ca_ds$sd
S 12350 6 4 0 0 7 12351 582 62798 40802061 1020 A 0 0 0 0 0 648 0 0 0 0 0 0 12846 0 0 0 0 0 0 0 0 0 0 582 0 0 0 0 ca_ds$p
S 12351 6 4 0 0 7 12349 582 62806 40802060 1020 A 0 0 0 0 0 656 0 0 0 0 0 0 12846 0 0 0 0 0 0 0 0 0 0 582 0 0 0 0 ca_ds$o
S 12352 22 1 0 0 8 1 582 62814 40000000 1000 A 0 0 0 0 0 0 0 12348 0 0 0 0 12349 0 0 0 0 0 0 0 0 0 0 582 0 0 0 0 ca_ds$arrdsc
S 12353 7 6 0 0 3451 1 582 62827 12a00024 51 A 0 0 0 0 0 0 12356 0 0 0 12358 0 0 0 0 0 0 0 0 12355 0 0 12357 582 0 0 0 0 ca_jsr
S 12354 6 4 0 0 6 12359 582 62834 40800006 0 A 0 0 0 0 0 44 0 0 0 0 0 0 12846 0 0 0 0 0 0 0 0 0 0 582 0 0 0 0 z_b_9_2
S 12355 8 4 0 0 3454 12362 582 62842 40822064 1020 A 0 0 0 0 0 664 0 0 0 0 0 0 12846 0 0 0 0 0 0 0 0 0 0 582 0 0 0 0 ca_jsr$sd
S 12356 6 4 0 0 7 12357 582 62852 40802061 1020 A 0 0 0 0 0 736 0 0 0 0 0 0 12846 0 0 0 0 0 0 0 0 0 0 582 0 0 0 0 ca_jsr$p
S 12357 6 4 0 0 7 12355 582 62861 40802060 1020 A 0 0 0 0 0 744 0 0 0 0 0 0 12846 0 0 0 0 0 0 0 0 0 0 582 0 0 0 0 ca_jsr$o
S 12358 22 1 0 0 8 1 582 62870 40000000 1000 A 0 0 0 0 0 0 0 12353 0 0 0 0 12355 0 0 0 0 0 0 0 0 0 0 582 0 0 0 0 ca_jsr$arrdsc
S 12359 6 4 0 0 6 12366 582 39682 40800006 0 A 0 0 0 0 0 48 0 0 0 0 0 0 12846 0 0 0 0 0 0 0 0 0 0 582 0 0 0 0 z_b_10_2
S 12360 7 6 0 0 3457 1 582 62884 12a00024 51 A 0 0 0 0 0 0 12362 0 0 0 12364 0 0 0 0 0 0 0 0 12361 0 0 12363 582 0 0 0 0 j_efflux_total
S 12361 8 4 0 0 3460 12368 582 62899 40822064 1020 A 0 0 0 0 0 752 0 0 0 0 0 0 12846 0 0 0 0 0 0 0 0 0 0 582 0 0 0 0 j_efflux_total$sd
S 12362 6 4 0 0 7 12363 582 62917 40802061 1020 A 0 0 0 0 0 824 0 0 0 0 0 0 12846 0 0 0 0 0 0 0 0 0 0 582 0 0 0 0 j_efflux_total$p
S 12363 6 4 0 0 7 12361 582 62934 40802060 1020 A 0 0 0 0 0 832 0 0 0 0 0 0 12846 0 0 0 0 0 0 0 0 0 0 582 0 0 0 0 j_efflux_total$o
S 12364 22 1 0 0 6 1 582 62951 40000000 1000 A 0 0 0 0 0 0 0 12360 0 0 0 0 12361 0 0 0 0 0 0 0 0 0 0 582 0 0 0 0 j_efflux_total$arrdsc
S 12365 7 6 0 0 3463 1 582 62973 12a00024 51 A 0 0 0 0 0 0 12368 0 0 0 12370 0 0 0 0 0 0 0 0 12367 0 0 12369 582 0 0 0 0 j_refill_total
S 12366 6 4 0 0 6 12372 582 39691 40800006 0 A 0 0 0 0 0 52 0 0 0 0 0 0 12846 0 0 0 0 0 0 0 0 0 0 582 0 0 0 0 z_b_11_2
S 12367 8 4 0 0 3466 12374 582 62988 40822064 1020 A 0 0 0 0 0 840 0 0 0 0 0 0 12846 0 0 0 0 0 0 0 0 0 0 582 0 0 0 0 j_refill_total$sd
S 12368 6 4 0 0 7 12369 582 63006 40802061 1020 A 0 0 0 0 0 912 0 0 0 0 0 0 12846 0 0 0 0 0 0 0 0 0 0 582 0 0 0 0 j_refill_total$p
S 12369 6 4 0 0 7 12367 582 63023 40802060 1020 A 0 0 0 0 0 920 0 0 0 0 0 0 12846 0 0 0 0 0 0 0 0 0 0 582 0 0 0 0 j_refill_total$o
S 12370 22 1 0 0 6 1 582 63040 40000000 1000 A 0 0 0 0 0 0 0 12365 0 0 0 0 12367 0 0 0 0 0 0 0 0 0 0 582 0 0 0 0 j_refill_total$arrdsc
S 12371 7 6 0 0 3469 1 582 63062 12a00024 51 A 0 0 0 0 0 0 12374 0 0 0 12376 0 0 0 0 0 0 0 0 12373 0 0 12375 582 0 0 0 0 i_dhpr_total
S 12372 6 4 0 0 6 12378 582 63075 40800006 0 A 0 0 0 0 0 56 0 0 0 0 0 0 12846 0 0 0 0 0 0 0 0 0 0 582 0 0 0 0 z_b_12_2
S 12373 8 4 0 0 3472 12380 582 63084 40822064 1020 A 0 0 0 0 0 928 0 0 0 0 0 0 12846 0 0 0 0 0 0 0 0 0 0 582 0 0 0 0 i_dhpr_total$sd
S 12374 6 4 0 0 7 12375 582 63100 40802061 1020 A 0 0 0 0 0 1000 0 0 0 0 0 0 12846 0 0 0 0 0 0 0 0 0 0 582 0 0 0 0 i_dhpr_total$p
S 12375 6 4 0 0 7 12373 582 63115 40802060 1020 A 0 0 0 0 0 1008 0 0 0 0 0 0 12846 0 0 0 0 0 0 0 0 0 0 582 0 0 0 0 i_dhpr_total$o
S 12376 22 1 0 0 6 1 582 63130 40000000 1000 A 0 0 0 0 0 0 0 12371 0 0 0 0 12373 0 0 0 0 0 0 0 0 0 0 582 0 0 0 0 i_dhpr_total$arrdsc
S 12377 7 6 0 0 3475 1 582 63150 12a00024 51 A 0 0 0 0 0 0 12380 0 0 0 12382 0 0 0 0 0 0 0 0 12379 0 0 12381 582 0 0 0 0 j_ryr_total
S 12378 6 4 0 0 6 12384 582 63162 40800006 0 A 0 0 0 0 0 60 0 0 0 0 0 0 12846 0 0 0 0 0 0 0 0 0 0 582 0 0 0 0 z_b_13_2
S 12379 8 4 0 0 3478 12386 582 63171 40822064 1020 A 0 0 0 0 0 1016 0 0 0 0 0 0 12846 0 0 0 0 0 0 0 0 0 0 582 0 0 0 0 j_ryr_total$sd
S 12380 6 4 0 0 7 12381 582 63186 40802061 1020 A 0 0 0 0 0 1088 0 0 0 0 0 0 12846 0 0 0 0 0 0 0 0 0 0 582 0 0 0 0 j_ryr_total$p
S 12381 6 4 0 0 7 12379 582 63200 40802060 1020 A 0 0 0 0 0 1096 0 0 0 0 0 0 12846 0 0 0 0 0 0 0 0 0 0 582 0 0 0 0 j_ryr_total$o
S 12382 22 1 0 0 6 1 582 63214 40000000 1000 A 0 0 0 0 0 0 0 12377 0 0 0 0 12379 0 0 0 0 0 0 0 0 0 0 582 0 0 0 0 j_ryr_total$arrdsc
S 12383 7 6 0 0 3481 1 582 63233 12a00024 51 A 0 0 0 0 0 0 12386 0 0 0 12388 0 0 0 0 0 0 0 0 12385 0 0 12387 582 0 0 0 0 j_ryr_orphan_total
S 12384 6 4 0 0 6 12389 582 63252 40800006 0 A 0 0 0 0 0 64 0 0 0 0 0 0 12846 0 0 0 0 0 0 0 0 0 0 582 0 0 0 0 z_b_14_2
S 12385 8 4 0 0 3484 12392 582 63261 40822064 1020 A 0 0 0 0 0 1104 0 0 0 0 0 0 12846 0 0 0 0 0 0 0 0 0 0 582 0 0 0 0 j_ryr_orphan_total$sd
S 12386 6 4 0 0 7 12387 582 63283 40802061 1020 A 0 0 0 0 0 1176 0 0 0 0 0 0 12846 0 0 0 0 0 0 0 0 0 0 582 0 0 0 0 j_ryr_orphan_total$p
S 12387 6 4 0 0 7 12385 582 63304 40802060 1020 A 0 0 0 0 0 1184 0 0 0 0 0 0 12846 0 0 0 0 0 0 0 0 0 0 582 0 0 0 0 j_ryr_orphan_total$o
S 12388 22 1 0 0 6 1 582 63325 40000000 1000 A 0 0 0 0 0 0 0 12383 0 0 0 0 12385 0 0 0 0 0 0 0 0 0 0 582 0 0 0 0 j_ryr_orphan_total$arrdsc
S 12389 6 4 0 0 6 12396 582 63351 40800006 0 A 0 0 0 0 0 68 0 0 0 0 0 0 12846 0 0 0 0 0 0 0 0 0 0 582 0 0 0 0 z_b_15_2
S 12390 7 6 0 0 3487 1 582 63360 12a00024 51 A 0 0 0 0 0 0 12392 0 0 0 12394 0 0 0 0 0 0 0 0 12391 0 0 12393 582 0 0 0 0 nquarks
S 12391 8 4 0 0 3490 12398 582 63368 40822064 1020 A 0 0 0 0 0 1192 0 0 0 0 0 0 12846 0 0 0 0 0 0 0 0 0 0 582 0 0 0 0 nquarks$sd
S 12392 6 4 0 0 7 12393 582 63379 40802061 1020 A 0 0 0 0 0 1264 0 0 0 0 0 0 12846 0 0 0 0 0 0 0 0 0 0 582 0 0 0 0 nquarks$p
S 12393 6 4 0 0 7 12391 582 63389 40802060 1020 A 0 0 0 0 0 1272 0 0 0 0 0 0 12846 0 0 0 0 0 0 0 0 0 0 582 0 0 0 0 nquarks$o
S 12394 22 1 0 0 6 1 582 63399 40000000 1000 A 0 0 0 0 0 0 0 12390 0 0 0 0 12391 0 0 0 0 0 0 0 0 0 0 582 0 0 0 0 nquarks$arrdsc
S 12395 7 6 0 0 3493 1 582 63414 12a00024 51 A 0 0 0 0 0 0 12398 0 0 0 12400 0 0 0 0 0 0 0 0 12397 0 0 12399 582 0 0 0 0 nsparks
S 12396 6 4 0 0 6 12402 582 63422 40800006 0 A 0 0 0 0 0 72 0 0 0 0 0 0 12846 0 0 0 0 0 0 0 0 0 0 582 0 0 0 0 z_b_16_2
S 12397 8 4 0 0 3496 12404 582 63431 40822064 1020 A 0 0 0 0 0 1280 0 0 0 0 0 0 12846 0 0 0 0 0 0 0 0 0 0 582 0 0 0 0 nsparks$sd
S 12398 6 4 0 0 7 12399 582 63442 40802061 1020 A 0 0 0 0 0 1352 0 0 0 0 0 0 12846 0 0 0 0 0 0 0 0 0 0 582 0 0 0 0 nsparks$p
S 12399 6 4 0 0 7 12397 582 63452 40802060 1020 A 0 0 0 0 0 1360 0 0 0 0 0 0 12846 0 0 0 0 0 0 0 0 0 0 582 0 0 0 0 nsparks$o
S 12400 22 1 0 0 6 1 582 63462 40000000 1000 A 0 0 0 0 0 0 0 12395 0 0 0 0 12397 0 0 0 0 0 0 0 0 0 0 582 0 0 0 0 nsparks$arrdsc
S 12401 7 6 0 0 3499 1 582 63477 12a00024 51 A 0 0 0 0 0 0 12404 0 0 0 12406 0 0 0 0 0 0 0 0 12403 0 0 12405 582 0 0 0 0 nblinks
S 12402 6 4 0 0 6 12425 582 63485 40800006 0 A 0 0 0 0 0 76 0 0 0 0 0 0 12846 0 0 0 0 0 0 0 0 0 0 582 0 0 0 0 z_b_17_2
S 12403 8 4 0 0 3502 12756 582 63494 40822064 1020 A 0 0 0 0 0 1368 0 0 0 0 0 0 12846 0 0 0 0 0 0 0 0 0 0 582 0 0 0 0 nblinks$sd
S 12404 6 4 0 0 7 12405 582 63505 40802061 1020 A 0 0 0 0 0 1440 0 0 0 0 0 0 12846 0 0 0 0 0 0 0 0 0 0 582 0 0 0 0 nblinks$p
S 12405 6 4 0 0 7 12403 582 63515 40802060 1020 A 0 0 0 0 0 1448 0 0 0 0 0 0 12846 0 0 0 0 0 0 0 0 0 0 582 0 0 0 0 nblinks$o
S 12406 22 1 0 0 6 1 582 63525 40000000 1000 A 0 0 0 0 0 0 0 12401 0 0 0 0 12403 0 0 0 0 0 0 0 0 0 0 582 0 0 0 0 nblinks$arrdsc
S 12407 6 4 0 0 9 12408 582 63540 4 0 A 0 0 0 0 0 8 0 0 0 0 0 0 12850 0 0 0 0 0 0 0 0 0 0 582 0 0 0 0 j_dhpr_total
S 12408 6 4 0 0 9 12409 582 63553 4 0 A 0 0 0 0 0 16 0 0 0 0 0 0 12850 0 0 0 0 0 0 0 0 0 0 582 0 0 0 0 integral_gain
S 12409 6 4 0 0 9 12410 582 63567 4 0 A 0 0 0 0 0 24 0 0 0 0 0 0 12850 0 0 0 0 0 0 0 0 0 0 582 0 0 0 0 accumulate_j_ryr
S 12410 6 4 0 0 9 12411 582 63584 4 0 A 0 0 0 0 0 32 0 0 0 0 0 0 12850 0 0 0 0 0 0 0 0 0 0 582 0 0 0 0 accumulate_j_dhpr
S 12411 6 4 0 0 9 12412 582 63602 4 0 A 0 0 0 0 0 40 0 0 0 0 0 0 12850 0 0 0 0 0 0 0 0 0 0 582 0 0 0 0 accumulate_j_ryr_orphan
S 12412 6 4 0 0 9 12413 582 63626 4 0 A 0 0 0 0 0 48 0 0 0 0 0 0 12850 0 0 0 0 0 0 0 0 0 0 582 0 0 0 0 accumulate_j_sl_in
S 12413 6 4 0 0 9 12414 582 63645 4 0 A 0 0 0 0 0 56 0 0 0 0 0 0 12850 0 0 0 0 0 0 0 0 0 0 582 0 0 0 0 accumulate_j_sl_out
S 12414 6 4 0 0 9 12415 582 63665 4 0 A 0 0 0 0 0 64 0 0 0 0 0 0 12850 0 0 0 0 0 0 0 0 0 0 582 0 0 0 0 accumulate_j_sr_in
S 12415 6 4 0 0 9 12416 582 63684 4 0 A 0 0 0 0 0 72 0 0 0 0 0 0 12850 0 0 0 0 0 0 0 0 0 0 582 0 0 0 0 accumulate_j_sr_out
S 12416 6 4 0 0 9 12417 582 63704 4 0 A 0 0 0 0 0 80 0 0 0 0 0 0 12850 0 0 0 0 0 0 0 0 0 0 582 0 0 0 0 j_srrelease_total
S 12417 6 4 0 0 9 12418 582 63722 4 0 A 0 0 0 0 0 88 0 0 0 0 0 0 12850 0 0 0 0 0 0 0 0 0 0 582 0 0 0 0 peak_j_srrelease_total
S 12418 6 4 0 0 9 12419 582 63745 4 0 A 0 0 0 0 0 96 0 0 0 0 0 0 12850 0 0 0 0 0 0 0 0 0 0 582 0 0 0 0 peak_j_dhpr_total
S 12419 6 4 0 0 9 12421 582 63763 4 0 A 0 0 0 0 0 104 0 0 0 0 0 0 12850 0 0 0 0 0 0 0 0 0 0 582 0 0 0 0 peak_gain
S 12420 16 1 0 0 6 1 582 63773 4 400000 A 0 0 0 0 0 0 0 0 4 13 0 0 0 0 0 0 0 0 0 0 0 0 0 582 0 0 0 0 num_apd_types
S 12421 7 4 0 4 3505 12422 582 63787 800004 100 A 0 0 0 0 0 112 0 0 0 0 0 0 12850 0 0 0 0 0 0 0 0 0 0 582 0 0 0 0 vmthreshold
S 12422 7 4 0 4 3508 12423 582 63799 800004 100 A 0 0 0 0 0 144 0 0 0 0 0 0 12850 0 0 0 0 0 0 0 0 0 0 582 0 0 0 0 apd
S 12423 7 4 0 4 3511 12424 582 63803 800004 100 A 0 0 0 0 0 176 0 0 0 0 0 0 12850 0 0 0 0 0 0 0 0 0 0 582 0 0 0 0 apstart
S 12424 7 4 0 4 3514 12430 582 63811 800004 100 A 0 0 0 0 0 208 0 0 0 0 0 0 12850 0 0 0 0 0 0 0 0 0 0 582 0 0 0 0 apend
S 12425 7 4 0 4 3517 12426 582 63817 800004 100 A 0 0 0 0 0 80 0 0 0 0 0 0 12846 0 0 0 0 0 0 0 0 0 0 582 0 0 0 0 is_inside_ap
S 12426 7 4 0 4 3520 12427 582 63830 800004 100 A 0 0 0 0 0 96 0 0 0 0 0 0 12846 0 0 0 0 0 0 0 0 0 0 582 0 0 0 0 apcount
S 12427 6 4 0 0 8 12428 582 63838 4 0 A 0 0 0 0 0 112 0 0 0 0 0 0 12846 0 0 0 0 0 0 0 0 0 0 582 0 0 0 0 time_start_diastolicphase
S 12428 6 4 0 0 16 12429 582 63864 4 0 A 0 0 0 0 0 116 0 0 0 0 0 0 12846 0 0 0 0 0 0 0 0 0 0 582 0 0 0 0 is_in_diastolicphase
S 12429 6 4 0 0 16 12431 582 63885 4 0 A 0 0 0 0 0 120 0 0 0 0 0 0 12846 0 0 0 0 0 0 0 0 0 0 582 0 0 0 0 is_done_firstbeat
S 12430 6 4 0 0 9 12530 582 63903 4 0 A 0 0 0 0 0 240 0 0 0 0 0 0 12850 0 0 0 0 0 0 0 0 0 0 582 0 0 0 0 dt
S 12431 6 4 0 0 6 12438 582 63906 40800006 0 A 0 0 0 0 0 124 0 0 0 0 0 0 12846 0 0 0 0 0 0 0 0 0 0 582 0 0 0 0 z_b_18_1
S 12432 7 6 0 0 3523 1 582 63915 10a08024 51 A 0 0 0 0 0 0 12434 0 0 0 12436 0 0 0 0 0 0 0 0 12433 0 0 12435 582 0 0 0 0 flag1
S 12433 8 4 0 0 3526 12440 582 63921 40822064 1020 A 0 0 0 0 0 1456 0 0 0 0 0 0 12851 0 0 0 0 0 0 0 0 0 0 582 0 0 0 0 flag1$sd
S 12434 6 4 0 0 7 12435 582 63930 40802061 1020 A 0 0 0 0 0 1528 0 0 0 0 0 0 12851 0 0 0 0 0 0 0 0 0 0 582 0 0 0 0 flag1$p
S 12435 6 4 0 0 7 12433 582 63938 40802060 1020 A 0 0 0 0 0 1536 0 0 0 0 0 0 12851 0 0 0 0 0 0 0 0 0 0 582 0 0 0 0 flag1$o
S 12436 22 1 0 0 8 1 582 63946 40000000 1000 A 0 0 0 0 0 0 0 12432 0 0 0 0 12433 0 0 0 0 0 0 0 0 0 0 582 0 0 0 0 flag1$arrdsc
S 12437 7 6 0 0 3529 1 582 63959 10a08024 51 A 0 0 0 0 0 0 12440 0 0 0 12442 0 0 0 0 0 0 0 0 12439 0 0 12441 582 0 0 0 0 flag2
S 12438 6 4 0 0 6 12444 582 63965 40800006 0 A 0 0 0 0 0 128 0 0 0 0 0 0 12846 0 0 0 0 0 0 0 0 0 0 582 0 0 0 0 z_b_19_1
S 12439 8 4 0 0 3532 12446 582 63974 40822064 1020 A 0 0 0 0 0 1544 0 0 0 0 0 0 12851 0 0 0 0 0 0 0 0 0 0 582 0 0 0 0 flag2$sd
S 12440 6 4 0 0 7 12441 582 63983 40802061 1020 A 0 0 0 0 0 1616 0 0 0 0 0 0 12851 0 0 0 0 0 0 0 0 0 0 582 0 0 0 0 flag2$p
S 12441 6 4 0 0 7 12439 582 63991 40802060 1020 A 0 0 0 0 0 1624 0 0 0 0 0 0 12851 0 0 0 0 0 0 0 0 0 0 582 0 0 0 0 flag2$o
S 12442 22 1 0 0 8 1 582 63999 40000000 1000 A 0 0 0 0 0 0 0 12437 0 0 0 0 12439 0 0 0 0 0 0 0 0 0 0 582 0 0 0 0 flag2$arrdsc
S 12443 7 6 0 0 3535 1 582 64012 10a08024 51 A 0 0 0 0 0 0 12446 0 0 0 12448 0 0 0 0 0 0 0 0 12445 0 0 12447 582 0 0 0 0 flag3
S 12444 6 4 0 0 6 12450 582 64018 40800006 0 A 0 0 0 0 0 132 0 0 0 0 0 0 12846 0 0 0 0 0 0 0 0 0 0 582 0 0 0 0 z_b_20_1
S 12445 8 4 0 0 3538 12452 582 64027 40822064 1020 A 0 0 0 0 0 1632 0 0 0 0 0 0 12851 0 0 0 0 0 0 0 0 0 0 582 0 0 0 0 flag3$sd
S 12446 6 4 0 0 7 12447 582 64036 40802061 1020 A 0 0 0 0 0 1704 0 0 0 0 0 0 12851 0 0 0 0 0 0 0 0 0 0 582 0 0 0 0 flag3$p
S 12447 6 4 0 0 7 12445 582 64044 40802060 1020 A 0 0 0 0 0 1712 0 0 0 0 0 0 12851 0 0 0 0 0 0 0 0 0 0 582 0 0 0 0 flag3$o
S 12448 22 1 0 0 8 1 582 64052 40000000 1000 A 0 0 0 0 0 0 0 12443 0 0 0 0 12445 0 0 0 0 0 0 0 0 0 0 582 0 0 0 0 flag3$arrdsc
S 12449 7 6 0 0 3541 1 582 64065 10a08024 51 A 0 0 0 0 0 0 12452 0 0 0 12454 0 0 0 0 0 0 0 0 12451 0 0 12453 582 0 0 0 0 flag4
S 12450 6 4 0 0 6 12455 582 64071 40800006 0 A 0 0 0 0 0 136 0 0 0 0 0 0 12846 0 0 0 0 0 0 0 0 0 0 582 0 0 0 0 z_b_21_1
S 12451 8 4 0 0 3544 12458 582 64080 40822064 1020 A 0 0 0 0 0 1720 0 0 0 0 0 0 12851 0 0 0 0 0 0 0 0 0 0 582 0 0 0 0 flag4$sd
S 12452 6 4 0 0 7 12453 582 64089 40802061 1020 A 0 0 0 0 0 1792 0 0 0 0 0 0 12851 0 0 0 0 0 0 0 0 0 0 582 0 0 0 0 flag4$p
S 12453 6 4 0 0 7 12451 582 64097 40802060 1020 A 0 0 0 0 0 1800 0 0 0 0 0 0 12851 0 0 0 0 0 0 0 0 0 0 582 0 0 0 0 flag4$o
S 12454 22 1 0 0 8 1 582 64105 40000000 1000 A 0 0 0 0 0 0 0 12449 0 0 0 0 12451 0 0 0 0 0 0 0 0 0 0 582 0 0 0 0 flag4$arrdsc
S 12455 6 4 0 0 6 12462 582 64118 40800006 0 A 0 0 0 0 0 140 0 0 0 0 0 0 12846 0 0 0 0 0 0 0 0 0 0 582 0 0 0 0 z_b_22_1
S 12456 7 6 0 0 3547 1 582 64127 10a08024 51 A 0 0 0 0 0 0 12458 0 0 0 12460 0 0 0 0 0 0 0 0 12457 0 0 12459 582 0 0 0 0 ts_spark
S 12457 8 4 0 0 3550 12464 582 64136 40822064 1020 A 0 0 0 0 0 1808 0 0 0 0 0 0 12851 0 0 0 0 0 0 0 0 0 0 582 0 0 0 0 ts_spark$sd
S 12458 6 4 0 0 7 12459 582 64148 40802061 1020 A 0 0 0 0 0 1880 0 0 0 0 0 0 12851 0 0 0 0 0 0 0 0 0 0 582 0 0 0 0 ts_spark$p
S 12459 6 4 0 0 7 12457 582 64159 40802060 1020 A 0 0 0 0 0 1888 0 0 0 0 0 0 12851 0 0 0 0 0 0 0 0 0 0 582 0 0 0 0 ts_spark$o
S 12460 22 1 0 0 8 1 582 64170 40000000 1000 A 0 0 0 0 0 0 0 12456 0 0 0 0 12457 0 0 0 0 0 0 0 0 0 0 582 0 0 0 0 ts_spark$arrdsc
S 12461 7 6 0 0 3553 1 582 64186 10a08024 51 A 0 0 0 0 0 0 12464 0 0 0 12466 0 0 0 0 0 0 0 0 12463 0 0 12465 582 0 0 0 0 ts_blink
S 12462 6 4 0 0 6 12467 582 64195 40800006 0 A 0 0 0 0 0 144 0 0 0 0 0 0 12846 0 0 0 0 0 0 0 0 0 0 582 0 0 0 0 z_b_23_1
S 12463 8 4 0 0 3556 12470 582 64204 40822064 1020 A 0 0 0 0 0 1896 0 0 0 0 0 0 12851 0 0 0 0 0 0 0 0 0 0 582 0 0 0 0 ts_blink$sd
S 12464 6 4 0 0 7 12465 582 64216 40802061 1020 A 0 0 0 0 0 1968 0 0 0 0 0 0 12851 0 0 0 0 0 0 0 0 0 0 582 0 0 0 0 ts_blink$p
S 12465 6 4 0 0 7 12463 582 64227 40802060 1020 A 0 0 0 0 0 1976 0 0 0 0 0 0 12851 0 0 0 0 0 0 0 0 0 0 582 0 0 0 0 ts_blink$o
S 12466 22 1 0 0 8 1 582 64238 40000000 1000 A 0 0 0 0 0 0 0 12461 0 0 0 0 12463 0 0 0 0 0 0 0 0 0 0 582 0 0 0 0 ts_blink$arrdsc
S 12467 6 4 0 0 6 12474 582 64254 40800006 0 A 0 0 0 0 0 148 0 0 0 0 0 0 12846 0 0 0 0 0 0 0 0 0 0 582 0 0 0 0 z_b_24_1
S 12468 7 6 0 0 3559 1 582 64263 10a08024 51 A 0 0 0 0 0 0 12470 0 0 0 12472 0 0 0 0 0 0 0 0 12469 0 0 12471 582 0 0 0 0 nquarks_dev
S 12469 8 4 0 0 3562 12476 582 64275 40822064 1020 A 0 0 0 0 0 1984 0 0 0 0 0 0 12851 0 0 0 0 0 0 0 0 0 0 582 0 0 0 0 nquarks_dev$sd
S 12470 6 4 0 0 7 12471 582 64290 40802061 1020 A 0 0 0 0 0 2056 0 0 0 0 0 0 12851 0 0 0 0 0 0 0 0 0 0 582 0 0 0 0 nquarks_dev$p
S 12471 6 4 0 0 7 12469 582 64304 40802060 1020 A 0 0 0 0 0 2064 0 0 0 0 0 0 12851 0 0 0 0 0 0 0 0 0 0 582 0 0 0 0 nquarks_dev$o
S 12472 22 1 0 0 6 1 582 64318 40000000 1000 A 0 0 0 0 0 0 0 12468 0 0 0 0 12469 0 0 0 0 0 0 0 0 0 0 582 0 0 0 0 nquarks_dev$arrdsc
S 12473 7 6 0 0 3565 1 582 64337 10a08024 51 A 0 0 0 0 0 0 12476 0 0 0 12478 0 0 0 0 0 0 0 0 12475 0 0 12477 582 0 0 0 0 nsparks_dev
S 12474 6 4 0 0 6 12480 582 64349 40800006 0 A 0 0 0 0 0 152 0 0 0 0 0 0 12846 0 0 0 0 0 0 0 0 0 0 582 0 0 0 0 z_b_25_1
S 12475 8 4 0 0 3568 12482 582 64358 40822064 1020 A 0 0 0 0 0 2072 0 0 0 0 0 0 12851 0 0 0 0 0 0 0 0 0 0 582 0 0 0 0 nsparks_dev$sd
S 12476 6 4 0 0 7 12477 582 64373 40802061 1020 A 0 0 0 0 0 2144 0 0 0 0 0 0 12851 0 0 0 0 0 0 0 0 0 0 582 0 0 0 0 nsparks_dev$p
S 12477 6 4 0 0 7 12475 582 64387 40802060 1020 A 0 0 0 0 0 2152 0 0 0 0 0 0 12851 0 0 0 0 0 0 0 0 0 0 582 0 0 0 0 nsparks_dev$o
S 12478 22 1 0 0 6 1 582 64401 40000000 1000 A 0 0 0 0 0 0 0 12473 0 0 0 0 12475 0 0 0 0 0 0 0 0 0 0 582 0 0 0 0 nsparks_dev$arrdsc
S 12479 7 6 0 0 3571 1 582 64420 10a08024 51 A 0 0 0 0 0 0 12482 0 0 0 12484 0 0 0 0 0 0 0 0 12481 0 0 12483 582 0 0 0 0 nblinks_dev
S 12480 6 4 0 0 6 12485 582 64432 40800006 0 A 0 0 0 0 0 156 0 0 0 0 0 0 12846 0 0 0 0 0 0 0 0 0 0 582 0 0 0 0 z_b_26_1
S 12481 8 4 0 0 3574 12488 582 64441 40822064 1020 A 0 0 0 0 0 2160 0 0 0 0 0 0 12851 0 0 0 0 0 0 0 0 0 0 582 0 0 0 0 nblinks_dev$sd
S 12482 6 4 0 0 7 12483 582 64456 40802061 1020 A 0 0 0 0 0 2232 0 0 0 0 0 0 12851 0 0 0 0 0 0 0 0 0 0 582 0 0 0 0 nblinks_dev$p
S 12483 6 4 0 0 7 12481 582 64470 40802060 1020 A 0 0 0 0 0 2240 0 0 0 0 0 0 12851 0 0 0 0 0 0 0 0 0 0 582 0 0 0 0 nblinks_dev$o
S 12484 22 1 0 0 6 1 582 64484 40000000 1000 A 0 0 0 0 0 0 0 12479 0 0 0 0 12481 0 0 0 0 0 0 0 0 0 0 582 0 0 0 0 nblinks_dev$arrdsc
S 12485 6 4 0 0 6 12492 582 64503 40800006 0 A 0 0 0 0 0 160 0 0 0 0 0 0 12846 0 0 0 0 0 0 0 0 0 0 582 0 0 0 0 z_b_27_1
S 12486 7 6 0 0 3577 1 582 64512 10a08024 51 A 0 0 0 0 0 0 12488 0 0 0 12490 0 0 0 0 0 0 0 0 12487 0 0 12489 582 0 0 0 0 tot_sparkpeaks
S 12487 8 4 0 0 3580 12494 582 64527 40822064 1020 A 0 0 0 0 0 2248 0 0 0 0 0 0 12851 0 0 0 0 0 0 0 0 0 0 582 0 0 0 0 tot_sparkpeaks$sd
S 12488 6 4 0 0 7 12489 582 64545 40802061 1020 A 0 0 0 0 0 2320 0 0 0 0 0 0 12851 0 0 0 0 0 0 0 0 0 0 582 0 0 0 0 tot_sparkpeaks$p
S 12489 6 4 0 0 7 12487 582 64562 40802060 1020 A 0 0 0 0 0 2328 0 0 0 0 0 0 12851 0 0 0 0 0 0 0 0 0 0 582 0 0 0 0 tot_sparkpeaks$o
S 12490 22 1 0 0 8 1 582 64579 40000000 1000 A 0 0 0 0 0 0 0 12486 0 0 0 0 12487 0 0 0 0 0 0 0 0 0 0 582 0 0 0 0 tot_sparkpeaks$arrdsc
S 12491 7 6 0 0 3583 1 582 64601 10a08024 51 A 0 0 0 0 0 0 12494 0 0 0 12496 0 0 0 0 0 0 0 0 12493 0 0 12495 582 0 0 0 0 tot_sparkdurations
S 12492 6 4 0 0 6 12498 582 64620 40800006 0 A 0 0 0 0 0 164 0 0 0 0 0 0 12846 0 0 0 0 0 0 0 0 0 0 582 0 0 0 0 z_b_28_1
S 12493 8 4 0 0 3586 12500 582 64629 40822064 1020 A 0 0 0 0 0 2336 0 0 0 0 0 0 12851 0 0 0 0 0 0 0 0 0 0 582 0 0 0 0 tot_sparkdurations$sd
S 12494 6 4 0 0 7 12495 582 64651 40802061 1020 A 0 0 0 0 0 2408 0 0 0 0 0 0 12851 0 0 0 0 0 0 0 0 0 0 582 0 0 0 0 tot_sparkdurations$p
S 12495 6 4 0 0 7 12493 582 64672 40802060 1020 A 0 0 0 0 0 2416 0 0 0 0 0 0 12851 0 0 0 0 0 0 0 0 0 0 582 0 0 0 0 tot_sparkdurations$o
S 12496 22 1 0 0 8 1 582 64693 40000000 1000 A 0 0 0 0 0 0 0 12491 0 0 0 0 12493 0 0 0 0 0 0 0 0 0 0 582 0 0 0 0 tot_sparkdurations$arrdsc
S 12497 7 6 0 0 3589 1 582 64719 10a08024 51 A 0 0 0 0 0 0 12500 0 0 0 12502 0 0 0 0 0 0 0 0 12499 0 0 12501 582 0 0 0 0 tot_blinkdurations
S 12498 6 4 0 0 6 12503 582 64738 40800006 0 A 0 0 0 0 0 168 0 0 0 0 0 0 12846 0 0 0 0 0 0 0 0 0 0 582 0 0 0 0 z_b_29_1
S 12499 8 4 0 0 3592 12506 582 64747 40822064 1020 A 0 0 0 0 0 2424 0 0 0 0 0 0 12851 0 0 0 0 0 0 0 0 0 0 582 0 0 0 0 tot_blinkdurations$sd
S 12500 6 4 0 0 7 12501 582 64769 40802061 1020 A 0 0 0 0 0 2496 0 0 0 0 0 0 12851 0 0 0 0 0 0 0 0 0 0 582 0 0 0 0 tot_blinkdurations$p
S 12501 6 4 0 0 7 12499 582 64790 40802060 1020 A 0 0 0 0 0 2504 0 0 0 0 0 0 12851 0 0 0 0 0 0 0 0 0 0 582 0 0 0 0 tot_blinkdurations$o
S 12502 22 1 0 0 8 1 582 64811 40000000 1000 A 0 0 0 0 0 0 0 12497 0 0 0 0 12499 0 0 0 0 0 0 0 0 0 0 582 0 0 0 0 tot_blinkdurations$arrdsc
S 12503 6 4 0 0 6 12509 582 64837 40800006 0 A 0 0 0 0 0 172 0 0 0 0 0 0 12846 0 0 0 0 0 0 0 0 0 0 582 0 0 0 0 z_b_30_1
S 12504 7 6 0 0 3595 1 582 64846 10a08024 51 A 0 0 0 0 0 0 12506 0 0 0 12508 0 0 0 0 0 0 0 0 12505 0 0 12507 582 0 0 0 0 tot_sparktime2peak
S 12505 8 4 0 0 3598 12512 582 64865 40822064 1020 A 0 0 0 0 0 2512 0 0 0 0 0 0 12851 0 0 0 0 0 0 0 0 0 0 582 0 0 0 0 tot_sparktime2peak$sd
S 12506 6 4 0 0 7 12507 582 64887 40802061 1020 A 0 0 0 0 0 2584 0 0 0 0 0 0 12851 0 0 0 0 0 0 0 0 0 0 582 0 0 0 0 tot_sparktime2peak$p
S 12507 6 4 0 0 7 12505 582 64908 40802060 1020 A 0 0 0 0 0 2592 0 0 0 0 0 0 12851 0 0 0 0 0 0 0 0 0 0 582 0 0 0 0 tot_sparktime2peak$o
S 12508 22 1 0 0 8 1 582 64929 40000000 1000 A 0 0 0 0 0 0 0 12504 0 0 0 0 12505 0 0 0 0 0 0 0 0 0 0 582 0 0 0 0 tot_sparktime2peak$arrdsc
S 12509 6 4 0 0 6 12515 582 64955 40800006 0 A 0 0 0 0 0 176 0 0 0 0 0 0 12846 0 0 0 0 0 0 0 0 0 0 582 0 0 0 0 z_b_31_1
S 12510 7 6 0 0 3601 1 582 64964 10a08024 51 A 0 0 0 0 0 0 12512 0 0 0 12514 0 0 0 0 0 0 0 0 12511 0 0 12513 582 0 0 0 0 prev_ryrgate
S 12511 8 4 0 0 3604 12518 582 64977 40822064 1020 A 0 0 0 0 0 2600 0 0 0 0 0 0 12851 0 0 0 0 0 0 0 0 0 0 582 0 0 0 0 prev_ryrgate$sd
S 12512 6 4 0 0 7 12513 582 64993 40802061 1020 A 0 0 0 0 0 2672 0 0 0 0 0 0 12851 0 0 0 0 0 0 0 0 0 0 582 0 0 0 0 prev_ryrgate$p
S 12513 6 4 0 0 7 12511 582 65008 40802060 1020 A 0 0 0 0 0 2680 0 0 0 0 0 0 12851 0 0 0 0 0 0 0 0 0 0 582 0 0 0 0 prev_ryrgate$o
S 12514 22 1 0 0 8 1 582 65023 40000000 1000 A 0 0 0 0 0 0 0 12510 0 0 0 0 12511 0 0 0 0 0 0 0 0 0 0 582 0 0 0 0 prev_ryrgate$arrdsc
S 12515 6 4 0 0 6 12521 582 65043 40800006 0 A 0 0 0 0 0 180 0 0 0 0 0 0 12846 0 0 0 0 0 0 0 0 0 0 582 0 0 0 0 z_b_32_1
S 12516 7 6 0 0 3607 1 582 65052 10a08024 51 A 0 0 0 0 0 0 12518 0 0 0 12520 0 0 0 0 0 0 0 0 12517 0 0 12519 582 0 0 0 0 prev_ca_ds
S 12517 8 4 0 0 3610 12539 582 65063 40822064 1020 A 0 0 0 0 0 2688 0 0 0 0 0 0 12851 0 0 0 0 0 0 0 0 0 0 582 0 0 0 0 prev_ca_ds$sd
S 12518 6 4 0 0 7 12519 582 65077 40802061 1020 A 0 0 0 0 0 2760 0 0 0 0 0 0 12851 0 0 0 0 0 0 0 0 0 0 582 0 0 0 0 prev_ca_ds$p
S 12519 6 4 0 0 7 12517 582 65090 40802060 1020 A 0 0 0 0 0 2768 0 0 0 0 0 0 12851 0 0 0 0 0 0 0 0 0 0 582 0 0 0 0 prev_ca_ds$o
S 12520 22 1 0 0 8 1 582 65103 40000000 1000 A 0 0 0 0 0 0 0 12516 0 0 0 0 12517 0 0 0 0 0 0 0 0 0 0 582 0 0 0 0 prev_ca_ds$arrdsc
S 12521 6 4 0 0 6 12522 582 65121 4 0 A 0 0 0 0 0 184 0 0 0 0 0 0 12846 0 0 0 0 0 0 0 0 0 0 582 0 0 0 0 num_sparks
S 12522 6 4 0 0 6 12523 582 65132 4 0 A 0 0 0 0 0 188 0 0 0 0 0 0 12846 0 0 0 0 0 0 0 0 0 0 582 0 0 0 0 num_blinks
S 12523 6 4 0 0 8 12524 582 65143 4 0 A 0 0 0 0 0 192 0 0 0 0 0 0 12846 0 0 0 0 0 0 0 0 0 0 582 0 0 0 0 avg_sparkduration
S 12524 6 4 0 0 8 12525 582 65161 4 0 A 0 0 0 0 0 196 0 0 0 0 0 0 12846 0 0 0 0 0 0 0 0 0 0 582 0 0 0 0 avg_blinkduration
S 12525 6 4 0 0 8 12526 582 65179 4 0 A 0 0 0 0 0 200 0 0 0 0 0 0 12846 0 0 0 0 0 0 0 0 0 0 582 0 0 0 0 avg_sparkpeak
S 12526 6 4 0 0 8 12527 582 65193 4 0 A 0 0 0 0 0 204 0 0 0 0 0 0 12846 0 0 0 0 0 0 0 0 0 0 582 0 0 0 0 sfwhm
S 12527 6 4 0 0 8 12528 582 65199 4 0 A 0 0 0 0 0 208 0 0 0 0 0 0 12846 0 0 0 0 0 0 0 0 0 0 582 0 0 0 0 bfwhm
S 12528 6 4 0 0 6 12529 582 65205 4 0 A 0 0 0 0 0 212 0 0 0 0 0 0 12846 0 0 0 0 0 0 0 0 0 0 582 0 0 0 0 num_quarks
S 12529 6 4 0 0 8 12536 582 65216 4 0 A 0 0 0 0 0 216 0 0 0 0 0 0 12846 0 0 0 0 0 0 0 0 0 0 582 0 0 0 0 spark_freq
S 12530 6 4 0 0 9 12531 582 65227 4 0 A 0 0 0 0 0 248 0 0 0 0 0 0 12850 0 0 0 0 0 0 0 0 0 0 582 0 0 0 0 tsegment
S 12531 6 4 0 0 9 12532 582 65236 4 0 A 0 0 0 0 0 256 0 0 0 0 0 0 12850 0 0 0 0 0 0 0 0 0 0 582 0 0 0 0 time_prev1
S 12532 6 4 0 0 9 12533 582 65247 4 0 A 0 0 0 0 0 264 0 0 0 0 0 0 12850 0 0 0 0 0 0 0 0 0 0 582 0 0 0 0 time_prev2
S 12533 6 4 0 0 9 12534 582 65258 4 0 A 0 0 0 0 0 272 0 0 0 0 0 0 12850 0 0 0 0 0 0 0 0 0 0 582 0 0 0 0 time_start_spark_analysis
S 12534 6 4 0 0 9 12535 582 65284 4 0 A 0 0 0 0 0 280 0 0 0 0 0 0 12850 0 0 0 0 0 0 0 0 0 0 582 0 0 0 0 time_prev_fb
S 12535 6 4 0 0 9 12771 582 65297 4 0 A 0 0 0 0 0 288 0 0 0 0 0 0 12850 0 0 0 0 0 0 0 0 0 0 582 0 0 0 0 oldtime
S 12536 6 4 0 0 6 12543 582 65305 40800006 0 A 0 0 0 0 0 220 0 0 0 0 0 0 12846 0 0 0 0 0 0 0 0 0 0 582 0 0 0 0 z_b_33_1
S 12537 7 6 0 0 3613 1 582 65314 10a08024 51 A 0 0 0 0 0 0 12539 0 0 0 12541 0 0 0 0 0 0 0 0 12538 0 0 12540 582 0 0 0 0 ca_ds_dev
S 12538 8 4 0 0 3616 12545 582 65324 40822064 1020 A 0 0 0 0 0 2776 0 0 0 0 0 0 12851 0 0 0 0 0 0 0 0 0 0 582 0 0 0 0 ca_ds_dev$sd
S 12539 6 4 0 0 7 12540 582 65337 40802061 1020 A 0 0 0 0 0 2848 0 0 0 0 0 0 12851 0 0 0 0 0 0 0 0 0 0 582 0 0 0 0 ca_ds_dev$p
S 12540 6 4 0 0 7 12538 582 65349 40802060 1020 A 0 0 0 0 0 2856 0 0 0 0 0 0 12851 0 0 0 0 0 0 0 0 0 0 582 0 0 0 0 ca_ds_dev$o
S 12541 22 1 0 0 8 1 582 65361 40000000 1000 A 0 0 0 0 0 0 0 12537 0 0 0 0 12538 0 0 0 0 0 0 0 0 0 0 582 0 0 0 0 ca_ds_dev$arrdsc
S 12542 7 6 0 0 3619 1 582 65378 10a08024 51 A 0 0 0 0 0 0 12545 0 0 0 12547 0 0 0 0 0 0 0 0 12544 0 0 12546 582 0 0 0 0 ca_jsr_dev
S 12543 6 4 0 0 6 12548 582 65389 40800006 0 A 0 0 0 0 0 224 0 0 0 0 0 0 12846 0 0 0 0 0 0 0 0 0 0 582 0 0 0 0 z_b_34_1
S 12544 8 4 0 0 3622 12551 582 65398 40822064 1020 A 0 0 0 0 0 2864 0 0 0 0 0 0 12851 0 0 0 0 0 0 0 0 0 0 582 0 0 0 0 ca_jsr_dev$sd
S 12545 6 4 0 0 7 12546 582 65412 40802061 1020 A 0 0 0 0 0 2936 0 0 0 0 0 0 12851 0 0 0 0 0 0 0 0 0 0 582 0 0 0 0 ca_jsr_dev$p
S 12546 6 4 0 0 7 12544 582 65425 40802060 1020 A 0 0 0 0 0 2944 0 0 0 0 0 0 12851 0 0 0 0 0 0 0 0 0 0 582 0 0 0 0 ca_jsr_dev$o
S 12547 22 1 0 0 8 1 582 65438 40000000 1000 A 0 0 0 0 0 0 0 12542 0 0 0 0 12544 0 0 0 0 0 0 0 0 0 0 582 0 0 0 0 ca_jsr_dev$arrdsc
S 12548 6 4 0 0 6 12554 582 65456 40800006 0 A 0 0 0 0 0 228 0 0 0 0 0 0 12846 0 0 0 0 0 0 0 0 0 0 582 0 0 0 0 z_b_35_1
S 12549 7 6 0 0 3625 1 582 65465 10a08024 51 A 0 0 0 0 0 0 12551 0 0 0 12553 0 0 0 0 0 0 0 0 12550 0 0 12552 582 0 0 0 0 x_r_dev
S 12550 8 4 0 0 3628 12561 582 65473 40822064 1020 A 0 0 0 0 0 2952 0 0 0 0 0 0 12851 0 0 0 0 0 0 0 0 0 0 582 0 0 0 0 x_r_dev$sd
S 12551 6 4 0 0 7 12552 582 65484 40802061 1020 A 0 0 0 0 0 3024 0 0 0 0 0 0 12851 0 0 0 0 0 0 0 0 0 0 582 0 0 0 0 x_r_dev$p
S 12552 6 4 0 0 7 12550 582 65494 40802060 1020 A 0 0 0 0 0 3032 0 0 0 0 0 0 12851 0 0 0 0 0 0 0 0 0 0 582 0 0 0 0 x_r_dev$o
S 12553 22 1 0 0 8 1 582 65504 40000000 1000 A 0 0 0 0 0 0 0 12549 0 0 0 0 12550 0 0 0 0 0 0 0 0 0 0 582 0 0 0 0 x_r_dev$arrdsc
S 12554 6 4 0 0 6 12555 582 65519 4 0 A 0 0 0 0 0 232 0 0 0 0 0 0 12846 0 0 0 0 0 0 0 0 0 0 582 0 0 0 0 stream0
S 12555 6 4 0 0 6 12558 582 65527 4 0 A 0 0 0 0 0 236 0 0 0 0 0 0 12846 0 0 0 0 0 0 0 0 0 0 582 0 0 0 0 stream1
S 12556 16 1 0 0 6 1 582 65535 4 400000 A 0 0 0 0 0 0 0 0 15 121 0 0 0 0 0 0 0 0 0 0 0 0 0 582 0 0 0 0 size_int_share
S 12557 16 1 0 0 6 1 582 65550 4 400000 A 0 0 0 0 0 0 0 0 25 140 0 0 0 0 0 0 0 0 0 0 0 0 0 582 0 0 0 0 size_dp_share
S 12558 6 4 0 0 6 12566 582 65564 40800006 0 A 0 0 0 0 0 240 0 0 0 0 0 0 12846 0 0 0 0 0 0 0 0 0 0 582 0 0 0 0 z_b_36_1
S 12559 7 6 0 0 3631 1 582 65573 10a08024 51 A 0 0 0 0 0 0 12561 0 0 0 12563 0 0 0 0 0 0 0 0 12560 0 0 12562 582 0 0 0 0 cacm_ds_dev
S 12560 8 4 0 0 3634 12570 582 65585 40822064 1020 A 0 0 0 0 0 3040 0 0 0 0 0 0 12851 0 0 0 0 0 0 0 0 0 0 582 0 0 0 0 cacm_ds_dev$sd
S 12561 6 4 0 0 7 12562 582 65600 40802061 1020 A 0 0 0 0 0 3112 0 0 0 0 0 0 12851 0 0 0 0 0 0 0 0 0 0 582 0 0 0 0 cacm_ds_dev$p
S 12562 6 4 0 0 7 12560 582 65614 40802060 1020 A 0 0 0 0 0 3120 0 0 0 0 0 0 12851 0 0 0 0 0 0 0 0 0 0 582 0 0 0 0 cacm_ds_dev$o
S 12563 22 1 0 0 8 1 582 65628 40000000 1000 A 0 0 0 0 0 0 0 12559 0 0 0 0 12560 0 0 0 0 0 0 0 0 0 0 582 0 0 0 0 cacm_ds_dev$arrdsc
S 12564 7 4 0 0 3637 12565 582 65647 800004 80 A 0 0 0 0 0 16 0 0 0 0 0 0 12848 0 0 0 0 0 0 0 0 0 0 582 0 0 0 0 int_ca
S 12565 7 4 0 0 3640 1 582 65654 800004 80 A 0 0 0 0 0 80 0 0 0 0 0 0 12848 0 0 0 0 0 0 0 0 0 0 582 0 0 0 0 dp_ca
S 12566 6 4 0 0 6 12567 582 65660 40800006 0 A 0 0 0 0 0 244 0 0 0 0 0 0 12846 0 0 0 0 0 0 0 0 0 0 582 0 0 0 0 z_b_37_1
S 12567 6 4 0 0 6 12574 582 65669 40800006 0 A 0 0 0 0 0 248 0 0 0 0 0 0 12846 0 0 0 0 0 0 0 0 0 0 582 0 0 0 0 z_b_38_1
S 12568 7 6 0 0 3643 1 582 65678 10a08024 51 A 0 0 0 0 0 0 12570 0 0 0 12572 0 0 0 0 0 0 0 0 12569 0 0 12571 582 0 0 0 0 lcc_compkv_act_dev
S 12569 8 4 0 0 3646 12577 582 65697 40822064 1020 A 0 0 0 0 0 3128 0 0 0 0 0 0 12851 0 0 0 0 0 0 0 0 0 0 582 0 0 0 0 lcc_compkv_act_dev$sd
S 12570 6 4 0 0 7 12571 582 65719 40802061 1020 A 0 0 0 0 0 3224 0 0 0 0 0 0 12851 0 0 0 0 0 0 0 0 0 0 582 0 0 0 0 lcc_compkv_act_dev$p
S 12571 6 4 0 0 7 12569 582 65740 40802060 1020 A 0 0 0 0 0 3232 0 0 0 0 0 0 12851 0 0 0 0 0 0 0 0 0 0 582 0 0 0 0 lcc_compkv_act_dev$o
S 12572 22 1 0 0 6 1 582 65761 40000000 1000 A 0 0 0 0 0 0 0 12568 0 0 0 0 12569 0 0 0 0 0 0 0 0 0 0 582 0 0 0 0 lcc_compkv_act_dev$arrdsc
S 12573 7 6 0 0 3649 1 582 65787 10a08024 51 A 0 0 0 0 0 0 12577 0 0 0 12579 0 0 0 0 0 0 0 0 12576 0 0 12578 582 0 0 0 0 lcc_compkv_inact_dev
S 12574 6 4 0 0 6 12575 582 65808 40800006 0 A 0 0 0 0 0 252 0 0 0 0 0 0 12846 0 0 0 0 0 0 0 0 0 0 582 0 0 0 0 z_b_39_1
S 12575 6 4 0 0 6 12581 582 65817 40800006 0 A 0 0 0 0 0 256 0 0 0 0 0 0 12846 0 0 0 0 0 0 0 0 0 0 582 0 0 0 0 z_b_40_1
S 12576 8 4 0 0 3652 12584 582 65826 40822064 1020 A 0 0 0 0 0 3240 0 0 0 0 0 0 12851 0 0 0 0 0 0 0 0 0 0 582 0 0 0 0 lcc_compkv_inact_dev$sd
S 12577 6 4 0 0 7 12578 582 65850 40802061 1020 A 0 0 0 0 0 3336 0 0 0 0 0 0 12851 0 0 0 0 0 0 0 0 0 0 582 0 0 0 0 lcc_compkv_inact_dev$p
S 12578 6 4 0 0 7 12576 582 65873 40802060 1020 A 0 0 0 0 0 3344 0 0 0 0 0 0 12851 0 0 0 0 0 0 0 0 0 0 582 0 0 0 0 lcc_compkv_inact_dev$o
S 12579 22 1 0 0 6 1 582 65896 40000000 1000 A 0 0 0 0 0 0 0 12573 0 0 0 0 12576 0 0 0 0 0 0 0 0 0 0 582 0 0 0 0 lcc_compkv_inact_dev$arrdsc
S 12580 7 6 0 0 3655 1 582 65924 10a08024 51 A 0 0 0 0 0 0 12584 0 0 0 12586 0 0 0 0 0 0 0 0 12583 0 0 12585 582 0 0 0 0 lcc_compkfree_dev
S 12581 6 4 0 0 6 12582 582 65942 40800006 0 A 0 0 0 0 0 260 0 0 0 0 0 0 12846 0 0 0 0 0 0 0 0 0 0 582 0 0 0 0 z_b_41_1
S 12582 6 4 0 0 6 12588 582 65951 40800006 0 A 0 0 0 0 0 264 0 0 0 0 0 0 12846 0 0 0 0 0 0 0 0 0 0 582 0 0 0 0 z_b_42_1
S 12583 8 4 0 0 3658 12591 582 65960 40822064 1020 A 0 0 0 0 0 3352 0 0 0 0 0 0 12851 0 0 0 0 0 0 0 0 0 0 582 0 0 0 0 lcc_compkfree_dev$sd
S 12584 6 4 0 0 7 12585 582 65981 40802061 1020 A 0 0 0 0 0 3448 0 0 0 0 0 0 12851 0 0 0 0 0 0 0 0 0 0 582 0 0 0 0 lcc_compkfree_dev$p
S 12585 6 4 0 0 7 12583 582 66001 40802060 1020 A 0 0 0 0 0 3456 0 0 0 0 0 0 12851 0 0 0 0 0 0 0 0 0 0 582 0 0 0 0 lcc_compkfree_dev$o
S 12586 22 1 0 0 6 1 582 66021 40000000 1000 A 0 0 0 0 0 0 0 12580 0 0 0 0 12583 0 0 0 0 0 0 0 0 0 0 582 0 0 0 0 lcc_compkfree_dev$arrdsc
S 12587 7 6 0 0 3661 1 582 66046 10a08024 51 A 0 0 0 0 0 0 12591 0 0 0 12593 0 0 0 0 0 0 0 0 12590 0 0 12592 582 0 0 0 0 lcc_compkcal_inact_dev
S 12588 6 4 0 0 6 12589 582 66069 40800006 0 A 0 0 0 0 0 268 0 0 0 0 0 0 12846 0 0 0 0 0 0 0 0 0 0 582 0 0 0 0 z_b_43_1
S 12589 6 4 0 0 6 12594 582 66078 40800006 0 A 0 0 0 0 0 272 0 0 0 0 0 0 12846 0 0 0 0 0 0 0 0 0 0 582 0 0 0 0 z_b_44_1
S 12590 8 4 0 0 3664 12598 582 66087 40822064 1020 A 0 0 0 0 0 3464 0 0 0 0 0 0 12851 0 0 0 0 0 0 0 0 0 0 582 0 0 0 0 lcc_compkcal_inact_dev$sd
S 12591 6 4 0 0 7 12592 582 66113 40802061 1020 A 0 0 0 0 0 3560 0 0 0 0 0 0 12851 0 0 0 0 0 0 0 0 0 0 582 0 0 0 0 lcc_compkcal_inact_dev$p
S 12592 6 4 0 0 7 12590 582 66138 40802060 1020 A 0 0 0 0 0 3568 0 0 0 0 0 0 12851 0 0 0 0 0 0 0 0 0 0 582 0 0 0 0 lcc_compkcal_inact_dev$o
S 12593 22 1 0 0 6 1 582 66163 40000000 1000 A 0 0 0 0 0 0 0 12587 0 0 0 0 12590 0 0 0 0 0 0 0 0 0 0 582 0 0 0 0 lcc_compkcal_inact_dev$arrdsc
S 12594 6 4 0 0 6 12595 582 66193 40800006 0 A 0 0 0 0 0 276 0 0 0 0 0 0 12846 0 0 0 0 0 0 0 0 0 0 582 0 0 0 0 z_b_45_1
S 12595 6 4 0 0 6 12602 582 66202 40800006 0 A 0 0 0 0 0 280 0 0 0 0 0 0 12846 0 0 0 0 0 0 0 0 0 0 582 0 0 0 0 z_b_46_1
S 12596 7 6 0 0 3667 1 582 66211 10a08024 51 A 0 0 0 0 0 0 12598 0 0 0 12600 0 0 0 0 0 0 0 0 12597 0 0 12599 582 0 0 0 0 lcc_indxkv_act_dev
S 12597 8 4 0 0 3670 12605 582 66230 40822064 1020 A 0 0 0 0 0 3576 0 0 0 0 0 0 12851 0 0 0 0 0 0 0 0 0 0 582 0 0 0 0 lcc_indxkv_act_dev$sd
S 12598 6 4 0 0 7 12599 582 66252 40802061 1020 A 0 0 0 0 0 3672 0 0 0 0 0 0 12851 0 0 0 0 0 0 0 0 0 0 582 0 0 0 0 lcc_indxkv_act_dev$p
S 12599 6 4 0 0 7 12597 582 66273 40802060 1020 A 0 0 0 0 0 3680 0 0 0 0 0 0 12851 0 0 0 0 0 0 0 0 0 0 582 0 0 0 0 lcc_indxkv_act_dev$o
S 12600 22 1 0 0 6 1 582 66294 40000000 1000 A 0 0 0 0 0 0 0 12596 0 0 0 0 12597 0 0 0 0 0 0 0 0 0 0 582 0 0 0 0 lcc_indxkv_act_dev$arrdsc
S 12601 7 6 0 0 3673 1 582 66320 10a08024 51 A 0 0 0 0 0 0 12605 0 0 0 12607 0 0 0 0 0 0 0 0 12604 0 0 12606 582 0 0 0 0 lcc_indxkv_inact_dev
S 12602 6 4 0 0 6 12603 582 66341 40800006 0 A 0 0 0 0 0 284 0 0 0 0 0 0 12846 0 0 0 0 0 0 0 0 0 0 582 0 0 0 0 z_b_47_1
S 12603 6 4 0 0 6 12609 582 66350 40800006 0 A 0 0 0 0 0 288 0 0 0 0 0 0 12846 0 0 0 0 0 0 0 0 0 0 582 0 0 0 0 z_b_48_1
S 12604 8 4 0 0 3676 12612 582 66359 40822064 1020 A 0 0 0 0 0 3688 0 0 0 0 0 0 12851 0 0 0 0 0 0 0 0 0 0 582 0 0 0 0 lcc_indxkv_inact_dev$sd
S 12605 6 4 0 0 7 12606 582 66383 40802061 1020 A 0 0 0 0 0 3784 0 0 0 0 0 0 12851 0 0 0 0 0 0 0 0 0 0 582 0 0 0 0 lcc_indxkv_inact_dev$p
S 12606 6 4 0 0 7 12604 582 66406 40802060 1020 A 0 0 0 0 0 3792 0 0 0 0 0 0 12851 0 0 0 0 0 0 0 0 0 0 582 0 0 0 0 lcc_indxkv_inact_dev$o
S 12607 22 1 0 0 6 1 582 66429 40000000 1000 A 0 0 0 0 0 0 0 12601 0 0 0 0 12604 0 0 0 0 0 0 0 0 0 0 582 0 0 0 0 lcc_indxkv_inact_dev$arrdsc
S 12608 7 6 0 0 3679 1 582 66457 10a08024 51 A 0 0 0 0 0 0 12612 0 0 0 12614 0 0 0 0 0 0 0 0 12611 0 0 12613 582 0 0 0 0 lcc_indxkfree_dev
S 12609 6 4 0 0 6 12610 582 66475 40800006 0 A 0 0 0 0 0 292 0 0 0 0 0 0 12846 0 0 0 0 0 0 0 0 0 0 582 0 0 0 0 z_b_49_1
S 12610 6 4 0 0 6 12616 582 66484 40800006 0 A 0 0 0 0 0 296 0 0 0 0 0 0 12846 0 0 0 0 0 0 0 0 0 0 582 0 0 0 0 z_b_50_1
S 12611 8 4 0 0 3682 12619 582 66493 40822064 1020 A 0 0 0 0 0 3800 0 0 0 0 0 0 12851 0 0 0 0 0 0 0 0 0 0 582 0 0 0 0 lcc_indxkfree_dev$sd
S 12612 6 4 0 0 7 12613 582 66514 40802061 1020 A 0 0 0 0 0 3896 0 0 0 0 0 0 12851 0 0 0 0 0 0 0 0 0 0 582 0 0 0 0 lcc_indxkfree_dev$p
S 12613 6 4 0 0 7 12611 582 66534 40802060 1020 A 0 0 0 0 0 3904 0 0 0 0 0 0 12851 0 0 0 0 0 0 0 0 0 0 582 0 0 0 0 lcc_indxkfree_dev$o
S 12614 22 1 0 0 6 1 582 66554 40000000 1000 A 0 0 0 0 0 0 0 12608 0 0 0 0 12611 0 0 0 0 0 0 0 0 0 0 582 0 0 0 0 lcc_indxkfree_dev$arrdsc
S 12615 7 6 0 0 3685 1 582 66579 10a08024 51 A 0 0 0 0 0 0 12619 0 0 0 12621 0 0 0 0 0 0 0 0 12618 0 0 12620 582 0 0 0 0 lcc_indxkcal_inact_dev
S 12616 6 4 0 0 6 12617 582 66602 40800006 0 A 0 0 0 0 0 300 0 0 0 0 0 0 12846 0 0 0 0 0 0 0 0 0 0 582 0 0 0 0 z_b_51_1
S 12617 6 4 0 0 6 12622 582 66611 40800006 0 A 0 0 0 0 0 304 0 0 0 0 0 0 12846 0 0 0 0 0 0 0 0 0 0 582 0 0 0 0 z_b_52_1
S 12618 8 4 0 0 3688 12626 582 66620 40822064 1020 A 0 0 0 0 0 3912 0 0 0 0 0 0 12851 0 0 0 0 0 0 0 0 0 0 582 0 0 0 0 lcc_indxkcal_inact_dev$sd
S 12619 6 4 0 0 7 12620 582 66646 40802061 1020 A 0 0 0 0 0 4008 0 0 0 0 0 0 12851 0 0 0 0 0 0 0 0 0 0 582 0 0 0 0 lcc_indxkcal_inact_dev$p
S 12620 6 4 0 0 7 12618 582 66671 40802060 1020 A 0 0 0 0 0 4016 0 0 0 0 0 0 12851 0 0 0 0 0 0 0 0 0 0 582 0 0 0 0 lcc_indxkcal_inact_dev$o
S 12621 22 1 0 0 6 1 582 66696 40000000 1000 A 0 0 0 0 0 0 0 12615 0 0 0 0 12618 0 0 0 0 0 0 0 0 0 0 582 0 0 0 0 lcc_indxkcal_inact_dev$arrdsc
S 12622 6 4 0 0 6 12623 582 11607 40800006 0 A 0 0 0 0 0 308 0 0 0 0 0 0 12846 0 0 0 0 0 0 0 0 0 0 582 0 0 0 0 z_b_53
S 12623 6 4 0 0 6 12630 582 11625 40800006 0 A 0 0 0 0 0 312 0 0 0 0 0 0 12846 0 0 0 0 0 0 0 0 0 0 582 0 0 0 0 z_b_54
S 12624 7 6 0 0 3691 1 582 66726 10a08024 51 A 0 0 0 0 0 0 12626 0 0 0 12628 0 0 0 0 0 0 0 0 12625 0 0 12627 582 0 0 0 0 ryr_compkfree_dev
S 12625 8 4 0 0 3694 12633 582 66744 40822064 1020 A 0 0 0 0 0 4024 0 0 0 0 0 0 12851 0 0 0 0 0 0 0 0 0 0 582 0 0 0 0 ryr_compkfree_dev$sd
S 12626 6 4 0 0 7 12627 582 66765 40802061 1020 A 0 0 0 0 0 4120 0 0 0 0 0 0 12851 0 0 0 0 0 0 0 0 0 0 582 0 0 0 0 ryr_compkfree_dev$p
S 12627 6 4 0 0 7 12625 582 66785 40802060 1020 A 0 0 0 0 0 4128 0 0 0 0 0 0 12851 0 0 0 0 0 0 0 0 0 0 582 0 0 0 0 ryr_compkfree_dev$o
S 12628 22 1 0 0 8 1 582 66805 40000000 1000 A 0 0 0 0 0 0 0 12624 0 0 0 0 12625 0 0 0 0 0 0 0 0 0 0 582 0 0 0 0 ryr_compkfree_dev$arrdsc
S 12629 7 6 0 0 3697 1 582 66830 10a08024 51 A 0 0 0 0 0 0 12633 0 0 0 12635 0 0 0 0 0 0 0 0 12632 0 0 12634 582 0 0 0 0 ryr_compkcal_act_dev
S 12630 6 4 0 0 6 12631 582 11643 40800006 0 A 0 0 0 0 0 316 0 0 0 0 0 0 12846 0 0 0 0 0 0 0 0 0 0 582 0 0 0 0 z_b_55
S 12631 6 4 0 0 6 12636 582 11661 40800006 0 A 0 0 0 0 0 320 0 0 0 0 0 0 12846 0 0 0 0 0 0 0 0 0 0 582 0 0 0 0 z_b_56
S 12632 8 4 0 0 3700 12640 582 66851 40822064 1020 A 0 0 0 0 0 4136 0 0 0 0 0 0 12851 0 0 0 0 0 0 0 0 0 0 582 0 0 0 0 ryr_compkcal_act_dev$sd
S 12633 6 4 0 0 7 12634 582 66875 40802061 1020 A 0 0 0 0 0 4232 0 0 0 0 0 0 12851 0 0 0 0 0 0 0 0 0 0 582 0 0 0 0 ryr_compkcal_act_dev$p
S 12634 6 4 0 0 7 12632 582 66898 40802060 1020 A 0 0 0 0 0 4240 0 0 0 0 0 0 12851 0 0 0 0 0 0 0 0 0 0 582 0 0 0 0 ryr_compkcal_act_dev$o
S 12635 22 1 0 0 8 1 582 66921 40000000 1000 A 0 0 0 0 0 0 0 12629 0 0 0 0 12632 0 0 0 0 0 0 0 0 0 0 582 0 0 0 0 ryr_compkcal_act_dev$arrdsc
S 12636 6 4 0 0 6 12637 582 11679 40800006 0 A 0 0 0 0 0 324 0 0 0 0 0 0 12846 0 0 0 0 0 0 0 0 0 0 582 0 0 0 0 z_b_57
S 12637 6 4 0 0 6 12644 582 11697 40800006 0 A 0 0 0 0 0 328 0 0 0 0 0 0 12846 0 0 0 0 0 0 0 0 0 0 582 0 0 0 0 z_b_58
S 12638 7 6 0 0 3703 1 582 66949 10a08024 51 A 0 0 0 0 0 0 12640 0 0 0 12642 0 0 0 0 0 0 0 0 12639 0 0 12641 582 0 0 0 0 ryr_indxkfree_dev
S 12639 8 4 0 0 3706 12647 582 66967 40822064 1020 A 0 0 0 0 0 4248 0 0 0 0 0 0 12851 0 0 0 0 0 0 0 0 0 0 582 0 0 0 0 ryr_indxkfree_dev$sd
S 12640 6 4 0 0 7 12641 582 66988 40802061 1020 A 0 0 0 0 0 4344 0 0 0 0 0 0 12851 0 0 0 0 0 0 0 0 0 0 582 0 0 0 0 ryr_indxkfree_dev$p
S 12641 6 4 0 0 7 12639 582 67008 40802060 1020 A 0 0 0 0 0 4352 0 0 0 0 0 0 12851 0 0 0 0 0 0 0 0 0 0 582 0 0 0 0 ryr_indxkfree_dev$o
S 12642 22 1 0 0 8 1 582 67028 40000000 1000 A 0 0 0 0 0 0 0 12638 0 0 0 0 12639 0 0 0 0 0 0 0 0 0 0 582 0 0 0 0 ryr_indxkfree_dev$arrdsc
S 12643 7 6 0 0 3709 1 582 67053 10a08024 51 A 0 0 0 0 0 0 12647 0 0 0 12649 0 0 0 0 0 0 0 0 12646 0 0 12648 582 0 0 0 0 ryr_indxkcal_act_dev
S 12644 6 4 0 0 6 12645 582 11715 40800006 0 A 0 0 0 0 0 332 0 0 0 0 0 0 12846 0 0 0 0 0 0 0 0 0 0 582 0 0 0 0 z_b_59
S 12645 6 4 0 0 6 12650 582 11733 40800006 0 A 0 0 0 0 0 336 0 0 0 0 0 0 12846 0 0 0 0 0 0 0 0 0 0 582 0 0 0 0 z_b_60
S 12646 8 4 0 0 3712 12654 582 67074 40822064 1020 A 0 0 0 0 0 4360 0 0 0 0 0 0 12851 0 0 0 0 0 0 0 0 0 0 582 0 0 0 0 ryr_indxkcal_act_dev$sd
S 12647 6 4 0 0 7 12648 582 67098 40802061 1020 A 0 0 0 0 0 4456 0 0 0 0 0 0 12851 0 0 0 0 0 0 0 0 0 0 582 0 0 0 0 ryr_indxkcal_act_dev$p
S 12648 6 4 0 0 7 12646 582 67121 40802060 1020 A 0 0 0 0 0 4464 0 0 0 0 0 0 12851 0 0 0 0 0 0 0 0 0 0 582 0 0 0 0 ryr_indxkcal_act_dev$o
S 12649 22 1 0 0 8 1 582 67144 40000000 1000 A 0 0 0 0 0 0 0 12643 0 0 0 0 12646 0 0 0 0 0 0 0 0 0 0 582 0 0 0 0 ryr_indxkcal_act_dev$arrdsc
S 12650 6 4 0 0 6 12651 582 11751 40800006 0 A 0 0 0 0 0 340 0 0 0 0 0 0 12846 0 0 0 0 0 0 0 0 0 0 582 0 0 0 0 z_b_61
S 12651 6 4 0 0 6 12658 582 11769 40800006 0 A 0 0 0 0 0 344 0 0 0 0 0 0 12846 0 0 0 0 0 0 0 0 0 0 582 0 0 0 0 z_b_62
S 12652 7 6 0 0 3715 1 582 67172 10a08024 51 A 0 0 0 0 0 0 12654 0 0 0 12656 0 0 0 0 0 0 0 0 12653 0 0 12655 582 0 0 0 0 lcc_ktransitionrate_dev
S 12653 8 4 0 0 3718 12661 582 67196 40822064 1020 A 0 0 0 0 0 4472 0 0 0 0 0 0 12851 0 0 0 0 0 0 0 0 0 0 582 0 0 0 0 lcc_ktransitionrate_dev$sd
S 12654 6 4 0 0 7 12655 582 67223 40802061 1020 A 0 0 0 0 0 4568 0 0 0 0 0 0 12851 0 0 0 0 0 0 0 0 0 0 582 0 0 0 0 lcc_ktransitionrate_dev$p
S 12655 6 4 0 0 7 12653 582 67249 40802060 1020 A 0 0 0 0 0 4576 0 0 0 0 0 0 12851 0 0 0 0 0 0 0 0 0 0 582 0 0 0 0 lcc_ktransitionrate_dev$o
S 12656 22 1 0 0 6 1 582 67275 40000000 1000 A 0 0 0 0 0 0 0 12652 0 0 0 0 12653 0 0 0 0 0 0 0 0 0 0 582 0 0 0 0 lcc_ktransitionrate_dev$arrdsc
S 12657 7 6 0 0 3721 1 582 67306 10a08024 51 A 0 0 0 0 0 0 12661 0 0 0 12663 0 0 0 0 0 0 0 0 12660 0 0 12662 582 0 0 0 0 lcc_krateconstant_dev
S 12658 6 4 0 0 6 12659 582 11787 40800006 0 A 0 0 0 0 0 348 0 0 0 0 0 0 12846 0 0 0 0 0 0 0 0 0 0 582 0 0 0 0 z_b_63
S 12659 6 4 0 0 6 12665 582 11805 40800006 0 A 0 0 0 0 0 352 0 0 0 0 0 0 12846 0 0 0 0 0 0 0 0 0 0 582 0 0 0 0 z_b_64
S 12660 8 4 0 0 3724 12668 582 67328 40822064 1020 A 0 0 0 0 0 4584 0 0 0 0 0 0 12851 0 0 0 0 0 0 0 0 0 0 582 0 0 0 0 lcc_krateconstant_dev$sd
S 12661 6 4 0 0 7 12662 582 67353 40802061 1020 A 0 0 0 0 0 4680 0 0 0 0 0 0 12851 0 0 0 0 0 0 0 0 0 0 582 0 0 0 0 lcc_krateconstant_dev$p
S 12662 6 4 0 0 7 12660 582 67377 40802060 1020 A 0 0 0 0 0 4688 0 0 0 0 0 0 12851 0 0 0 0 0 0 0 0 0 0 582 0 0 0 0 lcc_krateconstant_dev$o
S 12663 22 1 0 0 6 1 582 67401 40000000 1000 A 0 0 0 0 0 0 0 12657 0 0 0 0 12660 0 0 0 0 0 0 0 0 0 0 582 0 0 0 0 lcc_krateconstant_dev$arrdsc
S 12664 7 6 0 0 3727 1 582 67430 10a08024 51 A 0 0 0 0 0 0 12668 0 0 0 12670 0 0 0 0 0 0 0 0 12667 0 0 12669 582 0 0 0 0 lcc_compk_dev
S 12665 6 4 0 0 6 12666 582 67444 40800006 0 A 0 0 0 0 0 356 0 0 0 0 0 0 12846 0 0 0 0 0 0 0 0 0 0 582 0 0 0 0 z_b_65
S 12666 6 4 0 0 6 12671 582 67451 40800006 0 A 0 0 0 0 0 360 0 0 0 0 0 0 12846 0 0 0 0 0 0 0 0 0 0 582 0 0 0 0 z_b_66
S 12667 8 4 0 0 3730 12675 582 67458 40822064 1020 A 0 0 0 0 0 4696 0 0 0 0 0 0 12851 0 0 0 0 0 0 0 0 0 0 582 0 0 0 0 lcc_compk_dev$sd
S 12668 6 4 0 0 7 12669 582 67475 40802061 1020 A 0 0 0 0 0 4792 0 0 0 0 0 0 12851 0 0 0 0 0 0 0 0 0 0 582 0 0 0 0 lcc_compk_dev$p
S 12669 6 4 0 0 7 12667 582 67491 40802060 1020 A 0 0 0 0 0 4800 0 0 0 0 0 0 12851 0 0 0 0 0 0 0 0 0 0 582 0 0 0 0 lcc_compk_dev$o
S 12670 22 1 0 0 6 1 582 67507 40000000 1000 A 0 0 0 0 0 0 0 12664 0 0 0 0 12667 0 0 0 0 0 0 0 0 0 0 582 0 0 0 0 lcc_compk_dev$arrdsc
S 12671 6 4 0 0 6 12672 582 67528 40800006 0 A 0 0 0 0 0 364 0 0 0 0 0 0 12846 0 0 0 0 0 0 0 0 0 0 582 0 0 0 0 z_b_67
S 12672 6 4 0 0 6 12679 582 67535 40800006 0 A 0 0 0 0 0 368 0 0 0 0 0 0 12846 0 0 0 0 0 0 0 0 0 0 582 0 0 0 0 z_b_68
S 12673 7 6 0 0 3733 1 582 67542 10a08024 51 A 0 0 0 0 0 0 12675 0 0 0 12677 0 0 0 0 0 0 0 0 12674 0 0 12676 582 0 0 0 0 lcc_statefromto_dev
S 12674 8 4 0 0 3736 12682 582 67562 40822064 1020 A 0 0 0 0 0 4808 0 0 0 0 0 0 12851 0 0 0 0 0 0 0 0 0 0 582 0 0 0 0 lcc_statefromto_dev$sd
S 12675 6 4 0 0 7 12676 582 67585 40802061 1020 A 0 0 0 0 0 4904 0 0 0 0 0 0 12851 0 0 0 0 0 0 0 0 0 0 582 0 0 0 0 lcc_statefromto_dev$p
S 12676 6 4 0 0 7 12674 582 67607 40802060 1020 A 0 0 0 0 0 4912 0 0 0 0 0 0 12851 0 0 0 0 0 0 0 0 0 0 582 0 0 0 0 lcc_statefromto_dev$o
S 12677 22 1 0 0 6 1 582 67629 40000000 1000 A 0 0 0 0 0 0 0 12673 0 0 0 0 12674 0 0 0 0 0 0 0 0 0 0 582 0 0 0 0 lcc_statefromto_dev$arrdsc
S 12678 7 6 0 0 3739 1 582 67656 10a08024 51 A 0 0 0 0 0 0 12682 0 0 0 12684 0 0 0 0 0 0 0 0 12681 0 0 12683 582 0 0 0 0 lcc_indxk_dev
S 12679 6 4 0 0 6 12680 582 67670 40800006 0 A 0 0 0 0 0 372 0 0 0 0 0 0 12846 0 0 0 0 0 0 0 0 0 0 582 0 0 0 0 z_b_69
S 12680 6 4 0 0 6 12686 582 67677 40800006 0 A 0 0 0 0 0 376 0 0 0 0 0 0 12846 0 0 0 0 0 0 0 0 0 0 582 0 0 0 0 z_b_70
S 12681 8 4 0 0 3742 12689 582 67684 40822064 1020 A 0 0 0 0 0 4920 0 0 0 0 0 0 12851 0 0 0 0 0 0 0 0 0 0 582 0 0 0 0 lcc_indxk_dev$sd
S 12682 6 4 0 0 7 12683 582 67701 40802061 1020 A 0 0 0 0 0 5016 0 0 0 0 0 0 12851 0 0 0 0 0 0 0 0 0 0 582 0 0 0 0 lcc_indxk_dev$p
S 12683 6 4 0 0 7 12681 582 67717 40802060 1020 A 0 0 0 0 0 5024 0 0 0 0 0 0 12851 0 0 0 0 0 0 0 0 0 0 582 0 0 0 0 lcc_indxk_dev$o
S 12684 22 1 0 0 6 1 582 67733 40000000 1000 A 0 0 0 0 0 0 0 12678 0 0 0 0 12681 0 0 0 0 0 0 0 0 0 0 582 0 0 0 0 lcc_indxk_dev$arrdsc
S 12685 7 6 0 0 3745 1 582 67754 10a08024 51 A 0 0 0 0 0 0 12689 0 0 0 12691 0 0 0 0 0 0 0 0 12688 0 0 12690 582 0 0 0 0 lcc_statespace_dev
S 12686 6 4 0 0 6 12687 582 67773 40800006 0 A 0 0 0 0 0 380 0 0 0 0 0 0 12846 0 0 0 0 0 0 0 0 0 0 582 0 0 0 0 z_b_71
S 12687 6 4 0 0 6 12692 582 67780 40800006 0 A 0 0 0 0 0 384 0 0 0 0 0 0 12846 0 0 0 0 0 0 0 0 0 0 582 0 0 0 0 z_b_72
S 12688 8 4 0 0 3748 12695 582 67787 40822064 1020 A 0 0 0 0 0 5032 0 0 0 0 0 0 12851 0 0 0 0 0 0 0 0 0 0 582 0 0 0 0 lcc_statespace_dev$sd
S 12689 6 4 0 0 7 12690 582 67809 40802061 1020 A 0 0 0 0 0 5128 0 0 0 0 0 0 12851 0 0 0 0 0 0 0 0 0 0 582 0 0 0 0 lcc_statespace_dev$p
S 12690 6 4 0 0 7 12688 582 67830 40802060 1020 A 0 0 0 0 0 5136 0 0 0 0 0 0 12851 0 0 0 0 0 0 0 0 0 0 582 0 0 0 0 lcc_statespace_dev$o
S 12691 22 1 0 0 6 1 582 67851 40000000 1000 A 0 0 0 0 0 0 0 12685 0 0 0 0 12688 0 0 0 0 0 0 0 0 0 0 582 0 0 0 0 lcc_statespace_dev$arrdsc
S 12692 6 4 0 0 6 12698 582 67877 40800006 0 A 0 0 0 0 0 388 0 0 0 0 0 0 12846 0 0 0 0 0 0 0 0 0 0 582 0 0 0 0 z_b_73
S 12693 7 6 0 0 3751 1 582 67884 10a08024 51 A 0 0 0 0 0 0 12695 0 0 0 12697 0 0 0 0 0 0 0 0 12694 0 0 12696 582 0 0 0 0 comppdt_dev
S 12694 8 4 0 0 3754 12702 582 67896 40822064 1020 A 0 0 0 0 0 5144 0 0 0 0 0 0 12851 0 0 0 0 0 0 0 0 0 0 582 0 0 0 0 comppdt_dev$sd
S 12695 6 4 0 0 7 12696 582 67911 40802061 1020 A 0 0 0 0 0 5216 0 0 0 0 0 0 12851 0 0 0 0 0 0 0 0 0 0 582 0 0 0 0 comppdt_dev$p
S 12696 6 4 0 0 7 12694 582 67925 40802060 1020 A 0 0 0 0 0 5224 0 0 0 0 0 0 12851 0 0 0 0 0 0 0 0 0 0 582 0 0 0 0 comppdt_dev$o
S 12697 22 1 0 0 8 1 582 67939 40000000 1000 A 0 0 0 0 0 0 0 12693 0 0 0 0 12694 0 0 0 0 0 0 0 0 0 0 582 0 0 0 0 comppdt_dev$arrdsc
S 12698 6 4 0 0 6 12699 582 67958 40800006 0 A 0 0 0 0 0 392 0 0 0 0 0 0 12846 0 0 0 0 0 0 0 0 0 0 582 0 0 0 0 z_b_74
S 12699 6 4 0 0 6 12705 582 67965 40800006 0 A 0 0 0 0 0 396 0 0 0 0 0 0 12846 0 0 0 0 0 0 0 0 0 0 582 0 0 0 0 z_b_75
S 12700 7 6 0 0 3757 1 582 67972 10a08024 51 A 0 0 0 0 0 0 12702 0 0 0 12704 0 0 0 0 0 0 0 0 12701 0 0 12703 582 0 0 0 0 indexpdt_dev
S 12701 8 4 0 0 3760 12708 582 67985 40822064 1020 A 0 0 0 0 0 5232 0 0 0 0 0 0 12851 0 0 0 0 0 0 0 0 0 0 582 0 0 0 0 indexpdt_dev$sd
S 12702 6 4 0 0 7 12703 582 68001 40802061 1020 A 0 0 0 0 0 5328 0 0 0 0 0 0 12851 0 0 0 0 0 0 0 0 0 0 582 0 0 0 0 indexpdt_dev$p
S 12703 6 4 0 0 7 12701 582 68016 40802060 1020 A 0 0 0 0 0 5336 0 0 0 0 0 0 12851 0 0 0 0 0 0 0 0 0 0 582 0 0 0 0 indexpdt_dev$o
S 12704 22 1 0 0 6 1 582 68031 40000000 1000 A 0 0 0 0 0 0 0 12700 0 0 0 0 12701 0 0 0 0 0 0 0 0 0 0 582 0 0 0 0 indexpdt_dev$arrdsc
S 12705 6 4 0 0 6 12712 582 68051 40800006 0 A 0 0 0 0 0 400 0 0 0 0 0 0 12846 0 0 0 0 0 0 0 0 0 0 582 0 0 0 0 z_b_76
S 12706 7 6 0 0 3763 1 582 68058 10a08024 51 A 0 0 0 0 0 0 12708 0 0 0 12710 0 0 0 0 0 0 0 0 12707 0 0 12709 582 0 0 0 0 u_ro_dev
S 12707 8 4 0 0 3766 12714 582 68067 40822064 1020 A 0 0 0 0 0 5344 0 0 0 0 0 0 12851 0 0 0 0 0 0 0 0 0 0 582 0 0 0 0 u_ro_dev$sd
S 12708 6 4 0 0 7 12709 582 68079 40802061 1020 A 0 0 0 0 0 5416 0 0 0 0 0 0 12851 0 0 0 0 0 0 0 0 0 0 582 0 0 0 0 u_ro_dev$p
S 12709 6 4 0 0 7 12707 582 68090 40802060 1020 A 0 0 0 0 0 5424 0 0 0 0 0 0 12851 0 0 0 0 0 0 0 0 0 0 582 0 0 0 0 u_ro_dev$o
S 12710 22 1 0 0 8 1 582 68101 40000000 1000 A 0 0 0 0 0 0 0 12706 0 0 0 0 12707 0 0 0 0 0 0 0 0 0 0 582 0 0 0 0 u_ro_dev$arrdsc
S 12711 7 6 0 0 3769 1 582 68117 10a08024 51 A 0 0 0 0 0 0 12714 0 0 0 12716 0 0 0 0 0 0 0 0 12713 0 0 12715 582 0 0 0 0 u_lo_dev
S 12712 6 4 0 0 6 12717 582 68126 40800006 0 A 0 0 0 0 0 404 0 0 0 0 0 0 12846 0 0 0 0 0 0 0 0 0 0 582 0 0 0 0 z_b_77
S 12713 8 4 0 0 3772 12720 582 68133 40822064 1020 A 0 0 0 0 0 5432 0 0 0 0 0 0 12851 0 0 0 0 0 0 0 0 0 0 582 0 0 0 0 u_lo_dev$sd
S 12714 6 4 0 0 7 12715 582 68145 40802061 1020 A 0 0 0 0 0 5504 0 0 0 0 0 0 12851 0 0 0 0 0 0 0 0 0 0 582 0 0 0 0 u_lo_dev$p
S 12715 6 4 0 0 7 12713 582 68156 40802060 1020 A 0 0 0 0 0 5512 0 0 0 0 0 0 12851 0 0 0 0 0 0 0 0 0 0 582 0 0 0 0 u_lo_dev$o
S 12716 22 1 0 0 8 1 582 68167 40000000 1000 A 0 0 0 0 0 0 0 12711 0 0 0 0 12713 0 0 0 0 0 0 0 0 0 0 582 0 0 0 0 u_lo_dev$arrdsc
S 12717 6 4 0 0 6 12723 582 68183 40800006 0 A 0 0 0 0 0 408 0 0 0 0 0 0 12846 0 0 0 0 0 0 0 0 0 0 582 0 0 0 0 z_b_78
S 12718 7 6 0 0 3775 1 582 68190 10a08024 51 A 0 0 0 0 0 0 12720 0 0 0 12722 0 0 0 0 0 0 0 0 12719 0 0 12721 582 0 0 0 0 cru_states_dev
S 12719 8 4 0 0 3778 12726 582 68205 40822064 1020 A 0 0 0 0 0 5520 0 0 0 0 0 0 12851 0 0 0 0 0 0 0 0 0 0 582 0 0 0 0 cru_states_dev$sd
S 12720 6 4 0 0 7 12721 582 68223 40802061 1020 A 0 0 0 0 0 5592 0 0 0 0 0 0 12851 0 0 0 0 0 0 0 0 0 0 582 0 0 0 0 cru_states_dev$p
S 12721 6 4 0 0 7 12719 582 68240 40802060 1020 A 0 0 0 0 0 5600 0 0 0 0 0 0 12851 0 0 0 0 0 0 0 0 0 0 582 0 0 0 0 cru_states_dev$o
S 12722 22 1 0 0 8 1 582 68257 40000000 1000 A 0 0 0 0 0 0 0 12718 0 0 0 0 12719 0 0 0 0 0 0 0 0 0 0 582 0 0 0 0 cru_states_dev$arrdsc
S 12723 6 4 0 0 6 12730 582 68279 40800006 0 A 0 0 0 0 0 412 0 0 0 0 0 0 12846 0 0 0 0 0 0 0 0 0 0 582 0 0 0 0 z_b_79
S 12724 7 6 0 0 3781 1 582 68286 10a08024 51 A 0 0 0 0 0 0 12726 0 0 0 12728 0 0 0 0 0 0 0 0 12725 0 0 12727 582 0 0 0 0 ryrgate_dev
S 12725 8 4 0 0 3784 12732 582 68298 40822064 1020 A 0 0 0 0 0 5608 0 0 0 0 0 0 12851 0 0 0 0 0 0 0 0 0 0 582 0 0 0 0 ryrgate_dev$sd
S 12726 6 4 0 0 7 12727 582 68313 40802061 1020 A 0 0 0 0 0 5680 0 0 0 0 0 0 12851 0 0 0 0 0 0 0 0 0 0 582 0 0 0 0 ryrgate_dev$p
S 12727 6 4 0 0 7 12725 582 68327 40802060 1020 A 0 0 0 0 0 5688 0 0 0 0 0 0 12851 0 0 0 0 0 0 0 0 0 0 582 0 0 0 0 ryrgate_dev$o
S 12728 22 1 0 0 8 1 582 68341 40000000 1000 A 0 0 0 0 0 0 0 12724 0 0 0 0 12725 0 0 0 0 0 0 0 0 0 0 582 0 0 0 0 ryrgate_dev$arrdsc
S 12729 7 6 0 0 3787 1 582 68360 10a08024 51 A 0 0 0 0 0 0 12732 0 0 0 12734 0 0 0 0 0 0 0 0 12731 0 0 12733 582 0 0 0 0 dhprgate_dev
S 12730 6 4 0 0 6 12735 582 68373 40800006 0 A 0 0 0 0 0 416 0 0 0 0 0 0 12846 0 0 0 0 0 0 0 0 0 0 582 0 0 0 0 z_b_80
S 12731 8 4 0 0 3790 12738 582 68380 40822064 1020 A 0 0 0 0 0 5696 0 0 0 0 0 0 12851 0 0 0 0 0 0 0 0 0 0 582 0 0 0 0 dhprgate_dev$sd
S 12732 6 4 0 0 7 12733 582 68396 40802061 1020 A 0 0 0 0 0 5768 0 0 0 0 0 0 12851 0 0 0 0 0 0 0 0 0 0 582 0 0 0 0 dhprgate_dev$p
S 12733 6 4 0 0 7 12731 582 68411 40802060 1020 A 0 0 0 0 0 5776 0 0 0 0 0 0 12851 0 0 0 0 0 0 0 0 0 0 582 0 0 0 0 dhprgate_dev$o
S 12734 22 1 0 0 8 1 582 68426 40000000 1000 A 0 0 0 0 0 0 0 12729 0 0 0 0 12731 0 0 0 0 0 0 0 0 0 0 582 0 0 0 0 dhprgate_dev$arrdsc
S 12735 6 4 0 0 6 12741 582 68446 40800006 0 A 0 0 0 0 0 420 0 0 0 0 0 0 12846 0 0 0 0 0 0 0 0 0 0 582 0 0 0 0 z_b_81
S 12736 7 6 0 0 3793 1 582 68453 10a08024 51 A 0 0 0 0 0 0 12738 0 0 0 12740 0 0 0 0 0 0 0 0 12737 0 0 12739 582 0 0 0 0 j_efflux_dev
S 12737 8 4 0 0 3796 12744 582 68466 40822064 1020 A 0 0 0 0 0 5784 0 0 0 0 0 0 12851 0 0 0 0 0 0 0 0 0 0 582 0 0 0 0 j_efflux_dev$sd
S 12738 6 4 0 0 7 12739 582 68482 40802061 1020 A 0 0 0 0 0 5856 0 0 0 0 0 0 12851 0 0 0 0 0 0 0 0 0 0 582 0 0 0 0 j_efflux_dev$p
S 12739 6 4 0 0 7 12737 582 68497 40802060 1020 A 0 0 0 0 0 5864 0 0 0 0 0 0 12851 0 0 0 0 0 0 0 0 0 0 582 0 0 0 0 j_efflux_dev$o
S 12740 22 1 0 0 6 1 582 68512 40000000 1000 A 0 0 0 0 0 0 0 12736 0 0 0 0 12737 0 0 0 0 0 0 0 0 0 0 582 0 0 0 0 j_efflux_dev$arrdsc
S 12741 6 4 0 0 6 12747 582 68532 40800006 0 A 0 0 0 0 0 424 0 0 0 0 0 0 12846 0 0 0 0 0 0 0 0 0 0 582 0 0 0 0 z_b_82
S 12742 7 6 0 0 3799 1 582 68539 10a08024 51 A 0 0 0 0 0 0 12744 0 0 0 12746 0 0 0 0 0 0 0 0 12743 0 0 12745 582 0 0 0 0 j_refill_dev
S 12743 8 4 0 0 3802 12750 582 68552 40822064 1020 A 0 0 0 0 0 5872 0 0 0 0 0 0 12851 0 0 0 0 0 0 0 0 0 0 582 0 0 0 0 j_refill_dev$sd
S 12744 6 4 0 0 7 12745 582 68568 40802061 1020 A 0 0 0 0 0 5944 0 0 0 0 0 0 12851 0 0 0 0 0 0 0 0 0 0 582 0 0 0 0 j_refill_dev$p
S 12745 6 4 0 0 7 12743 582 68583 40802060 1020 A 0 0 0 0 0 5952 0 0 0 0 0 0 12851 0 0 0 0 0 0 0 0 0 0 582 0 0 0 0 j_refill_dev$o
S 12746 22 1 0 0 6 1 582 68598 40000000 1000 A 0 0 0 0 0 0 0 12742 0 0 0 0 12743 0 0 0 0 0 0 0 0 0 0 582 0 0 0 0 j_refill_dev$arrdsc
S 12747 6 4 0 0 6 12753 582 68618 40800006 0 A 0 0 0 0 0 428 0 0 0 0 0 0 12846 0 0 0 0 0 0 0 0 0 0 582 0 0 0 0 z_b_83
S 12748 7 6 0 0 3805 1 582 68625 10a08024 51 A 0 0 0 0 0 0 12750 0 0 0 12752 0 0 0 0 0 0 0 0 12749 0 0 12751 582 0 0 0 0 i_dhpr_dev
S 12749 8 4 0 0 3808 12762 582 68636 40822064 1020 A 0 0 0 0 0 5960 0 0 0 0 0 0 12851 0 0 0 0 0 0 0 0 0 0 582 0 0 0 0 i_dhpr_dev$sd
S 12750 6 4 0 0 7 12751 582 68650 40802061 1020 A 0 0 0 0 0 6032 0 0 0 0 0 0 12851 0 0 0 0 0 0 0 0 0 0 582 0 0 0 0 i_dhpr_dev$p
S 12751 6 4 0 0 7 12749 582 68663 40802060 1020 A 0 0 0 0 0 6040 0 0 0 0 0 0 12851 0 0 0 0 0 0 0 0 0 0 582 0 0 0 0 i_dhpr_dev$o
S 12752 22 1 0 0 6 1 582 68676 40000000 1000 A 0 0 0 0 0 0 0 12748 0 0 0 0 12749 0 0 0 0 0 0 0 0 0 0 582 0 0 0 0 i_dhpr_dev$arrdsc
S 12753 6 4 0 0 6 12759 582 68694 40800006 0 A 0 0 0 0 0 432 0 0 0 0 0 0 12846 0 0 0 0 0 0 0 0 0 0 582 0 0 0 0 z_b_84
S 12754 7 6 0 0 3811 1 582 68701 12a00024 51 A 0 0 0 0 0 0 12756 0 0 0 12758 0 0 0 0 0 0 0 0 12755 0 0 12757 582 0 0 0 0 i_dhpr
S 12755 8 4 0 0 3814 12768 582 68708 40822064 1020 A 0 0 0 0 0 6048 0 0 0 0 0 0 12846 0 0 0 0 0 0 0 0 0 0 582 0 0 0 0 i_dhpr$sd
S 12756 6 4 0 0 7 12757 582 68718 40802061 1020 A 0 0 0 0 0 6120 0 0 0 0 0 0 12846 0 0 0 0 0 0 0 0 0 0 582 0 0 0 0 i_dhpr$p
S 12757 6 4 0 0 7 12755 582 68727 40802060 1020 A 0 0 0 0 0 6128 0 0 0 0 0 0 12846 0 0 0 0 0 0 0 0 0 0 582 0 0 0 0 i_dhpr$o
S 12758 22 1 0 0 6 1 582 68736 40000000 1000 A 0 0 0 0 0 0 0 12754 0 0 0 0 12755 0 0 0 0 0 0 0 0 0 0 582 0 0 0 0 i_dhpr$arrdsc
S 12759 6 4 0 0 6 12765 582 68750 40800006 0 A 0 0 0 0 0 436 0 0 0 0 0 0 12846 0 0 0 0 0 0 0 0 0 0 582 0 0 0 0 z_b_85
S 12760 7 6 0 0 3817 1 582 68757 10a08024 51 A 0 0 0 0 0 0 12762 0 0 0 12764 0 0 0 0 0 0 0 0 12761 0 0 12763 582 0 0 0 0 j_ryr_dev
S 12761 8 4 0 0 3820 1 582 68767 40822064 1020 A 0 0 0 0 0 6136 0 0 0 0 0 0 12851 0 0 0 0 0 0 0 0 0 0 582 0 0 0 0 j_ryr_dev$sd
S 12762 6 4 0 0 7 12763 582 68780 40802061 1020 A 0 0 0 0 0 6208 0 0 0 0 0 0 12851 0 0 0 0 0 0 0 0 0 0 582 0 0 0 0 j_ryr_dev$p
S 12763 6 4 0 0 7 12761 582 68792 40802060 1020 A 0 0 0 0 0 6216 0 0 0 0 0 0 12851 0 0 0 0 0 0 0 0 0 0 582 0 0 0 0 j_ryr_dev$o
S 12764 22 1 0 0 6 1 582 68804 40000000 1000 A 0 0 0 0 0 0 0 12760 0 0 0 0 12761 0 0 0 0 0 0 0 0 0 0 582 0 0 0 0 j_ryr_dev$arrdsc
S 12765 6 4 0 0 6 12817 582 68821 40800006 0 A 0 0 0 0 0 440 0 0 0 0 0 0 12846 0 0 0 0 0 0 0 0 0 0 582 0 0 0 0 z_b_86
S 12766 7 6 0 0 3823 1 582 68828 12a00024 51 A 0 0 0 0 0 0 12768 0 0 0 12770 0 0 0 0 0 0 0 0 12767 0 0 12769 582 0 0 0 0 cads_total
S 12767 8 4 0 0 3826 12832 582 68839 40822064 1020 A 0 0 0 0 0 6224 0 0 0 0 0 0 12846 0 0 0 0 0 0 0 0 0 0 582 0 0 0 0 cads_total$sd
S 12768 6 4 0 0 7 12769 582 68853 40802061 1020 A 0 0 0 0 0 6296 0 0 0 0 0 0 12846 0 0 0 0 0 0 0 0 0 0 582 0 0 0 0 cads_total$p
S 12769 6 4 0 0 7 12767 582 68866 40802060 1020 A 0 0 0 0 0 6304 0 0 0 0 0 0 12846 0 0 0 0 0 0 0 0 0 0 582 0 0 0 0 cads_total$o
S 12770 22 1 0 0 8 1 582 68879 40000000 1000 A 0 0 0 0 0 0 0 12766 0 0 0 0 12767 0 0 0 0 0 0 0 0 0 0 582 0 0 0 0 cads_total$arrdsc
S 12771 6 4 0 0 9 12772 582 68897 4 0 A 0 0 0 0 0 296 0 0 0 0 0 0 12850 0 0 0 0 0 0 0 0 0 0 582 0 0 0 0 beta_myo
S 12772 6 4 0 0 9 12773 582 68906 4 0 A 0 0 0 0 0 304 0 0 0 0 0 0 12850 0 0 0 0 0 0 0 0 0 0 582 0 0 0 0 vm
S 12773 6 4 0 0 9 12774 582 68909 4 0 A 0 0 0 0 0 312 0 0 0 0 0 0 12850 0 0 0 0 0 0 0 0 0 0 582 0 0 0 0 e_ca
S 12774 6 4 0 0 9 12775 582 68914 4 0 A 0 0 0 0 0 320 0 0 0 0 0 0 12850 0 0 0 0 0 0 0 0 0 0 582 0 0 0 0 e_na
S 12775 6 4 0 0 9 12776 582 68919 4 0 A 0 0 0 0 0 328 0 0 0 0 0 0 12850 0 0 0 0 0 0 0 0 0 0 582 0 0 0 0 e_k
S 12776 6 4 0 0 9 12777 582 68923 4 0 A 0 0 0 0 0 336 0 0 0 0 0 0 12850 0 0 0 0 0 0 0 0 0 0 582 0 0 0 0 e_k1
S 12777 6 4 0 0 9 12778 582 68928 4 0 A 0 0 0 0 0 344 0 0 0 0 0 0 12850 0 0 0 0 0 0 0 0 0 0 582 0 0 0 0 i_ncx
S 12778 6 4 0 0 9 12779 582 68934 4 0 A 0 0 0 0 0 352 0 0 0 0 0 0 12850 0 0 0 0 0 0 0 0 0 0 582 0 0 0 0 i_na
S 12779 6 4 0 0 9 12780 582 68939 4 0 A 0 0 0 0 0 360 0 0 0 0 0 0 12850 0 0 0 0 0 0 0 0 0 0 582 0 0 0 0 i_k1
S 12780 6 4 0 0 9 12781 582 68944 4 0 A 0 0 0 0 0 368 0 0 0 0 0 0 12850 0 0 0 0 0 0 0 0 0 0 582 0 0 0 0 i_bk
S 12781 6 4 0 0 9 12782 582 68949 4 0 A 0 0 0 0 0 376 0 0 0 0 0 0 12850 0 0 0 0 0 0 0 0 0 0 582 0 0 0 0 i_bca
S 12782 6 4 0 0 9 12783 582 68955 4 0 A 0 0 0 0 0 384 0 0 0 0 0 0 12850 0 0 0 0 0 0 0 0 0 0 582 0 0 0 0 i_nak
S 12783 6 4 0 0 9 12784 582 68961 4 0 A 0 0 0 0 0 392 0 0 0 0 0 0 12850 0 0 0 0 0 0 0 0 0 0 582 0 0 0 0 i_pmca
S 12784 6 4 0 0 9 12785 582 68968 4 0 A 0 0 0 0 0 400 0 0 0 0 0 0 12850 0 0 0 0 0 0 0 0 0 0 582 0 0 0 0 i_k
S 12785 6 4 0 0 9 12786 582 68972 4 0 A 0 0 0 0 0 408 0 0 0 0 0 0 12850 0 0 0 0 0 0 0 0 0 0 582 0 0 0 0 i_kp
S 12786 6 4 0 0 9 12787 582 68977 4 0 A 0 0 0 0 0 416 0 0 0 0 0 0 12850 0 0 0 0 0 0 0 0 0 0 582 0 0 0 0 i_app
S 12787 6 4 0 0 9 12788 582 68983 4 0 A 0 0 0 0 0 424 0 0 0 0 0 0 12850 0 0 0 0 0 0 0 0 0 0 582 0 0 0 0 i_app2
S 12788 6 4 0 0 9 12789 582 68990 4 0 A 0 0 0 0 0 432 0 0 0 0 0 0 12850 0 0 0 0 0 0 0 0 0 0 582 0 0 0 0 i_app3
S 12789 6 4 0 0 9 12790 582 68997 4 0 A 0 0 0 0 0 440 0 0 0 0 0 0 12850 0 0 0 0 0 0 0 0 0 0 582 0 0 0 0 i_bna
S 12790 6 4 0 0 9 12791 582 69003 4 0 A 0 0 0 0 0 448 0 0 0 0 0 0 12850 0 0 0 0 0 0 0 0 0 0 582 0 0 0 0 i_ktof
S 12791 6 4 0 0 9 12792 582 69010 4 0 A 0 0 0 0 0 456 0 0 0 0 0 0 12850 0 0 0 0 0 0 0 0 0 0 582 0 0 0 0 i_kss
S 12792 6 4 0 0 9 12793 582 69016 4 0 A 0 0 0 0 0 464 0 0 0 0 0 0 12850 0 0 0 0 0 0 0 0 0 0 582 0 0 0 0 i_ktos
S 12793 6 4 0 0 9 12794 582 69023 4 0 A 0 0 0 0 0 472 0 0 0 0 0 0 12850 0 0 0 0 0 0 0 0 0 0 582 0 0 0 0 i_dhpr_nj_t
S 12794 6 4 0 0 9 12795 582 69035 4 0 A 0 0 0 0 0 480 0 0 0 0 0 0 12850 0 0 0 0 0 0 0 0 0 0 582 0 0 0 0 j_ncx
S 12795 6 4 0 0 9 12796 582 69041 4 0 A 0 0 0 0 0 488 0 0 0 0 0 0 12850 0 0 0 0 0 0 0 0 0 0 582 0 0 0 0 j_serca
S 12796 6 4 0 0 9 12797 582 69049 4 0 A 0 0 0 0 0 496 0 0 0 0 0 0 12850 0 0 0 0 0 0 0 0 0 0 582 0 0 0 0 j_ryr_nj_t
S 12797 6 4 0 0 9 12798 582 69060 4 0 A 0 0 0 0 0 504 0 0 0 0 0 0 12850 0 0 0 0 0 0 0 0 0 0 582 0 0 0 0 j_ca_sarmem
S 12798 6 4 0 0 9 12799 582 69072 4 0 A 0 0 0 0 0 512 0 0 0 0 0 0 12850 0 0 0 0 0 0 0 0 0 0 582 0 0 0 0 nsp_ca
S 12799 6 4 0 0 9 12800 582 69079 4 0 A 0 0 0 0 0 520 0 0 0 0 0 0 12850 0 0 0 0 0 0 0 0 0 0 582 0 0 0 0 nsp_k
S 12800 6 4 0 0 9 12801 582 69085 4 0 A 0 0 0 0 0 528 0 0 0 0 0 0 12850 0 0 0 0 0 0 0 0 0 0 582 0 0 0 0 nsp_na
S 12801 6 4 0 0 9 12802 582 69092 4 0 A 0 0 0 0 0 536 0 0 0 0 0 0 12850 0 0 0 0 0 0 0 0 0 0 582 0 0 0 0 j_leak
S 12802 6 4 0 0 9 12803 582 69099 4 0 A 0 0 0 0 0 544 0 0 0 0 0 0 12850 0 0 0 0 0 0 0 0 0 0 582 0 0 0 0 j_catrpn
S 12803 6 4 0 0 9 12804 582 69108 4 0 A 0 0 0 0 0 552 0 0 0 0 0 0 12850 0 0 0 0 0 0 0 0 0 0 582 0 0 0 0 j_ryr_orphan
S 12804 6 4 0 0 9 12805 582 69121 4 0 A 0 0 0 0 0 560 0 0 0 0 0 0 12850 0 0 0 0 0 0 0 0 0 0 582 0 0 0 0 j_cacm
S 12805 6 4 0 0 9 12806 582 69128 4 0 A 0 0 0 0 0 568 0 0 0 0 0 0 12850 0 0 0 0 0 0 0 0 0 0 582 0 0 0 0 j_casl
S 12806 6 4 0 0 9 12807 582 69135 4 0 A 0 0 0 0 0 576 0 0 0 0 0 0 12850 0 0 0 0 0 0 0 0 0 0 582 0 0 0 0 j_casr
S 12807 6 4 0 0 9 12808 582 69142 4 0 A 0 0 0 0 0 584 0 0 0 0 0 0 12850 0 0 0 0 0 0 0 0 0 0 582 0 0 0 0 j_caf
S 12808 6 4 0 0 9 12809 582 69148 4 0 A 0 0 0 0 0 592 0 0 0 0 0 0 12850 0 0 0 0 0 0 0 0 0 0 582 0 0 0 0 ak1
S 12809 6 4 0 0 9 12810 582 69152 4 0 A 0 0 0 0 0 600 0 0 0 0 0 0 12850 0 0 0 0 0 0 0 0 0 0 582 0 0 0 0 bk1
S 12810 6 4 0 0 9 12811 582 69156 4 0 A 0 0 0 0 0 608 0 0 0 0 0 0 12850 0 0 0 0 0 0 0 0 0 0 582 0 0 0 0 k1_inf
S 12811 6 4 0 0 9 12812 582 69163 4 0 A 0 0 0 0 0 616 0 0 0 0 0 0 12850 0 0 0 0 0 0 0 0 0 0 582 0 0 0 0 x_i
S 12812 6 4 0 0 9 12813 582 8662 4 0 A 0 0 0 0 0 624 0 0 0 0 0 0 12850 0 0 0 0 0 0 0 0 0 0 582 0 0 0 0 x
S 12813 6 4 0 0 9 12814 582 69167 4 0 A 0 0 0 0 0 632 0 0 0 0 0 0 12850 0 0 0 0 0 0 0 0 0 0 582 0 0 0 0 i_nsna
S 12814 6 4 0 0 9 12815 582 69174 4 0 A 0 0 0 0 0 640 0 0 0 0 0 0 12850 0 0 0 0 0 0 0 0 0 0 582 0 0 0 0 i_nsca
S 12815 6 4 0 0 9 12816 582 69181 4 0 A 0 0 0 0 0 648 0 0 0 0 0 0 12850 0 0 0 0 0 0 0 0 0 0 582 0 0 0 0 i_nsk
S 12816 6 4 0 0 9 12820 582 69187 4 0 A 0 0 0 0 0 656 0 0 0 0 0 0 12850 0 0 0 0 0 0 0 0 0 0 582 0 0 0 0 g_k
S 12817 6 4 0 0 6 12818 582 69191 4 0 A 0 0 0 0 0 444 0 0 0 0 0 0 12846 0 0 0 0 0 0 0 0 0 0 582 0 0 0 0 num_states_nj
S 12818 6 4 0 0 6 12819 582 69205 4 0 A 0 0 0 0 0 448 0 0 0 0 0 0 12846 0 0 0 0 0 0 0 0 0 0 582 0 0 0 0 num_fields4currents
S 12819 6 4 0 0 6 12827 582 69225 4 0 A 0 0 0 0 0 452 0 0 0 0 0 0 12846 0 0 0 0 0 0 0 0 0 0 582 0 0 0 0 num_individual_fields
S 12820 6 4 0 0 9 12821 582 69247 4 0 A 0 0 0 0 0 664 0 0 0 0 0 0 12850 0 0 0 0 0 0 0 0 0 0 582 0 0 0 0 cab_htrpn
S 12821 6 4 0 0 9 12822 582 69257 4 0 A 0 0 0 0 0 672 0 0 0 0 0 0 12850 0 0 0 0 0 0 0 0 0 0 582 0 0 0 0 caf
S 12822 6 4 0 0 9 12823 582 69261 4 0 A 0 0 0 0 0 680 0 0 0 0 0 0 12850 0 0 0 0 0 0 0 0 0 0 582 0 0 0 0 cacm
S 12823 6 4 0 0 9 12824 582 69266 4 0 A 0 0 0 0 0 688 0 0 0 0 0 0 12850 0 0 0 0 0 0 0 0 0 0 582 0 0 0 0 casl
S 12824 6 4 0 0 9 12826 582 69271 4 0 A 0 0 0 0 0 696 0 0 0 0 0 0 12850 0 0 0 0 0 0 0 0 0 0 582 0 0 0 0 casr
S 12825 16 1 0 0 6 1 582 69276 4 400000 A 0 0 0 0 0 0 0 0 100 793 0 0 0 0 0 0 0 0 0 0 0 0 0 582 0 0 0 0 num_entries_datasummary
S 12826 7 4 0 4 3829 12839 582 69300 800004 100 A 0 0 0 0 0 704 0 0 0 0 0 0 12850 0 0 0 0 0 0 0 0 0 0 582 0 0 0 0 summary_data
S 12827 6 4 0 0 6 12829 582 69313 4 0 A 0 0 0 0 0 456 0 0 0 0 0 0 12846 0 0 0 0 0 0 0 0 0 0 582 0 0 0 0 count_summarydata
S 12828 7 4 0 4 3834 12835 582 69331 800004 100 A 0 0 0 0 0 704 0 0 0 0 0 0 12849 0 0 0 0 0 0 0 0 0 0 582 0 0 0 0 description_summarydata
S 12829 6 4 0 0 6 12836 582 69355 40800006 0 A 0 0 0 0 0 460 0 0 0 0 0 0 12846 0 0 0 0 0 0 0 0 0 0 582 0 0 0 0 z_b_87
S 12830 7 6 0 0 3837 1 582 69362 10a00024 51 A 0 0 0 0 0 0 12832 0 0 0 12834 0 0 0 0 0 0 0 0 12831 0 0 12833 582 0 0 0 0 p_nj
S 12831 8 4 0 0 3840 12292 582 69367 40822064 1020 A 0 0 0 0 0 6312 0 0 0 0 0 0 12846 0 0 0 0 0 0 0 0 0 0 582 0 0 0 0 p_nj$sd
S 12832 6 4 0 0 7 12833 582 69375 40802061 1020 A 0 0 0 0 0 6384 0 0 0 0 0 0 12846 0 0 0 0 0 0 0 0 0 0 582 0 0 0 0 p_nj$p
S 12833 6 4 0 0 7 12831 582 69382 40802060 1020 A 0 0 0 0 0 6392 0 0 0 0 0 0 12846 0 0 0 0 0 0 0 0 0 0 582 0 0 0 0 p_nj$o
S 12834 22 1 0 0 8 1 582 69389 40000000 1000 A 0 0 0 0 0 0 0 12830 0 0 0 0 12831 0 0 0 0 0 0 0 0 0 0 582 0 0 0 0 p_nj$arrdsc
S 12835 6 4 0 0 3843 1 582 2546 4 0 A 0 0 0 0 0 4704 0 0 0 0 0 0 12849 0 0 0 0 0 0 0 0 0 0 582 0 0 0 0 date
S 12836 7 4 0 4 3845 12837 582 69401 800004 100 A 0 0 0 0 0 464 0 0 0 0 0 0 12846 0 0 0 0 0 0 0 0 0 0 582 0 0 0 0 values
S 12837 6 4 0 0 3305 12838 582 61136 4 0 A 0 0 0 0 0 496 0 0 0 0 0 0 12846 0 0 0 0 0 0 0 0 0 0 582 0 0 0 0 file_struct
S 12838 6 4 0 0 16 1 582 69408 4 0 A 0 0 0 0 0 1712 0 0 0 0 0 0 12846 0 0 0 0 0 0 0 0 0 0 582 0 0 0 0 is_being_clamped
S 12839 6 4 0 0 56 12842 582 26901 4 0 A 0 0 0 0 0 1504 0 0 0 0 0 0 12850 0 0 0 0 0 0 0 0 0 0 582 0 0 0 0 saruobj
S 12840 16 0 0 0 9 1 582 69425 4 400000 A 0 0 0 0 0 0 0 0 12841 6633 0 0 0 0 0 0 0 0 0 0 0 0 0 582 0 0 0 0 ramp_time_reference
S 12841 3 0 0 0 9 0 1 0 0 0 A 0 0 0 0 0 0 0 0 1062232653 -755914244 0 0 0 0 0 0 0 0 0 0 0 0 0 0 0 0 0 0 9
S 12842 6 4 0 0 9 12843 582 69452 4 0 A 0 0 0 0 0 1512 0 0 0 0 0 0 12850 0 0 0 0 0 0 0 0 0 0 582 0 0 0 0 ramp_time
S 12843 6 4 0 0 56 12844 582 69462 4 0 A 0 0 0 0 0 1520 0 0 0 0 0 0 12850 0 0 0 0 0 0 0 0 0 0 582 0 0 0 0 odata_d
S 12844 6 4 0 0 9 12845 582 69470 4 0 A 0 0 0 0 0 1528 0 0 0 0 0 0 12850 0 0 0 0 0 0 0 0 0 0 582 0 0 0 0 dp_arg1
S 12845 6 4 0 0 9 1 582 69478 4 0 A 0 0 0 0 0 1536 0 0 0 0 0 0 12850 0 0 0 0 0 0 0 0 0 0 582 0 0 0 0 dp_arg2
S 12846 11 0 0 4 8 7487 582 69486 40800000 805000 A 0 0 0 0 0 3348 0 0 12299 12838 0 0 0 0 0 0 0 0 0 0 0 0 0 0 0 0 0 0 _ecc_gpu_utility$0
S 12847 11 0 0 0 8 12846 582 69505 40800000 805000 A 0 0 0 0 0 28 0 0 12293 12342 0 0 0 0 0 0 0 0 0 0 0 0 0 0 0 0 0 0 _ecc_gpu_utility$8
S 12848 11 0 0 0 8 12847 582 69524 40800000 805080 A 0 0 0 0 0 280 0 0 12325 12565 0 0 0 0 0 0 0 0 0 0 0 0 0 0 0 0 0 0 _ecc_gpu_utility$17
S 12849 11 0 0 4 8 12848 582 69544 40800000 805000 A 0 0 0 0 0 4712 0 0 12344 12835 0 0 0 0 0 0 0 0 0 0 0 0 0 0 0 0 0 0 _ecc_gpu_utility$1
S 12850 11 0 0 4 8 12849 582 69563 40800000 805000 A 0 0 0 0 0 1544 0 0 12346 12845 0 0 0 0 0 0 0 0 0 0 0 0 0 0 0 0 0 0 _ecc_gpu_utility$2
S 12851 11 0 0 0 8 12850 582 69582 40808000 805000 A 0 0 0 0 0 4768 0 0 12316 12761 0 0 0 0 0 0 0 0 0 0 0 0 0 0 0 0 0 0 _ecc_gpu_utility$16
S 12852 23 5 0 0 0 12853 582 69602 0 0 A 0 0 0 0 0 0 0 0 0 0 0 0 0 0 0 0 0 0 0 0 0 0 0 0 0 0 0 0 set_device_constant
S 12853 14 5 0 0 0 1 12852 69602 0 400000 A 0 0 0 0 0 0 0 6931 0 0 0 0 0 0 0 0 0 0 0 0 0 280 0 582 0 0 0 0 set_device_constant
F 12853 0
S 12854 23 5 0 0 0 12855 582 69622 0 0 A 0 0 0 0 0 0 0 0 0 0 0 0 0 0 0 0 0 0 0 0 0 0 0 0 0 0 0 0 allocate_data
S 12855 14 5 0 0 0 1 12854 69622 0 400000 A 0 0 0 0 0 0 0 6932 0 0 0 0 0 0 0 0 0 0 0 0 0 319 0 582 0 0 0 0 allocate_data
F 12855 0
S 12856 23 5 0 0 6 12858 582 69636 4 0 A 0 0 0 0 0 0 0 0 0 0 0 0 0 0 0 0 0 0 0 0 0 0 0 0 0 0 0 0 init_simulation
S 12857 1 3 0 0 6 1 12856 69652 4 1003000 A 0 0 0 0 0 0 0 0 0 0 0 0 0 0 0 0 0 0 0 0 0 0 0 0 0 0 0 0 res
S 12858 14 5 0 0 6 1 12856 69636 4 1400000 A 0 0 0 0 0 0 0 6933 0 0 0 12857 0 0 0 0 0 0 0 0 0 520 0 582 0 0 0 0 init_simulation
F 12858 0
S 12859 23 5 0 1 0 12860 582 69656 0 0 A 0 0 0 0 0 0 0 0 0 0 0 0 0 0 0 0 0 0 0 0 0 0 0 0 0 0 0 0 continue_simulation
S 12860 14 5 0 1 0 1 12859 69656 0 400000 A 0 0 0 0 0 0 0 6934 0 0 0 0 0 0 0 0 0 0 0 0 0 775 0 582 0 0 0 0 continue_simulation
F 12860 0
S 12861 23 5 0 0 0 12862 582 69676 0 0 A 0 0 0 0 0 0 0 0 0 0 0 0 0 0 0 0 0 0 0 0 0 0 0 0 0 0 0 0 finalize_simulation
S 12862 14 5 0 0 0 1 12861 69676 0 400000 A 0 0 0 0 0 0 0 6935 0 0 0 0 0 0 0 0 0 0 0 0 0 824 0 582 0 0 0 0 finalize_simulation
F 12862 0
S 12863 23 5 0 0 0 12864 582 69696 0 0 A 0 0 0 0 0 0 0 0 0 0 0 0 0 0 0 0 0 0 0 0 0 0 0 0 0 0 0 0 reset_data
S 12864 14 5 0 0 0 1 12863 69696 0 400000 A 0 0 0 0 0 0 0 6936 0 0 0 0 0 0 0 0 0 0 0 0 0 837 0 582 0 0 0 0 reset_data
F 12864 0
S 12865 23 5 0 0 6 12869 582 69707 4 0 A 0 0 0 0 0 0 0 0 0 0 0 0 0 0 0 0 0 0 0 0 0 0 0 0 0 0 0 0 simulate_nextsteps
S 12866 1 3 1 0 6 1 12865 69726 4 3000 A 0 0 0 0 0 0 0 0 0 0 0 0 0 0 0 0 0 0 0 0 0 0 0 0 0 0 0 0 nsteps
S 12867 1 3 0 0 6 1 12865 69733 4 1003000 A 0 0 0 0 0 0 0 0 0 0 0 0 0 0 0 0 0 0 0 0 0 0 0 0 0 0 0 0 res
S 12868 1 3 3 0 16 1 12865 33977 4 3000 A 0 0 0 0 0 0 0 0 0 0 0 0 0 0 0 0 0 0 0 0 0 0 0 0 0 0 0 0 is_endsim
S 12869 14 5 0 0 6 1 12865 69707 4 1400000 A 0 0 0 0 0 0 0 6937 2 0 0 12867 0 0 0 0 0 0 0 0 0 975 0 582 0 0 0 0 simulate_nextsteps
F 12869 2 12866 12868
S 12870 23 5 0 4 0 12871 582 69737 0 0 A 0 0 0 0 0 0 0 0 0 0 0 0 0 0 0 0 0 0 0 0 0 0 0 0 0 0 0 0 analyze_sparks
S 12871 14 5 0 4 0 1 12870 69737 0 400000 A 0 0 0 0 0 0 0 6940 2 0 0 0 0 0 0 0 0 0 0 0 0 2411 0 582 0 0 0 0 analyze_sparks
F 12871 2 12872 12873
S 12872 1 3 0 0 8 1 12870 69752 4 7000 A 0 0 0 0 0 0 0 0 0 0 0 0 0 0 0 0 0 0 0 0 0 0 0 0 0 0 0 0 _V_time
S 12873 1 3 0 0 8 1 12870 69760 4 7000 A 0 0 0 0 0 0 0 0 0 0 0 0 0 0 0 0 0 0 0 0 0 0 0 0 0 0 0 0 _V_ca_nsr
S 12874 23 5 0 0 0 12875 582 69770 0 0 A 0 0 0 0 0 0 0 0 0 0 0 0 0 0 0 0 0 0 0 0 0 0 0 0 0 0 0 0 free_device
S 12875 14 5 0 0 0 1 12874 69770 0 400000 A 0 0 0 0 0 0 0 6943 0 0 0 0 0 0 0 0 0 0 0 0 0 2472 0 582 0 0 0 0 free_device
F 12875 0
S 12876 23 5 0 0 0 12877 582 69782 0 0 A 0 0 0 0 0 0 0 0 0 0 0 0 0 0 0 0 0 0 0 0 0 0 0 0 0 0 0 0 cleanup_gpudata_ecc
S 12877 14 5 0 0 0 1 12876 69782 0 400000 A 0 0 0 0 0 0 0 6944 0 0 0 0 0 0 0 0 0 0 0 0 0 2477 0 582 0 0 0 0 cleanup_gpudata_ecc
F 12877 0
S 12878 23 5 0 0 0 12879 582 69802 0 0 A 0 0 0 0 0 0 0 0 0 0 0 0 0 0 0 0 0 0 0 0 0 0 0 0 0 0 0 0 data_io_init
S 12879 14 5 0 0 0 1 12878 69802 0 400000 A 0 0 0 0 0 0 0 6945 0 0 0 0 0 0 0 0 0 0 0 0 0 2505 0 582 0 0 0 0 data_io_init
F 12879 0
S 12880 23 5 0 0 0 12881 582 69815 0 0 A 0 0 0 0 0 0 0 0 0 0 0 0 0 0 0 0 0 0 0 0 0 0 0 0 0 0 0 0 data_io_write
S 12881 14 5 0 0 0 1 12880 69815 0 400000 A 0 0 0 0 0 0 0 6946 0 0 0 0 0 0 0 0 0 0 0 0 0 2836 0 582 0 0 0 0 data_io_write
F 12881 0
S 12882 23 5 0 0 0 12883 582 69829 0 0 A 0 0 0 0 0 0 0 0 0 0 0 0 0 0 0 0 0 0 0 0 0 0 0 0 0 0 0 0 data_io_finalize
S 12883 14 5 0 0 0 1 12882 69829 0 400000 A 0 0 0 0 0 0 0 6947 0 0 0 0 0 0 0 0 0 0 0 0 0 2849 0 582 0 0 0 0 data_io_finalize
F 12883 0
S 12884 23 5 0 0 0 12885 582 69846 0 0 A 0 0 0 0 0 0 0 0 0 0 0 0 0 0 0 0 0 0 0 0 0 0 0 0 0 0 0 0 init_fluo
S 12885 14 5 0 0 0 1 12884 69846 0 400000 A 0 0 0 0 0 0 0 6948 0 0 0 0 0 0 0 0 0 0 0 0 0 2897 0 582 0 0 0 0 init_fluo
F 12885 0
S 12886 23 5 0 0 0 12887 582 69856 0 0 A 0 0 0 0 0 0 0 0 0 0 0 0 0 0 0 0 0 0 0 0 0 0 0 0 0 0 0 0 loaddata_from_conf
S 12887 14 5 0 0 0 1 12886 69856 0 400000 A 0 0 0 0 0 0 0 6949 0 0 0 0 0 0 0 0 0 0 0 0 0 2932 0 582 0 0 0 0 loaddata_from_conf
F 12887 0
S 12888 23 5 0 0 0 12889 582 69875 0 0 A 0 0 0 0 0 0 0 0 0 0 0 0 0 0 0 0 0 0 0 0 0 0 0 0 0 0 0 0 loaddata_from_restartfile
S 12889 14 5 0 0 0 1 12888 69875 0 400000 A 0 0 0 0 0 0 0 6950 0 0 0 0 0 0 0 0 0 0 0 0 0 2974 0 582 0 0 0 0 loaddata_from_restartfile
F 12889 0
S 12890 23 5 0 0 8 12892 582 69901 0 0 A 0 0 0 0 0 0 0 0 0 0 0 0 0 0 0 0 0 0 0 0 0 0 0 0 0 0 0 0 setup_kernelconfiguration
S 12891 1 3 0 0 6 1 12890 24415 4 1003000 A 0 0 0 0 0 0 0 0 0 0 0 0 0 0 0 0 0 0 0 0 0 0 0 0 0 0 0 0 ierr
S 12892 14 5 0 0 6 1 12890 69901 4 1400000 A 0 0 0 0 0 0 0 6951 0 0 0 12891 0 0 0 0 0 0 0 0 0 3093 0 582 0 0 0 0 setup_kernelconfiguration
F 12892 0
S 12893 23 5 0 0 0 12894 582 69927 0 0 A 0 0 0 0 0 0 0 0 0 0 0 0 0 0 0 0 0 0 0 0 0 0 0 0 0 0 0 0 init_prng
S 12894 14 5 0 0 0 1 12893 69927 0 400000 A 0 0 0 0 0 0 0 6952 0 0 0 0 0 0 0 0 0 0 0 0 0 3122 0 582 0 0 0 0 init_prng
F 12894 0
S 12895 23 5 0 0 0 12898 582 61815 0 0 A 0 0 0 0 0 0 0 0 0 0 0 0 0 0 0 0 0 0 0 0 0 0 0 0 0 0 0 0 save_summarized_data_1
S 12896 1 3 0 0 28 1 12895 69937 4 43000 A 0 0 0 0 0 0 0 0 0 0 0 0 0 0 0 0 0 0 0 0 0 0 0 0 0 0 0 0 file2save
S 12897 1 3 0 0 9 1 12895 69947 4 3000 A 0 0 0 0 0 0 0 0 0 0 0 0 0 0 0 0 0 0 0 0 0 0 0 0 0 0 0 0 time_duration
S 12898 14 5 0 0 0 1 12895 61815 0 400000 A 0 0 0 0 0 0 0 6953 2 0 0 0 0 0 0 0 0 0 0 0 0 3165 0 582 0 0 0 0 save_summarized_data_1
F 12898 2 12896 12897
S 12899 23 5 0 0 0 12902 582 61838 0 0 A 0 0 0 0 0 0 0 0 0 0 0 0 0 0 0 0 0 0 0 0 0 0 0 0 0 0 0 0 save_summarized_data_2
S 12900 1 3 0 0 6 1 12899 31627 4 3000 A 0 0 0 0 0 0 0 0 0 0 0 0 0 0 0 0 0 0 0 0 0 0 0 0 0 0 0 0 fileid
S 12901 1 3 0 0 9 1 12899 69947 4 3000 A 0 0 0 0 0 0 0 0 0 0 0 0 0 0 0 0 0 0 0 0 0 0 0 0 0 0 0 0 time_duration
S 12902 14 5 0 0 0 1 12899 61838 0 400000 A 0 0 0 0 0 0 0 6956 2 0 0 0 0 0 0 0 0 0 0 0 0 3180 0 582 0 0 0 0 save_summarized_data_2
F 12902 2 12900 12901
S 12903 23 5 0 0 0 12906 582 69961 0 0 A 0 0 0 0 0 0 0 0 0 0 0 0 0 0 0 0 0 0 0 0 0 0 0 0 0 0 0 0 save_summarized_data_core
S 12904 1 3 0 0 6 1 12903 31627 4 3000 A 0 0 0 0 0 0 0 0 0 0 0 0 0 0 0 0 0 0 0 0 0 0 0 0 0 0 0 0 fileid
S 12905 1 3 0 0 9 1 12903 69947 4 3000 A 0 0 0 0 0 0 0 0 0 0 0 0 0 0 0 0 0 0 0 0 0 0 0 0 0 0 0 0 time_duration
S 12906 14 5 0 0 0 1 12903 69961 0 400000 A 0 0 0 0 0 0 0 6959 2 0 0 0 0 0 0 0 0 0 0 0 0 3187 0 582 0 0 0 0 save_summarized_data_core
F 12906 2 12904 12905
S 12907 23 5 0 0 0 12909 582 61877 0 0 A 0 0 0 0 0 0 0 0 0 0 0 0 0 0 0 0 0 0 0 0 0 0 0 0 0 0 0 0 spark_summarize_1
S 12908 1 3 0 0 28 1 12907 69937 80000004 43000 A 0 0 0 0 0 0 0 0 0 0 0 0 0 0 0 0 0 0 0 0 0 0 0 0 0 0 0 0 file2save
S 12909 14 5 0 0 0 1 12907 61877 0 400000 A 0 0 0 0 0 0 0 6962 1 0 0 0 0 0 0 0 0 0 0 0 0 3373 0 582 0 0 0 0 spark_summarize_1
F 12909 1 12908
S 12910 23 5 0 0 0 12913 582 61895 0 0 A 0 0 0 0 0 0 0 0 0 0 0 0 0 0 0 0 0 0 0 0 0 0 0 0 0 0 0 0 spark_summarize_2
S 12911 1 3 0 0 6 1 12910 31627 4 3000 A 0 0 0 0 0 0 0 0 0 0 0 0 0 0 0 0 0 0 0 0 0 0 0 0 0 0 0 0 fileid
S 12912 1 3 0 0 9 1 12910 69987 80000004 3000 A 0 0 0 0 0 0 0 0 0 0 0 0 0 0 0 0 0 0 0 0 0 0 0 0 0 0 0 0 duration
S 12913 14 5 0 0 0 1 12910 61895 0 400000 A 0 0 0 0 0 0 0 6964 2 0 0 0 0 0 0 0 0 0 0 0 0 3389 0 582 0 0 0 0 spark_summarize_2
F 12913 2 12911 12912
S 12914 23 5 0 0 0 12915 582 69996 0 0 A 0 0 0 0 0 0 0 0 0 0 0 0 0 0 0 0 0 0 0 0 0 0 0 0 0 0 0 0 datamode7_init
S 12915 14 5 0 0 0 1 12914 69996 0 400000 A 0 0 0 0 0 0 0 6967 0 0 0 0 0 0 0 0 0 0 0 0 0 3406 0 582 0 0 0 0 datamode7_init
F 12915 0
S 12916 23 5 0 0 0 12917 582 70011 0 0 A 0 0 0 0 0 0 0 0 0 0 0 0 0 0 0 0 0 0 0 0 0 0 0 0 0 0 0 0 datamode7_add_data
S 12917 14 5 0 0 0 1 12916 70011 0 400000 A 0 0 0 0 0 0 0 6968 0 0 0 0 0 0 0 0 0 0 0 0 0 3445 0 582 0 0 0 0 datamode7_add_data
F 12917 0
S 12918 23 5 0 0 0 12919 582 70030 0 0 A 0 0 0 0 0 0 0 0 0 0 0 0 0 0 0 0 0 0 0 0 0 0 0 0 0 0 0 0 datamode7_close
S 12919 14 5 0 0 0 1 12918 70030 0 400000 A 0 0 0 0 0 0 0 6969 0 0 0 0 0 0 0 0 0 0 0 0 0 3483 0 582 0 0 0 0 datamode7_close
F 12919 0
S 12920 23 5 0 0 0 12921 582 70046 0 0 A 0 0 0 0 0 0 0 0 0 0 0 0 0 0 0 0 0 0 0 0 0 0 0 0 0 0 0 0 datamode7_print
S 12921 14 5 0 0 0 1 12920 70046 0 400000 A 0 0 0 0 0 0 0 6970 0 0 0 0 0 0 0 0 0 0 0 0 0 3489 0 582 0 0 0 0 datamode7_print
F 12921 0
S 12922 23 5 0 0 0 12923 582 70062 0 0 A 0 0 0 0 0 0 0 0 0 0 0 0 0 0 0 0 0 0 0 0 0 0 0 0 0 0 0 0 datamode7_print_last
S 12923 14 5 0 0 0 1 12922 70062 0 400000 A 0 0 0 0 0 0 0 6971 0 0 0 0 0 0 0 0 0 0 0 0 0 3508 0 582 0 0 0 0 datamode7_print_last
F 12923 0
S 12924 23 5 0 0 0 12925 582 70083 0 0 A 0 0 0 0 0 0 0 0 0 0 0 0 0 0 0 0 0 0 0 0 0 0 0 0 0 0 0 0 datamode7_print_fb
S 12925 14 5 0 0 0 1 12924 70083 0 400000 A 0 0 0 0 0 0 0 6972 0 0 0 0 0 0 0 0 0 0 0 0 0 3520 0 582 0 0 0 0 datamode7_print_fb
F 12925 0
S 12926 23 5 0 0 0 12927 582 70102 0 0 A 0 0 0 0 0 0 0 0 0 0 0 0 0 0 0 0 0 0 0 0 0 0 0 0 0 0 0 0 datamode7_print_fb_last
S 12927 14 5 0 0 0 1 12926 70102 0 400000 A 0 0 0 0 0 0 0 6973 0 0 0 0 0 0 0 0 0 0 0 0 0 3538 0 582 0 0 0 0 datamode7_print_fb_last
F 12927 0
S 12928 23 5 0 0 0 12929 582 70126 0 0 A 0 0 0 0 0 0 0 0 0 0 0 0 0 0 0 0 0 0 0 0 0 0 0 0 0 0 0 0 data_io_write_fb
S 12929 14 5 0 0 0 1 12928 70126 0 400000 A 0 0 0 0 0 0 0 6974 0 0 0 0 0 0 0 0 0 0 0 0 0 3553 0 582 0 0 0 0 data_io_write_fb
F 12929 0
S 12930 23 5 0 0 0 12931 582 70143 0 0 A 0 0 0 0 0 0 0 0 0 0 0 0 0 0 0 0 0 0 0 0 0 0 0 0 0 0 0 0 data_io_write_fb_last
S 12931 14 5 0 0 0 1 12930 70143 0 400000 A 0 0 0 0 0 0 0 6975 0 0 0 0 0 0 0 0 0 0 0 0 0 3566 0 582 0 0 0 0 data_io_write_fb_last
F 12931 0
S 12932 23 5 0 0 0 12933 582 70165 0 0 A 0 0 0 0 0 0 0 0 0 0 0 0 0 0 0 0 0 0 0 0 0 0 0 0 0 0 0 0 write2restartfile
S 12933 14 5 0 0 0 1 12932 70165 0 400000 A 0 0 0 0 0 0 0 6976 0 0 0 0 0 0 0 0 0 0 0 0 0 3579 0 582 0 0 0 0 write2restartfile
F 12933 0
S 12934 23 5 0 0 0 12935 582 70183 0 0 A 0 0 0 0 0 0 0 0 0 0 0 0 0 0 0 0 0 0 0 0 0 0 0 0 0 0 0 0 spark_summarize_fb
S 12935 14 5 0 0 0 1 12934 70183 0 400000 A 0 0 0 0 0 0 0 6977 0 0 0 0 0 0 0 0 0 0 0 0 0 3632 0 582 0 0 0 0 spark_summarize_fb
F 12935 0
S 12936 23 5 0 2 0 12941 582 70202 0 0 A 0 0 0 0 0 0 0 0 0 0 0 0 0 0 0 0 0 0 0 0 0 0 0 0 0 0 0 0 state_breakdown_ker
S 12937 1 3 1 0 6 1 12936 39558 8004 3000 A 0 0 0 0 0 0 0 0 0 0 0 0 0 0 0 0 0 0 0 0 0 0 0 0 0 0 0 0 cru_state
S 12938 1 3 0 0 6 1 12936 39568 8004 3000 A 0 0 0 0 0 0 0 0 0 0 0 0 0 0 0 0 0 0 0 0 0 0 0 0 0 0 0 0 lcc_state
S 12939 1 3 0 0 6 1 12936 39578 8004 3000 A 0 0 0 0 0 0 0 0 0 0 0 0 0 0 0 0 0 0 0 0 0 0 0 0 0 0 0 0 ryr_state
S 12940 1 3 1 0 6 1 12936 28222 8004 3000 A 0 0 0 0 0 0 0 0 0 0 0 0 0 0 0 0 0 0 0 0 0 0 0 0 0 0 0 0 irow_r
S 12941 14 5 0 2 0 1 12936 70202 0 400000 A 0 0 0 0 0 0 0 6978 4 0 0 0 0 0 0 0 0 0 0 0 0 3670 0 582 0 0 0 0 state_breakdown_ker
F 12941 4 12937 12940 12938 12939
S 12942 23 5 0 2 8 12947 582 70222 0 0 A 0 0 0 0 0 0 0 0 0 0 0 0 0 0 0 0 0 0 0 0 0 0 0 0 0 0 0 0 state_combine_single_ker
S 12943 1 3 1 0 6 1 12942 39730 8004 3000 A 0 0 0 0 0 0 0 0 0 0 0 0 0 0 0 0 0 0 0 0 0 0 0 0 0 0 0 0 lcccluster_state
S 12944 1 3 1 0 6 1 12942 39747 8004 3000 A 0 0 0 0 0 0 0 0 0 0 0 0 0 0 0 0 0 0 0 0 0 0 0 0 0 0 0 0 ryrcluster_state
S 12945 1 3 0 0 6 1 12942 39558 8004 1003000 A 0 0 0 0 0 0 0 0 0 0 0 0 0 0 0 0 0 0 0 0 0 0 0 0 0 0 0 0 cru_state
S 12946 1 3 1 0 6 1 12942 28222 8004 3000 A 0 0 0 0 0 0 0 0 0 0 0 0 0 0 0 0 0 0 0 0 0 0 0 0 0 0 0 0 irow_r
S 12947 14 5 0 2 6 1 12942 70222 4 1400000 A 0 0 0 0 0 0 0 6983 3 0 0 12945 0 0 0 0 0 0 0 0 0 3682 0 582 0 0 0 0 state_combine_single_ker
F 12947 3 12943 12944 12946
S 12948 23 5 0 0 6 12950 582 70247 4 0 A 0 0 0 0 0 0 0 0 0 0 0 0 0 0 0 0 0 0 0 0 0 0 0 0 0 0 0 0 print_mode_info
S 12949 1 3 0 0 6 1 12948 70263 4 1003000 A 0 0 0 0 0 0 0 0 0 0 0 0 0 0 0 0 0 0 0 0 0 0 0 0 0 0 0 0 res
S 12950 14 5 0 0 6 1 12948 70247 4 1400000 A 0 0 0 0 0 0 0 6987 0 0 0 12949 0 0 0 0 0 0 0 0 0 3693 0 582 0 0 0 0 print_mode_info
F 12950 0
S 12951 23 5 0 0 0 12952 582 70267 0 0 A 0 0 0 0 0 0 0 0 0 0 0 0 0 0 0 0 0 0 0 0 0 0 0 0 0 0 0 0 gpu_cleanup
S 12952 14 5 0 0 0 1 12951 70267 0 400000 A 0 0 0 0 0 0 0 6988 0 0 0 0 0 0 0 0 0 0 0 0 0 3742 0 582 0 0 0 0 gpu_cleanup
F 12952 0
S 12953 23 5 0 0 0 12961 582 70279 0 0 A 0 0 0 0 0 0 0 0 0 0 0 0 0 0 0 0 0 0 0 0 0 0 0 0 0 0 0 0 trigger_cru_openlcc
S 12954 7 3 1 0 3848 1 12953 28197 20000004 10003000 A 0 0 0 0 0 0 0 0 0 0 0 0 0 0 0 0 0 0 0 0 0 0 0 0 0 0 0 0 u_lo
S 12955 7 3 0 0 3851 1 12953 38563 20000004 10003000 A 0 0 0 0 0 0 0 0 0 0 0 0 0 0 0 0 0 0 0 0 0 0 0 0 0 0 0 0 cru_states
S 12956 1 3 1 0 6 1 12953 35176 4 3000 A 0 0 0 0 0 0 0 0 0 0 0 0 0 0 0 0 0 0 0 0 0 0 0 0 0 0 0 0 nsfu
S 12957 1 3 1 0 6 1 12953 28222 4 3000 A 0 0 0 0 0 0 0 0 0 0 0 0 0 0 0 0 0 0 0 0 0 0 0 0 0 0 0 0 irow_r
S 12958 7 3 0 0 3857 1 12953 38632 20000004 10003000 A 0 0 0 0 0 0 0 0 0 0 0 0 0 0 0 0 0 0 0 0 0 0 0 0 0 0 0 0 lcccluster_states
S 12959 7 3 0 0 3854 1 12953 38736 20000004 10003000 A 0 0 0 0 0 0 0 0 0 0 0 0 0 0 0 0 0 0 0 0 0 0 0 0 0 0 0 0 ryrcluster_states
S 12960 1 3 1 0 16 1 12953 62729 4 3000 A 0 0 0 0 0 0 0 0 0 0 0 0 0 0 0 0 0 0 0 0 0 0 0 0 0 0 0 0 is_all_cru_open
S 12961 14 5 0 0 0 1 12953 70279 20000000 400000 A 0 0 0 0 0 0 0 6989 7 0 0 0 0 0 0 0 0 0 0 0 0 3752 0 582 0 0 0 0 trigger_cru_openlcc
F 12961 7 12954 12955 12956 12957 12958 12959 12960
S 12962 6 1 0 0 6 1 12953 70299 40800006 3000 A 0 0 0 0 0 0 0 0 0 0 0 0 0 0 0 0 0 0 0 0 0 0 0 0 0 0 0 0 z_b_0_3
S 12963 6 1 0 0 6 1 12953 70307 40800006 3000 A 0 0 0 0 0 0 0 0 0 0 0 0 0 0 0 0 0 0 0 0 0 0 0 0 0 0 0 0 z_b_2_3
S 12964 6 1 0 0 6 1 12953 70315 40800006 3000 A 0 0 0 0 0 0 0 0 0 0 0 0 0 0 0 0 0 0 0 0 0 0 0 0 0 0 0 0 z_b_3_3
S 12965 6 1 0 0 6 1 12953 70323 40800006 3000 A 0 0 0 0 0 0 0 0 0 0 0 0 0 0 0 0 0 0 0 0 0 0 0 0 0 0 0 0 z_e_6640
S 12966 6 1 0 0 6 1 12953 70332 40800006 3000 A 0 0 0 0 0 0 0 0 0 0 0 0 0 0 0 0 0 0 0 0 0 0 0 0 0 0 0 0 z_b_4_3
S 12967 6 1 0 0 6 1 12953 70340 40800006 3000 A 0 0 0 0 0 0 0 0 0 0 0 0 0 0 0 0 0 0 0 0 0 0 0 0 0 0 0 0 z_b_6_3
S 12968 6 1 0 0 6 1 12953 70348 40800006 3000 A 0 0 0 0 0 0 0 0 0 0 0 0 0 0 0 0 0 0 0 0 0 0 0 0 0 0 0 0 z_b_7_3
S 12969 6 1 0 0 6 1 12953 70356 40800006 3000 A 0 0 0 0 0 0 0 0 0 0 0 0 0 0 0 0 0 0 0 0 0 0 0 0 0 0 0 0 z_e_6647
S 12970 6 1 0 0 6 1 12953 70365 40800006 3000 A 0 0 0 0 0 0 0 0 0 0 0 0 0 0 0 0 0 0 0 0 0 0 0 0 0 0 0 0 z_b_8_3
S 12971 6 1 0 0 6 1 12953 70373 40800006 3000 A 0 0 0 0 0 0 0 0 0 0 0 0 0 0 0 0 0 0 0 0 0 0 0 0 0 0 0 0 z_b_10_3
S 12972 6 1 0 0 6 1 12953 70382 40800006 3000 A 0 0 0 0 0 0 0 0 0 0 0 0 0 0 0 0 0 0 0 0 0 0 0 0 0 0 0 0 z_b_11_3
S 12973 6 1 0 0 6 1 12953 70391 40800006 3000 A 0 0 0 0 0 0 0 0 0 0 0 0 0 0 0 0 0 0 0 0 0 0 0 0 0 0 0 0 z_e_6654
S 12974 6 1 0 0 6 1 12953 70400 40800006 3000 A 0 0 0 0 0 0 0 0 0 0 0 0 0 0 0 0 0 0 0 0 0 0 0 0 0 0 0 0 z_b_12_3
S 12975 6 1 0 0 6 1 12953 70409 40800006 3000 A 0 0 0 0 0 0 0 0 0 0 0 0 0 0 0 0 0 0 0 0 0 0 0 0 0 0 0 0 z_b_14_3
S 12976 6 1 0 0 6 1 12953 70418 40800006 3000 A 0 0 0 0 0 0 0 0 0 0 0 0 0 0 0 0 0 0 0 0 0 0 0 0 0 0 0 0 z_b_15_3
S 12977 6 1 0 0 6 1 12953 70427 40800006 3000 A 0 0 0 0 0 0 0 0 0 0 0 0 0 0 0 0 0 0 0 0 0 0 0 0 0 0 0 0 z_e_6661
S 12978 23 5 0 0 0 12986 582 70436 0 0 A 0 0 0 0 0 0 0 0 0 0 0 0 0 0 0 0 0 0 0 0 0 0 0 0 0 0 0 0 trigger_cru
S 12979 7 3 1 0 3860 1 12978 28202 20000004 10003000 A 0 0 0 0 0 0 0 0 0 0 0 0 0 0 0 0 0 0 0 0 0 0 0 0 0 0 0 0 u_ro
S 12980 7 3 0 0 3863 1 12978 38563 20000004 10003000 A 0 0 0 0 0 0 0 0 0 0 0 0 0 0 0 0 0 0 0 0 0 0 0 0 0 0 0 0 cru_states
S 12981 1 3 1 0 6 1 12978 35176 4 3000 A 0 0 0 0 0 0 0 0 0 0 0 0 0 0 0 0 0 0 0 0 0 0 0 0 0 0 0 0 nsfu
S 12982 1 3 1 0 6 1 12978 28222 4 3000 A 0 0 0 0 0 0 0 0 0 0 0 0 0 0 0 0 0 0 0 0 0 0 0 0 0 0 0 0 irow_r
S 12983 7 3 0 0 3869 1 12978 38632 20000004 10003000 A 0 0 0 0 0 0 0 0 0 0 0 0 0 0 0 0 0 0 0 0 0 0 0 0 0 0 0 0 lcccluster_states
S 12984 7 3 0 0 3866 1 12978 38736 20000004 10003000 A 0 0 0 0 0 0 0 0 0 0 0 0 0 0 0 0 0 0 0 0 0 0 0 0 0 0 0 0 ryrcluster_states
S 12985 1 3 3 0 16 1 12978 62729 4 3000 A 0 0 0 0 0 0 0 0 0 0 0 0 0 0 0 0 0 0 0 0 0 0 0 0 0 0 0 0 is_all_cru_open
S 12986 14 5 0 0 0 1 12978 70436 20000000 400000 A 0 0 0 0 0 0 0 6997 7 0 0 0 0 0 0 0 0 0 0 0 0 3811 0 582 0 0 0 0 trigger_cru
F 12986 7 12979 12980 12981 12982 12983 12984 12985
S 12987 6 1 0 0 6 1 12978 70299 40800006 3000 A 0 0 0 0 0 0 0 0 0 0 0 0 0 0 0 0 0 0 0 0 0 0 0 0 0 0 0 0 z_b_0_3
S 12988 6 1 0 0 6 1 12978 70307 40800006 3000 A 0 0 0 0 0 0 0 0 0 0 0 0 0 0 0 0 0 0 0 0 0 0 0 0 0 0 0 0 z_b_2_3
S 12989 6 1 0 0 6 1 12978 70315 40800006 3000 A 0 0 0 0 0 0 0 0 0 0 0 0 0 0 0 0 0 0 0 0 0 0 0 0 0 0 0 0 z_b_3_3
S 12990 6 1 0 0 6 1 12978 70448 40800006 3000 A 0 0 0 0 0 0 0 0 0 0 0 0 0 0 0 0 0 0 0 0 0 0 0 0 0 0 0 0 z_e_6656
S 12991 6 1 0 0 6 1 12978 70332 40800006 3000 A 0 0 0 0 0 0 0 0 0 0 0 0 0 0 0 0 0 0 0 0 0 0 0 0 0 0 0 0 z_b_4_3
S 12992 6 1 0 0 6 1 12978 70340 40800006 3000 A 0 0 0 0 0 0 0 0 0 0 0 0 0 0 0 0 0 0 0 0 0 0 0 0 0 0 0 0 z_b_6_3
S 12993 6 1 0 0 6 1 12978 70348 40800006 3000 A 0 0 0 0 0 0 0 0 0 0 0 0 0 0 0 0 0 0 0 0 0 0 0 0 0 0 0 0 z_b_7_3
S 12994 6 1 0 0 6 1 12978 70457 40800006 3000 A 0 0 0 0 0 0 0 0 0 0 0 0 0 0 0 0 0 0 0 0 0 0 0 0 0 0 0 0 z_e_6663
S 12995 6 1 0 0 6 1 12978 70365 40800006 3000 A 0 0 0 0 0 0 0 0 0 0 0 0 0 0 0 0 0 0 0 0 0 0 0 0 0 0 0 0 z_b_8_3
S 12996 6 1 0 0 6 1 12978 70373 40800006 3000 A 0 0 0 0 0 0 0 0 0 0 0 0 0 0 0 0 0 0 0 0 0 0 0 0 0 0 0 0 z_b_10_3
S 12997 6 1 0 0 6 1 12978 70382 40800006 3000 A 0 0 0 0 0 0 0 0 0 0 0 0 0 0 0 0 0 0 0 0 0 0 0 0 0 0 0 0 z_b_11_3
S 12998 6 1 0 0 6 1 12978 70466 40800006 3000 A 0 0 0 0 0 0 0 0 0 0 0 0 0 0 0 0 0 0 0 0 0 0 0 0 0 0 0 0 z_e_6670
S 12999 6 1 0 0 6 1 12978 70400 40800006 3000 A 0 0 0 0 0 0 0 0 0 0 0 0 0 0 0 0 0 0 0 0 0 0 0 0 0 0 0 0 z_b_12_3
S 13000 6 1 0 0 6 1 12978 70409 40800006 3000 A 0 0 0 0 0 0 0 0 0 0 0 0 0 0 0 0 0 0 0 0 0 0 0 0 0 0 0 0 z_b_14_3
S 13001 6 1 0 0 6 1 12978 70418 40800006 3000 A 0 0 0 0 0 0 0 0 0 0 0 0 0 0 0 0 0 0 0 0 0 0 0 0 0 0 0 0 z_b_15_3
S 13002 6 1 0 0 6 1 12978 70475 40800006 3000 A 0 0 0 0 0 0 0 0 0 0 0 0 0 0 0 0 0 0 0 0 0 0 0 0 0 0 0 0 z_e_6677
S 13003 23 5 0 0 0 13009 582 70484 0 0 A 0 0 0 0 0 0 0 0 0 0 0 0 0 0 0 0 0 0 0 0 0 0 0 0 0 0 0 0 get_index_xxxcluster_numxxxopen
S 13004 6 3 1 0 6 1 13003 70516 800004 3000 A 0 0 0 0 0 0 0 0 0 0 0 0 0 0 0 0 0 0 0 0 0 0 0 0 0 0 0 0 n_xxx
S 13005 1 3 1 0 6 1 13003 70522 4 3000 A 0 0 0 0 0 0 0 0 0 0 0 0 0 0 0 0 0 0 0 0 0 0 0 0 0 0 0 0 irow_xxx
S 13006 7 3 0 0 3872 1 13003 70531 20000004 10003000 A 0 0 0 0 0 0 0 0 0 0 0 0 0 0 0 0 0 0 0 0 0 0 0 0 0 0 0 0 u_xxxo
S 13007 7 3 0 0 3875 1 13003 70538 800204 3000 A 0 0 0 0 0 0 0 0 0 0 0 0 0 0 0 0 0 0 0 0 0 0 0 0 0 0 0 0 index_xxxcluster_numxxxopen
S 13008 1 3 1 0 6 1 13003 35176 4 3000 A 0 0 0 0 0 0 0 0 0 0 0 0 0 0 0 0 0 0 0 0 0 0 0 0 0 0 0 0 nsfu
S 13009 14 5 0 0 0 1 13003 70484 20000200 400000 A 0 0 0 0 0 0 0 7005 5 0 0 0 0 0 0 0 0 0 0 0 0 3882 0 582 0 0 0 0 get_index_xxxcluster_numxxxopen
F 13009 5 13004 13005 13008 13006 13007
S 13010 6 1 0 0 6 1 13003 70299 40800006 3000 A 0 0 0 0 0 0 0 0 0 0 0 0 0 0 0 0 0 0 0 0 0 0 0 0 0 0 0 0 z_b_0_3
S 13011 6 1 0 0 6 1 13003 70307 40800006 3000 A 0 0 0 0 0 0 0 0 0 0 0 0 0 0 0 0 0 0 0 0 0 0 0 0 0 0 0 0 z_b_2_3
S 13012 6 1 0 0 6 1 13003 70315 40800006 3000 A 0 0 0 0 0 0 0 0 0 0 0 0 0 0 0 0 0 0 0 0 0 0 0 0 0 0 0 0 z_b_3_3
S 13013 6 1 0 0 6 1 13003 70566 40800006 3000 A 0 0 0 0 0 0 0 0 0 0 0 0 0 0 0 0 0 0 0 0 0 0 0 0 0 0 0 0 z_e_6672
S 13014 6 1 0 0 6 1 13003 70575 40800006 3000 A 0 0 0 0 0 0 0 0 0 0 0 0 0 0 0 0 0 0 0 0 0 0 0 0 0 0 0 0 z_e_6674
S 13015 6 1 0 0 6 1 13003 70584 40800006 3000 A 0 0 0 0 0 0 0 0 0 0 0 0 0 0 0 0 0 0 0 0 0 0 0 0 0 0 0 0 z_e_6676
S 13016 23 5 0 0 0 13022 582 70593 0 0 A 0 0 0 0 0 0 0 0 0 0 0 0 0 0 0 0 0 0 0 0 0 0 0 0 0 0 0 0 write_sl_flux
S 13017 1 3 1 0 9 1 13016 70607 4 3000 A 0 0 0 0 0 0 0 0 0 0 0 0 0 0 0 0 0 0 0 0 0 0 0 0 0 0 0 0 accumulate_j_in
S 13018 1 3 1 0 9 1 13016 70623 4 3000 A 0 0 0 0 0 0 0 0 0 0 0 0 0 0 0 0 0 0 0 0 0 0 0 0 0 0 0 0 accumulate_j_out
S 13019 1 3 1 0 9 1 13016 2562 4 3000 A 0 0 0 0 0 0 0 0 0 0 0 0 0 0 0 0 0 0 0 0 0 0 0 0 0 0 0 0 time
S 13020 1 3 1 0 9 1 13016 35462 4 3000 A 0 0 0 0 0 0 0 0 0 0 0 0 0 0 0 0 0 0 0 0 0 0 0 0 0 0 0 0 ca_myo
S 13021 1 3 1 0 9 1 13016 68906 4 3000 A 0 0 0 0 0 0 0 0 0 0 0 0 0 0 0 0 0 0 0 0 0 0 0 0 0 0 0 0 vm
S 13022 14 5 0 0 0 1 13016 70593 0 400000 A 0 0 0 0 0 0 0 7011 5 0 0 0 0 0 0 0 0 0 0 0 0 3905 0 582 0 0 0 0 write_sl_flux
F 13022 5 13019 13020 13017 13018 13021
S 13023 23 5 0 0 0 13029 582 70640 0 0 A 0 0 0 0 0 0 0 0 0 0 0 0 0 0 0 0 0 0 0 0 0 0 0 0 0 0 0 0 write_sr_flux
S 13024 1 3 1 0 9 1 13023 70607 4 3000 A 0 0 0 0 0 0 0 0 0 0 0 0 0 0 0 0 0 0 0 0 0 0 0 0 0 0 0 0 accumulate_j_in
S 13025 1 3 1 0 9 1 13023 70623 4 3000 A 0 0 0 0 0 0 0 0 0 0 0 0 0 0 0 0 0 0 0 0 0 0 0 0 0 0 0 0 accumulate_j_out
S 13026 1 3 1 0 9 1 13023 2562 4 3000 A 0 0 0 0 0 0 0 0 0 0 0 0 0 0 0 0 0 0 0 0 0 0 0 0 0 0 0 0 time
S 13027 1 3 1 0 9 1 13023 35469 4 3000 A 0 0 0 0 0 0 0 0 0 0 0 0 0 0 0 0 0 0 0 0 0 0 0 0 0 0 0 0 ca_nsr
S 13028 1 3 1 0 9 1 13023 35462 4 3000 A 0 0 0 0 0 0 0 0 0 0 0 0 0 0 0 0 0 0 0 0 0 0 0 0 0 0 0 0 ca_myo
S 13029 14 5 0 0 0 1 13023 70640 0 400000 A 0 0 0 0 0 0 0 7017 5 0 0 0 0 0 0 0 0 0 0 0 0 3948 0 582 0 0 0 0 write_sr_flux
F 13029 5 13026 13027 13024 13025 13028
S 13030 23 5 0 4 0 13031 582 70654 0 0 A 0 0 0 0 0 0 0 0 0 0 0 0 0 0 0 0 0 0 0 0 0 0 0 0 0 0 0 0 get_comppdt_sun2000
S 13031 14 5 0 4 0 1 13030 70654 0 400000 A 0 0 0 0 0 0 0 7023 0 0 0 0 0 0 0 0 0 0 0 0 0 3992 0 582 0 0 0 0 get_comppdt_sun2000
F 13031 0
S 13032 23 5 0 4 0 13034 582 70674 0 0 A 0 0 0 0 0 0 0 0 0 0 0 0 0 0 0 0 0 0 0 0 0 0 0 0 0 0 0 0 update_sfu_sun2000
S 13033 7 3 0 0 3878 1 13032 70693 20008004 10003000 A 0 0 0 0 0 0 0 0 0 0 0 0 0 0 0 0 0 0 0 0 0 0 0 0 0 0 0 0 xrnd
S 13034 14 5 0 4 0 1 13032 70674 20000000 400000 A 0 0 0 0 0 0 0 7024 8 0 0 0 0 0 0 0 0 0 0 0 0 4081 0 582 0 0 0 0 update_sfu_sun2000
F 13034 8 13033 13039 13040 13041 13042 13043 13044 13045
S 13035 6 1 0 0 6 1 13032 70299 40808006 3000 A 0 0 0 0 0 0 0 0 0 0 0 0 0 0 0 0 0 0 0 0 0 0 0 0 0 0 0 0 z_b_0_3
S 13036 6 1 0 0 6 1 13032 70307 40808006 3000 A 0 0 0 0 0 0 0 0 0 0 0 0 0 0 0 0 0 0 0 0 0 0 0 0 0 0 0 0 z_b_2_3
S 13037 6 1 0 0 6 1 13032 70315 40808006 3000 A 0 0 0 0 0 0 0 0 0 0 0 0 0 0 0 0 0 0 0 0 0 0 0 0 0 0 0 0 z_b_3_3
S 13038 6 1 0 0 6 1 13032 70698 40808006 3000 A 0 0 0 0 0 0 0 0 0 0 0 0 0 0 0 0 0 0 0 0 0 0 0 0 0 0 0 0 z_e_6939
S 13039 1 3 0 0 9 1 13032 70707 4 7000 A 0 0 0 0 0 0 0 0 0 0 0 0 0 0 0 0 0 0 0 0 0 0 0 0 0 0 0 0 _V_dt
S 13040 1 3 0 0 9 1 13032 70713 4 7000 A 0 0 0 0 0 0 0 0 0 0 0 0 0 0 0 0 0 0 0 0 0 0 0 0 0 0 0 0 _V_vm
S 13041 1 3 0 0 9 1 13032 70719 4 7000 A 0 0 0 0 0 0 0 0 0 0 0 0 0 0 0 0 0 0 0 0 0 0 0 0 0 0 0 0 _V_dp_arg1
S 13042 1 3 0 0 9 1 13032 70730 4 7000 A 0 0 0 0 0 0 0 0 0 0 0 0 0 0 0 0 0 0 0 0 0 0 0 0 0 0 0 0 _V_dp_arg2
S 13043 1 3 0 0 9 1 13032 70741 4 7000 A 0 0 0 0 0 0 0 0 0 0 0 0 0 0 0 0 0 0 0 0 0 0 0 0 0 0 0 0 _V_ca_myo
S 13044 1 3 0 0 9 1 13032 69760 4 7000 A 0 0 0 0 0 0 0 0 0 0 0 0 0 0 0 0 0 0 0 0 0 0 0 0 0 0 0 0 _V_ca_nsr
S 13045 1 3 0 0 9 1 13032 69752 4 7000 A 0 0 0 0 0 0 0 0 0 0 0 0 0 0 0 0 0 0 0 0 0 0 0 0 0 0 0 0 _V_time
A 13 2 0 0 0 6 593 0 0 0 13 0 0 0 0 0 0 0 0 0
A 17 2 0 0 0 6 595 0 0 0 17 0 0 0 0 0 0 0 0 0
A 67 1 0 0 0 56 645 0 0 0 0 0 0 0 0 0 0 0 0 0
A 70 1 0 0 0 62 647 0 0 0 0 0 0 0 0 0 0 0 0 0
A 106 2 0 0 0 6 703 0 0 0 106 0 0 0 0 0 0 0 0 0
A 117 2 0 0 44 6 708 0 0 0 117 0 0 0 0 0 0 0 0 0
A 119 2 0 0 46 6 709 0 0 0 119 0 0 0 0 0 0 0 0 0
A 121 2 0 0 48 6 710 0 0 0 121 0 0 0 0 0 0 0 0 0
A 125 2 0 0 52 6 712 0 0 0 125 0 0 0 0 0 0 0 0 0
A 127 2 0 0 54 6 713 0 0 0 127 0 0 0 0 0 0 0 0 0
A 129 2 0 0 56 6 714 0 0 0 129 0 0 0 0 0 0 0 0 0
A 131 2 0 0 58 6 715 0 0 0 131 0 0 0 0 0 0 0 0 0
A 136 2 0 0 0 6 717 0 0 0 136 0 0 0 0 0 0 0 0 0
A 138 2 0 0 0 6 718 0 0 0 138 0 0 0 0 0 0 0 0 0
A 140 2 0 0 0 6 719 0 0 0 140 0 0 0 0 0 0 0 0 0
A 166 2 0 0 0 6 734 0 0 0 166 0 0 0 0 0 0 0 0 0
A 792 1 0 0 0 106 5270 0 0 0 0 0 0 0 0 0 0 0 0 0
A 793 2 0 0 467 6 5300 0 0 0 793 0 0 0 0 0 0 0 0 0
A 5894 1 0 3 5575 3410 12298 0 0 0 0 0 0 0 0 0 0 0 0 0
A 5895 10 0 0 5706 6 5894 4 0 0 0 0 0 0 0 0 0 0 0 0
X 1 117
A 5896 10 0 0 5895 6 5894 7 0 0 0 0 0 0 0 0 0 0 0 0
X 1 119
A 5897 4 0 0 5799 6 5896 0 3 0 0 0 0 2 0 0 0 0 0 0
A 5898 4 0 0 5349 6 5895 0 5897 0 0 0 0 1 0 0 0 0 0 0
A 5899 10 0 0 5896 6 5894 16 0 0 0 0 0 0 0 0 0 0 0 0
X 1 129
A 5900 10 0 0 5899 6 5894 19 0 0 0 0 0 0 0 0 0 0 0 0
X 1 131
A 5901 4 0 0 5773 6 5900 0 3 0 0 0 0 2 0 0 0 0 0 0
A 5902 4 0 0 5663 6 5899 0 5901 0 0 0 0 1 0 0 0 0 0 0
A 5903 10 0 0 5900 6 5894 10 0 0 0 0 0 0 0 0 0 0 0 0
X 1 125
A 5904 10 0 0 5903 6 5894 22 0 0 0 0 0 0 0 0 0 0 0 0
X 1 136
A 5905 10 0 0 5904 6 5894 13 0 0 0 0 0 0 0 0 0 0 0 0
X 1 106
A 5906 10 0 0 5905 6 5894 1 0 0 0 0 0 0 0 0 0 0 0 0
X 1 17
A 5909 1 0 3 5893 3416 12305 0 0 0 0 0 0 0 0 0 0 0 0 0
A 5910 10 0 0 5832 6 5909 4 0 0 0 0 0 0 0 0 0 0 0 0
X 1 117
A 5911 10 0 0 5910 6 5909 7 0 0 0 0 0 0 0 0 0 0 0 0
X 1 119
A 5912 4 0 0 5800 6 5911 0 3 0 0 0 0 2 0 0 0 0 0 0
A 5913 4 0 0 5376 6 5910 0 5912 0 0 0 0 1 0 0 0 0 0 0
A 5914 10 0 0 5911 6 5909 16 0 0 0 0 0 0 0 0 0 0 0 0
X 1 129
A 5915 10 0 0 5914 6 5909 19 0 0 0 0 0 0 0 0 0 0 0 0
X 1 131
A 5916 4 0 0 5238 6 5915 0 3 0 0 0 0 2 0 0 0 0 0 0
A 5917 4 0 0 5355 6 5914 0 5916 0 0 0 0 1 0 0 0 0 0 0
A 5918 10 0 0 5915 6 5909 10 0 0 0 0 0 0 0 0 0 0 0 0
X 1 125
A 5919 10 0 0 5918 6 5909 22 0 0 0 0 0 0 0 0 0 0 0 0
X 1 136
A 5920 10 0 0 5919 6 5909 13 0 0 0 0 0 0 0 0 0 0 0 0
X 1 106
A 5921 10 0 0 5920 6 5909 1 0 0 0 0 0 0 0 0 0 0 0 0
X 1 17
A 5926 1 0 1 5601 3422 12315 0 0 0 0 0 0 0 0 0 0 0 0 0
A 5927 10 0 0 5730 6 5926 4 0 0 0 0 0 0 0 0 0 0 0 0
X 1 117
A 5928 10 0 0 5927 6 5926 7 0 0 0 0 0 0 0 0 0 0 0 0
X 1 119
A 5929 4 0 0 4825 6 5928 0 3 0 0 0 0 2 0 0 0 0 0 0
A 5930 4 0 0 4514 6 5927 0 5929 0 0 0 0 1 0 0 0 0 0 0
A 5931 10 0 0 5928 6 5926 10 0 0 0 0 0 0 0 0 0 0 0 0
X 1 125
A 5932 10 0 0 5931 6 5926 13 0 0 0 0 0 0 0 0 0 0 0 0
X 1 106
A 5933 10 0 0 5932 6 5926 1 0 0 0 0 0 0 0 0 0 0 0 0
X 1 17
A 5935 1 0 1 5438 3428 12321 0 0 0 0 0 0 0 0 0 0 0 0 0
A 5936 10 0 0 5769 6 5935 4 0 0 0 0 0 0 0 0 0 0 0 0
X 1 117
A 5937 10 0 0 5936 6 5935 7 0 0 0 0 0 0 0 0 0 0 0 0
X 1 119
A 5938 4 0 0 4756 6 5937 0 3 0 0 0 0 2 0 0 0 0 0 0
A 5939 4 0 0 5507 6 5936 0 5938 0 0 0 0 1 0 0 0 0 0 0
A 5940 10 0 0 5937 6 5935 10 0 0 0 0 0 0 0 0 0 0 0 0
X 1 125
A 5941 10 0 0 5940 6 5935 13 0 0 0 0 0 0 0 0 0 0 0 0
X 1 106
A 5942 10 0 0 5941 6 5935 1 0 0 0 0 0 0 0 0 0 0 0 0
X 1 17
A 5944 1 0 1 5296 3434 12329 0 0 0 0 0 0 0 0 0 0 0 0 0
A 5945 10 0 0 4672 6 5944 4 0 0 0 0 0 0 0 0 0 0 0 0
X 1 117
A 5946 10 0 0 5945 6 5944 7 0 0 0 0 0 0 0 0 0 0 0 0
X 1 119
A 5947 4 0 0 5337 6 5946 0 3 0 0 0 0 2 0 0 0 0 0 0
A 5948 4 0 0 5234 6 5945 0 5947 0 0 0 0 1 0 0 0 0 0 0
A 5949 10 0 0 5946 6 5944 10 0 0 0 0 0 0 0 0 0 0 0 0
X 1 125
A 5950 10 0 0 5949 6 5944 13 0 0 0 0 0 0 0 0 0 0 0 0
X 1 106
A 5951 10 0 0 5950 6 5944 1 0 0 0 0 0 0 0 0 0 0 0 0
X 1 17
A 5953 1 0 1 4837 3440 12335 0 0 0 0 0 0 0 0 0 0 0 0 0
A 5954 10 0 0 5787 6 5953 4 0 0 0 0 0 0 0 0 0 0 0 0
X 1 117
A 5955 10 0 0 5954 6 5953 7 0 0 0 0 0 0 0 0 0 0 0 0
X 1 119
A 5956 4 0 0 3678 6 5955 0 3 0 0 0 0 2 0 0 0 0 0 0
A 5957 4 0 0 5704 6 5954 0 5956 0 0 0 0 1 0 0 0 0 0 0
A 5958 10 0 0 5955 6 5953 10 0 0 0 0 0 0 0 0 0 0 0 0
X 1 125
A 5959 10 0 0 5958 6 5953 13 0 0 0 0 0 0 0 0 0 0 0 0
X 1 106
A 5960 10 0 0 5959 6 5953 1 0 0 0 0 0 0 0 0 0 0 0 0
X 1 17
A 5965 2 0 0 5708 6 12343 0 0 0 5965 0 0 0 0 0 0 0 0 0
A 5967 1 0 1 5354 3448 12349 0 0 0 0 0 0 0 0 0 0 0 0 0
A 5968 10 0 0 4980 6 5967 4 0 0 0 0 0 0 0 0 0 0 0 0
X 1 117
A 5969 10 0 0 5968 6 5967 7 0 0 0 0 0 0 0 0 0 0 0 0
X 1 119
A 5970 4 0 0 5368 6 5969 0 3 0 0 0 0 2 0 0 0 0 0 0
A 5971 4 0 0 5086 6 5968 0 5970 0 0 0 0 1 0 0 0 0 0 0
A 5972 10 0 0 5969 6 5967 10 0 0 0 0 0 0 0 0 0 0 0 0
X 1 125
A 5973 10 0 0 5972 6 5967 13 0 0 0 0 0 0 0 0 0 0 0 0
X 1 106
A 5974 10 0 0 5973 6 5967 1 0 0 0 0 0 0 0 0 0 0 0 0
X 1 17
A 5976 1 0 1 5347 3454 12355 0 0 0 0 0 0 0 0 0 0 0 0 0
A 5977 10 0 0 5792 6 5976 4 0 0 0 0 0 0 0 0 0 0 0 0
X 1 117
A 5978 10 0 0 5977 6 5976 7 0 0 0 0 0 0 0 0 0 0 0 0
X 1 119
A 5979 4 0 0 5369 6 5978 0 3 0 0 0 0 2 0 0 0 0 0 0
A 5980 4 0 0 5466 6 5977 0 5979 0 0 0 0 1 0 0 0 0 0 0
A 5981 10 0 0 5978 6 5976 10 0 0 0 0 0 0 0 0 0 0 0 0
X 1 125
A 5982 10 0 0 5981 6 5976 13 0 0 0 0 0 0 0 0 0 0 0 0
X 1 106
A 5983 10 0 0 5982 6 5976 1 0 0 0 0 0 0 0 0 0 0 0 0
X 1 17
A 5985 1 0 1 5199 3460 12361 0 0 0 0 0 0 0 0 0 0 0 0 0
A 5986 10 0 0 4727 6 5985 4 0 0 0 0 0 0 0 0 0 0 0 0
X 1 117
A 5987 10 0 0 5986 6 5985 7 0 0 0 0 0 0 0 0 0 0 0 0
X 1 119
A 5988 4 0 0 5554 6 5987 0 3 0 0 0 0 2 0 0 0 0 0 0
A 5989 4 0 0 5400 6 5986 0 5988 0 0 0 0 1 0 0 0 0 0 0
A 5990 10 0 0 5987 6 5985 10 0 0 0 0 0 0 0 0 0 0 0 0
X 1 125
A 5991 10 0 0 5990 6 5985 13 0 0 0 0 0 0 0 0 0 0 0 0
X 1 106
A 5992 10 0 0 5991 6 5985 1 0 0 0 0 0 0 0 0 0 0 0 0
X 1 17
A 5994 1 0 1 5683 3466 12367 0 0 0 0 0 0 0 0 0 0 0 0 0
A 5995 10 0 0 5325 6 5994 4 0 0 0 0 0 0 0 0 0 0 0 0
X 1 117
A 5996 10 0 0 5995 6 5994 7 0 0 0 0 0 0 0 0 0 0 0 0
X 1 119
A 5997 4 0 0 4893 6 5996 0 3 0 0 0 0 2 0 0 0 0 0 0
A 5998 4 0 0 5127 6 5995 0 5997 0 0 0 0 1 0 0 0 0 0 0
A 5999 10 0 0 5996 6 5994 10 0 0 0 0 0 0 0 0 0 0 0 0
X 1 125
A 6000 10 0 0 5999 6 5994 13 0 0 0 0 0 0 0 0 0 0 0 0
X 1 106
A 6001 10 0 0 6000 6 5994 1 0 0 0 0 0 0 0 0 0 0 0 0
X 1 17
A 6003 1 0 1 5922 3472 12373 0 0 0 0 0 0 0 0 0 0 0 0 0
A 6004 10 0 0 5327 6 6003 4 0 0 0 0 0 0 0 0 0 0 0 0
X 1 117
A 6005 10 0 0 6004 6 6003 7 0 0 0 0 0 0 0 0 0 0 0 0
X 1 119
A 6006 4 0 0 5414 6 6005 0 3 0 0 0 0 2 0 0 0 0 0 0
A 6007 4 0 0 5336 6 6004 0 6006 0 0 0 0 1 0 0 0 0 0 0
A 6008 10 0 0 6005 6 6003 10 0 0 0 0 0 0 0 0 0 0 0 0
X 1 125
A 6009 10 0 0 6008 6 6003 13 0 0 0 0 0 0 0 0 0 0 0 0
X 1 106
A 6010 10 0 0 6009 6 6003 1 0 0 0 0 0 0 0 0 0 0 0 0
X 1 17
A 6012 1 0 1 5030 3478 12379 0 0 0 0 0 0 0 0 0 0 0 0 0
A 6013 10 0 0 5343 6 6012 4 0 0 0 0 0 0 0 0 0 0 0 0
X 1 117
A 6014 10 0 0 6013 6 6012 7 0 0 0 0 0 0 0 0 0 0 0 0
X 1 119
A 6015 4 0 0 4826 6 6014 0 3 0 0 0 0 2 0 0 0 0 0 0
A 6016 4 0 0 5628 6 6013 0 6015 0 0 0 0 1 0 0 0 0 0 0
A 6017 10 0 0 6014 6 6012 10 0 0 0 0 0 0 0 0 0 0 0 0
X 1 125
A 6018 10 0 0 6017 6 6012 13 0 0 0 0 0 0 0 0 0 0 0 0
X 1 106
A 6019 10 0 0 6018 6 6012 1 0 0 0 0 0 0 0 0 0 0 0 0
X 1 17
A 6021 1 0 1 4105 3484 12385 0 0 0 0 0 0 0 0 0 0 0 0 0
A 6022 10 0 0 5330 6 6021 4 0 0 0 0 0 0 0 0 0 0 0 0
X 1 117
A 6023 10 0 0 6022 6 6021 7 0 0 0 0 0 0 0 0 0 0 0 0
X 1 119
A 6024 4 0 0 4602 6 6023 0 3 0 0 0 0 2 0 0 0 0 0 0
A 6025 4 0 0 5053 6 6022 0 6024 0 0 0 0 1 0 0 0 0 0 0
A 6026 10 0 0 6023 6 6021 10 0 0 0 0 0 0 0 0 0 0 0 0
X 1 125
A 6027 10 0 0 6026 6 6021 13 0 0 0 0 0 0 0 0 0 0 0 0
X 1 106
A 6028 10 0 0 6027 6 6021 1 0 0 0 0 0 0 0 0 0 0 0 0
X 1 17
A 6030 1 0 1 5453 3490 12391 0 0 0 0 0 0 0 0 0 0 0 0 0
A 6031 10 0 0 5361 6 6030 4 0 0 0 0 0 0 0 0 0 0 0 0
X 1 117
A 6032 10 0 0 6031 6 6030 7 0 0 0 0 0 0 0 0 0 0 0 0
X 1 119
A 6033 4 0 0 4929 6 6032 0 3 0 0 0 0 2 0 0 0 0 0 0
A 6034 4 0 0 5752 6 6031 0 6033 0 0 0 0 1 0 0 0 0 0 0
A 6035 10 0 0 6032 6 6030 10 0 0 0 0 0 0 0 0 0 0 0 0
X 1 125
A 6036 10 0 0 6035 6 6030 13 0 0 0 0 0 0 0 0 0 0 0 0
X 1 106
A 6037 10 0 0 6036 6 6030 1 0 0 0 0 0 0 0 0 0 0 0 0
X 1 17
A 6039 1 0 1 5459 3496 12397 0 0 0 0 0 0 0 0 0 0 0 0 0
A 6040 10 0 0 5348 6 6039 4 0 0 0 0 0 0 0 0 0 0 0 0
X 1 117
A 6041 10 0 0 6040 6 6039 7 0 0 0 0 0 0 0 0 0 0 0 0
X 1 119
A 6042 4 0 0 5432 6 6041 0 3 0 0 0 0 2 0 0 0 0 0 0
A 6043 4 0 0 5067 6 6040 0 6042 0 0 0 0 1 0 0 0 0 0 0
A 6044 10 0 0 6041 6 6039 10 0 0 0 0 0 0 0 0 0 0 0 0
X 1 125
A 6045 10 0 0 6044 6 6039 13 0 0 0 0 0 0 0 0 0 0 0 0
X 1 106
A 6046 10 0 0 6045 6 6039 1 0 0 0 0 0 0 0 0 0 0 0 0
X 1 17
A 6048 1 0 1 5465 3502 12403 0 0 0 0 0 0 0 0 0 0 0 0 0
A 6049 10 0 0 5379 6 6048 4 0 0 0 0 0 0 0 0 0 0 0 0
X 1 117
A 6050 10 0 0 6049 6 6048 7 0 0 0 0 0 0 0 0 0 0 0 0
X 1 119
A 6051 4 0 0 5446 6 6050 0 3 0 0 0 0 2 0 0 0 0 0 0
A 6052 4 0 0 5840 6 6049 0 6051 0 0 0 0 1 0 0 0 0 0 0
A 6053 10 0 0 6050 6 6048 10 0 0 0 0 0 0 0 0 0 0 0 0
X 1 125
A 6054 10 0 0 6053 6 6048 13 0 0 0 0 0 0 0 0 0 0 0 0
X 1 106
A 6055 10 0 0 6054 6 6048 1 0 0 0 0 0 0 0 0 0 0 0 0
X 1 17
A 6058 1 0 1 5268 3526 12433 0 0 0 0 0 0 0 0 0 0 0 0 0
A 6059 10 0 0 5804 6 6058 4 0 0 0 0 0 0 0 0 0 0 0 0
X 1 117
A 6060 10 0 0 6059 6 6058 7 0 0 0 0 0 0 0 0 0 0 0 0
X 1 119
A 6061 4 0 0 5278 6 6060 0 3 0 0 0 0 2 0 0 0 0 0 0
A 6062 4 0 0 5858 6 6059 0 6061 0 0 0 0 1 0 0 0 0 0 0
A 6063 10 0 0 6060 6 6058 10 0 0 0 0 0 0 0 0 0 0 0 0
X 1 125
A 6064 10 0 0 6063 6 6058 13 0 0 0 0 0 0 0 0 0 0 0 0
X 1 106
A 6065 10 0 0 6064 6 6058 1 0 0 0 0 0 0 0 0 0 0 0 0
X 1 17
A 6067 1 0 1 5814 3532 12439 0 0 0 0 0 0 0 0 0 0 0 0 0
A 6068 10 0 0 5395 6 6067 4 0 0 0 0 0 0 0 0 0 0 0 0
X 1 117
A 6069 10 0 0 6068 6 6067 7 0 0 0 0 0 0 0 0 0 0 0 0
X 1 119
A 6070 4 0 0 5471 6 6069 0 3 0 0 0 0 2 0 0 0 0 0 0
A 6071 4 0 0 5185 6 6068 0 6070 0 0 0 0 1 0 0 0 0 0 0
A 6072 10 0 0 6069 6 6067 10 0 0 0 0 0 0 0 0 0 0 0 0
X 1 125
A 6073 10 0 0 6072 6 6067 13 0 0 0 0 0 0 0 0 0 0 0 0
X 1 106
A 6074 10 0 0 6073 6 6067 1 0 0 0 0 0 0 0 0 0 0 0 0
X 1 17
A 6076 1 0 1 5610 3538 12445 0 0 0 0 0 0 0 0 0 0 0 0 0
A 6077 10 0 0 5418 6 6076 4 0 0 0 0 0 0 0 0 0 0 0 0
X 1 117
A 6078 10 0 0 6077 6 6076 7 0 0 0 0 0 0 0 0 0 0 0 0
X 1 119
A 6079 4 0 0 5433 6 6078 0 3 0 0 0 0 2 0 0 0 0 0 0
A 6080 4 0 0 5477 6 6077 0 6079 0 0 0 0 1 0 0 0 0 0 0
A 6081 10 0 0 6078 6 6076 10 0 0 0 0 0 0 0 0 0 0 0 0
X 1 125
A 6082 10 0 0 6081 6 6076 13 0 0 0 0 0 0 0 0 0 0 0 0
X 1 106
A 6083 10 0 0 6082 6 6076 1 0 0 0 0 0 0 0 0 0 0 0 0
X 1 17
A 6085 1 0 1 5625 3544 12451 0 0 0 0 0 0 0 0 0 0 0 0 0
A 6086 10 0 0 4830 6 6085 4 0 0 0 0 0 0 0 0 0 0 0 0
X 1 117
A 6087 10 0 0 6086 6 6085 7 0 0 0 0 0 0 0 0 0 0 0 0
X 1 119
A 6088 4 0 0 5493 6 6087 0 3 0 0 0 0 2 0 0 0 0 0 0
A 6089 4 0 0 5484 6 6086 0 6088 0 0 0 0 1 0 0 0 0 0 0
A 6090 10 0 0 6087 6 6085 10 0 0 0 0 0 0 0 0 0 0 0 0
X 1 125
A 6091 10 0 0 6090 6 6085 13 0 0 0 0 0 0 0 0 0 0 0 0
X 1 106
A 6092 10 0 0 6091 6 6085 1 0 0 0 0 0 0 0 0 0 0 0 0
X 1 17
A 6094 1 0 1 5631 3550 12457 0 0 0 0 0 0 0 0 0 0 0 0 0
A 6095 10 0 0 4419 6 6094 4 0 0 0 0 0 0 0 0 0 0 0 0
X 1 117
A 6096 10 0 0 6095 6 6094 7 0 0 0 0 0 0 0 0 0 0 0 0
X 1 119
A 6097 4 0 0 5166 6 6096 0 3 0 0 0 0 2 0 0 0 0 0 0
A 6098 4 0 0 3803 6 6095 0 6097 0 0 0 0 1 0 0 0 0 0 0
A 6099 10 0 0 6096 6 6094 10 0 0 0 0 0 0 0 0 0 0 0 0
X 1 125
A 6100 10 0 0 6099 6 6094 13 0 0 0 0 0 0 0 0 0 0 0 0
X 1 106
A 6101 10 0 0 6100 6 6094 1 0 0 0 0 0 0 0 0 0 0 0 0
X 1 17
A 6103 1 0 1 5472 3556 12463 0 0 0 0 0 0 0 0 0 0 0 0 0
A 6104 10 0 0 4852 6 6103 4 0 0 0 0 0 0 0 0 0 0 0 0
X 1 117
A 6105 10 0 0 6104 6 6103 7 0 0 0 0 0 0 0 0 0 0 0 0
X 1 119
A 6106 4 0 0 5843 6 6105 0 3 0 0 0 0 2 0 0 0 0 0 0
A 6107 4 0 0 5806 6 6104 0 6106 0 0 0 0 1 0 0 0 0 0 0
A 6108 10 0 0 6105 6 6103 10 0 0 0 0 0 0 0 0 0 0 0 0
X 1 125
A 6109 10 0 0 6108 6 6103 13 0 0 0 0 0 0 0 0 0 0 0 0
X 1 106
A 6110 10 0 0 6109 6 6103 1 0 0 0 0 0 0 0 0 0 0 0 0
X 1 17
A 6112 1 0 1 4973 3562 12469 0 0 0 0 0 0 0 0 0 0 0 0 0
A 6113 10 0 0 4437 6 6112 4 0 0 0 0 0 0 0 0 0 0 0 0
X 1 117
A 6114 10 0 0 6113 6 6112 7 0 0 0 0 0 0 0 0 0 0 0 0
X 1 119
A 6115 4 0 0 5846 6 6114 0 3 0 0 0 0 2 0 0 0 0 0 0
A 6116 4 0 0 6028 6 6113 0 6115 0 0 0 0 1 0 0 0 0 0 0
A 6117 10 0 0 6114 6 6112 10 0 0 0 0 0 0 0 0 0 0 0 0
X 1 125
A 6118 10 0 0 6117 6 6112 13 0 0 0 0 0 0 0 0 0 0 0 0
X 1 106
A 6119 10 0 0 6118 6 6112 1 0 0 0 0 0 0 0 0 0 0 0 0
X 1 17
A 6121 1 0 1 6046 3568 12475 0 0 0 0 0 0 0 0 0 0 0 0 0
A 6122 10 0 0 5452 6 6121 4 0 0 0 0 0 0 0 0 0 0 0 0
X 1 117
A 6123 10 0 0 6122 6 6121 7 0 0 0 0 0 0 0 0 0 0 0 0
X 1 119
A 6124 4 0 0 5964 6 6123 0 3 0 0 0 0 2 0 0 0 0 0 0
A 6125 4 0 0 5822 6 6122 0 6124 0 0 0 0 1 0 0 0 0 0 0
A 6126 10 0 0 6123 6 6121 10 0 0 0 0 0 0 0 0 0 0 0 0
X 1 125
A 6127 10 0 0 6126 6 6121 13 0 0 0 0 0 0 0 0 0 0 0 0
X 1 106
A 6128 10 0 0 6127 6 6121 1 0 0 0 0 0 0 0 0 0 0 0 0
X 1 17
A 6130 1 0 1 5913 3574 12481 0 0 0 0 0 0 0 0 0 0 0 0 0
A 6131 10 0 0 5280 6 6130 4 0 0 0 0 0 0 0 0 0 0 0 0
X 1 117
A 6132 10 0 0 6131 6 6130 7 0 0 0 0 0 0 0 0 0 0 0 0
X 1 119
A 6133 4 0 0 4949 6 6132 0 3 0 0 0 0 2 0 0 0 0 0 0
A 6134 4 0 0 5881 6 6131 0 6133 0 0 0 0 1 0 0 0 0 0 0
A 6135 10 0 0 6132 6 6130 10 0 0 0 0 0 0 0 0 0 0 0 0
X 1 125
A 6136 10 0 0 6135 6 6130 13 0 0 0 0 0 0 0 0 0 0 0 0
X 1 106
A 6137 10 0 0 6136 6 6130 1 0 0 0 0 0 0 0 0 0 0 0 0
X 1 17
A 6139 1 0 1 5381 3580 12487 0 0 0 0 0 0 0 0 0 0 0 0 0
A 6140 10 0 0 6103 6 6139 4 0 0 0 0 0 0 0 0 0 0 0 0
X 1 117
A 6141 10 0 0 6140 6 6139 7 0 0 0 0 0 0 0 0 0 0 0 0
X 1 119
A 6142 4 0 0 5857 6 6141 0 3 0 0 0 0 2 0 0 0 0 0 0
A 6143 4 0 0 5572 6 6140 0 6142 0 0 0 0 1 0 0 0 0 0 0
A 6144 10 0 0 6141 6 6139 10 0 0 0 0 0 0 0 0 0 0 0 0
X 1 125
A 6145 10 0 0 6144 6 6139 13 0 0 0 0 0 0 0 0 0 0 0 0
X 1 106
A 6146 10 0 0 6145 6 6139 1 0 0 0 0 0 0 0 0 0 0 0 0
X 1 17
A 6148 1 0 1 6057 3586 12493 0 0 0 0 0 0 0 0 0 0 0 0 0
A 6149 10 0 0 5473 6 6148 4 0 0 0 0 0 0 0 0 0 0 0 0
X 1 117
A 6150 10 0 0 6149 6 6148 7 0 0 0 0 0 0 0 0 0 0 0 0
X 1 119
A 6151 4 0 0 5577 6 6150 0 3 0 0 0 0 2 0 0 0 0 0 0
A 6152 4 0 0 6151 6 6149 0 6151 0 0 0 0 1 0 0 0 0 0 0
A 6153 10 0 0 6150 6 6148 10 0 0 0 0 0 0 0 0 0 0 0 0
X 1 125
A 6154 10 0 0 6153 6 6148 13 0 0 0 0 0 0 0 0 0 0 0 0
X 1 106
A 6155 10 0 0 6154 6 6148 1 0 0 0 0 0 0 0 0 0 0 0 0
X 1 17
A 6157 1 0 1 5819 3592 12499 0 0 0 0 0 0 0 0 0 0 0 0 0
A 6158 10 0 0 5494 6 6157 4 0 0 0 0 0 0 0 0 0 0 0 0
X 1 117
A 6159 10 0 0 6158 6 6157 7 0 0 0 0 0 0 0 0 0 0 0 0
X 1 119
A 6160 4 0 0 5890 6 6159 0 3 0 0 0 0 2 0 0 0 0 0 0
A 6161 4 0 0 5420 6 6158 0 6160 0 0 0 0 1 0 0 0 0 0 0
A 6162 10 0 0 6159 6 6157 10 0 0 0 0 0 0 0 0 0 0 0 0
X 1 125
A 6163 10 0 0 6162 6 6157 13 0 0 0 0 0 0 0 0 0 0 0 0
X 1 106
A 6164 10 0 0 6163 6 6157 1 0 0 0 0 0 0 0 0 0 0 0 0
X 1 17
A 6166 1 0 1 5233 3598 12505 0 0 0 0 0 0 0 0 0 0 0 0 0
A 6167 10 0 0 5495 6 6166 4 0 0 0 0 0 0 0 0 0 0 0 0
X 1 117
A 6168 10 0 0 6167 6 6166 7 0 0 0 0 0 0 0 0 0 0 0 0
X 1 119
A 6169 4 0 0 5595 6 6168 0 3 0 0 0 0 2 0 0 0 0 0 0
A 6170 4 0 0 6061 6 6167 0 6169 0 0 0 0 1 0 0 0 0 0 0
A 6171 10 0 0 6168 6 6166 10 0 0 0 0 0 0 0 0 0 0 0 0
X 1 125
A 6172 10 0 0 6171 6 6166 13 0 0 0 0 0 0 0 0 0 0 0 0
X 1 106
A 6173 10 0 0 6172 6 6166 1 0 0 0 0 0 0 0 0 0 0 0 0
X 1 17
A 6175 1 0 1 6098 3604 12511 0 0 0 0 0 0 0 0 0 0 0 0 0
A 6176 10 0 0 5842 6 6175 4 0 0 0 0 0 0 0 0 0 0 0 0
X 1 117
A 6177 10 0 0 6176 6 6175 7 0 0 0 0 0 0 0 0 0 0 0 0
X 1 119
A 6178 4 0 0 5598 6 6177 0 3 0 0 0 0 2 0 0 0 0 0 0
A 6179 4 0 0 2536 6 6176 0 6178 0 0 0 0 1 0 0 0 0 0 0
A 6180 10 0 0 6177 6 6175 10 0 0 0 0 0 0 0 0 0 0 0 0
X 1 125
A 6181 10 0 0 6180 6 6175 13 0 0 0 0 0 0 0 0 0 0 0 0
X 1 106
A 6182 10 0 0 6181 6 6175 1 0 0 0 0 0 0 0 0 0 0 0 0
X 1 17
A 6184 1 0 1 5133 3610 12517 0 0 0 0 0 0 0 0 0 0 0 0 0
A 6185 10 0 0 5848 6 6184 4 0 0 0 0 0 0 0 0 0 0 0 0
X 1 117
A 6186 10 0 0 6185 6 6184 7 0 0 0 0 0 0 0 0 0 0 0 0
X 1 119
A 6187 4 0 0 5613 6 6186 0 3 0 0 0 0 2 0 0 0 0 0 0
A 6188 4 0 0 5703 6 6185 0 6187 0 0 0 0 1 0 0 0 0 0 0
A 6189 10 0 0 6186 6 6184 10 0 0 0 0 0 0 0 0 0 0 0 0
X 1 125
A 6190 10 0 0 6189 6 6184 13 0 0 0 0 0 0 0 0 0 0 0 0
X 1 106
A 6191 10 0 0 6190 6 6184 1 0 0 0 0 0 0 0 0 0 0 0 0
X 1 17
A 6193 1 0 1 5443 3616 12538 0 0 0 0 0 0 0 0 0 0 0 0 0
A 6194 10 0 0 5540 6 6193 4 0 0 0 0 0 0 0 0 0 0 0 0
X 1 117
A 6195 10 0 0 6194 6 6193 7 0 0 0 0 0 0 0 0 0 0 0 0
X 1 119
A 6196 4 0 0 5615 6 6195 0 3 0 0 0 0 2 0 0 0 0 0 0
A 6197 4 0 0 5430 6 6194 0 6196 0 0 0 0 1 0 0 0 0 0 0
A 6198 10 0 0 6195 6 6193 10 0 0 0 0 0 0 0 0 0 0 0 0
X 1 125
A 6199 10 0 0 6198 6 6193 13 0 0 0 0 0 0 0 0 0 0 0 0
X 1 106
A 6200 10 0 0 6199 6 6193 1 0 0 0 0 0 0 0 0 0 0 0 0
X 1 17
A 6202 1 0 1 6097 3622 12544 0 0 0 0 0 0 0 0 0 0 0 0 0
A 6203 10 0 0 4952 6 6202 4 0 0 0 0 0 0 0 0 0 0 0 0
X 1 117
A 6204 10 0 0 6203 6 6202 7 0 0 0 0 0 0 0 0 0 0 0 0
X 1 119
A 6205 4 0 0 6094 6 6204 0 3 0 0 0 0 2 0 0 0 0 0 0
A 6206 4 0 0 4541 6 6203 0 6205 0 0 0 0 1 0 0 0 0 0 0
A 6207 10 0 0 6204 6 6202 10 0 0 0 0 0 0 0 0 0 0 0 0
X 1 125
A 6208 10 0 0 6207 6 6202 13 0 0 0 0 0 0 0 0 0 0 0 0
X 1 106
A 6209 10 0 0 6208 6 6202 1 0 0 0 0 0 0 0 0 0 0 0 0
X 1 17
A 6211 1 0 1 5837 3628 12550 0 0 0 0 0 0 0 0 0 0 0 0 0
A 6212 10 0 0 5861 6 6211 4 0 0 0 0 0 0 0 0 0 0 0 0
X 1 117
A 6213 10 0 0 6212 6 6211 7 0 0 0 0 0 0 0 0 0 0 0 0
X 1 119
A 6214 4 0 0 5966 6 6213 0 3 0 0 0 0 2 0 0 0 0 0 0
A 6215 4 0 0 5675 6 6212 0 6214 0 0 0 0 1 0 0 0 0 0 0
A 6216 10 0 0 6213 6 6211 10 0 0 0 0 0 0 0 0 0 0 0 0
X 1 125
A 6217 10 0 0 6216 6 6211 13 0 0 0 0 0 0 0 0 0 0 0 0
X 1 106
A 6218 10 0 0 6217 6 6211 1 0 0 0 0 0 0 0 0 0 0 0 0
X 1 17
A 6222 1 0 1 5403 3634 12560 0 0 0 0 0 0 0 0 0 0 0 0 0
A 6223 10 0 0 5552 6 6222 4 0 0 0 0 0 0 0 0 0 0 0 0
X 1 117
A 6224 10 0 0 6223 6 6222 7 0 0 0 0 0 0 0 0 0 0 0 0
X 1 119
A 6225 4 0 0 5651 6 6224 0 3 0 0 0 0 2 0 0 0 0 0 0
A 6226 4 0 0 5938 6 6223 0 6225 0 0 0 0 1 0 0 0 0 0 0
A 6227 10 0 0 6224 6 6222 10 0 0 0 0 0 0 0 0 0 0 0 0
X 1 125
A 6228 10 0 0 6227 6 6222 13 0 0 0 0 0 0 0 0 0 0 0 0
X 1 106
A 6229 10 0 0 6228 6 6222 1 0 0 0 0 0 0 0 0 0 0 0 0
X 1 17
A 6232 1 0 3 5422 3646 12569 0 0 0 0 0 0 0 0 0 0 0 0 0
A 6233 10 0 0 4150 6 6232 4 0 0 0 0 0 0 0 0 0 0 0 0
X 1 117
A 6234 10 0 0 6233 6 6232 7 0 0 0 0 0 0 0 0 0 0 0 0
X 1 119
A 6235 4 0 0 5661 6 6234 0 3 0 0 0 0 2 0 0 0 0 0 0
A 6236 4 0 0 5313 6 6233 0 6235 0 0 0 0 1 0 0 0 0 0 0
A 6237 10 0 0 6234 6 6232 16 0 0 0 0 0 0 0 0 0 0 0 0
X 1 129
A 6238 10 0 0 6237 6 6232 19 0 0 0 0 0 0 0 0 0 0 0 0
X 1 131
A 6239 4 0 0 6002 6 6238 0 3 0 0 0 0 2 0 0 0 0 0 0
A 6240 4 0 0 4734 6 6237 0 6239 0 0 0 0 1 0 0 0 0 0 0
A 6241 10 0 0 6238 6 6232 10 0 0 0 0 0 0 0 0 0 0 0 0
X 1 125
A 6242 10 0 0 6241 6 6232 22 0 0 0 0 0 0 0 0 0 0 0 0
X 1 136
A 6243 10 0 0 6242 6 6232 13 0 0 0 0 0 0 0 0 0 0 0 0
X 1 106
A 6244 10 0 0 6243 6 6232 1 0 0 0 0 0 0 0 0 0 0 0 0
X 1 17
A 6247 1 0 3 5179 3652 12576 0 0 0 0 0 0 0 0 0 0 0 0 0
A 6248 10 0 0 5013 6 6247 4 0 0 0 0 0 0 0 0 0 0 0 0
X 1 117
A 6249 10 0 0 6248 6 6247 7 0 0 0 0 0 0 0 0 0 0 0 0
X 1 119
A 6250 4 0 0 5110 6 6249 0 3 0 0 0 0 2 0 0 0 0 0 0
A 6251 4 0 0 4700 6 6248 0 6250 0 0 0 0 1 0 0 0 0 0 0
A 6252 10 0 0 6249 6 6247 16 0 0 0 0 0 0 0 0 0 0 0 0
X 1 129
A 6253 10 0 0 6252 6 6247 19 0 0 0 0 0 0 0 0 0 0 0 0
X 1 131
A 6254 4 0 0 5898 6 6253 0 3 0 0 0 0 2 0 0 0 0 0 0
A 6255 4 0 0 4730 6 6252 0 6254 0 0 0 0 1 0 0 0 0 0 0
A 6256 10 0 0 6253 6 6247 10 0 0 0 0 0 0 0 0 0 0 0 0
X 1 125
A 6257 10 0 0 6256 6 6247 22 0 0 0 0 0 0 0 0 0 0 0 0
X 1 136
A 6258 10 0 0 6257 6 6247 13 0 0 0 0 0 0 0 0 0 0 0 0
X 1 106
A 6259 10 0 0 6258 6 6247 1 0 0 0 0 0 0 0 0 0 0 0 0
X 1 17
A 6262 1 0 3 5725 3658 12583 0 0 0 0 0 0 0 0 0 0 0 0 0
A 6263 10 0 0 2574 6 6262 4 0 0 0 0 0 0 0 0 0 0 0 0
X 1 117
A 6264 10 0 0 6263 6 6262 7 0 0 0 0 0 0 0 0 0 0 0 0
X 1 119
A 6265 4 0 0 5998 6 6264 0 3 0 0 0 0 2 0 0 0 0 0 0
A 6266 4 0 0 5489 6 6263 0 6265 0 0 0 0 1 0 0 0 0 0 0
A 6267 10 0 0 6264 6 6262 16 0 0 0 0 0 0 0 0 0 0 0 0
X 1 129
A 6268 10 0 0 6267 6 6262 19 0 0 0 0 0 0 0 0 0 0 0 0
X 1 131
A 6269 4 0 0 6047 6 6268 0 3 0 0 0 0 2 0 0 0 0 0 0
A 6270 4 0 0 5845 6 6267 0 6269 0 0 0 0 1 0 0 0 0 0 0
A 6271 10 0 0 6268 6 6262 10 0 0 0 0 0 0 0 0 0 0 0 0
X 1 125
A 6272 10 0 0 6271 6 6262 22 0 0 0 0 0 0 0 0 0 0 0 0
X 1 136
A 6273 10 0 0 6272 6 6262 13 0 0 0 0 0 0 0 0 0 0 0 0
X 1 106
A 6274 10 0 0 6273 6 6262 1 0 0 0 0 0 0 0 0 0 0 0 0
X 1 17
A 6277 1 0 3 5654 3664 12590 0 0 0 0 0 0 0 0 0 0 0 0 0
A 6278 10 0 0 6012 6 6277 4 0 0 0 0 0 0 0 0 0 0 0 0
X 1 117
A 6279 10 0 0 6278 6 6277 7 0 0 0 0 0 0 0 0 0 0 0 0
X 1 119
A 6280 4 0 0 5203 6 6279 0 3 0 0 0 0 2 0 0 0 0 0 0
A 6281 4 0 0 6170 6 6278 0 6280 0 0 0 0 1 0 0 0 0 0 0
A 6282 10 0 0 6279 6 6277 16 0 0 0 0 0 0 0 0 0 0 0 0
X 1 129
A 6283 10 0 0 6282 6 6277 19 0 0 0 0 0 0 0 0 0 0 0 0
X 1 131
A 6284 4 0 0 5691 6 6283 0 3 0 0 0 0 2 0 0 0 0 0 0
A 6285 4 0 0 6089 6 6282 0 6284 0 0 0 0 1 0 0 0 0 0 0
A 6286 10 0 0 6283 6 6277 10 0 0 0 0 0 0 0 0 0 0 0 0
X 1 125
A 6287 10 0 0 6286 6 6277 22 0 0 0 0 0 0 0 0 0 0 0 0
X 1 136
A 6288 10 0 0 6287 6 6277 13 0 0 0 0 0 0 0 0 0 0 0 0
X 1 106
A 6289 10 0 0 6288 6 6277 1 0 0 0 0 0 0 0 0 0 0 0 0
X 1 17
A 6292 1 0 3 6235 3670 12597 0 0 0 0 0 0 0 0 0 0 0 0 0
A 6293 10 0 0 5618 6 6292 4 0 0 0 0 0 0 0 0 0 0 0 0
X 1 117
A 6294 10 0 0 6293 6 6292 7 0 0 0 0 0 0 0 0 0 0 0 0
X 1 119
A 6295 4 0 0 5721 6 6294 0 3 0 0 0 0 2 0 0 0 0 0 0
A 6296 4 0 0 4631 6 6293 0 6295 0 0 0 0 1 0 0 0 0 0 0
A 6297 10 0 0 6294 6 6292 16 0 0 0 0 0 0 0 0 0 0 0 0
X 1 129
A 6298 10 0 0 6297 6 6292 19 0 0 0 0 0 0 0 0 0 0 0 0
X 1 131
A 6299 4 0 0 6067 6 6298 0 3 0 0 0 0 2 0 0 0 0 0 0
A 6300 4 0 0 6215 6 6297 0 6299 0 0 0 0 1 0 0 0 0 0 0
A 6301 10 0 0 6298 6 6292 10 0 0 0 0 0 0 0 0 0 0 0 0
X 1 125
A 6302 10 0 0 6301 6 6292 22 0 0 0 0 0 0 0 0 0 0 0 0
X 1 136
A 6303 10 0 0 6302 6 6292 13 0 0 0 0 0 0 0 0 0 0 0 0
X 1 106
A 6304 10 0 0 6303 6 6292 1 0 0 0 0 0 0 0 0 0 0 0 0
X 1 17
A 6307 1 0 3 5667 3676 12604 0 0 0 0 0 0 0 0 0 0 0 0 0
A 6308 10 0 0 5626 6 6307 4 0 0 0 0 0 0 0 0 0 0 0 0
X 1 117
A 6309 10 0 0 6308 6 6307 7 0 0 0 0 0 0 0 0 0 0 0 0
X 1 119
A 6310 4 0 0 6166 6 6309 0 3 0 0 0 0 2 0 0 0 0 0 0
A 6311 4 0 0 5697 6 6308 0 6310 0 0 0 0 1 0 0 0 0 0 0
A 6312 10 0 0 6309 6 6307 16 0 0 0 0 0 0 0 0 0 0 0 0
X 1 129
A 6313 10 0 0 6312 6 6307 19 0 0 0 0 0 0 0 0 0 0 0 0
X 1 131
A 6314 4 0 0 5707 6 6313 0 3 0 0 0 0 2 0 0 0 0 0 0
A 6315 4 0 0 5975 6 6312 0 6314 0 0 0 0 1 0 0 0 0 0 0
A 6316 10 0 0 6313 6 6307 10 0 0 0 0 0 0 0 0 0 0 0 0
X 1 125
A 6317 10 0 0 6316 6 6307 22 0 0 0 0 0 0 0 0 0 0 0 0
X 1 136
A 6318 10 0 0 6317 6 6307 13 0 0 0 0 0 0 0 0 0 0 0 0
X 1 106
A 6319 10 0 0 6318 6 6307 1 0 0 0 0 0 0 0 0 0 0 0 0
X 1 17
A 6322 1 0 3 5836 3682 12611 0 0 0 0 0 0 0 0 0 0 0 0 0
A 6323 10 0 0 5079 6 6322 4 0 0 0 0 0 0 0 0 0 0 0 0
X 1 117
A 6324 10 0 0 6323 6 6322 7 0 0 0 0 0 0 0 0 0 0 0 0
X 1 119
A 6325 4 0 0 5751 6 6324 0 3 0 0 0 0 2 0 0 0 0 0 0
A 6326 4 0 0 6290 6 6323 0 6325 0 0 0 0 1 0 0 0 0 0 0
A 6327 10 0 0 6324 6 6322 16 0 0 0 0 0 0 0 0 0 0 0 0
X 1 129
A 6328 10 0 0 6327 6 6322 19 0 0 0 0 0 0 0 0 0 0 0 0
X 1 131
A 6329 4 0 0 6102 6 6328 0 3 0 0 0 0 2 0 0 0 0 0 0
A 6330 4 0 0 6010 6 6327 0 6329 0 0 0 0 1 0 0 0 0 0 0
A 6331 10 0 0 6328 6 6322 10 0 0 0 0 0 0 0 0 0 0 0 0
X 1 125
A 6332 10 0 0 6331 6 6322 22 0 0 0 0 0 0 0 0 0 0 0 0
X 1 136
A 6333 10 0 0 6332 6 6322 13 0 0 0 0 0 0 0 0 0 0 0 0
X 1 106
A 6334 10 0 0 6333 6 6322 1 0 0 0 0 0 0 0 0 0 0 0 0
X 1 17
A 6337 1 0 3 6191 3688 12618 0 0 0 0 0 0 0 0 0 0 0 0 0
A 6338 10 0 0 6307 6 6337 4 0 0 0 0 0 0 0 0 0 0 0 0
X 1 117
A 6339 10 0 0 6338 6 6337 7 0 0 0 0 0 0 0 0 0 0 0 0
X 1 119
A 6340 4 0 0 5744 6 6339 0 3 0 0 0 0 2 0 0 0 0 0 0
A 6341 4 0 0 4768 6 6338 0 6340 0 0 0 0 1 0 0 0 0 0 0
A 6342 10 0 0 6339 6 6337 16 0 0 0 0 0 0 0 0 0 0 0 0
X 1 129
A 6343 10 0 0 6342 6 6337 19 0 0 0 0 0 0 0 0 0 0 0 0
X 1 131
A 6344 4 0 0 5437 6 6343 0 3 0 0 0 0 2 0 0 0 0 0 0
A 6345 4 0 0 5796 6 6342 0 6344 0 0 0 0 1 0 0 0 0 0 0
A 6346 10 0 0 6343 6 6337 10 0 0 0 0 0 0 0 0 0 0 0 0
X 1 125
A 6347 10 0 0 6346 6 6337 22 0 0 0 0 0 0 0 0 0 0 0 0
X 1 136
A 6348 10 0 0 6347 6 6337 13 0 0 0 0 0 0 0 0 0 0 0 0
X 1 106
A 6349 10 0 0 6348 6 6337 1 0 0 0 0 0 0 0 0 0 0 0 0
X 1 17
A 6352 1 0 3 5536 3694 12625 0 0 0 0 0 0 0 0 0 0 0 0 0
A 6353 10 0 0 4677 6 6352 4 0 0 0 0 0 0 0 0 0 0 0 0
X 1 117
A 6354 10 0 0 6353 6 6352 7 0 0 0 0 0 0 0 0 0 0 0 0
X 1 119
A 6355 4 0 0 6034 6 6354 0 3 0 0 0 0 2 0 0 0 0 0 0
A 6356 4 0 0 4970 6 6353 0 6355 0 0 0 0 1 0 0 0 0 0 0
A 6357 10 0 0 6354 6 6352 16 0 0 0 0 0 0 0 0 0 0 0 0
X 1 129
A 6358 10 0 0 6357 6 6352 19 0 0 0 0 0 0 0 0 0 0 0 0
X 1 131
A 6359 4 0 0 6147 6 6358 0 3 0 0 0 0 2 0 0 0 0 0 0
A 6360 4 0 0 5571 6 6357 0 6359 0 0 0 0 1 0 0 0 0 0 0
A 6361 10 0 0 6358 6 6352 10 0 0 0 0 0 0 0 0 0 0 0 0
X 1 125
A 6362 10 0 0 6361 6 6352 22 0 0 0 0 0 0 0 0 0 0 0 0
X 1 136
A 6363 10 0 0 6362 6 6352 13 0 0 0 0 0 0 0 0 0 0 0 0
X 1 106
A 6364 10 0 0 6363 6 6352 1 0 0 0 0 0 0 0 0 0 0 0 0
X 1 17
A 6367 1 0 3 5594 3700 12632 0 0 0 0 0 0 0 0 0 0 0 0 0
A 6368 10 0 0 5876 6 6367 4 0 0 0 0 0 0 0 0 0 0 0 0
X 1 117
A 6369 10 0 0 6368 6 6367 7 0 0 0 0 0 0 0 0 0 0 0 0
X 1 119
A 6370 4 0 0 6165 6 6369 0 3 0 0 0 0 2 0 0 0 0 0 0
A 6371 4 0 0 6200 6 6368 0 6370 0 0 0 0 1 0 0 0 0 0 0
A 6372 10 0 0 6369 6 6367 16 0 0 0 0 0 0 0 0 0 0 0 0
X 1 129
A 6373 10 0 0 6372 6 6367 19 0 0 0 0 0 0 0 0 0 0 0 0
X 1 131
A 6374 4 0 0 4704 6 6373 0 3 0 0 0 0 2 0 0 0 0 0 0
A 6375 4 0 0 5856 6 6372 0 6374 0 0 0 0 1 0 0 0 0 0 0
A 6376 10 0 0 6373 6 6367 10 0 0 0 0 0 0 0 0 0 0 0 0
X 1 125
A 6377 10 0 0 6376 6 6367 22 0 0 0 0 0 0 0 0 0 0 0 0
X 1 136
A 6378 10 0 0 6377 6 6367 13 0 0 0 0 0 0 0 0 0 0 0 0
X 1 106
A 6379 10 0 0 6378 6 6367 1 0 0 0 0 0 0 0 0 0 0 0 0
X 1 17
A 6382 1 0 3 5106 3706 12639 0 0 0 0 0 0 0 0 0 0 0 0 0
A 6383 10 0 0 6056 6 6382 4 0 0 0 0 0 0 0 0 0 0 0 0
X 1 117
A 6384 10 0 0 6383 6 6382 7 0 0 0 0 0 0 0 0 0 0 0 0
X 1 119
A 6385 4 0 0 5793 6 6384 0 3 0 0 0 0 2 0 0 0 0 0 0
A 6386 4 0 0 5714 6 6383 0 6385 0 0 0 0 1 0 0 0 0 0 0
A 6387 10 0 0 6384 6 6382 16 0 0 0 0 0 0 0 0 0 0 0 0
X 1 129
A 6388 10 0 0 6387 6 6382 19 0 0 0 0 0 0 0 0 0 0 0 0
X 1 131
A 6389 4 0 0 5801 6 6388 0 3 0 0 0 0 2 0 0 0 0 0 0
A 6390 4 0 0 6310 6 6387 0 6389 0 0 0 0 1 0 0 0 0 0 0
A 6391 10 0 0 6388 6 6382 10 0 0 0 0 0 0 0 0 0 0 0 0
X 1 125
A 6392 10 0 0 6391 6 6382 22 0 0 0 0 0 0 0 0 0 0 0 0
X 1 136
A 6393 10 0 0 6392 6 6382 13 0 0 0 0 0 0 0 0 0 0 0 0
X 1 106
A 6394 10 0 0 6393 6 6382 1 0 0 0 0 0 0 0 0 0 0 0 0
X 1 17
A 6397 1 0 3 6120 3712 12646 0 0 0 0 0 0 0 0 0 0 0 0 0
A 6398 10 0 0 5906 6 6397 4 0 0 0 0 0 0 0 0 0 0 0 0
X 1 117
A 6399 10 0 0 6398 6 6397 7 0 0 0 0 0 0 0 0 0 0 0 0
X 1 119
A 6400 4 0 0 4380 6 6399 0 3 0 0 0 0 2 0 0 0 0 0 0
A 6401 4 0 0 6038 6 6398 0 6400 0 0 0 0 1 0 0 0 0 0 0
A 6402 10 0 0 6399 6 6397 16 0 0 0 0 0 0 0 0 0 0 0 0
X 1 129
A 6403 10 0 0 6402 6 6397 19 0 0 0 0 0 0 0 0 0 0 0 0
X 1 131
A 6404 4 0 0 5305 6 6403 0 3 0 0 0 0 2 0 0 0 0 0 0
A 6405 4 0 0 5889 6 6402 0 6404 0 0 0 0 1 0 0 0 0 0 0
A 6406 10 0 0 6403 6 6397 10 0 0 0 0 0 0 0 0 0 0 0 0
X 1 125
A 6407 10 0 0 6406 6 6397 22 0 0 0 0 0 0 0 0 0 0 0 0
X 1 136
A 6408 10 0 0 6407 6 6397 13 0 0 0 0 0 0 0 0 0 0 0 0
X 1 106
A 6409 10 0 0 6408 6 6397 1 0 0 0 0 0 0 0 0 0 0 0 0
X 1 17
A 6412 1 0 3 5209 3718 12653 0 0 0 0 0 0 0 0 0 0 0 0 0
A 6413 10 0 0 6084 6 6412 4 0 0 0 0 0 0 0 0 0 0 0 0
X 1 117
A 6414 10 0 0 6413 6 6412 7 0 0 0 0 0 0 0 0 0 0 0 0
X 1 119
A 6415 4 0 0 4738 6 6414 0 3 0 0 0 0 2 0 0 0 0 0 0
A 6416 4 0 0 5439 6 6413 0 6415 0 0 0 0 1 0 0 0 0 0 0
A 6417 10 0 0 6414 6 6412 16 0 0 0 0 0 0 0 0 0 0 0 0
X 1 129
A 6418 10 0 0 6417 6 6412 19 0 0 0 0 0 0 0 0 0 0 0 0
X 1 131
A 6419 4 0 0 6201 6 6418 0 3 0 0 0 0 2 0 0 0 0 0 0
A 6420 4 0 0 6065 6 6417 0 6419 0 0 0 0 1 0 0 0 0 0 0
A 6421 10 0 0 6418 6 6412 10 0 0 0 0 0 0 0 0 0 0 0 0
X 1 125
A 6422 10 0 0 6421 6 6412 22 0 0 0 0 0 0 0 0 0 0 0 0
X 1 136
A 6423 10 0 0 6422 6 6412 13 0 0 0 0 0 0 0 0 0 0 0 0
X 1 106
A 6424 10 0 0 6423 6 6412 1 0 0 0 0 0 0 0 0 0 0 0 0
X 1 17
A 6427 1 0 3 6355 3724 12660 0 0 0 0 0 0 0 0 0 0 0 0 0
A 6428 10 0 0 5255 6 6427 4 0 0 0 0 0 0 0 0 0 0 0 0
X 1 117
A 6429 10 0 0 6428 6 6427 7 0 0 0 0 0 0 0 0 0 0 0 0
X 1 119
A 6430 4 0 0 5329 6 6429 0 3 0 0 0 0 2 0 0 0 0 0 0
A 6431 4 0 0 6319 6 6428 0 6430 0 0 0 0 1 0 0 0 0 0 0
A 6432 10 0 0 6429 6 6427 16 0 0 0 0 0 0 0 0 0 0 0 0
X 1 129
A 6433 10 0 0 6432 6 6427 19 0 0 0 0 0 0 0 0 0 0 0 0
X 1 131
A 6434 4 0 0 6221 6 6433 0 3 0 0 0 0 2 0 0 0 0 0 0
A 6435 4 0 0 5373 6 6432 0 6434 0 0 0 0 1 0 0 0 0 0 0
A 6436 10 0 0 6433 6 6427 10 0 0 0 0 0 0 0 0 0 0 0 0
X 1 125
A 6437 10 0 0 6436 6 6427 22 0 0 0 0 0 0 0 0 0 0 0 0
X 1 136
A 6438 10 0 0 6437 6 6427 13 0 0 0 0 0 0 0 0 0 0 0 0
X 1 106
A 6439 10 0 0 6438 6 6427 1 0 0 0 0 0 0 0 0 0 0 0 0
X 1 17
A 6442 1 0 3 6250 3730 12667 0 0 0 0 0 0 0 0 0 0 0 0 0
A 6443 10 0 0 6129 6 6442 4 0 0 0 0 0 0 0 0 0 0 0 0
X 1 117
A 6444 10 0 0 6443 6 6442 7 0 0 0 0 0 0 0 0 0 0 0 0
X 1 119
A 6445 4 0 0 6341 6 6444 0 3 0 0 0 0 2 0 0 0 0 0 0
A 6446 4 0 0 6178 6 6443 0 6445 0 0 0 0 1 0 0 0 0 0 0
A 6447 10 0 0 6444 6 6442 16 0 0 0 0 0 0 0 0 0 0 0 0
X 1 129
A 6448 10 0 0 6447 6 6442 19 0 0 0 0 0 0 0 0 0 0 0 0
X 1 131
A 6449 4 0 0 5358 6 6448 0 3 0 0 0 0 2 0 0 0 0 0 0
A 6450 4 0 0 5556 6 6447 0 6449 0 0 0 0 1 0 0 0 0 0 0
A 6451 10 0 0 6448 6 6442 10 0 0 0 0 0 0 0 0 0 0 0 0
X 1 125
A 6452 10 0 0 6451 6 6442 22 0 0 0 0 0 0 0 0 0 0 0 0
X 1 136
A 6453 10 0 0 6452 6 6442 13 0 0 0 0 0 0 0 0 0 0 0 0
X 1 106
A 6454 10 0 0 6453 6 6442 1 0 0 0 0 0 0 0 0 0 0 0 0
X 1 17
A 6457 1 0 3 6364 3736 12674 0 0 0 0 0 0 0 0 0 0 0 0 0
A 6458 10 0 0 5767 6 6457 4 0 0 0 0 0 0 0 0 0 0 0 0
X 1 117
A 6459 10 0 0 6458 6 6457 7 0 0 0 0 0 0 0 0 0 0 0 0
X 1 119
A 6460 4 0 0 4368 6 6459 0 3 0 0 0 0 2 0 0 0 0 0 0
A 6461 4 0 0 5901 6 6458 0 6460 0 0 0 0 1 0 0 0 0 0 0
A 6462 10 0 0 6459 6 6457 16 0 0 0 0 0 0 0 0 0 0 0 0
X 1 129
A 6463 10 0 0 6462 6 6457 19 0 0 0 0 0 0 0 0 0 0 0 0
X 1 131
A 6464 4 0 0 6275 6 6463 0 3 0 0 0 0 2 0 0 0 0 0 0
A 6465 4 0 0 5035 6 6462 0 6464 0 0 0 0 1 0 0 0 0 0 0
A 6466 10 0 0 6463 6 6457 10 0 0 0 0 0 0 0 0 0 0 0 0
X 1 125
A 6467 10 0 0 6466 6 6457 22 0 0 0 0 0 0 0 0 0 0 0 0
X 1 136
A 6468 10 0 0 6467 6 6457 13 0 0 0 0 0 0 0 0 0 0 0 0
X 1 106
A 6469 10 0 0 6468 6 6457 1 0 0 0 0 0 0 0 0 0 0 0 0
X 1 17
A 6472 1 0 3 5690 3742 12681 0 0 0 0 0 0 0 0 0 0 0 0 0
A 6473 10 0 0 6461 6 6472 4 0 0 0 0 0 0 0 0 0 0 0 0
X 1 117
A 6474 10 0 0 6473 6 6472 7 0 0 0 0 0 0 0 0 0 0 0 0
X 1 119
A 6475 4 0 0 6420 6 6474 0 3 0 0 0 0 2 0 0 0 0 0 0
A 6476 4 0 0 5942 6 6473 0 6475 0 0 0 0 1 0 0 0 0 0 0
A 6477 10 0 0 6474 6 6472 16 0 0 0 0 0 0 0 0 0 0 0 0
X 1 129
A 6478 10 0 0 6477 6 6472 19 0 0 0 0 0 0 0 0 0 0 0 0
X 1 131
A 6479 4 0 0 6306 6 6478 0 3 0 0 0 0 2 0 0 0 0 0 0
A 6480 4 0 0 6156 6 6477 0 6479 0 0 0 0 1 0 0 0 0 0 0
A 6481 10 0 0 6478 6 6472 10 0 0 0 0 0 0 0 0 0 0 0 0
X 1 125
A 6482 10 0 0 6481 6 6472 22 0 0 0 0 0 0 0 0 0 0 0 0
X 1 136
A 6483 10 0 0 6482 6 6472 13 0 0 0 0 0 0 0 0 0 0 0 0
X 1 106
A 6484 10 0 0 6483 6 6472 1 0 0 0 0 0 0 0 0 0 0 0 0
X 1 17
A 6487 1 0 3 5550 3748 12688 0 0 0 0 0 0 0 0 0 0 0 0 0
A 6488 10 0 0 5916 6 6487 4 0 0 0 0 0 0 0 0 0 0 0 0
X 1 117
A 6489 10 0 0 6488 6 6487 7 0 0 0 0 0 0 0 0 0 0 0 0
X 1 119
A 6490 4 0 0 5411 6 6489 0 3 0 0 0 0 2 0 0 0 0 0 0
A 6491 4 0 0 6048 6 6488 0 6490 0 0 0 0 1 0 0 0 0 0 0
A 6492 10 0 0 6489 6 6487 16 0 0 0 0 0 0 0 0 0 0 0 0
X 1 129
A 6493 10 0 0 6492 6 6487 19 0 0 0 0 0 0 0 0 0 0 0 0
X 1 131
A 6494 4 0 0 5475 6 6493 0 3 0 0 0 0 2 0 0 0 0 0 0
A 6495 4 0 0 6088 6 6492 0 6494 0 0 0 0 1 0 0 0 0 0 0
A 6496 10 0 0 6493 6 6487 10 0 0 0 0 0 0 0 0 0 0 0 0
X 1 125
A 6497 10 0 0 6496 6 6487 22 0 0 0 0 0 0 0 0 0 0 0 0
X 1 136
A 6498 10 0 0 6497 6 6487 13 0 0 0 0 0 0 0 0 0 0 0 0
X 1 106
A 6499 10 0 0 6498 6 6487 1 0 0 0 0 0 0 0 0 0 0 0 0
X 1 17
A 6501 1 0 1 4957 3754 12694 0 0 0 0 0 0 0 0 0 0 0 0 0
A 6502 10 0 0 6415 6 6501 4 0 0 0 0 0 0 0 0 0 0 0 0
X 1 117
A 6503 10 0 0 6502 6 6501 7 0 0 0 0 0 0 0 0 0 0 0 0
X 1 119
A 6504 4 0 0 4915 6 6503 0 3 0 0 0 0 2 0 0 0 0 0 0
A 6505 4 0 0 5364 6 6502 0 6504 0 0 0 0 1 0 0 0 0 0 0
A 6506 10 0 0 6503 6 6501 10 0 0 0 0 0 0 0 0 0 0 0 0
X 1 125
A 6507 10 0 0 6506 6 6501 13 0 0 0 0 0 0 0 0 0 0 0 0
X 1 106
A 6508 10 0 0 6507 6 6501 1 0 0 0 0 0 0 0 0 0 0 0 0
X 1 17
A 6511 1 0 3 4845 3760 12701 0 0 0 0 0 0 0 0 0 0 0 0 0
A 6512 10 0 0 5339 6 6511 4 0 0 0 0 0 0 0 0 0 0 0 0
X 1 117
A 6513 10 0 0 6512 6 6511 7 0 0 0 0 0 0 0 0 0 0 0 0
X 1 119
A 6514 4 0 0 5426 6 6513 0 3 0 0 0 0 2 0 0 0 0 0 0
A 6515 4 0 0 5670 6 6512 0 6514 0 0 0 0 1 0 0 0 0 0 0
A 6516 10 0 0 6513 6 6511 16 0 0 0 0 0 0 0 0 0 0 0 0
X 1 129
A 6517 10 0 0 6516 6 6511 19 0 0 0 0 0 0 0 0 0 0 0 0
X 1 131
A 6518 4 0 0 6033 6 6517 0 3 0 0 0 0 2 0 0 0 0 0 0
A 6519 4 0 0 6265 6 6516 0 6518 0 0 0 0 1 0 0 0 0 0 0
A 6520 10 0 0 6517 6 6511 10 0 0 0 0 0 0 0 0 0 0 0 0
X 1 125
A 6521 10 0 0 6520 6 6511 22 0 0 0 0 0 0 0 0 0 0 0 0
X 1 136
A 6522 10 0 0 6521 6 6511 13 0 0 0 0 0 0 0 0 0 0 0 0
X 1 106
A 6523 10 0 0 6522 6 6511 1 0 0 0 0 0 0 0 0 0 0 0 0
X 1 17
A 6525 1 0 1 5431 3766 12707 0 0 0 0 0 0 0 0 0 0 0 0 0
A 6526 10 0 0 5930 6 6525 4 0 0 0 0 0 0 0 0 0 0 0 0
X 1 117
A 6527 10 0 0 6526 6 6525 7 0 0 0 0 0 0 0 0 0 0 0 0
X 1 119
A 6528 4 0 0 3521 6 6527 0 3 0 0 0 0 2 0 0 0 0 0 0
A 6529 4 0 0 5988 6 6526 0 6528 0 0 0 0 1 0 0 0 0 0 0
A 6530 10 0 0 6527 6 6525 10 0 0 0 0 0 0 0 0 0 0 0 0
X 1 125
A 6531 10 0 0 6530 6 6525 13 0 0 0 0 0 0 0 0 0 0 0 0
X 1 106
A 6532 10 0 0 6531 6 6525 1 0 0 0 0 0 0 0 0 0 0 0 0
X 1 17
A 6534 1 0 1 6119 3772 12713 0 0 0 0 0 0 0 0 0 0 0 0 0
A 6535 10 0 0 5917 6 6534 4 0 0 0 0 0 0 0 0 0 0 0 0
X 1 117
A 6536 10 0 0 6535 6 6534 7 0 0 0 0 0 0 0 0 0 0 0 0
X 1 119
A 6537 4 0 0 5451 6 6536 0 3 0 0 0 0 2 0 0 0 0 0 0
A 6538 4 0 0 5029 6 6535 0 6537 0 0 0 0 1 0 0 0 0 0 0
A 6539 10 0 0 6536 6 6534 10 0 0 0 0 0 0 0 0 0 0 0 0
X 1 125
A 6540 10 0 0 6539 6 6534 13 0 0 0 0 0 0 0 0 0 0 0 0
X 1 106
A 6541 10 0 0 6540 6 6534 1 0 0 0 0 0 0 0 0 0 0 0 0
X 1 17
A 6543 1 0 1 6359 3778 12719 0 0 0 0 0 0 0 0 0 0 0 0 0
A 6544 10 0 0 6260 6 6543 4 0 0 0 0 0 0 0 0 0 0 0 0
X 1 117
A 6545 10 0 0 6544 6 6543 7 0 0 0 0 0 0 0 0 0 0 0 0
X 1 119
A 6546 4 0 0 6281 6 6545 0 3 0 0 0 0 2 0 0 0 0 0 0
A 6547 4 0 0 6240 6 6544 0 6546 0 0 0 0 1 0 0 0 0 0 0
A 6548 10 0 0 6545 6 6543 10 0 0 0 0 0 0 0 0 0 0 0 0
X 1 125
A 6549 10 0 0 6548 6 6543 13 0 0 0 0 0 0 0 0 0 0 0 0
X 1 106
A 6550 10 0 0 6549 6 6543 1 0 0 0 0 0 0 0 0 0 0 0 0
X 1 17
A 6552 1 0 1 6480 3784 12725 0 0 0 0 0 0 0 0 0 0 0 0 0
A 6553 10 0 0 5377 6 6552 4 0 0 0 0 0 0 0 0 0 0 0 0
X 1 117
A 6554 10 0 0 6553 6 6552 7 0 0 0 0 0 0 0 0 0 0 0 0
X 1 119
A 6555 4 0 0 6470 6 6554 0 3 0 0 0 0 2 0 0 0 0 0 0
A 6556 4 0 0 5059 6 6553 0 6555 0 0 0 0 1 0 0 0 0 0 0
A 6557 10 0 0 6554 6 6552 10 0 0 0 0 0 0 0 0 0 0 0 0
X 1 125
A 6558 10 0 0 6557 6 6552 13 0 0 0 0 0 0 0 0 0 0 0 0
X 1 106
A 6559 10 0 0 6558 6 6552 1 0 0 0 0 0 0 0 0 0 0 0 0
X 1 17
A 6561 1 0 1 5886 3790 12731 0 0 0 0 0 0 0 0 0 0 0 0 0
A 6562 10 0 0 6475 6 6561 4 0 0 0 0 0 0 0 0 0 0 0 0
X 1 117
A 6563 10 0 0 6562 6 6561 7 0 0 0 0 0 0 0 0 0 0 0 0
X 1 119
A 6564 4 0 0 6079 6 6563 0 3 0 0 0 0 2 0 0 0 0 0 0
A 6565 4 0 0 5585 6 6562 0 6564 0 0 0 0 1 0 0 0 0 0 0
A 6566 10 0 0 6563 6 6561 10 0 0 0 0 0 0 0 0 0 0 0 0
X 1 125
A 6567 10 0 0 6566 6 6561 13 0 0 0 0 0 0 0 0 0 0 0 0
X 1 106
A 6568 10 0 0 6567 6 6561 1 0 0 0 0 0 0 0 0 0 0 0 0
X 1 17
A 6570 1 0 1 6519 3796 12737 0 0 0 0 0 0 0 0 0 0 0 0 0
A 6571 10 0 0 6074 6 6570 4 0 0 0 0 0 0 0 0 0 0 0 0
X 1 117
A 6572 10 0 0 6571 6 6570 7 0 0 0 0 0 0 0 0 0 0 0 0
X 1 119
A 6573 4 0 0 6495 6 6572 0 3 0 0 0 0 2 0 0 0 0 0 0
A 6574 4 0 0 5781 6 6571 0 6573 0 0 0 0 1 0 0 0 0 0 0
A 6575 10 0 0 6572 6 6570 10 0 0 0 0 0 0 0 0 0 0 0 0
X 1 125
A 6576 10 0 0 6575 6 6570 13 0 0 0 0 0 0 0 0 0 0 0 0
X 1 106
A 6577 10 0 0 6576 6 6570 1 0 0 0 0 0 0 0 0 0 0 0 0
X 1 17
A 6579 1 0 1 6311 3802 12743 0 0 0 0 0 0 0 0 0 0 0 0 0
A 6580 10 0 0 6336 6 6579 4 0 0 0 0 0 0 0 0 0 0 0 0
X 1 117
A 6581 10 0 0 6580 6 6579 7 0 0 0 0 0 0 0 0 0 0 0 0
X 1 119
A 6582 4 0 0 6202 6 6581 0 3 0 0 0 0 2 0 0 0 0 0 0
A 6583 4 0 0 6062 6 6580 0 6582 0 0 0 0 1 0 0 0 0 0 0
A 6584 10 0 0 6581 6 6579 10 0 0 0 0 0 0 0 0 0 0 0 0
X 1 125
A 6585 10 0 0 6584 6 6579 13 0 0 0 0 0 0 0 0 0 0 0 0
X 1 106
A 6586 10 0 0 6585 6 6579 1 0 0 0 0 0 0 0 0 0 0 0 0
X 1 17
A 6588 1 0 1 6501 3808 12749 0 0 0 0 0 0 0 0 0 0 0 0 0
A 6589 10 0 0 6092 6 6588 4 0 0 0 0 0 0 0 0 0 0 0 0
X 1 117
A 6590 10 0 0 6589 6 6588 7 0 0 0 0 0 0 0 0 0 0 0 0
X 1 119
A 6591 4 0 0 6106 6 6590 0 3 0 0 0 0 2 0 0 0 0 0 0
A 6592 4 0 0 6111 6 6589 0 6591 0 0 0 0 1 0 0 0 0 0 0
A 6593 10 0 0 6590 6 6588 10 0 0 0 0 0 0 0 0 0 0 0 0
X 1 125
A 6594 10 0 0 6593 6 6588 13 0 0 0 0 0 0 0 0 0 0 0 0
X 1 106
A 6595 10 0 0 6594 6 6588 1 0 0 0 0 0 0 0 0 0 0 0 0
X 1 17
A 6597 1 0 1 6218 3814 12755 0 0 0 0 0 0 0 0 0 0 0 0 0
A 6598 10 0 0 6101 6 6597 4 0 0 0 0 0 0 0 0 0 0 0 0
X 1 117
A 6599 10 0 0 6598 6 6597 7 0 0 0 0 0 0 0 0 0 0 0 0
X 1 119
A 6600 4 0 0 6115 6 6599 0 3 0 0 0 0 2 0 0 0 0 0 0
A 6601 4 0 0 6405 6 6598 0 6600 0 0 0 0 1 0 0 0 0 0 0
A 6602 10 0 0 6599 6 6597 10 0 0 0 0 0 0 0 0 0 0 0 0
X 1 125
A 6603 10 0 0 6602 6 6597 13 0 0 0 0 0 0 0 0 0 0 0 0
X 1 106
A 6604 10 0 0 6603 6 6597 1 0 0 0 0 0 0 0 0 0 0 0 0
X 1 17
A 6606 1 0 1 5862 3820 12761 0 0 0 0 0 0 0 0 0 0 0 0 0
A 6607 10 0 0 6395 6 6606 4 0 0 0 0 0 0 0 0 0 0 0 0
X 1 117
A 6608 10 0 0 6607 6 6606 7 0 0 0 0 0 0 0 0 0 0 0 0
X 1 119
A 6609 4 0 0 6124 6 6608 0 3 0 0 0 0 2 0 0 0 0 0 0
A 6610 4 0 0 6514 6 6607 0 6609 0 0 0 0 1 0 0 0 0 0 0
A 6611 10 0 0 6608 6 6606 10 0 0 0 0 0 0 0 0 0 0 0 0
X 1 125
A 6612 10 0 0 6611 6 6606 13 0 0 0 0 0 0 0 0 0 0 0 0
X 1 106
A 6613 10 0 0 6612 6 6606 1 0 0 0 0 0 0 0 0 0 0 0 0
X 1 17
A 6615 1 0 1 6528 3826 12767 0 0 0 0 0 0 0 0 0 0 0 0 0
A 6616 10 0 0 6534 6 6615 4 0 0 0 0 0 0 0 0 0 0 0 0
X 1 117
A 6617 10 0 0 6616 6 6615 7 0 0 0 0 0 0 0 0 0 0 0 0
X 1 119
A 6618 4 0 0 6133 6 6617 0 3 0 0 0 0 2 0 0 0 0 0 0
A 6619 4 0 0 5902 6 6616 0 6618 0 0 0 0 1 0 0 0 0 0 0
A 6620 10 0 0 6617 6 6615 10 0 0 0 0 0 0 0 0 0 0 0 0
X 1 125
A 6621 10 0 0 6620 6 6615 13 0 0 0 0 0 0 0 0 0 0 0 0
X 1 106
A 6622 10 0 0 6621 6 6615 1 0 0 0 0 0 0 0 0 0 0 0 0
X 1 17
A 6625 1 0 1 6523 3840 12831 0 0 0 0 0 0 0 0 0 0 0 0 0
A 6626 10 0 0 6030 6 6625 4 0 0 0 0 0 0 0 0 0 0 0 0
X 1 117
A 6627 10 0 0 6626 6 6625 7 0 0 0 0 0 0 0 0 0 0 0 0
X 1 119
A 6628 4 0 0 6597 6 6627 0 3 0 0 0 0 2 0 0 0 0 0 0
A 6629 4 0 0 6613 6 6626 0 6628 0 0 0 0 1 0 0 0 0 0 0
A 6630 10 0 0 6627 6 6625 10 0 0 0 0 0 0 0 0 0 0 0 0
X 1 125
A 6631 10 0 0 6630 6 6625 13 0 0 0 0 0 0 0 0 0 0 0 0
X 1 106
A 6632 10 0 0 6631 6 6625 1 0 0 0 0 0 0 0 0 0 0 0 0
X 1 17
A 6633 2 0 0 6424 9 12841 0 0 0 6633 0 0 0 0 0 0 0 0 0
A 6635 1 0 0 5754 6 12964 0 0 0 0 0 0 0 0 0 0 0 0 0
A 6636 1 0 0 6247 6 12962 0 0 0 0 0 0 0 0 0 0 0 0 0
A 6637 1 0 0 6329 6 12965 0 0 0 0 0 0 0 0 0 0 0 0 0
A 6638 1 0 0 5182 6 12963 0 0 0 0 0 0 0 0 0 0 0 0 0
A 6639 1 0 0 6439 6 12968 0 0 0 0 0 0 0 0 0 0 0 0 0
A 6640 1 0 0 5187 6 12966 0 0 0 0 0 0 0 0 0 0 0 0 0
A 6641 1 0 0 6262 6 12969 0 0 0 0 0 0 0 0 0 0 0 0 0
A 6642 1 0 0 5757 6 12967 0 0 0 0 0 0 0 0 0 0 0 0 0
A 6643 1 0 0 5736 6 12972 0 0 0 0 0 0 0 0 0 0 0 0 0
A 6644 1 0 0 6592 6 12970 0 0 0 0 0 0 0 0 0 0 0 0 0
A 6645 1 0 0 5737 6 12973 0 0 0 0 0 0 0 0 0 0 0 0 0
A 6646 1 0 0 5761 6 12971 0 0 0 0 0 0 0 0 0 0 0 0 0
A 6647 1 0 0 6340 6 12976 0 0 0 0 0 0 0 0 0 0 0 0 0
A 6648 1 0 0 5740 6 12974 0 0 0 0 0 0 0 0 0 0 0 0 0
A 6649 1 0 0 6397 6 12977 0 0 0 0 0 0 0 0 0 0 0 0 0
A 6650 1 0 0 5765 6 12975 0 0 0 0 0 0 0 0 0 0 0 0 0
A 6651 1 0 0 5868 6 12989 0 0 0 0 0 0 0 0 0 0 0 0 0
A 6652 1 0 0 5777 6 12987 0 0 0 0 0 0 0 0 0 0 0 0 0
A 6653 1 0 0 5780 6 12990 0 0 0 0 0 0 0 0 0 0 0 0 0
A 6654 1 0 0 6138 6 12988 0 0 0 0 0 0 0 0 0 0 0 0 0
A 6655 1 0 0 5783 6 12993 0 0 0 0 0 0 0 0 0 0 0 0 0
A 6656 1 0 0 6427 6 12991 0 0 0 0 0 0 0 0 0 0 0 0 0
A 6657 1 0 0 5873 6 12994 0 0 0 0 0 0 0 0 0 0 0 0 0
A 6658 1 0 0 5755 6 12992 0 0 0 0 0 0 0 0 0 0 0 0 0
A 6659 1 0 0 5960 6 12997 0 0 0 0 0 0 0 0 0 0 0 0 0
A 6660 1 0 0 6543 6 12995 0 0 0 0 0 0 0 0 0 0 0 0 0
A 6661 1 0 0 6469 6 12998 0 0 0 0 0 0 0 0 0 0 0 0 0
A 6662 1 0 0 5763 6 12996 0 0 0 0 0 0 0 0 0 0 0 0 0
A 6663 1 0 0 6552 6 13001 0 0 0 0 0 0 0 0 0 0 0 0 0
A 6664 1 0 0 5828 6 12999 0 0 0 0 0 0 0 0 0 0 0 0 0
A 6665 1 0 0 6134 6 13002 0 0 0 0 0 0 0 0 0 0 0 0 0
A 6666 1 0 0 5771 6 13000 0 0 0 0 0 0 0 0 0 0 0 0 0
A 6667 1 0 0 6174 6 13012 0 0 0 0 0 0 0 0 0 0 0 0 0
A 6668 1 0 0 6374 6 13010 0 0 0 0 0 0 0 0 0 0 0 0 0
A 6669 1 0 0 6484 6 13013 0 0 0 0 0 0 0 0 0 0 0 0 0
A 6670 1 0 0 5974 6 13011 0 0 0 0 0 0 0 0 0 0 0 0 0
A 6671 1 0 0 5468 6 13004 0 0 0 0 0 0 0 0 0 0 0 0 0
A 6672 1 0 0 5778 6 13014 0 0 0 0 0 0 0 0 0 0 0 0 0
A 6673 1 0 0 6574 6 13015 0 0 0 0 0 0 0 0 0 0 0 0 0
A 6674 1 0 0 5010 6 13037 0 0 0 0 0 0 0 0 0 0 0 0 0
A 6675 1 0 0 5322 6 13035 0 0 0 0 0 0 0 0 0 0 0 0 0
A 6676 1 0 0 6001 6 13038 0 0 0 0 0 0 0 0 0 0 0 0 0
A 6677 1 0 0 6400 6 13036 0 0 0 0 0 0 0 0 0 0 0 0 0
Z
J 149 1 1
V 67 56 7 0
S 0 56 0 0 0
A 0 6 0 0 1 2 0
J 150 1 1
V 70 62 7 0
S 0 62 0 0 0
A 0 6 0 0 1 2 0
J 4891 1 1
V 792 106 7 0
S 0 106 0 0 0
A 0 88 0 0 1 67 0
Z
