# Supplementary material for: The Role of Ca2+ Sparks in Force Frequency Relationships in Guinea Pig Ventricular Myocytes
Source: Biomolecules. 2022 Oct 27;12(11):1577. doi: 10.3390/biom12111577 (PMC9687237; doi:10.3390/biom12111577)
Supplement: Supplementary file 1 [file biomolecules-12-01577-s001.zip › ECC_GPU_FFR/Compartmental_code/fort.22]

 0.00000E+00    792    792    792    792    792    792    792    792    792    792    792    792    792    792    792    792    792    792    792    792    792    792    792    792    792    792    792    792    792    792    792    792    792    792    792    792    792    792    792    792    792    792    792    792    792    792    792    792    792    792    792    792    792    792    792    792    792    792    792    792    792    792    792    792    792    792    792    792    792    792    792    792    792    792    792    792    792    792    792    792    792    792    792    792    792    792    792    792    792    792    792    792    792    792    792    792    792    792    792    792    792    792    792    792    792    792    792    792    792    792    792    792    792    792    792    792    792    792    792    792    792    792    792    792    792    792    792    792    792    792    792    792    792    792    792    792    792    792    792    792    792    792    792    792    792    792    792    792    792    792    792    792    792    792    792    792    792    792    792    792    792    792    792    792    792    792    792    792    792    792    792    792    792    792    792    792    792    792    792    792    792    792    792    792    792    792    792    792    792    792    792    792    792    792    792    792    792    792    792    792    792    792    792    792    792    792    792    792    792    792    792    792    792    792    792    792    792    792    792    792    792    792    792    792    792    792    792    792    792    792    792    792    792    792    792    792    792    792    792    792    792    792    792    792    792    792    792    792    792    792    792    792    792    792    792    792    792    792    792    792    792    792    792    792    792    792    792    792    792    792    792    792    792    792    792    792    792    792    792    792    792    792    792    792    792    792    792    792    792    792    792    792    792    792    792    792    792    792    792    792    792    792    792    792    792    792    792    792    792    792    792    792    792    792    792    792    792    792    792    792    792    792    792    792    792    792    792    792    792    792    792    792    792    792    792    792    792    792    792    792    792    792    792    792    792    792    792    792    792    792    792    792    792    792    792    792    792    792    792    792    792    792    792    792    792    792    792    792    792    792    792    792    792    792    792    792    792    792    792    792    792    792    792    792    792    792    792    792    792    792    792    792    792    792    792    792    792    792    792    792    792    792    792    792    792    792    792    792    792    792    792    792    792    792    792    792    792    792    792    792    792    792    792    792    792    792    792    792    792    792    792    792    792    792    792    792    792    792    792    792    792    792    792    792    792    792    792    792    792    792    792    792    792    792    792    792    792    792    792    792    792    792    792    792    792    792    792    792    792    792    792    792    792    792    792    792    792    792    792    792    792    792    792    792    792    792    792    792    792    792    792    792    792    792    792    792    792    792    792    792    792    792    792    792    792    792    792    792    792    792    792    792    792    792    792    792    792    792    792    792    792    792    792    792    792    792    792    792    792    792    792    792    792    792    792    792    792    792    792    792    792    792    792    792    792    792    792    792    792    792    792    792    792    792    792    792    792    792    792    792    792    792    792    792    792    792    792    792    792    792    792    792    792    792    792    792    792    792    792    792    792    792    792    792    792    792    792    792    792    792    792    792    792    792    792    792    792    792    792    792    792    792    792    792    792    792    792    792    792    792    792    792    792    792    792    792    792    792    792    792    792    792    792    792    792    792    792    792    792    792    792    792    792    792    792    792    792    792    792    792    792    792    792    792    792    792    792    792    792    792    792    792    792    792    792    792    792    792    792    792    792    792    792    792    792    792    792    792    792    792    792    792    792    792    792    792    792    792    792    792    792    792    792    792    792    792    792    792    792    792    792    792    792    792    792    792    792    792    792    792    792    792    792    792    792    792    792    792    792    792    792    792    792    792    792    792    792    792    792    792    792    792    792    792    792    792    792    792    792    792    792    792    792    792    792    792    792    792    792    792    792    792    792    792    792    792    792    792    792    792    792    792    792    792    792    792    792    792    792    792    792    792    792    792    792    792    792    792    792    792    792    792    792    792    792    792    792    792    792    792    792    792    792    792    792    792    792    792    792    792    792    792    792    792    792    792    792    792    792    792    792    792    792    792    792    792    792    792    792    792    792    792    792    792    792    792    792    792    792    792    792    792    792    792    792    792    792    792    792    792    792    792    792    792    792    792    792    792    792    792    792    792    792    792    792    792    792    792    792    792    792    792    792    792    792    792    792    792    792    792    792    792    792    792    792    792    792    792    792    792    792    792    792    792    792    792    792    792    792    792    792    792    792    792    792    792    792    792    792    792    792    792    792    792    792    792    792    792    792    792    792    792    792    792    792    792    792    792    792    792    792    792    792    792    792    792    792    792    792    792    792    792    792    792    792    792    792    792    792    792    792    792    792    792    792    792    792    792    792    792    792    792    792    792    792    792    792    792    792    792    792    792    792    792    792    792    792    792    792    792    792    792    792    792    792    792    792    792    792    792    792    792    792    792    792    792    792    792    792    792    792    792    792    792    792    792    792    792    792    792    792    792    792    792    792    792    792    792    792    792
 1.00000E-06    792    792    792    792    792    792    792    792    792    792    792    792    792    792    792    792    792    792    792    792    792    792    792    792    792    792    792    792    792    792    792    792    792    792    792    792    792    792    792    792    792    792    792    792    792    792    792    792    792    792    792    792    792    792    792    792    792    792    792    792    792    792    792    792    792    792    792    792    792    792    792    792    792    792    792    792    792    792    792    792    792    792    792    792    792    792    792    792    792    792    792    792    792    792    792    792    792    792    792    792    792    792    792    792    792    792    792    792    792    792    792    792    792    792    792    792    792    792    792    792    792    792    792    792    792    792    792    792    792    792    792    792    792    792    792    792    792    792    792    792    792    792    792    792    792    792    792    792    792    792    792    792    792    792    792    792    792    792    792    792    792    792    792    792    792    792    792    792    792    792    792    792    792    792    792    792    792    792    792    792    792    792    792    792    792    792    792    792    792    792    792    792    792    792    792    792    792    792    792    792    792    792    792    792    792    792    792    792    792    792    792    792    792    792    792    792    792    792    792    792    792    792    792    792    792    792    792    792    792    792    792    792    792    792    792    792    792    792    792    792    792    792    792    792    792    792    792    792    792    792    792    792    792    792    792    792    792    792    792    792    792    792    792    792    792    792    792    792    792    792    792    792    792    792    792    792    792    792    792    792    792    792    792    792    792    792    792    792    792    792    792    792    792    792    792    792    792    792    792    792    792    792    792    792    792    792    792    792    792    792    792    792    792    792    792    792    792    792    792    792    792    792    792    792    792    792    792    792    792    792    792    792    792    792    792    792    792    792    792    792    792    792    792    792    792    792    792    792    792    792    792    792    792    792    792    792    792    792    792    792    792    792    792    792    792    792    792    792    792    792    792    792    792    792    792    792    792    792    792    792    792    792    792    792    792    792    792    792    792    792    792    792    792    792    792    792    792    792    792    792    792    792    792    792    792    792    792    792    792    792    792    792    792    792    792    792    792    792    792    792    792    792    792    792    792    792    792    792    792    792    792    792    792    792    792    792    792    792    792    792    792    792    792    792    792    792    792    792    792    792    792    792    792    792    792    792    792    792    792    792    792    792    792    792    792    792    792    792    792    792    792    792    792    792    792    792    792    792    792    792    792    792    792    792    792    792    792    792    792    792    792    792    792    792    792    792    792    792    792    792    792    792    792    792    792    792    792    792    792    792    792    792    792    792    792    792    792    792    792    792    792    792    792    792    792    792    792    792    792    792    792    792    792    792    792    792    792    792    792    792    792    792    792    792    792    792    792    792    792    792    792    792    792    792    792    792    792    792    792    792    792    792    792    792    792    792    792    792    792    792    792    792    792    792    792    792    792    792    792    792    792    792    792    792    792    792    792    792    792    792    792    792    792    792    792    792    792    792    792    792    792    792    792    792    792    792    792    792    792    792    792    792    792    792    792    792    792    792    792    792    792    792    792    792    792    792    792    792    792    792    792    792    792    792    792    792    792    792    792    792    792    792    792    792    792    792    792    792    792    792    792    792    792    792    792    792    792    792    792    792    792    792    792    792    792    792    792    792    792    792    792    792    792    792    792    792    792    792    792    792    792    792    792    792    792    792    792    792    792    792    792    792    792    792    792    792    792    792    792    792    792    792    792    792    792    792    792    792    792    792    792    792    792    792    792    792    792    792    792    792    792    792    792    792    792    792    792    792    792    792    792    792    792    792    792    792    792    792    792    792    792    792    792    792    792    792    792    792    792    792    792    792    792    792    792    792    792    792    792    792    792    792    792    792    792    792    792    792    792    792    792    792    792    792    792    792    792    792    792    792    792    792    792    792    792    792    792    792    792    792    792    792    792    792    792    792    792    792    792    792    792    792    792    792    792    792    792    792    792    792    792    792    792    792    792    792    792    792    792    792    792    792    792    792    792    792    792    792    792    792    792    792    792    792    792    792    792    792    792    792    792    792    792    792    792    792    792    792    792    792    792    792    792    792    792    792    792    792    792    792    792    792    792    792    792    792    792    792    792    792    792    792    792    792    792    792    792    792    792    792    792    792    792    792    792    792    792    792    792    792    792    792    792    792    792    792    792    792    792    792    792    792    792    792    792    792    792    792    792    792    792    792    792    792    792    792    792    792    792    792    792    792    792    792    792    792    792    792    792    792    792    792    792    792    792    792    792    792    792    792    792    792    792    792    792    792    792    792    792    792    792    792    792    792    792    792    792    792    792    792    792    792    792    792    792    792    792    792    792    792    792    792    792    792    792    792    792    792    792    792    792    792    792    792    792    792    792    792    792    792    792    792    792    792    792    792    792    792    792    792
 1.00000E-06    792    792    792    792    792    792    792    792    792    792    792    792    792    792    792    792    792    792    792    792    792    792    792    792    792    792    792    792    792    792    792    792    792    792    792    792    792    792    792    792    792    792    792    792    792    792    792    792    792    792    792    792    792    792    792    792    792    792    792    792    792    792    792    792    792    792    792    792    792    792    792    792    792    792    792    792    792    792    792    792    792    792    792    792    792    792    792    792    792    792    792    792    792    792    792    792    792    792    792    792    792    792    792    792    792    792    792    792    792    792    792    792    792    792    792    792    792    792    792    792    792    792    792    792    792    792    792    792    792    792    792    792    792    792    792    792    792    792    792    792    792    792    792    792    792    792    792    792    792    792    792    792    792    792    792    792    792    792    792    792    792    792    792    792    792    792    792    792    792    792    792    792    792    792    792    792    792    792    792    792    792    792    792    792    792    792    792    792    792    792    792    792    792    792    792    792    792    792    792    792    792    792    792    792    792    792    792    792    792    792    792    792    792    792    792    792    792    792    792    792    792    792    792    792    792    792    792    792    792    792    792    792    792    792    792    792    792    792    792    792    792    792    792    792    792    792    792    792    792    792    792    792    792    792    792    792    792    792    792    792    792    792    792    792    792    792    792    792    792    792    792    792    792    792    792    792    792    792    792    792    792    792    792    792    792    792    792    792    792    792    792    792    792    792    792    792    792    792    792    792    792    792    792    792    792    792    792    792    792    792    792    792    792    792    792    792    792    792    792    792    792    792    792    792    792    792    792    792    792    792    792    792    792    792    792    792    792    792    792    792    792    792    792    792    792    792    792    792    792    792    792    792    792    792    792    792    792    792    792    792    792    792    792    792    792    792    792    792    792    792    792    792    792    792    792    792    792    792    792    792    792    792    792    792    792    792    792    792    792    792    792    792    792    792    792    792    792    792    792    792    792    792    792    792    792    792    792    792    792    792    792    792    792    792    792    792    792    792    792    792    792    792    792    792    792    792    792    792    792    792    792    792    792    792    792    792    792    792    792    792    792    792    792    792    792    792    792    792    792    792    792    792    792    792    792    792    792    792    792    792    792    792    792    792    792    792    792    792    792    792    792    792    792    792    792    792    792    792    792    792    792    792    792    792    792    792    792    792    792    792    792    792    792    792    792    792    792    792    792    792    792    792    792    792    792    792    792    792    792    792    792    792    792    792    792    792    792    792    792    792    792    792    792    792    792    792    792    792    792    792    792    792    792    792    792    792    792    792    792    792    792    792    792    792    792    792    792    792    792    792    792    792    792    792    792    792    792    792    792    792    792    792    792    792    792    792    792    792    792    792    792    792    792    792    792    792    792    792    792    792    792    792    792    792    792    792    792    792    792    792    792    792    792    792    792    792    792    792    792    792    792    792    792    792    792    792    792    792    792    792    792    792    792    792    792    792    792    792    792    792    792    792    792    792    792    792    792    792    792    792    792    792    792    792    792    792    792    792    792    792    792    792    792    792    792    792    792    792    792    792    792    792    792    792    792    792    792    792    792    792    792    792    792    792    792    792    792    792    792    792    792    792    792    792    792    792    792    792    792    792    792    792    792    792    792    792    792    792    792    792    792    792    792    792    792    792    792    792    792    792    792    792    792    792    792    792    792    792    792    792    792    792    792    792    792    792    792    792    792    792    792    792    792    792    792    792    792    792    792    792    792    792    792    792    792    792    792    792    792    792    792    792    792    792    792    792    792    792    792    792    792    792    792    792    792    792    792    792    792    792    792    792    792    792    792    792    792    792    792    792    792    792    792    792    792    792    792    792    792    792    792    792    792    792    792    792    792    792    792    792    792    792    792    792    792    792    792    792    792    792    792    792    792    792    792    792    792    792    792    792    792    792    792    792    792    792    792    792    792    792    792    792    792    792    792    792    792    792    792    792    792    792    792    792    792    792    792    792    792    792    792    792    792    792    792    792    792    792    792    792    792    792    792    792    792    792    792    792    792    792    792    792    792    792    792    792    792    792    792    792    792    792    792    792    792    792    792    792    792    792    792    792    792    792    792    792    792    792    792    792    792    792    792    792    792    792    792    792    792    792    792    792    792    792    792    792    792    792    792    792    792    792    792    792    792    792    792    792    792    792    792    792    792    792    792    792    792    792    792    792    792    792    792    792    792    792    792    792    792    792    792    792    792    792    792    792    792    792    792    792    792    792    792    792    792    792    792    792    792    792    792    792    792    792    792    792    792    792    792    792    792    792    792    792    792    792    792    792    792    792    792    792    792    792    792    792    792    792    792    792    792    792    792    792    792    792    792    792    792    792
 1.00000E-06    792    792    792    792    792    792    792    792    792    792    792    792    792    792    792    792    792    792    792    792    792    792    792    792    792    792    792    792    792    792    792    792    792    792    792    792    792    792    792    792    792    792    792    792    792    792    792    792    792    792    792    792    792    792    792    792    792    792    792    792    792    792    792    792    792    792    792    792    792    792    792    792    792    792    792    792    792    792    792    792    792    792    792    792    792    792    792    792    792    792    792    792    792    792    792    792    792    792    792    792    792    792    792    792    792    792    792    792    792    792    792    792    792    792    792    792    792    792    792    792    792    792    792    792    792    792    792    792    792    792    792    792    792    792    792    792    792    792    792    792    792    792    792    792    792    792    792    792    792    792    792    792    792    792    792    792    792    792    792    792    792    792    792    792    792    792    792    792    792    792    792    792    792    792    792    792    792    792    792    792    792    792    792    792    792    792    792    792    792    792    792    792    792    792    792    792    792    792    792    792    792    792    792    792    792    792    792    792    792    792    792    792    792    792    792    792    792    792    792    792    792    792    792    792    792    792    792    792    792    792    792    792    792    792    792    792    792    792    792    792    792    792    792    792    792    792    792    792    792    792    792    792    792    792    792    792    792    792    792    792    792    792    792    792    792    792    792    792    792    792    792    792    792    792    792    792    792    792    792    792    792    792    792    792    792    792    792    792    792    792    792    792    792    792    792    792    792    792    792    792    792    792    792    792    792    792    792    792    792    792    792    792    792    792    792    792    792    792    792    792    792    792    792    792    792    792    792    792    792    792    792    792    792    792    792    792    792    792    792    792    792    792    792    792    792    792    792    792    792    792    792    792    792    792    792    792    792    792    792    792    792    792    792    792    792    792    792    792    792    792    792    792    792    792    792    792    792    792    792    792    792    792    792    792    792    792    792    792    792    792    792    792    792    792    792    792    792    792    792    792    792    792    792    792    792    792    792    792    792    792    792    792    792    792    792    792    792    792    792    792    792    792    792    792    792    792    792    792    792    792    792    792    792    792    792    792    792    792    792    792    792    792    792    792    792    792    792    792    792    792    792    792    792    792    792    792    792    792    792    792    792    792    792    792    792    792    792    792    792    792    792    792    792    792    792    792    792    792    792    792    792    792    792    792    792    792    792    792    792    792    792    792    792    792    792    792    792    792    792    792    792    792    792    792    792    792    792    792    792    792    792    792    792    792    792    792    792    792    792    792    792    792    792    792    792    792    792    792    792    792    792    792    792    792    792    792    792    792    792    792    792    792    792    792    792    792    792    792    792    792    792    792    792    792    792    792    792    792    792    792    792    792    792    792    792    792    792    792    792    792    792    792    792    792    792    792    792    792    792    792    792    792    792    792    792    792    792    792    792    792    792    792    792    792    792    792    792    792    792    792    792    792    792    792    792    792    792    792    792    792    792    792    792    792    792    792    792    792    792    792    792    792    792    792    792    792    792    792    792    792    792    792    792    792    792    792    792    792    792    792    792    792    792    792    792    792    792    792    792    792    792    792    792    792    792    792    792    792    792    792    792    792    792    792    792    792    792    792    792    792    792    792    792    792    792    792    792    792    792    792    792    792    792    792    792    792    792    792    792    792    792    792    792    792    792    792    792    792    792    792    792    792    792    792    792    792    792    792    792    792    792    792    792    792    792    792    792    792    792    792    792    792    792    792    792    792    792    792    792    792    792    792    792    792    792    792    792    792    792    792    792    792    792    792    792    792    792    792    792    792    792    792    792    792    792    792    792    792    792    792    792    792    792    792    792    792    792    792    792    792    792    792    792    792    792    792    792    792    792    792    792    792    792    792    792    792    792    792    792    792    792    792    792    792    792    792    792    792    792    792    792    792    792    792    792    792    792    792    792    792    792    792    792    792    792    792    792    792    792    792    792    792    792    792    792    792    792    792    792    792    792    792    792    792    792    792    792    792    792    792    792    792    792    792    792    792    792    792    792    792    792    792    792    792    792    792    792    792    792    792    792    792    792    792    792    792    792    792    792    792    792    792    792    792    792    792    792    792    792    792    792    792    792    792    792    792    792    792    792    792    792    792    792    792    792    792    792    792    792    792    792    792    792    792    792    792    792    792    792    792    792    792    792    792    792    792    792    792    792    792    792    792    792    792    792    792    792    792    792    792    792    792    792    792    792    792    792    792    792    792    792    792    792    792    792    792    792    792    792    792    792    792    792    792    792    792    792    792    792    792    792    792    792    792    792    792    792    792    792    792    792    792    792    792    792    792    792    792    792    792    792    792    792    792    792    792    792    792    792    792    792    792    792    792    792    792    792    792    792    792
 1.00000E-06    792    792    792    792    792    792    792    792    792    792    792    792    792    792    792    792    792    792    792    792    792    792    792    792    792    792    792    792    792    792    792    792    792    792    792    792    792    792    792    792    792    792    792    792    792    792    792    792    792    792    792    792    792    792    792    792    792    792    792    792    792    792    792    792    792    792    792    792    792    792    792    792    792    792    792    792    792    792    792    792    792    792    792    792    792    792    792    792    792    792    792    792    792    792    792    792    792    792    792    792    792    792    792    792    792    792    792    792    792    792    792    792    792    792    792    792    792    792    792    792    792    792    792    792    792    792    792    792    792    792    792    792    792    792    792    792    792    792    792    792    792    792    792    792    792    792    792    792    792    792    792    792    792    792    792    792    792    792    792    792    792    792    792    792    792    792    792    792    792    792    792    792    792    792    792    792    792    792    792    792    792    792    792    792    792    792    792    792    792    792    792    792    792    792    792    792    792    792    792    792    792    792    792    792    792    792    792    792    792    792    792    792    792    792    792    792    792    792    792    792    792    792    792    792    792    792    792    792    792    792    792    792    792    792    792    792    792    792    792    792    792    792    792    792    792    792    792    792    792    792    792    792    792    792    792    792    792    792    792    792    792    792    792    792    792    792    792    792    792    792    792    792    792    792    792    792    792    792    792    792    792    792    792    792    792    792    792    792    792    792    792    792    792    792    792    792    792    792    792    792    792    792    792    792    792    792    792    792    792    792    792    792    792    792    792    792    792    792    792    792    792    792    792    792    792    792    792    792    792    792    792    792    792    792    792    792    792    792    792    792    792    792    792    792    792    792    792    792    792    792    792    792    792    792    792    792    792    792    792    792    792    792    792    792    792    792    792    792    792    792    792    792    792    792    792    792    792    792    792    792    792    792    792    792    792    792    792    792    792    792    792    792    792    792    792    792    792    792    792    792    792    792    792    792    792    792    792    792    792    792    792    792    792    792    792    792    792    792    792    792    792    792    792    792    792    792    792    792    792    792    792    792    792    792    792    792    792    792    792    792    792    792    792    792    792    792    792    792    792    792    792    792    792    792    792    792    792    792    792    792    792    792    792    792    792    792    792    792    792    792    792    792    792    792    792    792    792    792    792    792    792    792    792    792    792    792    792    792    792    792    792    792    792    792    792    792    792    792    792    792    792    792    792    792    792    792    792    792    792    792    792    792    792    792    792    792    792    792    792    792    792    792    792    792    792    792    792    792    792    792    792    792    792    792    792    792    792    792    792    792    792    792    792    792    792    792    792    792    792    792    792    792    792    792    792    792    792    792    792    792    792    792    792    792    792    792    792    792    792    792    792    792    792    792    792    792    792    792    792    792    792    792    792    792    792    792    792    792    792    792    792    792    792    792    792    792    792    792    792    792    792    792    792    792    792    792    792    792    792    792    792    792    792    792    792    792    792    792    792    792    792    792    792    792    792    792    792    792    792    792    792    792    792    792    792    792    792    792    792    792    792    792    792    792    792    792    792    792    792    792    792    792    792    792    792    792    792    792    792    792    792    792    792    792    792    792    792    792    792    792    792    792    792    792    792    792    792    792    792    792    792    792    792    792    792    792    792    792    792    792    792    792    792    792    792    792    792    792    792    792    792    792    792    792    792    792    792    792    792    792    792    792    792    792    792    792    792    792    792    792    792    792    792    792    792    792    792    792    792    792    792    792    792    792    792    792    792    792    792    792    792    792    792    792    792    792    792    792    792    792    792    792    792    792    792    792    792    792    792    792    792    792    792    792    792    792    792    792    792    792    792    792    792    792    792    792    792    792    792    792    792    792    792    792    792    792    792    792    792    792    792    792    792    792    792    792    792    792    792    792    792    792    792    792    792    792    792    792    792    792    792    792    792    792    792    792    792    792    792    792    792    792    792    792    792    792    792    792    792    792    792    792    792    792    792    792    792    792    792    792    792    792    792    792    792    792    792    792    792    792    792    792    792    792    792    792    792    792    792    792    792    792    792    792    792    792    792    792    792    792    792    792    792    792    792    792    792    792    792    792    792    792    792    792    792    792    792    792    792    792    792    792    792    792    792    792    792    792    792    792    792    792    792    792    792    792    792    792    792    792    792    792    792    792    792    792    792    792    792    792    792    792    792    792    792    792    792    792    792    792    792    792    792    792    792    792    792    792    792    792    792    792    792    792    792    792    792    792    792    792    792    792    792    792    792    792    792    792    792    792    792    792    792    792    792    792    792    792    792    792    792    792    792    792    792    792    792    792    792    792    792    792    792    792    792    792    792    792    792    792    792    792    792    792    792    792    792    792    792    792
 1.00000E-06    792    792    792    792    792    792    792    792    792    792    792    792    792    792    792    792    792    792    792    792    792    792    792    792    792    792    792    792    792    792    792    792    792    792    792    792    792    792    792    792    792    792    792    792    792    792    792    792    792    792    792    792    792    792    792    792    792    792    792    792    792    792    792    792    792    792    792    792    792    792    792    792    792    792    792    792    792    792    792    792    792    792    792    792    792    792    792    792    792    792    792    792    792    792    792    792    792    792    792    792    792    792    792    792    792    792    792    792    792    792    792    792    792    792    792    792    792    792    792    792    792    792    792    792    792    792    792    792    792    792    792    792    792    792    792    792    792    792    792    792    792    792    792    792    792    792    792    792    792    792    792    792    792    792    792    792    792    792    792    792    792    792    792    792    792    792    792    792    792    792    792    792    792    792    792    792    792    792    792    792    792    792    792    792    792    792    792    792    792    792    792    792    792    792    792    792    792    792    792    792    792    792    792    792    792    792    792    792    792    792    792    792    792    792    792    792    792    792    792    792    792    792    792    792    792    792    792    792    792    792    792    792    792    792    792    792    792    792    792    792    792    792    792    792    792    792    792    792    792    792    792    792    792    792    792    792    792    792    792    792    792    792    792    792    792    792    792    792    792    792    792    792    792    792    792    792    792    792    792    792    792    792    792    792    792    792    792    792    792    792    792    792    792    792    792    792    792    792    792    792    792    792    792    792    792    792    792    792    792    792    792    792    792    792    792    792    792    792    792    792    792    792    792    792    792    792    792    792    792    792    792    792    792    792    792    792    792    792    792    792    792    792    792    792    792    792    792    792    792    792    792    792    792    792    792    792    792    792    792    792    792    792    792    792    792    792    792    792    792    792    792    792    792    792    792    792    792    792    792    792    792    792    792    792    792    792    792    792    792    792    792    792    792    792    792    792    792    792    792    792    792    792    792    792    792    792    792    792    792    792    792    792    792    792    792    792    792    792    792    792    792    792    792    792    792    792    792    792    792    792    792    792    792    792    792    792    792    792    792    792    792    792    792    792    792    792    792    792    792    792    792    792    792    792    792    792    792    792    792    792    792    792    792    792    792    792    792    792    792    792    792    792    792    792    792    792    792    792    792    792    792    792    792    792    792    792    792    792    792    792    792    792    792    792    792    792    792    792    792    792    792    792    792    792    792    792    792    792    792    792    792    792    792    792    792    792    792    792    792    792    792    792    792    792    792    792    792    792    792    792    792    792    792    792    792    792    792    792    792    792    792    792    792    792    792    792    792    792    792    792    792    792    792    792    792    792    792    792    792    792    792    792    792    792    792    792    792    792    792    792    792    792    792    792    792    792    792    792    792    792    792    792    792    792    792    792    792    792    792    792    792    792    792    792    792    792    792    792    792    792    792    792    792    792    792    792    792    792    792    792    792    792    792    792    792    792    792    792    792    792    792    792    792    792    792    792    792    792    792    792    792    792    792    792    792    792    792    792    792    792    792    792    792    792    792    792    792    792    792    792    792    792    792    792    792    792    792    792    792    792    792    792    792    792    792    792    792    792    792    792    792    792    792    792    792    792    792    792    792    792    792    792    792    792    792    792    792    792    792    792    792    792    792    792    792    792    792    792    792    792    792    792    792    792    792    792    792    792    792    792    792    792    792    792    792    792    792    792    792    792    792    792    792    792    792    792    792    792    792    792    792    792    792    792    792    792    792    792    792    792    792    792    792    792    792    792    792    792    792    792    792    792    792    792    792    792    792    792    792    792    792    792    792    792    792    792    792    792    792    792    792    792    792    792    792    792    792    792    792    792    792    792    792    792    792    792    792    792    792    792    792    792    792    792    792    792    792    792    792    792    792    792    792    792    792    792    792    792    792    792    792    792    792    792    792    792    792    792    792    792    792    792    792    792    792    792    792    792    792    792    792    792    792    792    792    792    792    792    792    792    792    792    792    792    792    792    792    792    792    792    792    792    792    792    792    792    792    792    792    792    792    792    792    792    792    792    792    792    792    792    792    792    792    792    792    792    792    792    792    792    792    792    792    792    792    792    792    792    792    792    792    792    792    792    792    792    792    792    792    792    792    792    792    792    792    792    792    792    792    792    792    792    792    792    792    792    792    792    792    792    792    792    792    792    792    792    792    792    792    792    792    792    792    792    792    792    792    792    792    792    792    792    792    792    792    792    792    792    792    792    792    792    792    792    792    792    792    792    792    792    792    792    792    792    792    792    792    792    792    792    792    792    792    792    792    792    792    792    792    792    792    792    792    792    792    792    792    792    792    792    792    792    792    792    792    792    792    792    792    792
 1.00000E-06    792    792    792    792    792    792    792    792    792    792    792    792    792    792    792    792    792    792    792    792    792    792    792    792    792    792    792    792    792    792    792    792    792    792    792    792    792    792    792    792    792    792    792    792    792    792    792    792    792    792    792    792    792    792    792    792    792    792    792    792    792    792    792    792    792    792    792    792    792    792    792    792    792    792    792    792    792    792    792    792    792    792    792    792    792    792    792    792    792    792    792    792    792    792    792    792    792    792    792    792    792    792    792    792    792    792    792    792    792    792    792    792    792    792    792    792    792    792    792    792    792    792    792    792    792    792    792    792    792    792    792    792    792    792    792    792    792    792    792    792    792    792    792    792    792    792    792    792    792    792    792    792    792    792    792    792    792    792    792    792    792    792    792    792    792    792    792    792    792    792    792    792    792    792    792    792    792    792    792    792    792    792    792    792    792    792    792    792    792    792    792    792    792    792    792    792    792    792    792    792    792    792    792    792    792    792    792    792    792    792    792    792    792    792    792    792    792    792    792    792    792    792    792    792    792    792    792    792    792    792    792    792    792    792    792    792    792    792    792    792    792    792    792    792    792    792    792    792    792    792    792    792    792    792    792    792    792    792    792    792    792    792    792    792    792    792    792    792    792    792    792    792    792    792    792    792    792    792    792    792    792    792    792    792    792    792    792    792    792    792    792    792    792    792    792    792    792    792    792    792    792    792    792    792    792    792    792    792    792    792    792    792    792    792    792    792    792    792    792    792    792    792    792    792    792    792    792    792    792    792    792    792    792    792    792    792    792    792    792    792    792    792    792    792    792    792    792    792    792    792    792    792    792    792    792    792    792    792    792    792    792    792    792    792    792    792    792    792    792    792    792    792    792    792    792    792    792    792    792    792    792    792    792    792    792    792    792    792    792    792    792    792    792    792    792    792    792    792    792    792    792    792    792    792    792    792    792    792    792    792    792    792    792    792    792    792    792    792    792    792    792    792    792    792    792    792    792    792    792    792    792    792    792    792    792    792    792    792    792    792    792    792    792    792    792    792    792    792    792    792    792    792    792    792    792    792    792    792    792    792    792    792    792    792    792    792    792    792    792    792    792    792    792    792    792    792    792    792    792    792    792    792    792    792    792    792    792    792    792    792    792    792    792    792    792    792    792    792    792    792    792    792    792    792    792    792    792    792    792    792    792    792    792    792    792    792    792    792    792    792    792    792    792    792    792    792    792    792    792    792    792    792    792    792    792    792    792    792    792    792    792    792    792    792    792    792    792    792    792    792    792    792    792    792    792    792    792    792    792    792    792    792    792    792    792    792    792    792    792    792    792    792    792    792    792    792    792    792    792    792    792    792    792    792    792    792    792    792    792    792    792    792    792    792    792    792    792    792    792    792    792    792    792    792    792    792    792    792    792    792    792    792    792    792    792    792    792    792    792    792    792    792    792    792    792    792    792    792    792    792    792    792    792    792    792    792    792    792    792    792    792    792    792    792    792    792    792    792    792    792    792    792    792    792    792    792    792    792    792    792    792    792    792    792    792    792    792    792    792    792    792    792    792    792    792    792    792    792    792    792    792    792    792    792    792    792    792    792    792    792    792    792    792    792    792    792    792    792    792    792    792    792    792    792    792    792    792    792    792    792    792    792    792    792    792    792    792    792    792    792    792    792    792    792    792    792    792    792    792    792    792    792    792    792    792    792    792    792    792    792    792    792    792    792    792    792    792    792    792    792    792    792    792    792    792    792    792    792    792    792    792    792    792    792    792    792    792    792    792    792    792    792    792    792    792    792    792    792    792    792    792    792    792    792    792    792    792    792    792    792    792    792    792    792    792    792    792    792    792    792    792    792    792    792    792    792    792    792    792    792    792    792    792    792    792    792    792    792    792    792    792    792    792    792    792    792    792    792    792    792    792    792    792    792    792    792    792    792    792    792    792    792    792    792    792    792    792    792    792    792    792    792    792    792    792    792    792    792    792    792    792    792    792    792    792    792    792    792    792    792    792    792    792    792    792    792    792    792    792    792    792    792    792    792    792    792    792    792    792    792    792    792    792    792    792    792    792    792    792    792    792    792    792    792    792    792    792    792    792    792    792    792    792    792    792    792    792    792    792    792    792    792    792    792    792    792    792    792    792    792    792    792    792    792    792    792    792    792    792    792    792    792    792    792    792    792    792    792    792    792    792    792    792    792    792    792    792    792    792    792    792    792    792    792    792    792    792    792    792    792    792    792    792    792    792    792    792    792    792    792    792    792    792    792    792    792    792    792    792    792    792    792    792    792    792    792    792    792    792    792
 1.00000E-06    792    462    792    792    792    792    792    792    792    792    792    792    792    792    792    792    792    792    792    792    792    792    792    792    792    792    792    792    792    792    792    792    462    792    792    792    792    792    792    792    792    792    792    792    792    792    792    792    792    792    792    792    792    792    792    792    792    792    792    792    792    792    792    792    792    792    792    792    792    792    792    792    462    792    792    792    792    792    792    792    792    792    792    792    792    792    792    792    792    792    792    792    792    792    792    792    792    792    792    792    792    792    792    792    792    792    792    792    792    792    792    792    792    792    792    792    792    792    792    792    792    792    792    792    792    792    792    792    792    792    792    792    792    792    792    792    792    792    792    792    792    792    792    462    792    792    792    792    792    792    792    792    792    792    792    792    792    792    792    792    792    792    792    792    792    792    792    792    792    792    792    792    792    792    792    792    792    792    792    792    792    792    792    792    792    792    792    792    792    792    792    792    792    792    792    792    792    462    792    792    792    792    792    792    792    792    792    792    792    792    792    792    792    462    792    792    792    462    792    792    462    792    792    792    792    792    792    792    792    792    792    792    792    792    792    792    792    792    792    792    792    792    792    792    792    792    792    792    792    792    792    792    792    792    792    792    792    792    792    792    792    462    792    792    792    792    792    792    792    792    792    792    792    792    792    792    792    792    792    792    792    792    792    792    792    792    792    792    792    792    792    792    792    792    792    792    792    792    792    792    792    792    792    792    792    792    792    792    792    792    792    792    792    792    792    792    792    792    792    792    792    792    792    792    792    792    792    792    792    792    792    792    792    792    792    792    792    792    792    792    792    792    462    792    792    792    792    792    792    792    792    792    792    792    792    792    792    792    792    462    792    462    792    792    792    792    792    792    792    792    792    792    792    792    792    792    792    462    792    792    792    792    792    792    792    792    792    792    792    792    792    792    792    792    792    792    462    792    792    792    792    792    792    792    792    792    792    792    792    792    792    792    792    792    792    792    792    792    792    792    792    792    792    792    792    792    792    792    792    792    792    792    792    462    792    792    792    792    792    792    462    792    792    792    792    462    792    792    792    792    792    792    792    792    792    792    792    792    792    792    792    792    792    792    792    792    792    792    792    792    792    792    792    792    462    792    792    792    792    792    792    792    792    792    792    792    792    792    792    792    792    792    792    792    792    792    792    792    792    792    792    792    792    792    792    792    792    792    462    792    792    792    792    792    792    792    792    792    792    792    792    792    792    792    792    792    792    792    792    792    792    792    792    792    792    792    792    792    792    792    792    792    792    792    792    462    792    792    792    792    792    792    792    792    792    792    792    792    792    792    792    792    792    792    792    792    792    792    792    792    792    792    792    792    792    792    792    792    792    792    792    792    792    792    792    792    792    792    792    792    792    792    792    792    792    792    792    792    792    792    792    792    792    792    792    792    792    792    792    792    792    792    792    792    792    792    792    792    792    792    792    792    792    792    792    792    792    792    792    792    792    792    792    792    792    792    792    792    792    792    792    792    792    792    792    792    792    792    792    792    792    792    792    792    792    792    792    792    792    792    792    792    792    792    792    792    792    792    792    792    792    792    792    792    792    792    792    792    792    792    792    792    792    792    792    792    792    462    792    792    792    792    792    792    792    792    792    792    792    792    792    792    792    792    792    792    792    792    792    792    792    792    792    792    792    792    792    792    792    792    792    792    792    792    792    792    792    792    792    792    792    792    792    792    792    792    792    792    792    792    792    792    792    792    792    792    792    792    792    792    792    792    792    792    792    792    792    792    792    792    792    792    792    792    792    792    792    792    792    792    462    792    792    792    792    792    792    792    792    792    792    792    792    792    792    792    792    792    792    792    792    792    792    792    792    792    792    792    792    792    792    792    792    792    792    462    792    792    792    792    462    792    792    792    792    792    792    792    792    792    792    792    792    792    792    792    792    792    792    792    792    792    792    792    792    792    792    792    792    792    792    792    792    792    792    792    792    792    792    792    792    792    792    792    792    792    792    792    792    792    792    792    462    792    792    792    792    792    792    792    792    792    792    792    792    792    792    792    792    792    792    792    792    792    792    792    792    792    792    792    792    792    792    792    792    792    792    792    792    792    792    792    792    792    792    792    792    792    792    792    792    792    792    792    792    792    792    792    792    462    792    792    792    792    792    792    792    462    792    792    792    792    462    792    792    792    792    792    792    792    792    792    792    792    792    792    792    792    792    792    792    792    792    792    792    792    792    792    792    792    792    792    792    792    792    792    792    792    792    792    792    792    792    792    792    792    792    792    792    792    792    792    792    792    792    792    792    792    792    792    792    792    792    462    792    792    792    792    792    792
 1.00000E-06      1      1      1      1      2      1      9      1      1      4      2      1      1      2      1      1      1      1      1      1      1      1      1      1      1      1      1      2      1      1      1      1      1      1      1      1      1      1      1      1      1      1      1      1      2      1      1      1      1      1      1      1      1      2      1      4      1      1      1      1      1      1      1      1      1      2      1      4      1      2      1      1      1      4      1      1      1      1      1      1      1      2      1      2      1      2      1      2      1      7      1      1      1      1      1      1      2      1      1      1      1      1      1      1      1      1      2      1      2      1      1      1      1      1      1      1      1      1      3      1      1      1      1      1      2      1      2      1      1      1      1      1      1      1      1      1      1      1      1      1      1      2      1      1      1      1      2      1      1      1      1      1      1      1      1      1      1      1      1      2      2      1      1      1      1      1      1      1      1      1      1      1      2      1      1      2      1      1      1      2      1      1      2      1      2      1      1      1      1      1      1      1      1      1      2      1      1      2      1      1      1      1      1      1      1      1      1      1      1      1      1      2      1      1      1      1      1      1      1      1      1      1      1      1      1      1      1      1      1      2      9      1      1      1      1      1      1      1      1      1      1      2      1      1      2      1      1      1      1      1      1      1      1      1      1      1      1      1      1      1      1      1      1      1      1      1      2      5      1      1      1      2      1      2      1      1      1      1      1      8      1      2      7      1      1      1      1      1      1      1      2      1      1      2      1      1      2      1      1      2      1      1      2      2      2      1      1      1      1      1      1      2      1      1      1      1      1      1      2      1      1      2      1      1      1      1      2      1      2      1      1      1      2      1      2      1      1      2      1      1      1      1      1      2      1      1      2      1      2      1      1      1      2      1      1      1      1      1      1      1      1      1      5      2      1      1      1      1      1      1      1      7      1      1      1      1      1      1      1      1      1      2      1      2      1      1      1      1      1      1      2      1      1      1      5      9      1      1      1      1      1      1      1      1      1      1      1      1      2      1      1      1      2      1      1      1      1      1      1      1      1      1      1      1      1      1      1      1      1      1      1      1      1      1      1      1      1      1      1      8      1      1      1      1      1      2      1      1      1      1      1      1      1      1      1      1      7      2      1      1      1      2      2      2      1      1      1      1      1      1      1      1      1      1      1      1      1      1      1      1      2      1      1      1      1      7      1      1      1      1      1      7      1      1      1      1      1      1      2      1      1      1      1      2      1      1      2      1      1      1      2      1      1      1      1      1      1      1      1      1      1      2      1      1      6      1      2      1      1      1      1      1      1      7      1      1      1      2      1      1      1      1      1      1      1      1      1      7      1      2      1      1      1      1      1      1      1      1      1      1      1      1      2      2      1      2      1      1      7      2      1      2      2      1      1      1      1      1      2      1      2      1      1      1      1      1      2      2      1      1      1      2      1      1      1      1      1      1      1      1      1      1      2      1      1      1      1      1      1      1      1      1      1      1      1      1      1      1      1      2      2      1      1      1      1      1      1      7      1      1      1      1      2      1      1      1      5      5      1      1      1      1      1      2      2      2      1      1      7      1      5      1      1      1      1      1      1      1      1      1      1      1      1      1      2      1      1      1      1      1      2      1      1      1      1      1      1      1      1      1      2      2      1      1      1      1      1      1      2      1      1      1      1      1      1      1      2      1      1      1      1      1      1      7      1      3      1      1      1      1      2      1      1      2      1      1      2      1      1      1      1      2      1      1      1      1      1      1      1      1      2      1      1      1      1      2      1      1      1      1      1      1      1      1      1      1      1      1      1      1      1      1      1      1      2      1      1      2      1      1      1      1      1      1      1      1      1      1      1      3      1      1      1      2      1      1      2      1      1      1      2      1      1      1      2      1      1      1      1      1      3      1      1      1      1      1      1      1      1      1      1      1      1      1      1      1      1      1      1      1      2      1      1      1      2      1      1      1      2      1      1      1      2      1      7      1      1      2      1      1      1      1      1      1      1      1      2      1      3      1      1      1      1      2      2      1      1      2      2      1      1      1      1      1      2      1      1      2      1      1      1      1      1      1      2      1      1      1      1      1      1      1      1      1      2      1      1      1      1      1      2      2      1      1      1     10      1      2      1      2      1      1      1      1      1      1      2      1     22      1      2      1      1      2      1      2      1      1      2      2      2      1      2      2      1      1      1      1      1      1      1      2      1      7      1      1      2      1      2      1      1      1      1      2      1      1      1      1      1      1      1      1      1      1      1      1      2      1      1      1      1      1      1      1      1      1      1      7      1      1      1      1      1      1      1      1      7      1      1      1      1      1      1      2      1      1      1      1      1      1      2      1      1      1      5      1      2      1      1      1      1      1      1      1      2      1      1      1      1      2
 1.00000E-06      2      2      4      1      2      1      4      1      1      9      1      1      1      5      1      1      7      9      2      1      1      1      2      2      7      2      1      7      1      2      2      1      1      1      1      4      1      1      2      2      1      9      1      9      4      2      2      1      1      4      1      1      1      2      4      4      2      1      3      2      7      1      1      1      4      7      1      9      1      1      2      2      1     25      1      2      1      1      2      1      1      1      1     16      4      2     16      9      1      7      2      3      2      2      1      1     22      2      1      2      1     24      4      2      2      1      9      4      9      5      1      7      2      1      1      4      1      1      3      1      9      2      1      1      3      1      2      1      4      9      1      1      4      2      9      1      4      2      1      2      1      2      1      1      1      2     63      7      8      1     22      1      7      2      1      1      2      1      1      7      4      1      1      2     22      7      1      2      2      1      2      2      1      1      3      1      1      2      1      1      1      1      1      9      4      1      9      2      7      1      1     28      2      4      1      5      2      1      2      4      1      7      4      4      2      9      2      1      1      1      1      2      1      2      3      1      2      1      1      1      1      1      2      1      2      7      1      9      1      7      4      1      9      1      1      1      7      1      5      1      2      1      2      1      2      2      1      2      2      1      2      2      5      2      2      1     10      1      1      1      2      2      1      3      1      2     59     10      1      2      2      1      1      1      2      1      7      7      1      2     19      7      1      1      1      1      1      1      1      2      1      1      2      3      1      1      1      1      3      2      1      1      1      1     22      1      2      2      9      1      1      1      2      1      2      2     22      5      1     22      5      2      1      1      5      3      2      7      1      1      2      1      1      3      2      1      2      1      1     22      1      1      2      2      2      2      1      3      1      1      2      2      2      2      1      1      2      7      1      1      1      1     13      1      1      1      7      5      1      5      2     22      2      2      1      1      1     10      5      2      1      2      2      2      2      1      2      1      1      1      7      8      2      1      5      4      1     10      1      2      1      2      1      7      1      1      1      1      1      1      2      1      1      2      1      2      1      1      1      1      1      5      2      2      7      2      1      5      2      1      1      1      1      1      1      1      2      1      2      2      2      2      2      1      1      1      1      2      7      1      7      1      2      1      2      1      1      2      1      1      2      1      1      2      1      1      1      2      1      7      2      1      1      1      3      1      1      1      1      7      7      2      2      2     50      7      7      1     63      8     10      7      1      2      2      8      2      1      1      1      2     10      1      1      1      2      2      1      2      7      3      1      4      5      2      2      7      1      1      2      1      2      1      1      3      1      5      1      2      1      3      1      1      7      2      1      2      8      5      2      1      7      7      2      1      1      1      1      5      1      1      2      2      1      1      1      2      1      1      1      1      1      3      2      2      1     28      2      2      2      1      1      7      2      1      1      1      2      2      2      2      5      2      7      7      1      1      1      1      2      3     23      2      1      7      1      1      2      1      1      2      1     10      2      2      2      2      7      2      1      2      2      1      1      5      2      2      2      2      2      8      1      1      2     10      1      2      2      2      2      2      2      1      1      1      1      9      5      2      5      3      2      2      1      2      2      2      2      2      1     10      5      1      7      9      2      1      1      1      1      1      5      1      1      1      2      1      1      1      2      8      2      1      2      2      2      2      1      1      1      1      1      1      1      2      1      2      1      1      7      2      2      1      1      1      2      2      1      2      5      1      1      1      2      2      2      2      1      1      1      2      1      2      7      1      1      2      1      1      1      1      8      2      2      1      1      1      1      1      1      2      1      2      2      1      1      7      2      1      1      1      2      5      1      7      1      2      1      1      1      1      1      2      1     10      1      1      8      1      1      1      2      1      2      2      1      7      2      1      3      4      1      2      2      1      7      2      1      1      1      1      2      1      7      7      7      2      1      1      1      3      2      1      1      1      1      7      1      2      2      1      1      1      3      2      1      2      2      1      7      1      5      1      1      1      2      2      1      2      2      7      1      1      5      1      1      2      1      1      7      2      1      1      1      1      1      1      7      1      1      7      1      2      2      1      2      2      2      1      1      1      1      2      1      2      1     22      2      1      1      1      2      2      1      2      1      1      2      2      1      1      2      2      1      2      1      1      1      2     22      1      2      2      2      5     10      1      4      1      5      2      1      2      1      1     22      2      2      2      7      1      1      1      1      2      1      1      1      2      1      2      1      1      1      1     25      2      2      1      2     13      3     29      2      1      7      2      7      8      1      1      2     22      7      2      2      1      1      1     14      3      1      1      1      1      1      1      1      2      2      2      2      1      1      5      1      1      7      1      1      1      1      2      7      1      1      1      1      1      5      1      2      1      7      1      1      1      1      1      1      1      7      7     10      5      2      3      1      1      2      1      2      1      7      1      2      2      2      1      2
 1.12027E-07      4      1      4      1      4      2      4      1      2      9      1      3      9      9      1      2      9      9     24      1      1      4      2      2      9      2      1      4      1      4      8      1      1      1      4      4      1      1     59      3      1     16     16      4      4      8      2      1      9      4      5      1      2      2      4     31      2      1     13      1      7      2      1      1      4     16      2      4      2      2      9      8      1      4      1      4      1      1      9      1      1      1      1     16      4      1     16      9      4      2      2      2      4      3      4      1      8      1      1      1      4     24      4      9      9      2     41      4      9      9      1      7      2      2      1      4      1      1      4      2      9      1      2      1      7      3      1      1      4      4      1      1      4      2      9      1      4      1      1     17      7     59      1      1      1      2     28      4      7      1     24      1     28      1      1      2      1      1      9     12      4      1      4      1     41      7      1      4      7      1      4      1      1      1     22      4      2      8      4      1      1      4      1     31      4      2     16      2     24      1      1     13      4      4      7      4      1      1      1     16      4      2      4      4      2      9      9      1      4      1      3      2     16      2      4      1      4      2      4      1      1      1     16      1      1     31      4      9      1      9      4      4      9      2      1      1     22      2      4      7      8      1      4      4     22      4      1     22      9     17      2      1     31      2      2      1      9      5      2      5      7      2      1      3      1     10     16     24      1      2      2      1      2      1      1      1      8     24      1      2     19      7      1      1      1      1      1      2      1      2      1     10      9      3      1      2      1      2      3      1      2      2      1      1      2      1      2     13     24      1      1      1      1      3      9      9      4      5      2     31      9      2      1      1     19      9      7      7      1      1      2      5      1      8      7      2      7      1      1     28      1      1      1      2      2      1      2      2      2      1      1      4      7      2      3      2      2      9      9      2      1      2     14      1      1      1      4      5      1      9      2     24      1      8      1      1      1      9      5      1      7      2      9      2      1      5      1      1      1      1      7      8      2      2      5     17      2      9      2      2      4      1      1     22      1      1      1      5      1      2      7      2      1      2      1      1      1      1      1      2      1      9      7      1      2      1      1      5      1      1      2      1      1      1      2      1      9      2      1      4      2      2      2      2      1      1      1      1      7      1     16      1      1      1      7      1      7      1      1      2      1      1      1      1      1      1      1      2      5      1      2      1      5      1      3      1      1      1      1      2      4      4      1      2     50     23      4      2      4      1      9     31      1      4      9     13      7      1      1      1      3      9      1      3      1      2      1      1      2      9      1      1      9     10      2      2      2      1      1      2      4      9      2      1     14      1      5      2     16      1      2      1      5      2      2      2      1      7      4      7      2     24      2      1      1      1      1      1      5      1      2      2      3      2      5     10      2      1      1      2      2      1      2      1      2      1     28      3      1      1      2      5      1      1      1      1      2      1      2     10      2     19      1     64      2      1      2      2      1      7     28     13      2      1      9      1      7      1      2      1      2      1      9      2      2      7      2      2      2      1      1      1      1      1      9      2      2      2      3      1      8      1      1      1      9      1      2      2      2      2      2      2      1     10      1      1      9      5      2      5      3      2      2      1      2      1      2      3      4      1      9      9      1      2      9      2      1      2      1      1      1      5      1      4     10      2      2      1      1      7      7      1      2      2      7      1      2     24      2      1      2      1      4      1      1      1      1      1      1      2      2      2      1      1      2      1      9      1      5      4      5      1      2      2      7      4      2      1      1      1      2      2      2      1      1      1      1      1      2      1      1      8      9      4      8      1      1      2      2      1      9      1      1     25      3      5      7      7      1      5      2      1      5      1      2      5      1      1      1      2      1      4      9      2     13      1      1     22      9      1      2      2      1      1      2      2     31      2     10      1      4      1      3      2      2      2      2      1      1      1      1      2      2     22      2      9      7      5      3      5      2      9      1      1      1     31     28      2      2      2      2      1      1      2      2      2      2      7      2      9      1      5      2      1      3      1      3      5      1      1      2      1      1      5      1      1      8      1      1     22      1      1      2      1      2      1      1      2      2      1     22      1      7      2      1      1      2      1      5      2      1      2      1      1      1      1      9      5      1     16      1     23      2      2      3      1      1      2      1      2      2      2      2      5      1      1      3      1      1     32      2      2      5     13      5      4      1      4      9     76      2      9      4      2      1     59      2      1      7      2      1      2      1      1      1      1      1      1      7      1      4      1      1      1      1     31      7      1      2      1     38      7     47      7      1      7      9      8      9      1      5      2     24      4      2      2      1      2      1     13      3      2      1      1      1      1      1      1      2     24      1      9      2      1      9      1      1      9      1      1      1      1      2      2      1      1      1      1      1      5      2      2      1      9      1      2      1      1      1      5      1     25      2     16     31      2     13      1      1      2      1      1      2      9      1      1      3      1      2      1
 1.98269E-07      4      1      4      1      4      4     13      1      2     13      1      1      4      9      1      4      4      9     24      1      1      4      2      4     25      1      1      4      1      9      9      1      1      1      4      4      1      1      9      1      1     16     16      4      4     13      7      1     31      4      4      1      1      1      4     16      1      4     13      1      2      2      1      2      9     16      4      4      1      2      4     13      1      4      1      4      1      1     16      1      1      1      2     16      4      2     16      9      9      1      1      2      4      2      4      1      3      2      1      1      4     16      4      4     32      2     41      4      9      4      1      7     16      2      2      4      1      5      4      1      9      1      2      1     16      3      1      1      4      4      2      1      4      2     16      1      4      1      1     16      7     17      1      1      2      4     24      9      2      1     16      1     66      1      1      2      1      1      9      9      4      1      9      2     31      7      1      4      7      1      4      1      2      1      9      4      1      2      4      1      1      4      1     31      4      2     16      4      9      1      2     13      4      4      7      4      4      1      1     31      4      2      4      4      3     47      9      1      4      2      3     22     16      7      4      1      9      4      4      1      1      1     47     23      1     31      4      9      1      4      9      4     16      1      1      1     13      4      4      9      4      1      9      4      1      4      4     23      9     31      9      1     17      2      1      1     16      5      2     19      2      4      1      8      2      4     16     16      1      2      2      1      2      1      1      1      3     41      1      9     19      8      1      2      1      1      1      3      1      3      1     16     24      8      5      2      1      2      8      2      2      9      1      1      4      1      2      9     47      1      1      1      2      1      9      9      4     19      2     47      9      2      4      1     19     16     47      9      1      2      4      5      1      4     24      1      9      1      1     31      1      2      1      4      4      1      4      2      7      1      1      9      7      2      3      1      1      4      9      2      1      2     13      1      1      1      4      5      1     16      8     31      1      7      1      1      1     16      5      1      2      1      9     10      1      5      1      1      1      3      4      2     41      1      5     17      2     16      4      1      4      1      1      1      1      1      1      5      1      1      9      3      1      9      1      1      1      1      1      2      1     31     13      1      1      5      1      5      1      1      9      1      1      1      2      2      4      1      1      4      1      1      2      1      1      1      1      1      2      1     16      1      1      1      9      1      2      1      1      2      4      1      1      1      1      1      2      1      5      1      1      1      5      1      1      1      1      1      1      1      4      4      1      4     50     23      9      2      9      1      9     47      1      4     16     13      2      1      5      1      3      4      1      7      5      1      1      1      2     16      1      1      9      9      2      1      1      1      1      2      5     16      4      1     13      1      5      2     16      1      4      1      5      1      1      2      1      1      4      2      1     13      1      1      1      1      1      4      5      1      3      7      2      1      5      9      7      1      2      2      7      4      2      1      1      1     41      2      1      1      2      5      1      1      1      2      1      1      1      4      4     19      1     63      2      1      3      4      1      7     28     16      2      1      9      2     31      1      4      1      1      2      9      2      1      2      1      1      2      1      1      1      1      2      4      4      1      1      2      1      3      1      1      2      4      1      2      2      4      2      2      4      1     47      1      1      4      5      2      5      3      1      2      2      2      1      9      3      4      1      9      4      1      2      4      4      1      2      1      1      1      5      2     16      4      1      1      1      2     16      8      1      1      2      2      1      3      9      3      1      4      1      4      4      1      1      1      1      1      4      2      2      1      1     10      1      9      1      9      4     31      1      2     22      8      4      1      1      1      7     10      5      4      1      1      1      1      1      2      1      1      2      9      4     16      1      1      2      1     16      4      1      1     16      3      5      4      7      1      5     13      1      5      1      2     19      2      1      1      4      1      4     13      7     16      1      1     24      9      1      2      2      1      1      1      4     47      1      9      2      4      1      2      2      2      2      1      1      1      1      1      2      1      1      4      4     31      5      8      5      2      4      1      1      3     32     28      2      1      2      2      1      1      2      2      2      2      9      2     16      5      5      2      2      3      2      9      5      1      1      7      1      1      5      1      1      2      1      1      8      1      1      1      1      3      1      1      2      4      1      8      1     17      2      2      1      1      1      5      2      1      7      1      1      1      1      9      4      1     16      1     24      2      2      2      4      1      1      1      1      2      2      4      5      1      1      2      1      1     47      2      2      4      4     28      4      1      5      9     31     16     13      4      1      1     28     16      9      4      2      1      1      2      1      1      1      1      2      4      2      4      1      1      1      2     48      2      1      1      1     13      4     47      8      2      4      4      3     24      2      5      2     24      4      2      2      1      1      1     13      2      9      2      1      1      1      1      1      1     24      1      4      2      5      4      1      1     16      1      1      1      7      1      7      1      1      1      1      1      5      1      3      1      4      1      3      4      1      1      4      1      9      4     17     47      2     13      1      2      4      1      1      2      4      2      1      9      5      1      2
 1.15768E-07      4      1      4      1      4      4     16      1      7     13      1      1      4      4      1      4      4     16     16      1      1      4      4      4      4      1      1      4      1      4     28      1      1      1      4      4      1      1      9      1      1     16     16      4      4      9      1      1     47      5     16      1      1      1      4     16      1      4     13      1      1      1      1      1      9     16      4     17      1      1      4     13      1      4      1      4      1      1     16      1      1      1      1     16      4      1     16      4      4      1      1      5      4      1      4      1      2      1      1      1      5     16      4      4     16      4     16      4      4      4      1      4     16      3      1      9      1      4      4      1      4      2      1      1     16      4      1      1      9      4      3      1      4      4     16      1      4      1      1     16      4     16      1      1      3      4     16      4      1      1     16      1     47      1      1      1      1      2      9      4      4      1      4      1     17      9      1      4      1      1      4      1      3      1     16      4      1      2      4      1      1      4      1     16      4      4     16      4      4      1      1      9      4      4      1      4      4      1      1     16     16      4      5      4      4     47      4      1      4      1      9      1     16      4      4      1      4      4      4      1      1      1     48      9      1     16      4      4      1      4     16      4     17      1      1      2      9      5      4     16      4      1      9      4      1      4      4     23      4     31     16      1     17      2      1      1     17      5      2     19      7      4      1      4      1      4     17     16      1      1      1      1      1      2      1      1      1     16      1      5     19     13      1      1      1      1      1      3      1      3      1     16      4      3      5      4      1      1      2      2     16      4      1      1      4      1      1     16     47      1      1      1      4      1      4      9      4     19      4     47      4      4      4      1     19     16     47      4      1      2      4      5      2      4      4      2      9      1      1     31      1      2      2      4      5      1      2      3      7      1      1     24      4      2      2      1      1      4      4      1      1      1     14      1      1      1      4      5      3     16     16     47      1      2      5      1      1     16      5      1      1      1     13     13      1      5      1      1      1      3      4      1     47      1      5     17      1     16      4      1      4      1      4      1      1      2      1      5      1      1      9      1      1     17      1      1      1      1      1      1      1     16      4      1      1      4      1      4      1      1      4      1      1      1      4      1      4      1      1      4      1      1      2      1      2      1      1      1      1      1     16      1      1      3      4      1      1      1      2      1      5      1      1      1      1      1      4      1      5      1      1      1      5      1      1      1      1      1      1      1      5      4      1      9     50      3     17      1      4      1      4     47      1      4     16     13      2      1      5      1      2      9      1      4      5      1      1      1      2     19      1      1      9      4      1      1      1      1      1      2      4     16      4      1      9      1      9      2     17      1      4      1      5      4      1      2      1      1      4      1      1      9      2      1      1      1      1      4      5      1      1      2      1      1      5     17      3      1      2      1     10      4      2      1      1      1     16      1      1      1      7      5      1      1      1      1      1      1      1      5     16     17      1     28      1      1      3      4      2      1      9     17      4      1      4      4     16      1      5      1      1      2      9      3      1      4      1      1      1      1      1      1      1      1      4      4      1      1      2      1      2      1      1      2      4      1      2      1      4      2      2      4      1     47      1      4      4      5      2      5      3      1      4      9      1      1      4      2      4      1      9      4      1      1      4      4      1      4      7      2      2      5      1     17      4      1      1      1      1     16      3      1      1      2      1      1      2     16      3      1      4      1      5      4      1      1      1      1      1      4      4      1      1      1      5      1      9      1     16      4     16      1      2      4      1      4      1      1      1      1      9      4      5      2      1      1      2      1      1      1      1      4      9      4     16      1      1      4      1     17      4      1      1     16      4      5      4      4      1      5     13      1      9      5      2     19      1      2      1      4      1      4     24      2     16      1      2      9      9      1      1      1      1      1      1      5    112      1      4      2      4      1      4      1      1      1      4      1      1      1      1      1      1      1      4      4     31      5      8      5      1      4      1      1      4     16     17      1      1      4      1      1      1      2      3      1      4     16      3     17      5      5      1      1      8      2      9      4      1      1      5      1      1      5      1      1      4      1      1     24      1      1      1      1      3      1      2      1      4      1      2      1     17      4      1      1      2      1      5      1      1      1      1      1      1      2      4      5      1     17      1     13      3      4      1      5      1      1      1      1      2      4      4      5      1      1      7      2      1     47      1      1      5      4     24     19      1      5      4     16     16     13      4      1      1     28     16      5      4     10      1      2      1      1      1      1      1      1      4      4      4      1      1      1      2     47      2      2      1      1      4      4     47      7      1      4      4      2     16      2      5      4      4      9      1      1      1      1      1      4      4     28      1      1      1      1      1      1      1      9      1      4      2      5      4      1      1     16      1      1      1      4      1      1      1      1      1      1      1      5      1      2      1      4      1      2      4      1      1      5      1     16      4     16     47      2      9      1      3      5      1      1      2      4      4      2      9      4      1      2
 9.12494E-07      4      1      4      1      4      4     16      1      4      4      1      1      4      4      1      4      4     16     17      4      1      4      4      4      4      1      1      4      1      4      9      1      1      1      4      4      1      1      4      1      1     16     16      4      4      4      1      1     47      5     16      1      1      1      4     16      1      4      4      1      1      1      1      1      4     17      4     16      1      1      4     13      1      4      1      4      1      1     16      1      1      1      1     17      4      1     16      4      4      1      2      5      4      1      4      1      4      1      1      1      4     16      4      9     16      4     16      4      4      4      1      4     16      1      1      4      1      4      5      1      4      1      1      1     16      5      1      1      4      4      1      1      5      4     16      1      4      1      1     16      4     16      1      1      1      4     16      4      1      1     16      1     83      1      1      1      1      1      9      5      4      1      4      1     16      9      1      4      1      1      4      1      1      1     16      4      1      1      4      1      1      4      1     16      4      4     16      9      4      1      1      4      4      4      1      4      4      3      1     16     16      4      4      4      4     47      4      1      4      1      4      1     16      4      4      1      4      4      4      1      1      1     47      4      1     16      4      4      1      4     16      4     16      2      1      1     17      4      4     16      4      1     16      4      1      4      4      4      4     16     16      1     17      4      1      5     16      5      1     19      1      4      1      4      1      4     17     16      2      1      1      1      1      1      1      1      1     16      1      4     19     13      1      1      1      1      1      3      1      3      1     16      4      1      5      4      4      1      7      1     16      4      1      1      4      1      1     16     47      1      2      1      4      1      4      4      4     19      4     47      4      4      4      1     19     16     47      4      1      1      4      5      1      9      4      1     16      1      1     16      1      1      2      4      9      1      2      3      1      1      1      4      9      1      1      1      1      4      4      1      1      1      4      1      1      1      4      4      1     16     16     47      1      4      5      1      1     16      5      1      1      1     13     13      1      5      1      4      1      4      4      1     47      1      5     19      1     17      5      1      4      1      9      1      1      1      1      5      1      1      4      1      1     17      1      1      1      1      1      1      1     16      4      1      1      5      1      4      1      1      4      1      1      1      4      1      4      1      1      4      1      1      1      1      4      1      1      1      1      1     31      1      1      4      4      1      1      1      1      1      4      1      1      1      1      1      5      1      5      1      1      1      5      1      1      1      1      1      1      1      4      5      1      9     50      2     16      1      9      1      4     47      1      4     16      4      1      1      5      1      1      4      1      4      5      1      1      1      1     17      1      1      4      4      1      1      1      1      1      1      4     16      4      1     16      1      4      1     16      1      4      1      5      4      1      2      1      1      5      1      1      4      1      1      1      1      1      5      5      1      1      1      1      1      5     16      2      1      4      1      9      4      1      1      1      1     16      1      1      1      9      5      1      1      1      3      1      1      1      4     16     17      1     14      1      1      2      4      1      1      4     17      4      1      4      4     16      1      4      1      1      1      5      2      1      4      1      1      1      1      1      1      1      1      4      4      1      1      1      1      2      1      1      1      4      1      9      1      4      1      1      4      1     47      1      4      4      5      5      5      3      1     13      4      1      1      4      1      4      1      4      5      1      1      5      4      1      4      1      1      1      5      1     16      5      1      1      1      1     17      3      1      1      1      1      1      2     16      1      3      5      1      5      4      1      1      1      1      1      4      4      1      1      2      4      1      4      1     16      4     16      1      1      4      1      4      1      1      1      1     16      5      4      1      1      1      1      1      1      1      1      4      4      4     16      1      1      4      1     19      4      1      1     16      4      5      4      4      1      5     13      1      4      5      1      5      1      1      1      4      1      9      5      1     16      1      2      4      4      1      1      1      1      1      2      4    113      1      4      1      4      1      4      1      1      1      4      1      1      1      2      1      1      1      4      5     16      5      3      5      1      4      1      5     16     16     16      1      1      4      1      1      1      4      2      1      4     16      2     16      5      4      1      1      1      1      4      4      1      1      4      1      1      5      1      1      4      1      1      4      1      1      1      1      3      1      2      1      4      1      2      1     16      4      1      1      1      1      5      1      1      1      1      1      1      1      4      4      1     16      1      4      1      4      1      4      1      1      1      1      1      4      4      5      1      1      1      1      1     48      1      1      5      4      4     17      1      4      4     31     16     13      4      1      1      9     16      4      4      4      1      1      1      1      1      1      1      1      4      4      4      1      1      1      1     48      1      4      1      1      4      4     47      1      4      4      4      1     16      1      5      4      4      4      1      1      1      1      1      4      4      9      1      1      1      1      1      1      1      4      1      4      1      5      4      1      1     16      1      1      1      4      1      1      1      1      1      1      1      5      1      1      1      4      1      1      4      1      1      5      1     16      4     16     47      1      4      1      3      4      2      1      1      4      4      1     16      4      1      1
 5.24269E-07      4      1      4      1      4      4     16      1      4      4      1      1      4      4      1      4      4     31     16      4      1      4      4      4      4      1      1      4      1      4      5      1      1      1      5      4      1      1      4      1      1     16     16      4      4      4      1      1     47      4     17      1      1      1      4     16      1      4      4      1      1      1      1      1      4     16      4     16      1      1      5     16      1      4      1      4      5      1     16      1      1      1      1     17      4      1     16      4      4      1      1      4      5      1      4      1      4      1      1      1      4     16      4      4     17      4     16      4      4      5      1      4     16      1      1      4      1      4      4      1      4      1      1      1     16      4      1      1      4      4      1      1      4      4     16      1      4      1      1     17      5     16      1      1      1      4     16      4      1      1     16      1     47      1      1      1      1      1     16      4      4      1      4      1     16      4      1      4      1      1      4      1      1      1     16      4      1      1      4      1      1      4      1     16      4      4     17      4      4      1      1      4      4      4      1      4      4      4      1     16     17      4      4      4      4     47      4      1      4      1      4      1     16      4      4      1      4      4      4      1      1      1     47      4      1     16      4      4      1      4     16      4     16      1      1      1     17      4      4     16      4      1     16      4      1      4      4      4      4     16     17      1     16      4      1      5     16      5      1     19      1      5      1      4      1      4     16     16      1      1      1      1      1      1      1      1      1     16      1      4     19     13      1      1      1      1      1      3      1      1      1     19      4      1      4      4      4      1      1      1     16      4      1      1      4      1      1     16     47      1      1      1      4      1      4      4      4     19      4     47      4      4      5      1     19     16     47      4      1      1      4      5      1      4      4      1     16      1      1     16      1      1      1      4      4      1      1      2      1      1      1      4      4      1      1      1      1      4      4      1      1      1      4      1      1      1      4      5      1     16     16     47      1      4      5      1      1     17      5      1      1      1     13      4      1      5      1      4      1      4      4      1     47      1      5     19      1     17      5      1      5      1      4      1      1      1      1      5      1      1      4      1      1     17      1      1      1      1      1      1      1     16      4      1      1      5      1      4      1      1      4      1      1      1      4      1      4      1      1      4      1      1      1      1      4      1      1      1      1      1     17      1      1      4      4      1      1      4      1      1      4      1      1      1      1      1      5      1      5      1      1      1      5      1      1      1      1      1      1      1      4      4      1      4     53      1     16      1      4      1      4     48      1      4     17      4      1      1      5      1      1      4      1      4      5      1      1      1      1     16      1      1      4      4      1      1      1      1      1      1      4     16      4      1     16      1      4      1     16      1      4      1      5      4      1      1      1      1      5      1      1      4      1      1      1      1      1      5      5      1      1      1      1      1      5     16      1      1      4      1      5      4      1      1      1      1     16      1      1      1     16      5      1      1      1      3      1      1      1      4     16     19      1     13      1      1      1      4      1      1      4     16      4      1      4      5     16      1      4      1      1      1      4      1      1      4      1      1      1      1      1      1      1      1      4      4      1      1      1      1      1      1      1      1      4      1      4      1     10      1      1      4      1     50      1      5      4      5      4      5      1      1     13      4      1      1      4      1      5      1      4      4      1      1      4      4      1      4      1      1      1      5      1     16      4      1      1      1      1     16      3      1      1      1      1      1      1     16      1      1      4      1      4      4      1      1      1      1      1      4      4      1      1      1      4      1      4      1     16      5     16      1      1      4      1      4      1      1      1      1     16      4      4      1      1      1      1      1      1      1      1      4      4      4     16      1      1      4      1     16      4      1      1     16      4      5      4      4      1      5      9      1      4      5      1      5      1      1      1      4      1      4      4      1     16      1      1      4      5      1      1      1      1      1      1      4    112      1      4      1      4      1      4      1      1      1      4      1      1      1      1      1      1      1      4      5     16      5      3      5      1      5      1      5     16     16     16      1      1      4      1      1      1      4      1      1      4     16      1     16      5      4      1      1      1      1      4      4      1      1      4      1      1      5      1      1      4      1      1      4      1      1      1      1      3      1      4      1      1      1      4      1     17      4      1      1      1      2      4      1      1      1      1      1      1      1      4      5      1     16      1      4      1      4      1      4      1      1      1      1      1      4      4      1      1      1      1      1      1     48      1      1      5      4      4     19      1      5      4     16     16     13      5      1      1      4     16      9      4      5      1      1      1      1      1      1      1      1      4      4      5      1      1      1      1     47      1      4      1      1      4      4     47      1      4      4      4      1     16      1      5      5      4      4      1      1      1      1      1      4     16      4      1      1      1      1      1      1      1      4      1      4      1      5      4      1      1     16      1      1      1      4      1      1      1      1      1      1      1      5      1      1      1      4      1      1      4      1      1      4      1     17      5     16     47      1      4      1      3      4      1      1      1      5      4      1     17      5      1      1
 1.00000E-06      4      1      5      1      4      4     17      1      4      4      1      1      4      4      1      4      4     16     17      4      1      4      4      4      4      1      1      4      1      4      5      1      1      1      5      5      1      1      4      1      1     16     16      4      4      4      1      1     48      4     17      1      1      1      5     19      1      4      4      1      1      1      1      1      4     16      4     17      1      1      4     16      1      4      1      5      4      1     17      1      1      1      4     19      4      1     16      5      4      1      1      4      5      1      4      1      4      1      1      1      4     16      4      4     16      4     17      5      4      5      1      4     16      1      1      5      1      4      5      1      4      1      1      1     17      5      1      1      5      4      1      1      5      4     16      1      5      1      1     16      5     16      1      1      1      4     16      4      1      1     16      1     47      1      1      1      1      1     16      4      5      1      5      1     16      4      1      4      1      1      4      1      1      1     17      4      1      1      4      1      1      4      1     19      5      4     17      4      4      1      1      4      4      4      1      4      4      5      1     17     16      4      5      4      4     47      4      1      5      1      4      1     16      4      4      1      4      4      4      1      1      1     50      4      1     16      4      4      1      4     16      5     16      1      1      1     16      4      4     17      4      1     16      4      1      5      5      5      4     17     16      1     19      4      1      5     16      5      1     19      1      4      1      4      1      4     17     16      1      1      1      1      1      1      1      1      1     16      1      4      5      4      1      1      1      1      1      3      1      1      1     19      4      1      4      5      4      1      1      1     16      4      1      1      4      1      1     17     47      1      1      1      4      1      4      5      4     19      5     47      4      4      5      1     19     19     48      5      1      1      5      5      1      4      4      1     17      1      1     17      1      1      1      5      4      1      2      1      1      1      1      4      4      1      1      1      1      5      5      1      1      1      5      1      1      1      5      5      1     17     16     47      1      4      5      1      1     16      5      1      1      1      9      4      1      5      1      5      1      4      4      1     48      1      5     19      1     19      4      1      4      1      4      1      1      1      1      5      1      1      4      1      1     17      1      1      1      1      1      1      1     16      4      1      1      5      1      4      1      1      4      1      1      1      4      1      5      1      1      5      1      1      1      1      4      1      1      1      1      1     16      1      1      4      5      1      1      4      1      1      4      1      1      1      1      1      4      1      5      1      1      1      5      1      1      1      1      1      1      1      4      5      1      4     47      1     17      1      4      1      4     47      1      4     19      4      1      1      5      1      1      4      1      4      5      1      1      1      1     19      1      1      4      4      1      1      1      1      1      1      4     19      4      1     19      1      5      1     17      1      5      1      5      4      1      1      1      1      5      1      1      5      1      1      1      1      1      4      5      1      1      1      1      1      5     17      1      1      5      1      4      5      1      1      1      1     17      1      1      1     47      5      1      1      1      3      1      1      1      5     16     19      1     13      1      1      1      4      1      1      4     19      5      1      4      5     17      1      5      1      1      1      4      1      1      4      1      1      1      1      1      1      1      1      4      4      1      1      1      1      1      1      1      1      5      1      4      1      4      1      1      4      1     50      1      4      4      5      5      5      1      1      5      5      1      1      4      1      5      1      4      4      1      1      4      4      1      4      1      1      1      5      1     17      4      1      1      1      1     16      1      1      1      1      1      1      1     16      1      1      4      1      5      5      1      1      1      1      1      4      5      1      1      1      5      1      5      1     17      5     16      1      1      4      1      4      1      1      1      1     16      4      5      1      1      1      1      1      1      1      1      4      4      5     16      1      1      5      1     16      4      1      1     16      4      5      4      4      1      5      5      1      4      5      1      1      1      1      1      5      1      4      4      1     17      1      1      4      4      1      1      1      1      1      1      5    115      1      4      1      4      1      4      1      1      1      4      1      1      1      1      1      1      1      4      4     16      5      1      5      1      4      1      5     16     17     16      1      1      4      1      1      1      4      1      1      4     16      1     16      4      4      1      1      1      1      4      4      1      1      5      1      1      5      1      1      5      1      1      4      1      1      1      1      1      1      4      1      1      1      4      1     16      5      1      1      1      1      5      1      1      1      1      1      1      1      5      4      1     19      1      4      1      4      1      4      1      1      1      1      1      4      5      1      1      1      1      1      1     50      1      1      5      4      4     19      1      4      5     17     16      4      5      1      1      4     17      4      4      4      1      1      1      1      1      1      1      1      5      4      5      1      1      1      1     47      1      4      1      1      5      5     50      1      4      5      4      1     19      1      5      4      4      4      1      1      1      1      1      4     17      4      1      1      1      1      5      1      1      4      1      4      1      5      5      1      1     16      1      1      1      4      1      1      1      1      1      1      1      5      1      1      1      5      1      1      5      1      1      4      1     17      4     16     47      1      4      1      3      4      1      1      1      5      5      1     17      5      1      1
 1.00000E-06      5      1      5      1      5      4     17      1      4     19      1      1      5      4      1      5      4     17     19      5      1      4      5      4      4      1      1      4      1      4      5      1      1      1      4      4      1      1      4      1      1     16     17      4      4      4      1      1     48      5     48      1      1      1      5     19      1      5      4      1      1      1      1      1      5     17      5     17      1      1      4     19      1      5      1      5      4      1     17      1      1      1      5     19      5      1     17      5      5      1      1      4      5      1      5      1      5      1      1      1      5     19      5      5     16      5     17      4      4      5      1      4     19      1      1      5      1      5      5      1      4      1      1      1     17      5      1      1      5      5      1      1      5      4     19      1      5      1      1     17      5     16      1      1      1      5     16      5      1      1     17      1     48      1      1      1      1      1     19      5      5      1      5      1     16      5      1      5      1      1      4      1      1      1     19      4      1      1      5      1      1      4      1     17      4      5     19      5      5      1      1      5      5      4      1      4      5      5      1     17     19      4      5      5      4     53      4      1      4      1      5      1     17      5      4      1      5      4      5      1      1      1     53      4      1     17      5      4      1      5     17      5     16      1      1      1     16      5      5     17      5      1     16      5      1      5      5      5      5     19     19      1     19      4      1      5     17      5      1     19      1      4      1      5      1      5     19     17      1      1      1      1      1      1      1      1      1     16      1      4      5      5      1      1      1      1      1      1      1      1      1     17      4      1      5      5      4      1      1      1     16      5      1      1      5      1      1     19     48      1      1      1      5      1      5      4      5     19      5     48      5      5      5      1     19     19     53      5      1      1      5      5      1      4      5      1     17      1      1     19      1      1      1      5      4      1      1      1      1      1      1      4      5      1      1      1      1      5      5      1      1      1      1      1      1      1      5      5      1     19     17     53      1      4      5      1      1     17      5      1      1      1      4      4      1      5      1      5      1      5      5      1     53      1      5     19      1     19      4      1      5      1      4      1      1      1      1      5      1      1      4      1      1     19      1      1      1      1      1      1      1     19      4      1      1      4      1      5      1      1      5      1      1      1      4      1      4      1      1      5      1      1      1      1      5      1      1      1      1      1     17      1      1      4      5      1      1      5      1      1      4      1      1      1      1      1      5      1      5      1      1      1      5      1      1      1      1      1      1      1      5      5      1      4     48      1     16      1      5      1      5     50      1      5     19      5      1      1      5      1      1      5      1      5      5      1      1      1      1     19      1      1      4      4      1      1      1      1      1      1      5     17      5      1     19      1      5      1     17      1      5      1      5      4      1      1      1      1      5      1      1      5      1      1      1      1      1      4      5      1      1      1      1      1      5     19      1      1      5      1      5      5      1      1      1      1     19      1      1      1     48      5      1      1      1      2      1      1      1      5     17     19      1     14      1      1      1      4      1      1      5     19      5      1      5      5     17      1      5      1      1      1      4      1      1      5      1      1      1      1      1      1      1      1      5      4      1      1      1      1      1      1      1      1      5      1      4      1      5      1      1      5      1     53      1      4      4      5      5      5      1      1      4      5      1      1      5      1      5      1      4      4      1      1      4      4      1      5      1      1      1      5      1     17      5      1      1      1      1     19      1      1      1      1      1      1      1     17      1      1      4      1      5      5      1      1      1      1      1      4      4      1      1      1      5      1      4      1     17     19     17      1      1      4      1      5      1      1      1      1     16      5      5      1      1      1      1      1      1      1      1      5      5      5     19      1      1      5      1     19      5      1      1     17      5      5      4      4      1      5      4      1      5      5      1      1      1      1      1      5      1      4      5      1     19      1      1      4      4      1      1      1      1      1      1      5    122      1      5      1      5      1      4      1      1      1      5      1      1      1      1      1      1      1      5      5     19      5      1      5      1      4      1      5     19     19     16      1      1      5      1      1      1      4      1      1      4     17      1     17      4      4      1      1      1      1      5      4      1      1      5      1      1      5      1      1      5      1      1      5      1      1      1      1      1      1      5      1      1      1      4      1     17      4      1      1      1      1      1      1      1      1      1      1      1      1      5      4      1     17      1      5      1      5      1      5      1      1      1      1      1      5      5      1      1      1      1      1      1     50      1      1      5      4      5     19      1     17      5     17     19      4      5      1      1      5     19      5      5      5      1      1      1      1      1      1      1      1      5      5      5      1      1      1      1     50      1      5      1      1      5      5     19      1      5      4      4      1     19      1      5      5      5      5      1      1      1      1      1      4     19      5      1      1      1      1      5      1      1      4      1     10      1      5      5      1      1     16      1      1      1      4      1      1      1      1      1      1      1      5      1      1      1      5      1      1      5      1      1      4      1     16      4     19     50      1      4      1      1      5      1      1      1      5      5      1     19      5      1      1
 1.00000E-06      4      1      5      1      4      5     19      1      4     17      1      1      5      4      1      5      4     17     17      5      1      5      4      5      5      1      1      4      1      4      5      1      1      1      4      5      1      1      5      1      1     17     19      4      5      4      1      1     50      5     53      1      1      1      5     19      1      5      5      1      1      1      1      1      5     19      5     17      1      1      5     19      1      5      1      4      5      1     17      1      1      1      5     19      5      1     19      5      5      1      1      4      5      1      5      1      5      1      1      1      5     19      5      5     19      5     17      5      5      5      1      4     17      1      1      5      1      5      5      1      5      1      1      1     19      5      1      1      5      5      1      1      5      4     53      1      5      1      1     19      5     17      1      1      1      5     19      5      1      1     19      1     53      1      1      1      1      1     19      5      4      1      5      1     19      4      1      5      1      1      5      1      1      1     17      5      1      1      5      1      1      5      4     17      5      5     19      5      5      1      1      5      5      5      1      4      5      5      1     19     19      4      5      4      5     48      5      1      4      1      5      1     17      5      4      1      5      5      5      1      1      1     53      5      1     19      5      5      1      5     19      4     17      1      1      1     19      5      5     17     17      1     19      5      1      5      5      5      4     17     19      1     19      5      1      5     16      5      1     19      1      5      1      4      1      4     19     16      1      1      1      1      1      1      1      1      1     19      1      5      5      5      1      1      1      1      1      1      1      1      1     19      5      1      5      5      5      1      1      1     19      4      1      1      5      1      1     19     48      1      1      1      5      1      5      5      5     19      4     50      5      5      5      1     19     17     53      5      1      1      5      5      1      5      5      1     17      1      1     19      1      1      1      5      5      1      1      1      1      1      1      5      5      1      1      1      1      5      5      1      1      1      1      1      1      1      5      5      1     19     17     50      1      5      5      1      1     19      5      1      1      1      5      4      1      5      1      5      1      4      5      1     53      1      5     19      1     19      4      1      5      1      4      1      1      1      1      5      1      1      5      1      1     19      1      1      1      1      1      1      1     17      4      1      1      5      1      5      1      1      4      1      1      1      5      1      5      1      1      5      1      1      1      1      5      1      1      1      1      1      4      1      1      5      4      1      1      5      1      1      5      1      1      1      1      1      5      1      5      1      1      1      5      1      1      1      1      1      1      1      5      5      1      5     53      1     17      1      5      1      5     53      1      4     19      4      1      1      5      1      1      5      1      5      5      1      1      1      1     19      1      1      5      4      1      1      1      1      1      1      5     19      5      1     19      1      5      1     17      1      5      1      5      1      1      1      1      1      5      1      1      5      1      1      1      1      1      5      5      1      1      1      1      1      5     19      1      1      4      1      5      5      1      1      1      1     19      1      1      1     50      5      1      1      1      1      1      1      1      5     19     19      1      5      1      1      1      4      1      1      5     19      5      1      5      5     17      1      5      1      1      1      4      1      1      5      1      1      1      1      1      1      1      1      4      4      1      1      1      1      1      1      1      1      5      1      5      1      5      1      1      5      1     53      1      5      4      5      5      5      1      1      4      5      1      1      5      1      5      1      5      5      1      1      5      5      1      5      1      1      1      5      1     17      5      1      1      1      1     19      1      1      1      1      1      1      1     17      1      1      5      1      5      5      1      1      1      1      1      5      5      1      1      1      5      1      5      1     17     19     19      1      1      4      1      5      1      1      1      1     19      5      5      1      1      1      1      1      1      1      1      5      5      5     17      1      1      4      1     19      1      1      1     19      5      5      4      4      1      5      5      1      4      5      1      1      1      1      1      5      1      9      5      1     19      1      1      4      4      1      1      1      1      1      1      5    122      1      5      1      5      1      5      1      1      1      5      1      1      1      1      1      1      1      5      5     19      5      1      5      1      5      1      5     19     19     19      1      1      5      1      1      1      5      1      1      5     17      1     17      4      5      1      1      1      1      5      4      1      1      5      1      1      5      1      1      5      1      1      4      1      1      1      1      1      1      5      1      1      1      5      1     19      4      1      1      1      1      1      1      1      1      1      1      1      1      5      5      1     16      1      5      1      5      1      5      1      1      1      1      1      5      5      1      1      1      1      1      1     53      1      1      5      5      4     19      1     17      5     19     19      5      5      1      1      4     19      5      5      5      1      1      1      1      1      1      1      1      4      5      5      1      1      1      1     53      1      5      1      1      5      5     19      1      5      4      5      1     19      1      5      4      4      5      1      3      1      1      1      5     19      4      1      1      1      1      4      1      1      4      1      5      1      5      5      1      1     17      1      1      1      5      1      1      1      1      1      1      1      5      1      1      1      5      1      1      5      1      1      4      1     16      5     19     50      1      5      1      1      4      1      1      5      5      5      1     19      5      1      1
 1.00000E-06      5      1      4      1      5      4     19      1      5     17      1      1      5      4      1      4      5     19     19      4      1      5      5      5      5      1      1      5      1      5      5      1      1      1      5      5      1      1      5      1      1     19     19      5      1      5      1      1     48      5     53      1      1      1      5     19      1      5      5      1      1      1      6      1      5     19      5     19      1      1      5     19      1      5      1      4      5      1     19      1      1      1      4     19      4      1     19      5      5      1      1      5      5      1      5      1      5      1      1      1      5     19      5      5     17      5     19      5      1      5      1      5     19      1      1      5      1      5      5      1      4      1      1      1     19      5      1      1      5      5      1      1      5      5     53      1      4      1      1     19      5     19      1      1      1      5     17      5      1      1     19      1     48      1      1      1      1      1     17      5      4      1      5      1     17      5      1      5      1      1      5      1      1      1     19      5      1      1      5      1      1      5      5     19      4      4     19      5      5      1      1      5      5      4      1      4      5      5      1     19     19      5      5      4      5     50      5      1      4      1      5      1     17      5      5      1      5      5      5      1      1      1     53      5      1     17      5      5      1      4     19      4     19      1      1      1     16      5      5     17     19      1     17      5      1      5      5      5      4     17     19      1     19      4      1      5     17      5      1     19      1      5      1      4      1      4     19     16      1      1      1      1      1      1      1      1      1     19      1      5      5      5      1      1      1      1      1      1      1      1      1     19      4      1      5      5      5      1      1      1     19      4      1      1      5      1      1     17     53      1      1      1      5      1      5      4      5     54      5     17      5      5      5      1     19     19     53      5      1      1      5      5      1      4      4      1     19      1      1     19      1      1      1      5      4      1      1      1      1      1      1      5      4      1      1      1      1      5      5      1      1      1      1      1      1      1      5      5      1     19     17     47      1      4      5      1      1     19      5      1      1      1      4      4      1      5      1      5      1      5      5      1     53      1      5     19      1     19      5      1      5      1      4      1      1      1      1      5      5      1      5      1      1     19      1      1      1      1      1      1      1     19      4      1      1      5      1      5      1      1      4      1      1      1      5      1      5      1      1      5      1      1      1      1      5      1      1      1      1      1      5      1      1      5      4      1      1      5      1      1      5      1      1      1      1      1      5      1      5      1      1      1      5      1      1      1      1      1      1      1      5      5      1      5     50      1     17      1      4      1      5     53      1      5     19      5      1      1      5      1      1      5      1      5      5      1      1      1      1     19      1      1      5      4      1      6      1      1      1      1      5     19      5      1     19      1      5      1     19      1      5      1      5      1      1      1      1      1      5      1      1      5      1      1      1      1      1      5      5      1      1      1      1      1      5     19      1      1      4      1      4      5      1      1      1      1     17      1      1      1     50      5      1      1      1      1      1      1      1      5     19     19      1      4      1      1      1      4      1      1      4     19      5      1      5      5     16      1      5      1      1      1      5      1      1      5      1      1      1      1      1      1      1      1      5      4      1      1      6      1      1      1      1      1      5      1      5      1      5      1      1      5      1     53      1      5      5      5      5      5      1      1      4      5      1      1      5      1      5      5      5      5      1      1      5      4      1      5      1      1      1      5      1     19      5      1      1      1      1     19      1      1      1      1      1      1      1     16      1      1      5      5     19      5      1      1      1      1      1      5      5      1      1      1      5      1      5      1     19      5     19      1      1      4      1      4      1      1      1      1      5      5      5      1      1      1      1      1      1      1      1      5      5      5     19      1      1      4      1     19      1      1      1     19      5      5      5      5      1      5      5      1      4      5      1      1      2      1      1      5      1      4      5      1      5      1      1      4      4      1      1      1      1      1      1      5    122      1      5      1      5      1      5      1      1      1      5      1      1      1      1      1      1      1      5      5     19      5      1      5      1      5      1      5     19     19     16      1      1      5      1      1      1      5      1      1      5     17      1     17      5      5      1      1      1      1      5      5      1      1      5      1      1      5      1      1      4      1      1      4      1      1      1      1      1      1      5      1      1      1      4      1     19      4      1      1      1      1      1      1      1      1      1      1      1      1      5      5      1     17      1      5      1      5      1      5      1      1      1      1      1      5      5      1      1      1      1      1      1     19      1      1      5      5      5     19      1     17      5     19     19      4      5      1      1      4     19      5      5      5      1      1      1      6      1      1      1      1      5      5      5      1      1      1      1     53      1      5      1      1      5      5     19      1      5      4      5      1     19      1      5      5      5     20      1      1      1      1      1      5     19      4      1      1      1      1      5      1      1      5      1      4      1      5      5      1      1     17      1      1      1      5      1      1      1      1      1      1      1      5      1      1      1      5      1      1      5      1      1      5      1     17      5     19     50      1      5      1      1      5      1      1      5      5      5      1     19      5      1      1
 1.00000E-06      5      1      5      1      5      5     19      1      5     17      1      1      5      5      1      5      5     19     19      4      1      5      5      5      5      1      1      5      1      5      5      1      1      1      5      5      1      1      5      1      1     19     17     20      1      5      1      1     50      5     50      1      1      1      5     19      1      5      5      1      1      1      1      1      1     19      5      5      1      1      5     19      6      5      1      4      5      1     19      1      1      1      4     19      1      1     17      5      5      1      1      5      5      1      5      1      5      1      1      1      5     19      5      4     17      5     17      5      1      5      1      4     17      1      1      5      1     19      5      1      5      1      1      1     19      5      1      1      5      5      1      1      5      5     53      1      5      1      1     19      5     19      1      1      1      5     19      5      1      1     19      1     50      1      1      1      1      1     17      5     20      1     20      1     19      5      1      5      1      1      5      1      1      1     19      5      1      1      5      1      1      5      5     54      4      4     19      4      5      1      1      5      5      4      1      5      5      5      1     17     16      4      5      5      5     48      5      1      4      1      5      1     19      1      5      1      5      5      5      1      1      1     50      5      1     17      5      4      1      4     19      5     17      1      1      1     17      5      5     19     19      1     16      5      1      5      5      5      4     17     17      1     19     18      1      5     19      5      1     19      1      5      1      5      1      4     19     16      6      1      1      1      1      1      1      6      6     17      1      5      5      5      1      1      1      1      1      1      1      1      1     19      5      1      5      5      5      1      1      1     17      5      1      1      5      1      1     19     53      1      1      1      5      1      5     20      5     54      5     16      5      5      5      1     19     19     50      5      1      1      5      5      1      4      4      1     17      6      1     19      1      1      1      5      4      1      1      1      1      1      1      5      4      1      1      1      1      5      5      1      1      1      1      1      1      1      5      5      1     19     16     50      1      4      5      1      1     19      5      1      1      1      5      5      1      5      1     20      1      5      4      1     53      1      5     19      1     19      5      1      5      1      4      1      1      1      1      5      5      1      5      1      1     19      1      1      1      1      1      1      1     17      4      1      1      5      1      5      1      1      4      1      1      6      5      1      5      1      1      5      1      1      1      1      5      1      1      1      1      1      5      1      1      5      4      1      1      5      1      1      5      1      1      1      1      1      5      1      5      1      1      1      5      1      1      1      1      1      1      1      5      5      1      5     53      1     19      1      5      1      5     53      1      5     19      5      1      1      5      1      1      5      1      4      5      1      1      1      1     19      1      1      5      5      1      1      1      1      1      1      5     19      5      1     19      1      5      1     19      1      5      1      5      1      1      1      1      1      5      1      1      5      1      1      1      1      1      5      5      1      1      1      1      1      5     19      1      1      4      1      4      1      1      1      1      1     19      1      1      1     48      5      1      1      1      1      1      1      1      5     19     19      1      4      1      1      1      5      6      1      4     19      5      1      5      5     17      1      5      1      1      1      5      1      1      5      1      1      1      1      1      1      1      1      5      5      1      1      6      1      1      1      1      1      5      1      5      1      5      1      1      5      1     53      1      5      5      5      5      5      1      1      4      1      1      1      5      1      5      5      5      5      1      1      5      4      1      5      1      1      1      5      1     19      5      1      1      1      1     19      1      1      1      1      1      1      1     17      1      1      5      5     19      5      1      1      1      1      1      5      5      1      1      1      5      1      5      1     19      5     19      1      1     18      1      5      1      1      1      1      5      5      5      1      1      1      1      1      1      1      1      5      1      5     19      1      1      5      1     19      1      1      1     19      5      5      5      5      1      5      4      1      4      5      1      1      1      1      1      5      1      4      5      1      5      1      1      4      4      1      1      1      1      1      1      5    122      1      5      1      4      1      5      1      1      1      5      1      1      1      1      1      1      1      5      5     19      5      1      5      1      5      1      5     19     19     17      1      1      1      1      1      1      5      1      1      5     17      1     19      5      5      1      1      1      1      5      5      1      1      5      1      1      5      1      1      5      1      1      5      1      1      6      1      1      1      5      1      1      1      4      1     19      5      1      1      1      1      1      1      1      1      1      1      1      1      5      5      1     19      1      5      1      5      1      5      1      1      1      1      1      5      5      1      1      1      1      1      1     19      1      1      5      5      5     19      1     17      5     19     19      4      5      1      1      4     19      5      5      5      1      1      1      6      1      1      1      1      5      5      5      1      1      1      1     53      1      5      1      1      5      5     19      1      4      5      5      1     19      1      5      5      4      5      1      1      1      1      1      4     19      4      1      1      1      1      5      1      1      4      1      5      1      5      5      1      1     16      1      1      1     20      1      1      1      1      1      1      1      5      1      1      1      5      1      1      5      1      1      5      1     19      5     19     47      1      5      1      1      5      1      1      5      5      5      1     19      5      1      1
 1.00000E-06      5      1      5      1      5      5     19      1      5     17      1      6     18      5      1      5      5     19     19      4      1      5      5      5      5      1      1      5      1      5      5      1      1      1      5     20      1      1      5      1      1     19     19     20      1      5      1      1     50      5     50      1      1      1      5     19      1      5      5      1      1      1      1      1      6     19      5      5      1      1      5     19      6      5      1      4      5      1     19      1      1      1      4     19      1      1     17      5      5      1      1      4      5      1      5      1      5      6      1      1      5     19      5      4     16      5     17     20      1     20      6      4     54      1      1      5      1     19      5      1     20      1      1      6     19      5      1      1      5      5      1      1      5      5     48      1      5      1      1     19      5     17      1      1      1      5     16      5      1      1     19      1    119      1      6      6      1      1     16      5     20      1      5      1     17     20      1     20      1      6      5      1      1      1     19      5      1      1      5      1      1      4      5     54      5      5     19      4      5      1      1      5      5      4      1      5      5      5      6     19     16      4      5      5      5     50      5      1      5      1      5      1     19      1     20      1     20      5      5      1      1      6     53      5      1     54      5      5      1      5      5      5     17      1      1      1     19      5      5     54     19      1     17      5      1      5      5      1      5     19     19      1     19      4      1      5     17      5      1     19      1      5      1      5      1      4     19     17      6      1      1      1      1      1      1      1      6     19      1     20      5      5      1      1      1      1      1      1      1      6      1     19      4      1      5      5      5      1      1      1     19      4      1      1      5      1      1     19     53      1      1      1      5      1      5     55      5     54      4     17      5      5      5      1     19     19     53      5      6      1      5      5      1      4      4      1     19      6      6     19      1      1      1      5      4      1      1      1      1      1      1      4      5      1      1      1      1      5      5      1      1      1      1      1      1      6      5      5      1     19     16     50      1      4      5      1      1     19      5      1      1      1      5      4      1      5      1     20      1      5      5      1     50      1      5     19      1     19      5      1      5      1      5      1      1      1      1      5      5      1      5      1      6     19      1      1      1      1      1      1      1     54      5      1      1      5      1      5      1      1      4      1      1      6      5      1      5      1      1      5      1      1      1      1      5      6      1      1      1      1      5      1      1      5      4      1      1      5      1      6      5      1      1      1      1      1      5      1      5      1      1      1      5      1      1      1      1      1      1      1      5      5      1      5     53      1     19      1      4      1      5     53      1      5     19     20      1      1      5      1      1      5      1      5      5      6      1      1      1      5      1      6      5     20      1      1      1      1      1      1      5     19      5      1     17      1      5      1     19      1      5      1      5      1      1      1      1      1      5      1      1      1      1      1      1      1      1      5      5      1      1      6      1      1      5     19      1      1      4      1      4      1      1      1      1      1     19      1      1      1     50      5      1      1      1      1      1      1      6      5     19     19      1      5      1      1      6      5      6      6     20     19      5      1      5      5     17      6      1      6      1      1      5     21      1      5      1      1      1      1      1      1      1      1      5      5      1      1      1      1      1      6      1      1      5      6      5      1      5      6      1      5      1    123      1      4      4      5      5      5      1      1      5      1      1      1      5      1      5      5      4      4      1      1     20      5      1      5      1      1      1      5      1     19      5      1      1      1      1     19      1      1      1      1      1      1      1     17      1      1      5      5     19      5      1      1      1      1      1      5      5      1      1      1      5      1      5      1     19      5     19      1      1     18      1      5      1      1      1      1      5      5      5      1      1      1      1      1      1      1      1      5      1      5     19      1      1      5      1     19      1      1      1     19      5      5      5      5      1      5      4      1      5      5      1      1      1      1      1      5      1      2      5      6      5      1      1      4     20      1      1      1      1      1      6      5    122      1      5      1      5      1      5      1      1      1      5      1      1      1      1      1      1      1      5      5     17      5      1      5      1      5      1      5     19     19     17      6      1     21      1      1      1      5      1      1      5     17      1     16      5      5      1      1      1      1     18      5      1      1     20      1      1      5      1      1      4      1      1      5      1      1     21      1      1      1      5      6      1      1      5      1      5      5      1      6      1      1      1      1      1      1      1      1      6      1      5      5      1     19      1      5      1      5      1      5      1      1      1      1      1      5      5      1      6      1      1      1      1     54      1      1      5      5     55     19      1     17      5     19     19      5      5      1      1      4     19      5      5      5      1      6      1      6      1      1      1      6      5      5      5      1      1      1      1     53      1      5      1      1      5      1     19      1      4      5      1      1     19      1     20      5      4      5     21      1      1      1      1      5     19      4      1      1      1      1      5      1      1      4      1      4      1      5     20      1      1     19      1      1      1     20      1      1      1      1      1      1      1      5      1      1      1      5      1      1      5      1      1      5      6     19      5     19     50      1      5      1      1      5      1      1      5      5      5      1     19      5      1      1
 1.00000E-06      5      1      5      1     20      5     54      1      5     19      1      6     20      5      1      4     20     17     19      4      1     20      5      5      5      6      1      5      1      5      5      1      1      1      5     55      1      1      4      1      1     19     17     20      1      5      1      1    123      4     53      1      1      1      5     54      1      5      5      1     21      1      1      1      6     19      4      5      1      1      5     16      6      5      1      4      5      1     19      1      1      6      4     19      1      6     19      5      5      1      1      4      5      1      5      1     20      6      1      1      5     19      5      4     49      5     19     20      1     20      1     20     54      1      1      5      1     19      5      1     55      1      1      6     19      5      6      1      5      5      1      1      5      5     48      1      5      1      1     19      5     19      1      6      1      5     19      5      6      1     54      1     50      1      6      6      1      1     17      5     20      6      5      1     19     20      1     20      1      6      5      1      1      1     19      5      1      1      5      1      1      4      5     19      5      1     19      4      5      6      1      5      5      4      1     20      5      5      6     19     19      5     55      4     20     53      5      1      5      6      5      1     19      1     20      1     20     55     20      1      1      6     53      5      1     19      5      5      1     20     55      5     19      1      1      1     19      5      5     54     19      6     16      1      1      5     20      1     20     19     54      1     19      4      6      5     19      5      6     54      1     20      1      5      1      5     19     54      6      1      6      1      1      6      1      1      1     19      1     20      5      4      1      1      1     21      1      1      1      6     21     19      4      1      5      5     20      6      1      1     17      5      1      6      5      1      1     19     53      6      1      1      5      1      5     52     20     51      5     19      5      5      5      6     19     19     53      5      6      6      5      5      1      4      4      1     19      1      6     54      1      6      1      5     20      1      1      6      1      6      1      5      4      1      1      1      1      5      5      1      1      6      1      1      6      1      5      5      1     19     17     50      1      4      5      6      1     19     20      6      1      1      5      4      1     20      1     20      1      4      4      1     53      1      5     19      6     19      5      1      5      1      4      1      1      1      1     20      5      1     20      1      6     19      6      1      1      1      1      1      1     54      4      6      6      5      6      5      1      1     20      1      1      6     20      1      5      6      1      5      6      1      1      1      5      6      1      1     21      1      5      1      1      5      5      1      1      5      1      6      5      1      1      1      6      6      5      1      5      1      1      1      5      1      6      1      6      1      1      1      5      5     56      5     53      6     19      6      4      1      5     53      1      5     19     20      1      1      5      1      1      5      1      5      5     21      1      1      1      5      1      6      5     20      1      1     21      6      1      1      5     19      5      1     51      1      5      1     54      1      5      1      5      1      1      1      1      1      5      1      1      1      1      1      1      1      1      5      5      1      1      6      1      1      5     54      1      1      5      6      4      1      1      6      6      1     19      1      1      1     50     20      1      1      1      1      1      1      6     20     19     19      6      5      1      1     21     20      6      6     20     54      5      1      5     20     17      6      1      6      1      1      5     21      1      5      1      1      1      1      1      1      1      1      5      5      1      1      1      1      6      6      1      1      5      6     20      1     20      6      1      5      1    123      1      4      4      5      5      5      6      1      5      6      1      1      5      6     20      5      4      4      1      1     20      5      1      5      6      1      1     20      1     19      5      1      1      1      1     54      1      1      1      1      6      1      1     19      1      1      5      5     19      5      1      1      1      1      1      5      5      1      1      1      5      1      5      1     19      5      5      1      1     18      1      5      1      1      1      1      5      5      5      1      6      1      1      1      1      1      1     20      6     20     19      1      1      5      1     19      1      1      1     19      5      5      5      4      1     20     18      1      5      5      1      6      1      1      6     20      1      1      5     56      5      1      1      5      5      1      1      1      1      1      6      5    122      1     18      6      5      1      5      1      1      1      5      1      6      1      6      1      1      1      5      5     19      5      1     20      6      5      1      5     54     19     19      6     21      6      1      1      1      5      1      6      5     54      1     17     20      5      1      1      1      1     20      5      1      6     20      1      6      5      1      1     20      6      1      5      1      1      6      1      1      6      5      6      1      1     18      1      5     20      1      6      1      1      1      1      1      1      6      1     21      6      5     20      1     19      1      5      1      5      1      5      6      1      1      1      1      5      5      1      6      1      1      6      1     54      1      6      5      5    121     54      1     19      5     19     19      4      5      6     56      4     19      5     20      5      6      1      1      6      1      1      1      6      5      5      5      1      6      1      1     53      1      5      1      1      5      6     19      1      5     18      1      6     19      1     20     20      4      5     21      1      1      1      1      5     19      4      1      1      6      1      5      1      1      4      1      5      1      5     20      1      6     19      6      1      1     55      1      6      1      1      1      1      1      5      1      6      1      5     21      1      5      1      1      5      6     54      5     19     50      1      5      1      1      5      1      6      5      5      5      1     54      5      1      1
 1.00000E-06    125      1     20      1     55      1     54      1     20     54      1      6    125      5      1     20     20     54     19      5     21     20      5      5      5     21      1      5      1      5      5      1      1      1      5     55      1      1      5      1      6     19     54     20      1      5      1     21    123      5     50      6      1      1      5    124      1      5      5      6     56      1      6     21      6     51      5     20      6      1      5     16     21      6      1      4      5      1     19      1      6     56     20    124      6     21      5      5      5      6      1      5     20      6     20      1     20      6     21      6      5     19      5     20     51     20     17     20      1    125      6     20    124      6      6      5      1     19      5      1     55      1      1      6     19     20      6     56      5      5      1      1      5      5     19      1      5      1      1    124     20     54      1      6      6      5     51      5     21      1     54      6    119      1      6      6     21      6    124      5     20     21      5      1     19     20      6     20      1      6      5      1      1      1     19      5      6      6     20      6      6      5      5     19      5      1    125     20     55      6      1      5      5     18      1     55      5      5     21     54     54      5    125     20     20     53      5      1     55     56      5      6     19      1     20      1     20     55     20     56      1      6     53     55      1     54     20      5      1     20    251      5     17     21      1      6     19      5      5     54     19      6     17      1      6      5     55      1     20     54     54      6     19     20      6      5     54     20      6    124     21     20      6      4      6      4     54     54      6     21     21      6      1      6      1     21      6     19      1    125      5     20      6      1      1     21      1      1      6      6     21     54      5      1      5     55     20      6      1      6     19    125      6     21     20      1      1     19     53     21     21      1     20      1     20     55     55     51      4     19      5      5      5     21     19     54     53     20     21      6      5     20      1     18     20      6    124      1     21    124      1     56      6     20     55      1      1      6      6      6      1     20      4      1      6     56      6      1      5      6      6      6      1     21      6      6     20      5      1     19     18    114      1      4     20      6      6     19     20     56      6      6      5     20     21     55      1     20      6      5      4      6    123      6      5     54      6     54      5     21      5     21     18      1      1      1      1     20     20      6     20      6      6     19      6      1      6     21      6      6      1     20      5      6      6      5     21      5      1      6     20      1      6      6     55      1      5      6      1      5      6     21      1      1     20      6      6      1     21      6     55      6      6      5      5      1      1     20      1      1      5      1      1      1     21      6     20     21     20      1     21      1      5      1      6      1     21      1      1      6      5      5     56      5    123      6     54     21      4     21     20     53      6    125      5     55      1      1     20      1      6      5      1      4      5     56     56      6      6      5      6      6     20     20      6      6     56    126      6      1      5     19     20      1     51      1     20      1    124      1     20      1      5      1      1      6      6      1      5     56      1      1      6      1      1      1      1      5     55     21      6      6      1      6      5     54      1    126      5      6      4      6      6      6     21      6     54     21      1      6     48     20      1      6      1      6      6      1      6     20     54     19      6     52      6      6     21     20      6     21     20    124     20      1     55     20     51      6      1     21     21      6      5     21      1      5      1      6      1     21      6      6     21      1     20     20      6      1     21      1      6      6      1      1      5      6     20     21     20     56      6      5      1    123      1      5     18      5      5      5     21      6     18      6      1      6      5      6     55      5      5      4      6      1     55      4      1      5     21      1      1     20      1     19     20      6      6      6      6     54      1      1      6      6      6      1      1     54      1      1      5      5     19      5      1      1      6      1     21      5      5      6      6      1     20      6      4      6     19      5     20      6      6     18      1     55      1      1      6      1     20     20      5      1      6      1      1      1      1      6     21     21      6     55     19      6      1     20      6     54      6      1     21     19     20      5      5      4      6     20     18      6      4      5      1      6      1      1      6     20      1      1     20    126     20      6      1     20     20      1      1      1      1      1     21      5    122      1     20      6      5      6     55      6     21      1     20      1      6     21     56     21      6      6     20      5     19      5      1     20     21     20      1      5     54     54     54      6     21      6      6      6      6      5      1      6      1     54      6     19     20     20      1      6      1      6     55     20      6      6     55      1     21      5      6      6     20    126      1     20      1      6     21      1      1      6      5      6      1      6     52      1     55     55      6     21      1      1      6      1      1      6     56      1     21      6      5     20      1     20      6      5      6     20      6     20     56      1      1      1      6      5      5      1      6      1      6     21      1     54      1      6     20      5    125     54      1     19      5     19     54     18     20      6    126     52     19      5     55      5      6      1      1     21      1      1      6      6      5      5     20      1      6      1      6     53      6      5      1      1      5     21     20      1     55     20      1      6     20      1      5     20      5     20     21      6      6      1      6      5     19      5      6      1     56      6      5      1      6      5      1     55      6      5     55      6      6     17     21      1      1     55      6      6      1     21      6      6      1     20      1      6      1      5     56      1      5      6      6      5     21     54      5    124     53      6     20      1     21     55      1      1     20      5      1      6     54     20      1      6
 1.00000E-06    251      6     55     56     55      6     54    252    461    124     21      6    251     20     21    251     20     54    454     55     56     55      5     20     20     21      6     55      6      5     55      6      1      6     20     55      6      6     55      1      6     54    124     20     21     55     21     21     50     55     53      6     21      1     20    250      6      5     20     56     56      6    126     56      6     54     55     55     21     21     20     19     56     56      6    121     55      6     19      6     21    126     20    124    126    126     55     20      5     21      6     55    125     56    251     21     20     21     21      6     55     54      5    125    120     55    120    125      6    251     21    125    124     56     21     55     21     19      6      1    251     21     56     21     20     20      6     56      5     20      6     21    125      5     54      6      4      1     56    124     55     54     21     56      6     55    245      5     21      1    124     21    244     21     56      6     21      6    124     55     20    252      5      6     19     20     21    461     56     21      5     21      6      6     54      5     21     56     55     21      6      5     55     54     55     21    251     55     55      6      6    125    125     55     21     55     20     55     56    124     54    125    125    125    251     50      5      6     52     56     20      6     19      1     20      6     20    125    125     56      1     21    249     55     56     20    125      5     21    125    251     55     17     21      6     21     49     20      5     54     54      6     54      6     56     20     55     56    125     54     54     56     19     20     56     20     54    125     21    251    126    125    252     52      6    121    124     54      6     21     56     21      1     56      6     56     56     19      1    125     55     55     21      1      6     21      6      1      6     56     21     54     20      6     20    251     55     56     21      6     49    125      6     56     55      6     21     19    249     56     56     21    251      6     55     20    125    124    125     54     55      5     55     56     54    124    123     20     56     21     55    125     21     55     52    126    124     21    252    250     56    126      6    125    251     21     21     21     56     56      6     20    121      6     21    126     56    126     55    252    126      6      1     56      6    126     55    125      6     54     20    240     21    125     55     56     21    124     55    126     56     56     18     18     21    251      1     55      6     20     52      6    249     21      5     54      6    124    125     21      5    252     52      6      6      1      1     20     20     21     52      6     56     54      6     56     56     56      6     21      1     55      5     21     56     20    462     20      6    252     55      6     21      6    251      6     20      6      1      5      6     56     21      1     20      6    126      6     21     21     52     21      6      5     20      6      6     20      1     56      5      1      6     21    252    126     55    126     55      1     56      6     20      1     56      1     56     56      6     56      5      5    126     20    123      6     54    126    121     21     20    119     21    251      5     55     56     21     55      6     21     20     21     18      5    126    252     21     56     20      6    126     55    125     21      6     56    462     56      1     55    250     55      6    124      1     55     21    250      6     55      6     20      1     21     56     56     56     20    252      6     21     21     21     56     21     21      1    125     21      6     21     56      6     20     55      6     56      5      6    251     21     56     56    126      6    124     56      6     56     53     55     21     56      6     21     56      6     56     20     54     54      6     52    252     21     56     55     21    126    125    124     55      1     55     20     49     56      6     56     56     56      5     56      6    125      1      6      6    126      6      6    252      6    125     55    126     21    126      6     21     21     21      1     20     21     20    126     55    252      6     20     56    123      6     20     20      5     20      5    126     56     52     56      6     21      5    126     55     55    126      5     56     56     55     18      6      5     56     21      6     55      1     54     20     56     21     21      6     54      6      6     56      6     21      1     56     51      1    126     20     55     54     20    126      6      6     21    126     20     20      6    252      1    125     56      4      6    124      5      5      6    252     18      6    125     21      6      6     21     55     20      5      1      6      1     21      1      6      6    252    126      6    125    250     21      1     55     21     54     21     56     56    124    125     20     20    251      6    125     55    252     18     20     56      6     21      6     56    125      1      1    125    126     55     21      6     20     20     21      6     21      6      1     56     55    123      1     20    126      6     56    125      6    126     21     55     56     56     21    126     21     21     21    251    125     54     20     21    125    252    125     56     20    124     54    124     21     21     21      6     56      6      5      6    126      1     54     56     19     55     20      6      6      1      6     55    125     21    126    125      6     56     55      6     56     55    126      6     20      6     56     21     21      6     21     55     21     56      6     52      6    125    121     56    126     21      6     21     21      6     21    126      6     56     21     20     20     56    125      6      5      6    125     56     55     56     21     56      6     21    125     55      6     56      6     21     56     21    124      6     21     55     55    125     54     21     19     20     19    250     52     55     56    252    121    124     55     55     55    252     21      6     56      1      1     21      6     20     20    125      6     21     21     21     53     21     55     21     56     55    126    251     21    125     55     21     21     55     21    125    251     20     55    126     21      6      6     21      5     54     20     56      6    126     21      5      6     56     55      1    251     56      5    251     56      6     19    126      6     56    251     21     56      1     21      6    126     56     55      6      6     21      5    252      1    125     56      6      5     21     54     20    124     53     21    125     21     56    125      6     21    251     20     21     21    124     20     21    252
 1.00000E-06    461    252    461     56    125     21    124    462    461    124    126     21    461     55    126    461    125    124    783    461    252    251     20    251     55     56     21     55    126    125    251    126    126     56     55    125    126    126    461     56     21    460    250    125    126    125     56    126    250    251    249    126     21      6    461    460    462     55    125    126    252     56    126    252    252    790    251    455     56    126     20     17    252    252    252    251    125     21    250    252     21    252    125    460    462    252    461    251    461    126     56    461    251    252    251    252    125     56     56    126    251    460     55    791    245    125    245    251     21    791     21    125    124    252    462     55     56     54    126    126    461    252    126    462    251     20     56    252    251    125    462    252    251     20    460    126     55     56    462    250    461    124    462    252    126    461    460     55    252     56    460     56    460    126    252     56    126     56    124    251     55    462     55    252    124    251     21    791    126    252     20    252    126     56    250    125    252    252     55    126     56    246     56     54    125     56    461    461    251     56    126    251    125    251    126    125     20    461    126    460    124    461    251    251    461    123    125    126    125    792    461    126    460    252    251     21    251    125    125    252      6    126    459     55    126    125    461    461    126    251    461     55    250    462     56     21    124    251    251    250    250     56    454    252    126    125    251    252    125     54    460    126    124    125     56    125    245    125    126    791    792    251    252    121     56    251    250     54    252     56    252    252     21    126     21    126    126    250    126    791     55     55    252     56    126     21    252     56     56    126    126    124     55     21     55    461    125     56     56    252    120    461    252    252     55     56     21    250    459    252    126     56    251     56    251     55    251    460    461    245    125     20    125    126    250    460    249     55    462    252    251    791    252    121    251    462    250    252    252    460    252    252    126    251    461    252    252     56    126     56    126    125    246     56    252    252    126    252    125    462    126    126    126    252    126    462    461    251    126    250    125    249     56    246    251    252    126    250    461    252    252    252     55     52    126    251     21     55    126    125    125     56    459    126     20    250    252    250    461    126     55    792    125    252     56    252    126    125    791    126    251     56    792     54    252    462    126    126     21    252      6    251     55    126    126    251    792    461      6    792    251     56    126    252    461     56     55    462     21    251     56    462    462     56    251    126    462     56     56    126    251    252    252     55    125    126    252    125     56     56    251     56    252     56    462    252    251    462    461     21    126    126    125      6    252    126    126    252    252    126      5     55    792     55    123    126    250    252    251    252    251    453    126    791    125     55    462    462    125     56    252    125    252    246    251    126    462     56    252     20    126    252    125    126    252     56    252    462    462     21    125    790    461     56    460    126     55    462    460    126    125    252    125    462     56     56    126     56    461    252    126     56     56    252    126    126    126    126    125    252     56    126    252    252     55    251     21    126     55    126    461    126    462    252    252     56    790    126    126    252    459    251    126    462     56     56    126     56    126    251    250    460     56    121    792     56    252     55    252    252    461    250    461     21    251     55    120    126    252    252    462    252     20    126    252    125    126    126    126    252    252     21    462    126    461    251    462    126    462    126    252    126    126      6    251    126    125     56    251    252      6     55     56    123    126      6    125     55    251    251    252    462    125    126    252    126     55    252    251    125    126     20    126    252    461     18    252     55    126     56     56     55    462    251     56    252    126    252    252    250     21    252    126    126    462     56    792    783     56    252    461    251    124     55    252    462    126    462    462     55    251     56    462     56    251    252     18     56    250     55     20     56    792    121     56    251    252    252    126     56    251     55     55     56    252    252    126     21     21    126    792    462    126    461    250    792     21    251    252    460    252    252    252    250    251    125    461    251    126    251    121    252     52    461    252     21    126    126    792    461     56     21    125    126    251     56    252    251    455    126     56    252    252      1    252    251    459     56     52    252    126    252    461    252    462    126    125    462    252    126    252    252    252     21    251    251    460    251     56    461    462    791    462    461    125    250    250    252     56    252     21    462     56    125    252    462     21    124    252     54    125     55    252     56     21     21    121    251    462    252    251      6    126    251    252    126    461    252    126    125     56     56    126     56     21    126    125    252    462    252    246    252    251    246    126    252    126     56    252    126     56    252    252    126     56    126    461    125    462    251    252    125      6    461     56    461    252     56    126    126     56    251    251    252    126    126    126    126     56    124     21    462    125    251    251     54    252    250    125    250    460    125     55    252    462    251    124    125    251     55    252     56    126    252      6    126    252    462     20    251    125    126    126    126     56    459    252    461    252    252    251    252    461    126    251    461    252    126    461    126    125    791    251    461    252    252     56    252    252    251    460    246     56     21    252    252     55    126    252    455    252    461    126     55    461    252    252    250    252     56    462    461    126    126     56    126     56    252    252     55     56     56    252    251    462     56    251     56     56    125    252    124     56    460     53    126    791    252    252    461    792    126    251    791    252     21    250     55    252    462
 1.00000E-06    791    792    461    462    791    462    460    792    461    460    126    126    461    461    792    462    461    250    783    784    792    791    791    791    461    252    252    461    462    251    791    462    462    792    461    461    462    462    791    792    252    791    460    251    462    461    792    252    460    791    459    462    126    126    461    790    792    455    791    792    462    792    792    462    462    790    791    791    126    792    125    460    252    792    792    791    125    792    460    462    126    462    461    790    462    462    791    791    461    792    126    791    461    462    461    792    461    462    792    252    791    790    791    791    460    791    790    251    462    791    462    461    460    792    462    461    792    790    792    462    791    462    462    792    791    125    462    792    791    461    792    252    791    251    790    792    251    462    792    790    791    460    792    462    462    252    791     55    792    252    790    462    790    462    792    462    462    792    790    461    251    462    251    792    460    791    252    791    252    792    251    462    462    462    460    251    792    792    791    462    252    455    462    460    461    462    461    791    791    462    462    461    791    461    792    791    791    461    252    790    460    461    791    791    791    459    461    792    461    792    461    462    790    792    461    462    791    791    791    792    462    792    459    461    252    461    461    791    792    791    791    251    790    462    462    792    790    791    461    461    790    792    460    462    462    251    791    462    461    460    790    792    790    461    252    461    790    251    252    791    792    461    792    784    792    784    460    790    462    462    252    792    126    792    126    462    252    790    462    791    461    784    462    462    252    792    792    462    252    126    462    460    791    252    125    791    791    462    792    792    454    461    462    792    251    792    252    790    789    252    252    252    461    252    461    461    791    790    461    790    251    125    461    252    790    790    789    791    792    462    461    791    792    791    791    462    790    462    462    790    462    792    792    251    791    792    462    462    792    252    792    461    784    252    462    792    252    462    461    792    792    252    462    462    792    792    791    791    792    790    246    782    792    791    791    792    462    250    791    792    792    792     55    461    462    461    792    791    792    461    461    462    250    462    251    460    462    460    791    462    251    792    461    792    792    792    252    461    791    462    461    462    792    460    462    792    792    252    126    462    462    791    791    252    462    461    792    791    462    792    461    252    792    792    791    252    251    792    252    461    792    792    792    792    791    792    462    252    462    792    461    792    792    251    461    252    252    461    462    462    791    792    462    462    462    792    791    792    791    462    792    462    461    462    252    792    462    792    462    792    461    251    792    461    789    252    460    462    791    462    791    782    126    791    461    251    792    792    791    792    792    461    462    791    461    462    792    792    252    461    252    462    461    792    792    462    252    462    792    462    461    790    791    462    460    792    461    792    790    252    461    792    461    462    792    462    252    462    791    462    792    252    462    462    792    462    462    126    461    792    462    462    462    792    791    462    462    252    251    462    791    252    792    792    462    462    790    462    252    792    460    791    462    792    462    792    792    792    792    791    250    790    462    461    792    462    462    125    792    462    791    790    791    462    791    251    250    792    462    792    462    462    791    462    462    791    252    462    462    792    792    252    792    792    791    461    792    462    792    462    462    792    792    792    784    462    791    792    791    462     56    251    792    249    252    462    791    125    461    251    792    462    461    462    792    792    791    462    461    461    792     55    792    792    791    461    792    461    792    462    252    791    462    461    252    792    462    792    252    790    792    792    462    792    792    462    792    790    792    462    791    791    790    461    792    792    462    792    462    461    791    462    792    792    791    792    461    462    460    251    791    126    792    461    462    791    792    792    792    252    791    251    791    462    462    792    462    252    252    462    792    792    792    791    460    792    252    791    462    460    462    792    462    460    791    791    791    791    252    791    791    792    251    461    792    462    792    462    462    791    252    462    791    462    791    462    462    791    791    462    462    462    252    126    792    461    789    792    251    252    792    792    791    792    792    462    791    462    792    792    792    792    462    462    791    791    790    461    462    791    792    791    792    791    461    460    790    462    252    792    462    792    252    791    462    792    792    460    792     55    461    791    792    792    252    792    461    461    792    792    461    462    792    791    792    462    461    462    252    251    462    792    462    252    252    792    791    462    792    792    461    462    791    791    792    462    462    252    792    792    126    792    462    462    252    462    461    791    792    461    792    461    252    791    792    791    792    252    792    792    252    461    461    462    792    462    792    462    462    790    252    462    791    791    791    791    792    460    791    460    460    791    461    462    792    784    790    251    461    125    792    462    252    462    252    462    462    462    125    461    791    252    252    462    462    459    252    791    792    792    791    462    791    792    791    791    462    462    791    252    461    791    462    791    792    792    462    792    792    791    791    791    462     56    462    792    461    462    462    784    462    784    792    461    791    792    252    790    252    792    462    791    792    792    792    792    462    792    462    461    792    252    462    461    462    126    461    252    252    461    462    790    462    460    459    792    791    462    792    791    792    462    791    791    462    462    790    461    792    792
 1.00000E-06    791    792    791    792    791    792    790    792    791    790    792    792    791    791    792    792    791    790    790    784    792    791    791    791    791    792    792    791    792    461    791    792    792    792    791    461    792    792    791    792    792    791    790    791    792    791    792    792    790    791    789    792    792    462    791    790    792    791    791    792    792    792    792    792    792    790    791    791    792    792    791    790    792    792    792    791    251    792    790    792    792    792    791    790    792    792    791    791    791    792    792    791    791    792    461    792    791    792    792    462    791    790    791    791    790    791    790    791    792    791    792    791    790    792    792    791    792    790    792    792    791    792    792    792    791    791    792    792    791    791    792    792    791    791    790    792    461    792    792    790    791    790    792    792    792    792    791    461    792    792    790    792    783    462    792    792    792    792    790    791    791    792    791    792    790    791    792    791    462    792    791    792    792    792    790    791    792    792    791    792    792    791    792    790    791    792    461    791    791    792    792    791    791    791    792    791    791    461    792    790    790    791    791    791    791    789    791    792    791    792    791    792    790    792    791    792    791    791    791    792    792    792    789    791    792    791    461    791    792    791    791    791    790    792    792    792    790    791    791    461    790    792    790    792    792    791    791    792    791    790    790    792    790    784    792    791    790    791    792    792    792    791    792    784    792    791    790    790    792    792    792    792    792    792    462    792    792    790    792    791    791    791    792    792    792    792    792    792    792    792    792    790    791    792    791    791    791    792    792    792    790    791    792    792    791    792    792    790    790    792    792    792    791    792    791    791    791    790    791    790    791    461    791    792    790    790    789    791    792    792    791    791    792    791    791    792    790    792    792    790    792    792    792    791    791    792    792    792    792    792    792    791    784    792    462    792    792    792    791    792    792    792    462    792    792    792    791    791    792    790    461    789    792    791    791    792    792    790    791    792    792    792    784    784    792    791    792    791    792    791    791    792    790    792    791    790    792    790    791    792    791    792    791    792    792    792    792    791    791    792    791    792    792    790    792    792    792    792    462    792    792    791    791    792    792    791    792    791    792    792    791    792    792    792    791    792    791    792    792    791    792    792    792    792    791    792    792    792    462    792    791    792    792    461    791    792    792    791    792    792    791    792    792    792    792    792    791    792    791    792    792    792    791    792    792    792    792    792    792    792    791    791    792    791    789    792    790    792    791    462    791    782    792    791    791    791    792    792    791    792    792    791    792    791    791    792    792    792    792    791    792    792    791    792    792    792    792    792    792    462    791    790    791    792    790    792    791    792    790    792    791    792    791    792    792    792    792    792    791    792    792    462    792    792    792    792    792    792    791    792    792    792    792    792    791    792    792    792    461    792    784    792    792    792    792    792    790    792    792    792    783    791    792    792    792    792    792    792    792    791    460    790    792    455    792    792    462    791    792    792    791    790    791    792    791    791    790    792    792    792    792    792    791    792    792    791    792    792    792    792    792    792    792    792    791    791    792    792    792    792    792    792    792    792    791    792    791    792    791    462    462    784    792    789    792    792    791    791    791    791    462    792    791    792    792    792    791    792    791    791    792    791    792    792    791    791    792    791    792    792    792    791    792    461    792    792    792    792    792    790    792    792    792    792    792    792    792    790    792    792    791    791    790    791    792    792    792    792    792    791    791    792    792    792    791    462    791    792    790    791    791    792    792    791    792    791    792    792    792    792    791    791    791    792    792    792    792    792    792    792    792    792    792    791    790    792    792    791    792    790    792    792    792    790    791    791    791    791    792    791    791    792    791    791    792    792    792    792    792    791    792    792    791    792    791    792    792    791    784    792    792    792    792    792    792    791    790    792    791    792    792    792    791    792    792    792    791    792    792    792    792    792    792    792    791    791    790    791    792    791    792    792    792    791    791    790    790    792    792    792    792    792    792    791    791    792    792    790    792    461    784    791    792    792    792    792    791    791    792    792    791    792    792    791    792    792    791    792    792    791    792    792    792    792    462    792    791    792    792    792    791    792    791    791    792    792    792    792    792    792    792    792    792    792    792    792    791    791    792    791    792    791    792    791    792    791    792    792    792    792    792    791    791    792    792    792    792    792    792    790    792    792    461    791    791    791    792    790    791    790    790    791    791    792    792    784    790    791    791    791    792    792    792    792    792    462    792    792    791    791    791    792    792    792    792    789    792    791    792    792    791    792    791    792    791    791    792    792    791    462    791    791    792    792    792    792    792    792    792    791    791    791    792    792    792    792    791    792    792    784    792    784    792    791    791    792    792    790    792    792    792    791    792    792    792    792    462    792    792    791    792    792    792    791    792    792    791    792    462    791    792    790    792    790    789    792    791    792    792    791    792    792    791    791    792    792    790    461    792    792
 1.00000E-06    791    792    791    792    791    792    790    792    791    790    792    792    791    791    792    792    791    790    790    791    792    791    791    791    791    792    792    791    792    791    791    792    792    792    791    791    792    792    791    792    792    791    790    791    792    791    792    792    790    791    789    792    792    792    791    790    792    791    791    792    792    792    792    792    792    790    791    791    792    792    791    790    792    792    792    791    791    792    790    792    792    792    791    790    792    792    791    791    791    792    792    791    791    792    791    792    792    792    792    792    791    790    791    791    790    791    790    791    792    791    792    791    790    792    792    791    792    790    792    792    462    792    792    792    791    791    792    792    791    791    792    792    791    791    790    792    791    792    792    790    791    790    792    792    792    792    791    791    792    792    790    792    783    792    792    792    792    792    790    791    791    792    791    792    790    791    792    791    792    792    791    792    792    792    790    791    792    792    791    792    792    791    792    790    791    792    791    791    791    792    792    791    791    791    792    791    791    791    792    790    790    791    791    791    791    789    791    792    791    792    791    792    790    792    791    792    791    791    791    792    792    792    789    791    792    791    791    791    792    791    791    791    790    792    792    792    790    791    791    791    790    792    790    792    792    791    791    792    791    790    790    792    790    791    792    791    790    791    792    792    792    791    792    784    792    791    790    790    792    792    792    792    792    792    792    792    792    790    792    791    791    791    792    792    792    792    792    792    792    792    792    790    791    792    791    791    791    792    792    792    790    791    792    792    791    792    792    790    790    792    792    792    791    792    791    791    791    790    791    791    791    791    791    792    790    790    789    791    792    792    791    791    792    792    791    792    790    792    792    790    792    792    792    791    791    792    792    792    792    792    792    791    791    792    792    792    792    792    791    792    792    792    792    792    792    792    791    791    792    790    791    789    792    791    791    792    792    790    791    792    792    792    791    784    792    791    792    791    792    791    791    792    790    792    791    790    792    790    791    792    791    792    791    792    792    792    792    791    791    792    791    792    792    790    792    792    792    792    792    792    792    791    791    792    792    791    792    791    792    792    791    792    792    792    784    792    791    792    792    791    792    792    792    792    791    792    792    792    792    792    791    792    792    791    791    792    792    791    792    792    791    792    792    792    792    792    791    792    791    792    792    792    791    792    792    792    792    792    792    792    791    791    792    791    789    792    790    792    791    792    791    776    792    791    791    791    792    792    791    792    792    791    792    791    791    792    792    792    792    791    792    792    791    792    792    792    792    792    792    792    791    790    791    792    790    792    791    792    790    792    791    792    791    792    792    792    792    792    791    792    792    792    792    792    792    792    792    792    791    792    792    792    792    792    791    792    792    792    791    792    784    792    792    792    792    792    790    792    792    792    790    791    792    792    792    792    792    792    792    791    790    790    792    784    792    792    792    791    792    792    791    790    791    792    791    791    790    792    792    792    792    792    791    792    792    791    792    792    792    792    792    792    792    792    791    791    792    792    792    792    792    792    792    792    791    792    791    792    791    792    792    791    792    789    792    792    791    791    791    791    792    792    791    792    792    792    791    792    791    791    792    791    792    792    791    791    792    791    792    792    792    791    792    791    792    792    792    792    792    790    792    792    792    792    792    792    792    790    792    792    791    791    790    791    792    792    792    792    792    791    791    792    792    792    791    792    791    792    790    791    791    792    792    791    792    791    792    792    792    792    791    791    791    792    792    792    792    792    792    792    792    792    792    791    790    792    792    791    792    790    792    792    792    790    791    791    791    791    792    791    791    792    791    791    792    792    792    792    792    791    792    792    791    792    791    792    792    791    791    792    792    792    792    792    792    791    790    792    791    792    792    792    791    792    792    792    791    792    792    792    792    792    792    792    791    791    790    791    792    791    792    792    792    791    791    790    790    792    792    792    792    792    792    791    791    792    792    790    792    461    784    791    792    792    792    792    791    791    792    792    791    792    792    791    792    792    791    792    792    791    792    792    792    792    792    792    791    792    792    792    791    792    791    791    792    792    792    792    792    792    792    792    792    792    792    792    791    791    792    791    792    791    792    791    792    791    792    792    792    792    792    791    791    792    792    792    792    792    792    790    792    792    791    791    791    791    792    790    791    790    790    791    791    792    792    784    790    791    791    791    792    792    792    792    792    792    792    792    791    791    791    792    792    792    792    789    792    791    792    792    791    792    791    792    791    791    792    792    791    792    791    791    792    792    792    792    792    792    792    791    791    791    792    792    792    792    791    792    792    791    792    784    792    791    791    792    792    790    792    792    792    791    792    792    792    792    792    792    792    791    792    792    792    791    792    792    791    792    792    791    792    790    792    790    790    792    791    792    792    791    792    792    791    791    792    792    790    791    792    792
 1.00000E-06    791    792    791    792    791    792    790    792    791    790    792    792    791    791    792    792    791    790    790    791    792    791    791    791    791    792    792    791    792    791    791    792    792    792    791    791    792    792    791    792    792    791    790    791    792    791    792    792    790    791    789    792    792    792    791    790    792    791    791    792    792    792    792    792    792    790    791    791    792    792    791    790    792    792    792    791    791    792    790    792    792    792    791    790    792    792    791    791    791    792    792    791    791    792    791    792    792    792    792    792    791    790    791    791    461    791    790    791    792    791    792    791    790    792    792    791    792    790    792    792    792    792    792    792    791    791    792    792    791    791    792    792    792    791    790    792    784    792    792    790    791    790    792    792    792    792    791    791    792    792    790    792    790    792    792    792    792    792    790    791    791    792    791    792    790    791    792    791    792    792    791    792    792    792    790    791    792    792    791    792    792    791    792    790    791    792    791    791    791    792    792    791    791    791    792    791    791    791    792    790    790    791    791    791    791    789    791    792    791    792    791    792    790    792    791    792    791    791    791    792    792    792    789    791    792    791    791    791    792    791    791    791    790    792    792    792    790    791    791    791    790    792    790    792    792    791    791    792    791    790    790    792    790    791    792    791    790    791    792    792    792    791    792    784    792    791    790    790    792    792    792    792    792    792    792    792    792    790    792    791    791    791    792    792    792    792    792    792    792    792    792    790    791    792    791    791    791    792    792    792    790    791    792    792    791    792    792    790    790    792    792    792    791    792    791    791    791    790    791    791    791    791    791    792    790    790    789    791    792    792    791    791    792    792    791    792    790    792    792    790    792    792    792    791    791    792    792    792    792    792    792    791    791    792    792    792    792    792    791    792    792    792    792    792    792    792    791    791    792    790    791    789    792    791    791    792    792    790    791    792    792    792    791    784    792    791    792    791    792    791    784    792    790    792    791    790    792    790    791    792    791    792    791    792    792    792    792    791    791    792    791    792    792    790    792    792    792    792    792    792    792    791    791    792    792    791    792    791    792    792    791    792    792    792    784    792    791    792    792    791    792    792    792    792    791    792    792    792    792    792    791    792    792    791    791    792    792    791    792    792    791    792    792    792    792    792    791    792    791    792    792    792    791    792    792    792    792    792    792    792    791    791    792    791    789    792    790    792    791    792    791    782    792    791    791    791    792    792    791    792    792    791    792    791    791    792    792    792    792    791    792    792    791    792    792    792    792    792    792    792    791    790    791    792    790    792    791    792    790    792    791    792    791    792    792    792    792    792    791    792    792    792    792    792    792    792    792    792    791    792    792    792    792    792    791    792    792    792    791    792    791    792    792    792    792    792    790    792    792    792    790    791    792    792    792    792    792    792    792    791    790    790    792    791    792    792    792    791    792    792    791    790    791    792    791    791    790    792    792    792    792    792    791    792    792    462    792    792    792    792    792    792    792    792    791    791    792    792    792    792    792    792    792    792    791    792    791    792    791    792    792    784    792    789    792    792    791    791    791    791    792    792    792    792    792    792    791    792    791    791    792    791    792    792    791    791    792    791    792    792    792    791    792    791    792    792    792    792    792    790    792    792    792    792    792    792    792    790    792    792    791    791    790    791    792    792    792    792    792    791    791    792    792    792    791    792    791    792    790    791    791    792    792    791    792    791    792    792    792    792    791    791    791    792    792    792    792    792    792    792    792    792    792    791    790    792    792    791    792    790    792    792    792    790    791    791    791    791    792    791    784    792    791    791    792    792    792    792    792    791    792    792    791    792    791    792    792    791    791    792    792    792    792    792    792    791    790    792    791    792    792    792    791    792    792    792    791    792    792    792    792    792    792    792    791    791    790    791    792    791    792    792    792    791    791    790    790    792    792    792    792    792    792    791    791    792    792    790    792    784    784    791    792    792    792    792    791    791    792    792    791    792    792    791    792    792    791    792    792    791    792    792    792    792    792    792    791    792    792    792    791    792    791    791    792    792    792    792    792    792    792    792    792    792    792    792    791    791    792    791    792    791    792    791    792    791    792    792    792    792    792    791    791    792    792    792    792    792    792    790    792    792    791    791    791    791    792    790    791    790    790    784    791    792    792    791    790    791    791    791    792    792    792    792    792    792    792    792    791    791    791    792    792    792    792    789    792    791    792    792    791    792    791    792    791    791    792    792    791    792    791    791    792    792    792    792    792    792    792    791    791    791    792    792    792    792    791    792    792    791    792    791    792    791    791    792    792    461    792    792    792    791    792    792    792    792    792    792    792    791    792    792    792    791    792    792    791    792    792    791    792    790    792    790    790    792    791    792    792    791    792    792    791    791    792    792    790    791    792    792
 1.00000E-06    791    792    791    792    791    792    790    792    791    790    792    792    791    791    792    792    791    790    790    791    792    791    791    791    791    792    792    791    792    791    791    792    792    792    791    791    792    792    791    792    792    791    790    791    792    791    792    792    790    791    789    792    792    792    791    790    792    791    791    792    792    792    792    792    792    790    791    791    792    792    791    790    792    792    792    791    791    792    790    792    792    792    791    790    792    792    791    791    791    792    792    791    791    792    791    792    792    792    792    792    791    790    791    791    791    791    790    791    792    791    792    791    790    792    792    791    792    790    792    792    792    792    792    792    791    791    792    792    791    791    792    792    792    791    790    792    791    792    792    790    791    790    792    792    792    792    791    791    792    792    790    792    790    792    792    792    792    792    790    791    791    792    791    792    790    791    792    791    792    792    791    792    792    792    461    791    792    792    791    792    792    791    792    790    791    792    791    791    791    792    792    791    791    791    792    791    791    791    792    790    791    791    791    791    791    789    791    792    791    792    791    792    790    792    791    792    791    791    791    792    792    792    789    791    792    791    791    791    792    791    791    791    790    792    792    792    790    791    791    791    790    792    790    792    792    791    791    792    791    790    790    792    790    791    792    791    790    791    792    792    792    791    792    791    792    792    790    790    792    792    792    792    792    792    792    792    792    790    792    791    791    791    792    792    792    792    792    792    792    792    792    790    791    792    791    791    791    792    792    792    790    792    792    792    791    792    792    790    790    792    792    792    791    792    791    791    791    790    791    791    791    791    791    792    790    790    789    791    792    792    791    791    792    792    791    792    790    792    792    790    792    792    792    791    791    792    792    792    792    792    792    791    791    792    792    792    792    792    791    792    792    792    792    792    792    792    791    791    792    790    784    789    792    791    791    792    792    790    791    792    792    792    791    791    792    791    792    791    792    791    791    792    790    792    791    790    792    790    791    792    791    792    791    792    792    792    792    791    791    792    791    792    792    790    792    792    792    792    792    792    792    791    791    792    792    791    792    791    792    792    791    792    792    792    784    792    791    792    792    791    792    792    792    792    791    792    792    792    792    792    791    792    792    791    791    792    792    791    792    792    791    792    792    792    792    792    791    792    791    792    792    792    791    792    792    792    792    792    792    792    791    791    792    791    789    792    790    792    791    792    791    789    792    791    791    791    792    792    791    792    792    791    792    791    791    792    792    792    792    791    792    792    791    792    792    792    792    792    792    792    791    790    791    792    790    792    791    792    790    792    791    792    791    792    792    792    792    792    791    792    792    792    792    792    792    792    792    792    791    792    792    792    792    792    791    792    792    792    791    792    791    792    792    792    792    792    790    792    792    792    790    791    792    792    792    792    792    792    792    791    790    790    792    791    792    792    792    791    792    792    791    790    791    792    791    791    790    792    792    792    792    792    791    792    792    792    792    792    792    792    792    792    792    792    791    791    792    792    792    792    792    792    792    792    791    792    791    792    791    792    792    791    792    789    792    792    791    791    791    791    792    792    792    792    792    792    791    792    791    791    792    791    792    792    791    791    792    791    792    792    792    791    792    791    792    792    792    792    792    790    792    792    792    792    792    792    792    783    792    792    791    791    790    791    792    792    792    792    792    791    791    792    792    792    791    792    791    792    790    791    791    792    792    791    792    791    792    792    792    792    791    791    791    792    792    792    792    792    792    792    792    792    792    791    790    792    792    791    792    790    792    792    792    790    791    791    791    791    792    791    791    792    784    792    792    792    792    792    792    791    792    792    791    792    791    792    792    791    791    792    792    792    792    792    792    791    790    792    791    792    792    792    791    792    792    792    791    792    792    792    792    792    792    792    791    791    790    791    792    791    792    792    792    791    791    790    790    792    792    792    792    792    792    791    791    792    792    790    792    791    791    791    792    792    792    792    791    791    792    792    791    792    792    791    792    792    791    792    792    791    792    792    792    792    792    792    791    792    792    792    791    792    791    791    792    792    792    792    792    792    792    792    792    792    792    792    791    791    792    791    792    791    792    791    792    791    792    792    792    792    792    791    791    792    792    792    792    792    792    790    792    792    791    791    791    791    792    790    791    790    790    784    791    792    792    791    790    791    791    791    792    792    792    792    792    792    792    792    791    791    791    792    792    792    792    789    792    791    792    792    791    792    791    792    791    791    792    792    791    792    791    791    792    792    792    792    792    792    792    791    791    791    792    792    792    792    791    792    792    791    792    791    792    791    791    792    792    791    792    792    792    791    792    792    792    792    792    792    792    791    792    792    792    791    792    792    791    792    792    791    792    790    792    790    790    792    791    792    792    791    792    792    791    791    792    792    790    791    792    792
 1.00000E-06    791    792    791    792    791    792    790    792    791    790    792    792    791    791    792    792    791    790    790    791    792    791    791    791    791    792    792    791    792    791    791    792    792    792    791    791    792    792    791    792    792    791    790    791    792    791    792    792    790    791    789    792    792    792    791    790    792    791    791    792    792    792    792    792    792    790    791    791    792    792    791    790    792    792    792    791    791    792    791    792    792    792    791    790    792    792    791    791    791    792    792    791    791    792    792    792    792    792    792    792    791    790    791    791    791    791    790    791    792    791    792    791    790    792    792    791    792    790    792    792    792    792    792    792    791    791    792    792    791    791    792    792    792    791    790    792    791    792    792    790    791    790    792    792    792    792    791    791    792    792    790    792    790    792    792    792    792    792    790    791    791    792    791    792    790    791    792    791    792    792    791    792    792    792    791    791    792    792    791    792    792    791    792    790    791    792    791    791    791    792    792    791    791    791    792    791    791    791    792    790    791    791    791    791    791    789    791    792    791    792    791    792    790    792    791    792    791    791    791    792    792    792    789    791    792    791    791    791    792    791    791    791    790    792    792    792    790    791    791    791    790    792    790    792    792    791    791    792    791    790    790    792    790    791    792    791    790    791    792    792    792    791    792    791    792    792    790    790    792    792    792    792    792    792    792    792    792    790    792    791    791    791    792    792    792    792    792    792    792    792    792    790    791    792    791    791    791    792    792    792    790    792    792    792    791    792    792    790    790    792    792    792    792    792    791    791    791    790    791    792    791    791    791    792    790    790    789    791    792    792    791    791    792    792    791    792    790    792    792    790    792    792    792    792    791    792    792    792    792    792    792    791    791    792    792    792    792    792    791    792    792    792    792    792    792    792    791    791    792    790    791    789    792    791    791    792    792    790    791    792    792    792    791    791    792    791    792    791    792    791    791    792    790    792    791    790    792    790    791    792    791    792    791    792    792    792    792    791    791    792    791    792    792    790    792    792    792    792    792    792    792    791    791    792    792    791    792    791    792    792    791    792    792    792    784    792    791    792    792    791    792    792    792    792    791    792    792    792    792    792    791    792    792    791    791    792    792    791    792    792    791    792    792    792    792    792    791    792    791    792    792    792    791    792    792    792    792    792    792    792    791    791    792    791    789    792    790    792    791    792    791    790    792    791    791    791    792    792    791    792    792    791    792    791    791    792    792    792    792    791    792    792    791    792    792    792    792    792    792    792    791    790    791    792    790    792    791    792    790    792    791    792    791    792    792    792    792    792    791    792    792    792    792    792    792    792    792    792    791    792    792    792    792    792    791    792    792    792    791    792    791    792    792    792    792    792    790    792    792    792    790    791    792    792    792    792    792    792    792    791    790    790    792    791    792    792    792    791    792    792    791    790    791    792    791    791    790    792    792    792    792    792    791    792    792    792    792    792    792    792    792    792    792    792    792    791    792    792    792    792    792    792    792    792    791    792    791    792    791    792    792    791    792    789    792    792    791    791    791    791    792    792    792    792    792    792    791    792    791    791    792    791    792    792    791    791    792    791    792    792    792    791    792    791    792    792    792    792    792    790    792    792    792    792    792    792    792    790    792    792    791    791    790    791    792    792    792    792    792    791    791    792    792    792    791    792    791    792    790    791    791    792    792    791    792    791    792    792    792    792    791    791    791    792    792    792    792    792    792    792    792    792    792    791    790    792    792    462    792    790    792    792    792    790    791    791    791    791    792    791    791    792    791    792    792    792    792    792    792    791    792    792    791    792    791    792    792    791    791    792    792    792    792    792    792    791    790    792    791    792    792    792    791    792    792    792    791    792    792    792    792    792    792    792    791    791    790    791    792    791    792    792    792    791    791    790    790    792    792    792    792    792    792    791    791    792    792    790    792    791    791    791    792    792    792    792    791    791    792    792    791    792    792    791    792    792    791    792    792    791    792    792    792    792    792    792    791    792    792    792    791    792    791    791    792    792    792    792    792    792    792    792    792    792    792    792    791    791    792    791    792    791    792    791    792    791    792    792    792    792    792    791    791    792    792    792    792    792    792    790    792    792    791    791    791    791    792    790    791    790    790    791    791    792    792    791    790    791    791    791    792    792    792    792    792    792    792    792    791    791    791    792    792    792    792    789    792    791    792    792    791    792    791    792    791    791    792    792    791    792    791    791    792    792    792    792    792    792    792    791    791    791    792    792    792    792    791    792    792    791    792    791    792    791    791    792    792    791    792    792    792    791    792    792    792    792    792    792    792    791    792    792    792    791    792    792    791    792    792    791    792    790    792    790    790    792    791    792    792    791    792    792    791    791    792    792    790    791    792    792
 1.00000E-06    791    792    791    792    791    792    790    792    791    790    792    792    791    791    792    792    791    790    790    791    792    791    791    791    791    792    792    791    792    791    791    792    792    792    791    791    792    792    791    792    792    791    790    791    792    791    792    792    790    791    789    792    792    792    791    790    792    791    791    792    792    792    792    792    792    790    791    791    792    792    791    790    792    792    792    791    791    792    791    792    792    792    791    790    792    792    791    791    791    792    792    791    791    792    792    792    792    792    792    792    791    790    791    791    791    791    790    791    792    791    792    791    790    792    792    791    792    790    792    792    792    792    792    792    791    791    792    792    791    791    792    792    792    791    790    792    791    792    792    790    791    790    792    792    792    792    791    791    792    792    790    792    790    792    792    792    792    792    790    791    791    792    791    792    790    791    792    791    792    792    791    792    792    792    791    791    792    792    791    792    792    791    792    790    791    792    791    791    791    792    792    791    791    791    792    791    791    791    792    791    791    791    791    791    791    789    791    792    791    792    791    792    790    792    791    792    791    791    791    792    792    792    789    791    792    791    791    791    792    791    791    791    790    792    792    792    790    791    791    791    790    792    790    792    792    791    791    792    791    790    790    792    790    791    792    791    790    791    792    792    792    791    792    791    792    792    790    790    792    792    792    792    792    792    792    792    792    791    792    791    791    791    792    792    792    792    792    792    792    792    792    790    791    792    791    791    791    792    792    792    790    792    792    792    791    792    792    790    790    792    792    792    792    792    792    791    791    790    791    792    791    791    791    792    790    790    789    791    792    792    791    791    792    792    791    792    790    792    792    790    792    792    792    792    791    792    792    792    792    792    792    791    791    792    792    792    792    792    791    792    792    792    792    792    792    792    791    791    792    790    791    789    792    791    791    792    792    790    791    792    792    792    791    791    792    791    792    791    792    791    791    792    790    792    791    790    792    790    791    792    791    792    791    792    792    792    792    791    791    792    791    792    792    790    792    792    792    792    792    792    792    791    791    792    792    791    792    791    792    792    791    792    792    792    791    792    791    792    792    792    792    792    792    792    791    792    792    792    792    792    791    792    792    791    791    792    792    791    792    792    791    792    792    792    792    792    791    792    791    792    792    792    791    792    792    792    792    792    792    792    791    791    792    791    789    792    790    792    791    792    791    790    792    791    791    791    792    792    791    792    792    791    792    791    791    792    792    792    792    791    792    792    791    792    792    792    792    792    792    792    791    790    791    792    790    792    791    792    790    792    791    792    791    792    792    792    792    792    791    792    792    792    792    792    792    792    792    792    791    792    792    792    792    792    791    792    792    792    791    792    791    792    792    792    792    792    790    792    792    792    790    791    792    792    792    792    792    792    792    791    790    791    792    791    792    792    792    791    792    792    791    791    791    792    791    791    790    792    792    792    792    792    791    792    792    792    792    792    792    792    792    792    792    792    792    791    792    792    792    792    792    792    792    792    791    792    791    792    791    792    792    791    792    789    792    792    791    791    791    791    792    792    792    792    792    792    791    792    791    791    792    791    792    792    791    791    792    791    792    792    792    791    792    791    792    792    792    792    792    790    792    792    792    792    792    792    792    790    792    792    791    791    790    791    792    792    792    792    792    791    791    792    792    792    791    792    791    792    790    791    791    792    792    791    792    791    792    792    792    792    791    791    791    792    792    792    792    792    792    792    792    792    792    791    790    792    792    792    792    790    792    792    792    790    791    792    791    784    792    791    791    792    791    792    792    792    792    792    792    791    792    792    791    792    791    792    792    791    791    792    792    792    792    792    792    791    790    792    791    792    792    792    791    792    792    792    791    792    792    792    792    792    792    792    791    791    790    791    792    791    792    792    792    791    791    790    791    792    792    792    792    792    792    791    791    792    792    790    792    791    791    791    792    792    792    792    791    791    792    792    791    792    792    791    792    792    791    792    792    791    792    792    792    792    792    792    791    792    792    792    791    792    791    791    792    792    792    792    792    792    792    792    792    792    792    792    791    791    792    791    792    791    792    791    792    791    792    792    792    792    792    791    791    792    792    792    792    792    792    790    792    792    791    791    791    791    792    790    791    790    790    791    791    792    792    791    790    791    791    791    792    792    792    792    792    792    792    792    791    791    791    792    792    792    792    789    792    791    792    792    791    792    791    792    791    791    792    792    791    792    791    791    792    792    792    792    792    792    792    791    791    791    792    792    792    792    791    792    792    791    792    791    792    791    791    792    792    791    792    792    792    791    792    792    792    792    792    792    792    791    792    792    792    791    792    792    791    792    792    791    792    790    792    790    790    792    791    792    792    791    792    792    791    791    792    792    790    791    792    792
 1.00000E-06    791    792    791    792    791    792    790    792    791    790    792    792    791    791    792    792    791    790    790    791    792    791    791    791    791    792    792    791    792    791    792    792    792    792    791    791    792    792    791    792    792    791    790    791    792    791    792    792    790    791    790    792    792    792    791    790    792    791    791    792    792    792    792    792    792    790    791    791    792    792    791    790    792    792    792    791    791    792    791    792    792    792    791    790    792    792    791    791    791    792    792    791    791    792    792    792    792    792    792    792    791    790    791    791    791    791    790    791    792    791    792    791    790    792    792    791    792    790    792    792    792    792    792    792    791    791    792    792    791    791    792    792    792    791    790    792    791    792    792    790    791    790    792    792    792    792    791    791    792    792    790    792    790    792    792    792    792    792    790    791    791    792    791    792    790    791    792    791    792    792    791    792    792    792    791    791    792    792    791    792    792    791    792    790    791    792    791    791    791    792    792    791    791    791    792    791    791    791    792    791    791    791    791    791    791    789    791    792    791    792    791    792    790    792    791    792    791    791    791    792    792    792    789    791    792    791    791    791    792    791    791    791    790    792    792    792    790    791    791    791    790    792    790    792    792    791    791    792    791    790    790    792    790    791    792    791    790    791    792    792    792    791    792    791    792    792    790    790    792    792    792    792    792    792    792    792    792    791    792    791    791    791    792    792    792    792    792    792    792    792    792    790    791    792    791    791    791    792    792    792    790    792    792    792    791    792    792    790    790    792    792    792    792    792    792    791    791    790    791    792    791    791    791    792    790    790    789    791    792    792    791    791    792    792    791    792    790    792    792    790    792    792    792    792    791    792    792    792    792    792    792    791    791    792    792    792    792    792    791    792    792    792    792    792    792    792    791    791    792    790    791    789    792    791    791    792    792    790    791    792    792    792    791    791    792    791    792    791    792    791    791    792    790    792    791    790    792    790    791    792    791    792    791    792    792    792    792    791    791    792    791    792    792    790    792    792    792    792    792    792    792    791    791    792    792    791    792    791    792    792    792    792    792    792    791    792    791    792    792    792    792    792    792    792    791    792    792    792    792    792    791    792    792    791    791    792    792    791    792    792    791    792    792    792    792    792    791    792    791    792    792    792    791    792    792    792    792    792    792    792    791    791    792    791    789    792    791    792    791    792    791    790    792    791    791    791    792    792    791    792    792    791    792    791    791    792    792    792    792    791    792    792    791    792    792    792    792    792    792    792    791    790    791    792    790    792    791    792    790    792    791    792    791    792    792    792    792    792    791    792    792    792    792    792    792    792    792    792    791    792    792    792    792    792    791    792    792    792    791    792    791    792    792    792    792    792    790    792    792    792    790    791    792    792    792    792    792    792    792    791    790    791    792    791    792    792    792    791    792    792    791    791    791    792    791    791    790    792    792    792    792    792    791    792    792    792    792    792    792    792    792    792    792    792    792    791    792    792    792    792    792    792    792    792    791    792    791    792    791    792    792    791    792    789    792    792    791    791    791    791    792    792    792    792    792    792    791    792    791    791    792    791    792    792    791    791    792    791    792    792    792    791    792    791    792    792    792    792    792    790    792    792    792    792    792    792    792    790    792    792    791    791    790    791    792    792    792    792    792    791    791    792    792    792    791    792    791    792    790    791    791    792    792    791    792    791    792    792    792    792    791    791    791    792    792    792    792    792    792    792    792    792    792    791    790    792    792    792    792    790    792    792    792    790    791    792    791    791    792    791    791    792    791    792    792    792    792    792    792    791    792    792    791    792    791    792    792    791    791    792    792    792    792    792    792    791    790    792    791    792    792    792    791    792    792    792    791    792    792    792    792    792    792    792    791    791    790    791    792    791    792    792    792    791    791    790    791    792    792    792    792    792    792    791    791    792    792    790    792    791    791    791    792    792    792    792    791    791    792    792    791    792    792    791    792    792    791    792    792    791    792    792    792    792    792    792    791    792    792    792    791    792    791    791    792    792    792    792    792    792    792    792    792    792    792    792    791    791    792    791    792    791    792    791    792    791    792    792    792    792    792    791    791    792    792    792    792    792    792    790    792    792    791    791    791    791    792    790    791    790    790    791    791    792    792    791    790    791    791    791    792    792    792    792    792    792    792    792    791    791    791    792    792    792    792    789    792    791    792    792    791    792    791    792    791    791    792    792    791    792    791    791    792    792    792    792    792    792    792    791    791    791    792    792    792    792    791    792    792    791    792    791    792    791    791    792    792    791    792    792    792    791    792    792    792    792    792    792    792    791    792    792    792    791    792    792    791    792    792    791    792    790    792    790    790    792    791    792    792    791    792    792    791    791    792    792    790    791    792    792
 1.00000E-06    791    792    791    792    791    792    790    792    791    790    792    792    791    791    792    792    791    790    790    791    792    791    791    791    791    792    792    791    792    791    792    792    792    792    791    791    792    792    791    792    792    791    790    791    792    791    792    792    790    791    790    792    792    792    791    790    792    791    791    792    792    792    792    792    792    790    791    791    792    792    791    790    792    792    792    791    791    792    791    792    792    792    791    790    792    792    791    791    791    792    792    791    791    792    792    792    792    792    792    792    791    790    791    791    791    791    790    791    792    791    792    791    461    792    792    791    792    790    792    792    792    792    792    792    791    791    792    792    791    791    792    792    792    791    790    792    791    792    792    791    791    790    792    792    792    792    791    791    792    792    461    792    790    792    792    792    792    792    790    791    791    792    791    792    790    791    792    791    792    792    791    792    792    792    791    791    792    792    791    792    792    791    792    790    791    792    791    791    791    792    792    791    791    791    792    791    791    791    792    791    791    791    791    791    791    789    791    792    791    792    791    792    790    792    791    792    791    791    791    792    792    792    789    791    792    791    791    791    792    791    791    791    790    792    792    792    790    791    791    791    790    792    790    792    792    791    791    792    791    790    790    792    790    791    792    791    790    791    792    792    792    791    792    791    792    792    790    790    792    792    792    792    792    792    792    792    792    791    792    791    791    791    792    792    792    792    792    792    792    792    792    790    791    792    791    791    791    792    792    792    790    792    792    792    791    792    792    790    790    792    792    792    792    792    792    792    791    790    791    792    791    791    791    792    790    790    789    791    792    792    791    791    792    792    791    792    790    792    792    790    792    792    792    792    791    792    792    792    792    792    792    791    791    792    792    792    792    792    791    792    792    792    792    792    792    792    791    791    792    790    791    789    792    791    791    792    792    790    791    792    792    792    791    791    792    791    792    791    792    791    791    792    790    792    791    790    792    790    791    792    791    792    791    792    792    792    792    791    791    792    791    792    792    790    792    792    792    792    792    792    792    791    791    792    792    791    792    791    792    792    792    792    792    792    791    792    791    792    792    792    792    792    792    792    791    792    792    792    792    792    791    792    792    791    791    792    792    791    792    792    791    792    792    792    792    792    791    792    791    792    792    792    791    792    792    792    792    792    792    792    791    791    792    791    789    792    791    792    791    792    791    790    792    791    791    791    792    792    791    792    792    791    792    791    791    792    792    792    792    791    792    792    791    792    792    792    792    792    792    792    791    790    791    792    790    792    791    792    790    792    791    792    791    792    792    792    792    792    791    792    792    792    792    792    792    792    792    792    791    792    792    792    792    792    791    792    792    792    791    792    791    792    792    792    792    792    790    792    792    792    790    791    792    792    792    792    792    792    792    791    790    791    792    791    792    792    792    791    792    792    791    791    791    792    791    791    790    792    792    792    792    792    791    792    792    792    792    792    792    792    792    792    792    792    792    791    792    792    792    792    792    792    792    792    791    792    791    792    791    792    792    784    792    789    792    792    791    791    791    791    792    792    792    792    792    792    791    792    791    791    792    791    792    792    791    791    792    791    792    792    792    791    792    791    792    792    792    792    792    791    792    792    792    792    792    792    792    790    792    792    791    791    790    791    792    792    792    792    792    791    791    792    792    792    791    792    791    792    791    791    791    792    792    791    792    791    792    792    792    792    791    791    791    792    792    792    792    792    792    792    792    792    792    791    790    792    792    792    792    790    792    792    792    790    791    792    791    791    792    791    791    792    792    792    792    792    792    792    792    791    792    792    791    792    791    792    792    791    791    792    792    792    792    792    792    791    790    792    791    792    792    792    791    792    792    792    791    792    792    792    792    792    792    792    791    791    790    791    792    791    792    792    792    792    791    790    791    792    792    792    792    792    792    791    791    792    792    790    792    791    791    791    792    792    792    792    791    791    792    792    792    792    792    791    792    792    791    792    792    791    792    792    792    792    792    792    791    792    792    792    791    792    791    791    792    792    792    792    792    792    792    792    792    792    792    792    791    791    792    791    792    791    792    791    792    791    792    792    792    792    792    791    791    792    792    792    792    792    792    790    792    792    791    791    792    791    792    790    791    790    790    791    791    792    792    791    790    791    791    791    792    792    792    792    792    792    792    792    791    791    791    792    792    792    792    789    792    791    792    792    791    792    791    792    791    791    792    792    791    792    791    791    792    792    792    792    792    792    792    791    791    791    792    792    792    792    791    792    792    791    792    791    792    791    791    792    792    791    792    792    792    791    792    792    792    792    792    792    792    791    792    792    792    791    792    792    791    792    792    791    792    790    792    790    790    792    791    792    792    791    792    792    791    791    792    792    790    791    792    792
 1.00000E-06    784    792    791    792    791    792    790    792    791    790    792    792    791    791    792    792    791    790    790    791    792    791    791    791    791    792    792    791    792    791    792    792    792    792    791    791    792    792    791    792    792    791    790    791    792    791    792    792    790    791    790    792    792    792    791    790    792    791    791    792    792    792    792    792    792    790    791    791    792    792    791    790    792    792    792    791    791    792    791    792    792    792    791    790    792    792    791    791    791    792    792    791    791    792    792    792    792    792    792    792    791    790    791    791    791    791    790    791    792    791    792    791    791    792    792    791    792    790    792    792    792    792    792    792    791    791    792    792    791    791    792    792    792    791    790    792    791    792    792    791    791    790    792    792    792    792    791    791    792    792    791    792    790    792    792    792    792    792    790    791    791    792    791    792    790    791    792    791    792    792    791    792    792    792    791    791    792    792    791    792    792    791    792    790    791    792    791    791    791    792    792    791    792    791    792    791    791    791    792    791    791    791    791    791    791    789    791    792    791    792    791    792    790    792    791    792    791    791    791    792    792    792    789    791    792    791    791    791    792    791    791    791    790    792    792    792    790    791    791    791    790    792    790    792    792    791    791    792    791    790    790    792    790    791    792    791    790    791    792    792    792    791    792    792    792    792    790    790    792    792    792    792    792    792    792    792    792    791    792    791    791    791    792    792    792    792    792    792    792    792    792    790    791    792    791    791    791    792    792    792    790    792    792    792    791    792    792    790    790    792    792    792    792    792    792    792    791    790    791    792    791    791    792    792    790    790    789    791    792    792    791    792    792    792    791    792    790    792    792    790    792    792    792    792    791    792    792    792    792    792    792    791    791    792    792    792    792    792    791    792    792    792    792    792    792    792    791    791    792    790    792    789    792    791    791    792    792    790    791    792    792    792    791    791    792    791    792    791    792    791    791    792    790    792    791    790    792    790    791    792    791    792    791    792    792    792    792    791    791    792    791    792    792    790    792    792    792    792    792    792    792    791    791    792    792    791    792    791    792    792    792    792    792    792    791    792    791    792    792    792    792    792    792    792    791    792    792    792    792    792    791    792    792    791    791    792    792    791    792    792    791    792    792    792    792    792    791    792    791    792    792    792    791    792    792    792    792    792    792    792    791    791    792    791    789    792    791    792    791    792    791    790    792    791    791    791    792    792    791    792    792    791    792    791    791    792    792    792    792    791    792    792    791    792    792    792    792    792    792    792    791    790    791    792    790    792    791    792    790    792    791    792    791    792    792    792    792    792    791    792    792    792    792    792    792    792    792    792    791    792    792    792    792    792    791    792    792    792    791    792    791    792    792    792    792    792    790    792    792    792    790    791    792    792    792    792    792    792    792    791    790    791    792    791    792    792    792    791    792    792    791    791    791    792    791    791    790    792    792    792    792    792    791    792    792    792    792    792    792    792    792    792    792    792    792    791    792    792    792    792    792    792    792    792    791    792    791    792    791    792    792    791    792    789    792    792    791    791    791    791    792    792    792    792    792    792    791    792    791    791    792    791    792    792    791    791    792    791    792    792    792    791    792    791    792    792    792    792    792    791    792    792    792    792    792    792    792    790    792    792    791    791    790    791    792    792    792    792    792    791    791    792    792    792    791    792    791    792    791    791    791    792    792    791    792    791    792    792    792    792    791    791    791    792    792    792    792    792    792    792    792    792    792    791    790    792    792    792    792    790    792    792    792    790    791    792    791    792    792    791    791    792    792    792    792    792    792    792    792    791    792    792    791    792    791    792    792    791    791    792    792    792    792    792    792    791    790    792    791    792    792    792    791    792    792    792    791    792    792    792    792    792    792    792    791    791    790    791    792    791    792    792    792    792    791    790    791    792    792    792    792    792    792    791    791    792    792    790    792    791    792    791    792    792    792    792    791    791    792    792    792    792    792    791    792    792    791    792    792    791    792    792    792    792    792    792    791    792    792    792    791    792    791    791    792    792    792    792    792    792    792    792    792    792    792    792    791    791    792    791    792    791    792    791    792    791    792    792    792    792    792    791    791    792    792    792    792    792    792    790    792    792    791    791    792    791    792    790    791    790    790    792    791    792    792    791    790    791    791    791    792    792    792    792    792    792    792    792    791    791    791    792    792    792    792    789    792    791    792    792    791    792    791    792    791    791    792    792    791    792    791    791    792    792    792    792    792    792    792    791    791    791    792    792    792    792    791    792    792    791    792    791    792    791    791    792    792    791    792    792    792    791    792    792    792    792    792    792    792    791    792    792    792    791    792    792    791    792    792    791    792    790    792    790    790    792    791    792    792    791    792    792    791    791    792    792    790    791    792    792
 1.00000E-06    784    792    791    792    791    792    790    792    791    790    792    792    791    791    792    792    791    790    790    791    792    791    791    791    791    792    792    791    792    791    792    792    792    792    791    791    792    792    791    792    792    791    790    791    792    791    792    792    790    791    790    792    792    792    791    790    792    791    791    792    792    792    792    792    792    790    791    791    792    792    791    790    792    792    792    791    791    792    791    792    792    792    791    790    792    792    791    791    791    792    792    791    791    792    792    792    792    792    792    792    791    790    791    791    791    791    790    791    792    791    792    791    791    792    792    791    792    790    792    792    792    792    792    792    791    791    792    792    791    791    792    792    792    791    790    792    791    792    792    791    791    790    792    792    792    792    791    791    792    792    791    792    790    792    792    792    792    792    790    791    791    792    791    792    790    791    792    791    792    792    791    792    792    792    791    791    792    792    791    792    792    791    792    790    791    792    791    791    791    792    792    791    792    791    792    791    791    791    792    791    791    791    791    791    791    789    791    792    791    792    791    792    790    792    791    792    791    791    791    792    792    792    790    791    792    791    791    791    792    791    791    791    790    792    792    792    790    792    791    791    790    792    790    792    792    791    791    792    791    790    790    792    790    791    792    791    790    791    792    792    792    791    792    792    792    792    790    790    792    792    792    792    792    792    792    792    792    791    792    791    791    791    792    792    792    792    792    792    792    792    792    790    791    792    791    791    791    792    792    792    790    792    792    792    791    792    792    790    790    792    792    792    792    792    792    792    791    790    791    792    791    791    792    792    790    790    789    791    792    792    791    792    792    792    791    792    790    792    792    790    792    792    792    792    791    792    792    792    792    792    792    791    791    792    792    792    792    792    791    792    792    792    792    792    792    792    791    791    792    790    792    789    792    791    791    792    792    790    791    792    792    792    791    791    792    791    792    791    792    791    791    792    790    792    791    790    792    790    791    792    791    792    791    792    792    792    792    791    791    792    791    792    792    790    792    792    792    792    792    792    792    791    791    792    792    791    792    791    792    792    792    792    792    792    791    792    791    792    792    792    792    792    792    792    791    792    792    792    792    792    791    792    792    791    791    792    792    791    792    792    791    792    792    792    792    792    791    792    791    792    792    792    791    792    792    792    792    792    792    792    791    791    792    791    789    792    791    792    791    792    791    790    792    791    791    791    792    792    791    792    792    791    792    791    791    792    792    792    792    791    792    792    791    792    792    792    792    792    792    792    791    790    791    792    790    792    791    792    791    792    791    792    791    792    792    792    792    792    791    792    792    792    792    792    792    792    792    792    791    792    792    792    792    792    791    792    792    792    792    792    791    792    792    792    792    792    790    792    792    792    790    791    792    792    792    792    792    792    792    791    790    791    792    791    792    792    792    791    792    792    791    791    791    792    791    791    790    792    792    792    792    792    791    792    792    792    792    792    792    792    792    792    792    792    792    791    792    792    792    792    792    792    792    792    791    792    791    792    791    792    792    791    792    789    792    792    791    791    791    791    792    792    792    792    792    792    791    792    791    791    792    791    792    792    791    791    792    791    792    792    792    791    792    791    792    792    792    792    792    791    792    792    792    792    792    792    792    790    792    792    791    791    790    791    792    792    792    792    792    791    791    792    792    792    791    792    791    792    791    792    791    792    792    791    792    791    792    792    792    792    791    791    791    792    792    792    792    792    792    792    792    792    792    791    790    792    792    792    792    790    792    792    792    790    791    792    791    792    792    791    791    792    792    792    792    792    792    792    792    791    792    792    792    792    791    792    792    791    791    792    792    792    792    792    792    791    790    792    791    792    792    792    791    792    792    792    791    792    792    792    792    792    792    792    791    791    790    791    792    791    792    792    792    792    791    790    791    792    792    792    792    792    792    791    791    792    792    791    792    791    792    791    792    792    792    792    791    791    792    792    792    792    792    791    792    792    791    792    792    791    792    792    792    792    792    792    791    792    792    792    791    792    791    791    792    792    792    792    792    792    792    792    792    792    792    792    791    791    792    791    792    791    792    791    792    791    792    792    792    792    792    791    791    792    792    792    792    792    792    790    792    792    791    791    792    791    792    790    792    790    790    792    791    792    792    791    790    791    791    791    792    792    792    792    792    792    792    792    791    791    791    792    792    792    792    789    792    791    792    792    791    792    792    792    791    791    792    792    791    792    791    791    792    792    792    792    792    792    792    791    791    791    792    792    792    792    791    792    792    791    792    791    792    791    791    792    792    791    792    792    792    791    792    792    792    792    792    792    792    791    792    792    792    791    792    792    791    792    792    791    792    790    792    790    790    792    791    792    792    791    792    792    791    791    792    792    790    791    792    792
 1.00000E-06    784    792    791    792    791    792    790    792    791    790    792    792    791    791    792    792    791    790    790    791    792    791    791    791    791    792    792    791    792    791    792    792    792    792    791    791    792    792    791    792    792    791    790    791    792    791    792    792    790    791    790    792    792    792    791    790    792    791    791    792    792    792    792    792    792    790    791    791    792    792    791    790    792    792    792    791    791    792    791    792    792    792    791    790    792    792    791    791    791    792    792    791    791    792    792    792    792    792    792    792    791    790    791    791    791    791    790    791    792    791    792    791    791    792    792    791    792    790    792    792    792    792    792    792    791    791    792    792    791    791    792    792    792    791    790    792    791    792    792    791    791    790    792    792    792    792    791    791    792    792    791    792    790    792    792    792    792    792    790    791    791    792    791    792    790    791    792    791    792    792    791    792    792    792    791    791    792    792    791    792    792    791    792    790    791    792    791    791    791    792    792    791    792    791    792    791    791    791    792    791    791    791    791    791    791    789    791    792    791    792    791    792    790    792    791    792    791    791    791    792    792    792    790    791    792    791    791    791    792    791    791    791    790    792    792    792    790    792    791    791    790    792    790    792    792    791    791    792    791    791    790    792    790    791    792    791    790    791    792    792    792    791    792    792    792    792    790    790    792    792    792    792    792    792    792    792    792    791    792    791    791    791    792    792    792    792    792    792    792    792    792    790    791    792    791    791    791    792    792    792    791    792    792    792    791    792    792    790    790    792    792    792    792    792    792    792    791    790    791    792    791    791    792    792    790    790    789    791    792    792    791    792    792    792    791    792    790    792    792    790    792    792    792    792    791    792    792    792    792    792    792    791    791    792    792    792    792    792    791    792    792    792    792    792    792    792    791    791    792    790    792    789    792    791    791    792    792    790    791    792    792    792    791    791    792    791    792    791    792    791    791    792    790    792    791    790    792    790    792    792    791    792    791    792    792    792    792    791    791    792    791    792    792    790    792    792    792    792    792    792    792    791    791    792    792    791    792    791    792    792    792    792    792    792    791    792    791    792    792    792    792    792    792    792    791    792    792    792    792    792    791    792    792    791    791    792    792    791    792    792    791    792    792    792    792    792    791    792    791    792    792    792    791    792    792    792    792    792    792    792    791    791    792    791    789    792    791    792    791    792    791    790    792    791    791    791    792    792    792    792    792    791    792    792    791    792    792    792    792    791    792    792    791    792    792    792    792    792    792    792    791    790    791    792    790    792    791    792    791    792    791    792    791    792    792    792    792    792    791    792    792    792    792    792    792    792    792    792    791    792    792    792    792    792    791    792    792    792    792    792    791    792    792    792    792    792    790    792    792    792    790    791    792    792    792    792    792    792    792    791    791    791    792    791    792    792    792    791    792    792    791    791    791    792    791    791    790    792    792    792    792    792    791    792    792    792    792    792    792    792    792    792    792    792    792    791    792    792    792    792    792    792    792    792    791    792    791    792    791    792    792    791    792    789    792    792    791    791    791    791    792    792    792    792    792    792    791    792    791    791    792    791    792    792    791    791    792    791    792    792    792    791    792    791    792    792    792    792    792    791    792    792    792    792    792    792    792    790    792    792    791    791    790    791    792    792    792    792    792    791    791    792    792    792    791    792    791    792    791    792    791    792    792    791    792    791    792    792    792    792    791    791    791    792    792    792    792    792    792    792    792    792    792    791    790    792    792    792    792    790    792    792    792    790    791    792    791    792    792    791    791    792    792    792    792    792    792    792    792    791    792    792    792    792    791    792    792    791    791    792    792    792    792    792    792    791    791    792    791    792    792    792    791    792    792    792    791    792    792    792    792    792    792    792    791    791    790    791    792    791    792    792    792    792    791    790    791    792    792    792    792    792    792    791    791    792    792    791    792    791    792    791    792    792    792    792    791    791    792    792    792    792    792    791    792    792    791    792    792    792    792    792    792    792    792    792    791    792    792    792    791    792    791    791    792    792    792    792    792    792    792    792    792    792    792    792    791    791    792    791    792    791    792    791    792    791    792    792    792    792    792    791    791    792    792    792    792    792    792    790    792    792    791    791    792    791    792    790    792    790    790    792    792    792    792    791    790    791    791    791    792    792    792    792    792    792    792    792    791    791    791    792    792    792    792    789    792    791    792    792    791    792    792    792    791    791    792    792    791    792    791    791    792    792    792    792    792    792    792    791    791    791    792    792    792    792    791    792    792    791    792    791    792    791    791    792    792    791    792    792    792    791    792    792    792    792    792    792    792    791    792    792    792    791    792    792    791    792    792    791    792    790    792    790    790    792    791    792    792    791    792    792    791    791    792    792    790    791    792    792
 1.00000E-06    791    792    791    792    791    792    790    792    791    790    792    792    791    791    792    792    791    790    790    791    792    791    791    791    791    792    792    791    792    791    792    792    792    792    791    791    792    792    791    792    792    791    790    791    792    791    792    792    790    791    790    792    792    792    791    790    792    791    791    792    792    792    792    792    792    790    791    791    792    792    791    790    792    792    792    791    791    792    791    792    792    792    791    790    792    792    791    791    791    792    792    791    791    792    792    792    792    792    792    792    791    790    791    791    791    791    790    791    792    791    792    791    791    792    792    791    792    790    792    792    792    792    792    792    791    791    792    792    791    791    792    792    792    791    790    792    791    792    792    791    791    790    792    792    792    792    791    791    792    792    791    792    790    792    792    792    792    792    790    791    791    792    791    792    790    791    792    791    792    792    791    792    792    792    791    791    792    792    791    792    792    791    792    790    791    792    791    791    791    792    792    791    792    791    792    791    791    791    792    791    791    791    791    791    791    789    791    792    791    792    791    792    790    792    791    792    791    791    791    792    792    792    790    791    792    791    791    791    792    791    791    792    790    792    792    792    790    792    791    791    790    792    790    792    792    791    791    792    791    791    790    792    790    791    792    791    790    791    792    792    792    791    792    792    792    792    790    790    792    792    792    792    792    792    792    792    792    791    792    791    791    791    792    792    792    792    792    792    792    792    792    790    791    792    791    792    791    792    792    792    791    792    792    792    791    792    792    790    790    792    792    792    792    792    792    792    791    790    791    792    791    791    792    792    790    790    789    791    792    792    791    792    792    792    791    792    790    792    792    790    792    792    792    792    791    792    792    792    792    792    792    791    791    792    792    792    792    792    791    792    792    792    792    792    792    792    791    791    792    790    792    789    792    791    791    792    792    790    791    792    792    792    791    791    792    791    792    791    792    791    791    792    790    792    791    791    792    790    792    792    791    792    791    792    792    792    792    791    791    792    791    792    792    790    792    792    792    792    792    792    792    791    791    792    792    791    792    791    792    792    792    792    792    792    791    792    791    792    792    792    792    792    792    792    791    792    792    792    792    792    791    792    792    791    791    792    792    791    792    792    791    792    792    792    792    792    791    792    791    792    792    792    791    792    792    792    792    792    792    792    791    791    792    791    789    792    791    792    791    792    791    790    792    791    791    791    792    792    792    792    792    791    792    792    791    792    792    792    792    791    792    792    791    792    792    792    792    792    792    792    791    790    791    792    790    792    791    792    791    792    791    792    791    792    792    792    792    792    791    792    792    792    792    792    792    792    792    792    791    792    792    792    792    792    791    792    792    792    792    792    791    792    792    792    792    792    790    792    792    792    790    791    792    792    792    792    792    792    792    791    791    791    792    791    792    792    792    791    792    792    791    791    791    792    791    791    790    792    792    792    792    792    792    792    792    792    792    792    792    792    792    792    792    792    792    791    792    792    792    792    792    792    792    792    791    792    791    792    791    792    792    791    792    789    792    792    791    791    791    791    792    792    792    792    792    792    791    792    791    791    792    791    792    792    791    791    792    791    792    792    792    791    792    791    792    792    792    792    792    791    792    792    792    792    792    792    792    790    792    792    791    791    790    791    792    792    792    792    792    791    791    792    792    792    791    792    791    792    791    792    791    792    792    791    792    791    792    792    792    792    791    791    791    792    792    792    792    792    792    792    792    792    792    791    790    792    792    792    792    790    792    792    792    790    792    792    791    792    792    791    791    792    792    792    792    792    792    792    792    791    792    792    792    792    791    792    792    791    791    792    792    792    792    792    792    791    791    792    791    792    792    792    791    792    792    792    791    792    792    792    792    792    792    792    791    791    790    791    792    791    792    792    792    792    791    790    791    792    792    792    792    792    792    791    791    792    792    791    792    791    792    791    792    792    792    792    791    791    792    792    792    792    792    791    792    792    791    792    792    792    792    792    792    792    792    792    791    792    792    792    791    792    791    791    792    792    792    792    792    792    792    792    792    792    792    792    791    791    792    791    792    791    792    791    792    791    792    792    792    792    792    791    791    792    792    792    792    792    792    790    792    792    791    791    792    791    792    790    792    790    790    792    792    792    792    791    790    791    791    791    792    792    792    792    792    792    792    792    791    791    791    792    792    792    792    789    792    791    792    792    791    792    792    792    791    791    792    792    791    792    791    791    792    792    792    792    792    792    792    791    791    791    792    792    792    792    791    792    792    791    792    791    792    791    791    792    792    791    792    792    792    791    792    792    792    792    792    792    792    791    792    792    792    791    792    792    791    792    792    791    792    790    792    790    790    792    791    792    792    791    792    792    791    791    792    792    790    791    792    792
 1.00000E-06    791    792    791    792    791    792    790    792    791    790    792    792    791    791    792    792    791    790    790    791    792    791    791    791    791    792    792    791    792    791    792    792    792    792    791    791    792    792    791    792    792    791    790    791    792    791    792    792    790    791    790    792    792    792    791    790    792    791    791    792    792    792    792    792    792    790    791    791    792    792    791    790    792    792    792    791    791    792    791    792    792    792    791    790    792    792    791    791    791    792    792    792    791    792    792    792    792    792    792    792    791    790    791    791    791    791    790    791    792    791    792    791    791    792    792    791    792    790    792    792    792    792    792    792    791    791    792    792    791    791    792    792    792    791    790    792    791    792    792    791    791    790    792    792    792    792    791    791    792    792    791    792    790    792    792    792    792    792    791    791    791    792    791    792    790    791    792    791    792    792    791    792    792    792    791    791    792    792    791    792    792    791    792    461    791    792    791    791    791    792    792    791    792    791    792    791    791    791    792    791    791    791    791    791    791    789    791    792    791    792    791    792    790    792    791    792    791    791    791    792    792    792    790    791    792    791    791    791    792    791    791    792    790    792    792    792    790    792    791    791    790    792    790    792    792    791    791    792    791    791    790    792    790    791    792    791    790    791    792    792    792    791    792    792    792    792    790    790    792    792    792    792    792    792    792    792    792    791    792    791    791    791    792    792    792    792    792    792    792    792    792    790    792    792    791    792    791    792    792    792    792    792    792    792    791    792    792    790    790    792    792    792    792    792    792    792    791    790    791    792    791    791    792    792    790    790    789    792    792    792    791    792    792    792    791    792    790    792    792    790    792    792    792    792    791    792    792    792    792    792    792    791    791    792    792    792    792    792    791    792    792    792    792    792    792    792    791    791    792    790    792    789    792    791    791    792    792    790    791    792    792    792    791    791    792    791    792    791    792    791    791    792    790    792    791    791    792    790    792    792    791    792    791    792    792    792    792    791    791    792    791    792    792    790    792    792    792    792    792    792    792    791    791    792    792    791    792    791    792    792    792    792    792    792    791    792    791    792    792    792    792    792    792    792    791    792    792    792    792    792    791    792    792    791    791    792    792    791    792    792    791    792    792    792    792    792    791    792    791    792    792    792    791    792    792    792    792    792    792    792    791    791    792    791    789    792    791    792    791    792    791    791    792    791    791    791    792    792    792    792    792    791    792    792    791    792    792    792    792    791    792    792    791    792    792    792    792    792    792    792    791    790    791    792    790    792    791    792    791    792    791    792    791    792    792    792    792    792    791    792    792    792    792    792    792    792    792    792    791    792    792    792    792    792    791    792    792    792    792    792    791    792    792    792    792    792    790    792    792    792    790    791    792    792    792    792    792    792    792    791    791    791    792    791    792    792    792    791    792    792    791    791    791    792    791    791    790    792    792    792    792    792    792    792    792    792    792    792    792    792    792    792    792    792    792    791    792    792    792    792    792    792    792    792    791    792    791    792    791    792    792    791    792    789    792    792    791    791    791    791    792    792    792    792    792    792    791    792    791    791    792    791    792    792    791    791    792    791    792    792    792    791    792    791    792    792    792    792    792    791    792    792    792    792    792    792    792    790    792    792    791    791    790    791    792    792    792    792    792    791    791    792    792    792    791    792    791    792    792    792    791    792    792    791    792    791    792    792    792    792    791    791    791    792    792    792    792    792    792    792    792    792    792    791    790    792    792    792    792    790    792    792    792    790    792    792    791    792    792    791    791    792    792    792    792    792    792    792    792    791    792    792    792    792    791    792    792    791    791    792    792    792    792    792    792    791    791    792    791    792    792    792    791    792    792    792    791    792    792    792    792    792    792    792    791    791    790    791    792    791    792    792    792    792    791    790    791    792    792    792    792    792    792    791    791    792    792    791    792    791    792    791    792    792    792    792    791    791    792    792    792    792    792    791    792    792    791    792    792    792    792    792    792    792    792    792    791    792    792    792    791    792    791    791    792    792    792    792    792    792    792    792    792    792    792    792    791    791    792    791    792    791    792    791    792    791    792    792    792    792    792    791    791    792    792    792    792    792    792    790    792    792    791    791    792    791    792    790    792    790    790    792    792    792    792    791    790    791    791    791    792    792    792    792    792    792    792    792    791    791    791    792    792    792    792    789    792    791    792    792    791    792    792    792    791    791    792    792    791    792    791    791    792    792    792    792    792    792    792    791    791    791    792    792    792    792    791    792    792    791    792    791    792    791    791    792    792    791    792    792    792    791    792    792    792    792    792    792    792    791    792    792    792    791    792    792    791    792    792    791    792    790    792    790    790    792    791    792    792    791    792    792    791    791    792    792    790    791    792    792
 1.00000E-06    791    792    792    792    791    792    790    792    791    790    792    792    791    791    792    792    791    790    790    791    792    792    791    791    791    792    792    791    792    791    792    792    792    792    791    791    792    792    791    792    792    791    790    791    792    791    792    792    790    791    790    792    792    792    791    790    792    791    791    792    792    792    792    792    792    790    791    791    792    792    791    790    792    792    792    791    791    792    791    792    792    792    791    790    792    792    791    791    791    792    792    792    791    792    792    792    792    792    792    792    791    790    791    791    791    791    790    791    792    791    792    791    791    792    792    791    792    790    792    792    792    792    792    792    791    791    792    792    791    791    792    792    792    791    790    792    791    792    792    791    791    790    792    792    792    792    791    791    792    792    791    792    790    792    792    792    792    792    791    791    791    792    791    792    790    791    792    791    792    792    791    792    792    792    791    791    792    792    791    792    792    791    792    791    791    792    791    791    791    792    792    791    792    791    792    791    791    791    792    791    791    791    791    791    791    789    791    792    791    792    791    792    790    792    791    792    791    791    791    792    792    792    790    791    792    791    791    791    792    791    791    792    790    792    792    792    791    792    791    791    790    792    790    792    792    791    791    792    791    791    790    792    790    791    792    791    790    791    792    792    792    791    792    792    792    792    790    790    792    792    792    792    792    792    792    792    792    791    792    791    791    791    792    792    792    792    792    792    792    792    792    790    792    792    791    792    791    792    792    792    792    792    792    792    791    792    792    790    790    792    792    792    792    792    792    792    791    790    791    792    791    791    792    792    791    790    789    792    792    792    791    792    792    792    791    792    791    792    792    790    792    792    792    792    791    792    792    792    792    792    792    791    791    792    792    792    792    792    791    792    792    792    792    792    792    792    791    791    792    790    792    789    792    791    791    792    792    790    791    792    792    792    791    791    792    791    792    791    792    791    791    792    790    792    791    791    792    790    792    792    791    792    791    792    792    792    792    791    791    792    791    792    792    790    792    792    792    792    792    792    792    791    791    792    792    791    792    791    792    792    792    792    792    792    791    792    791    792    792    792    792    792    792    792    791    792    792    792    792    792    791    792    792    791    791    792    792    791    792    792    791    792    792    792    792    792    791    792    791    792    792    792    791    792    792    792    792    792    792    792    791    791    792    791    789    792    791    792    791    792    791    791    792    791    791    791    792    792    792    792    792    791    792    792    791    792    792    792    792    791    792    792    791    792    792    792    792    792    792    792    791    790    791    792    790    792    791    792    791    792    791    792    791    792    792    792    792    792    791    792    792    792    792    792    792    792    792    792    791    792    792    792    792    792    791    792    792    792    792    792    791    792    792    792    792    792    790    792    792    792    790    791    792    792    792    792    792    792    792    791    791    791    792    791    792    792    792    791    792    792    791    791    791    792    791    791    790    792    792    792    792    792    792    792    792    792    792    792    792    792    792    792    792    792    792    791    792    792    792    792    792    792    792    792    791    792    791    792    791    792    792    791    792    789    792    792    791    791    791    791    792    792    792    792    792    792    791    792    791    791    792    791    792    792    791    791    792    791    792    792    792    791    792    791    792    792    792    792    792    791    792    792    792    792    792    792    792    790    792    792    791    791    790    791    792    792    792    792    792    791    791    792    792    792    791    792    791    792    792    792    791    792    792    791    792    791    792    792    792    792    791    791    791    792    792    792    792    792    792    792    792    792    792    791    790    792    792    792    792    790    792    792    792    790    792    792    791    792    792    791    791    792    792    792    792    792    792    792    792    791    792    792    792    792    791    792    792    791    791    792    792    792    792    792    792    791    791    792    791    792    792    792    791    792    792    792    791    792    792    792    792    792    792    792    791    791    790    791    792    791    792    792    792    792    791    790    791    792    792    792    792    792    792    791    791    792    792    791    792    791    792    791    792    792    792    792    791    791    792    792    792    792    792    791    792    792    791    792    792    792    792    792    792    792    792    792    791    792    792    792    791    792    791    791    792    792    792    792    792    792    792    792    792    792    792    792    791    791    792    791    792    791    792    791    792    791    792    792    792    792    792    791    791    792    792    792    792    792    792    790    792    792    791    791    792    791    792    790    792    790    790    792    792    792    792    791    790    791    791    791    792    792    792    792    792    792    792    792    792    791    791    792    792    792    792    789    792    791    792    792    791    792    792    792    791    791    792    792    791    792    791    791    792    792    792    792    792    792    792    791    791    791    792    792    792    792    791    792    792    791    792    791    792    791    791    792    792    791    792    792    792    791    792    792    792    792    792    792    792    791    792    792    792    791    792    792    791    792    792    791    792    791    792    790    790    792    791    792    792    791    792    792    791    791    792    792    790    791    792    792
 1.00000E-06    791    792    792    792    791    792    790    792    791    790    792    792    791    791    792    792    791    790    790    791    792    792    791    791    791    792    792    791    792    791    792    792    792    792    791    791    792    792    791    792    792    791    790    791    792    791    792    792    790    791    790    792    792    792    791    790    792    791    791    792    792    792    792    792    792    790    791    791    792    792    791    790    792    792    792    791    791    792    791    792    792    792    791    790    792    792    791    791    791    792    792    792    791    792    792    792    792    792    792    792    791    790    791    791    791    791    790    791    792    791    792    791    791    792    792    791    792    790    792    792    792    792    792    792    791    791    792    792    791    791    792    792    792    791    790    792    791    792    792    791    791    790    792    792    792    792    791    791    792    792    791    792    790    792    792    792    792    792    791    791    791    792    791    792    790    791    792    791    792    792    791    792    792    792    791    791    792    792    791    792    792    791    792    791    791    792    791    791    791    792    792    791    792    791    792    791    791    791    792    791    791    791    791    791    791    789    791    792    791    792    792    792    790    792    791    792    791    791    791    792    792    792    790    791    792    791    791    791    792    791    791    792    790    792    792    792    791    792    791    791    790    792    790    792    792    791    791    792    791    791    790    792    790    791    792    791    790    791    792    792    792    791    792    792    792    792    790    790    792    792    792    792    792    792    792    792    792    791    792    791    791    791    792    792    792    792    792    792    792    792    792    790    792    792    791    792    791    792    792    792    792    792    792    792    791    792    792    790    790    792    792    792    792    792    792    792    791    790    791    792    791    791    792    792    791    790    789    792    792    792    791    792    792    792    791    792    791    792    792    790    792    792    792    792    791    792    792    792    792    792    792    791    791    792    792    792    792    792    791    792    792    792    792    792    792    792    791    791    792    790    792    789    792    791    791    792    792    790    791    792    792    792    791    791    792    791    792    791    792    791    791    792    790    792    791    791    792    790    792    792    791    792    791    792    792    792    792    791    791    792    791    792    792    790    792    792    792    792    792    792    792    791    791    792    792    791    792    791    792    792    792    792    792    792    791    792    791    792    792    792    792    792    792    792    791    792    792    792    792    792    791    792    792    791    791    792    792    791    792    792    791    792    792    792    792    792    791    792    791    792    792    792    791    792    792    792    792    792    792    792    791    791    792    791    789    792    791    792    791    792    791    791    792    792    791    791    792    792    792    792    792    791    792    792    791    792    792    792    792    791    792    792    791    792    792    792    792    792    792    792    791    790    791    792    790    792    791    792    791    792    791    792    791    792    792    792    792    792    791    792    792    792    792    792    792    792    792    792    791    792    792    792    792    792    791    792    792    792    792    792    791    792    792    792    792    792    790    792    792    792    790    791    792    792    792    792    792    792    792    791    791    791    792    791    792    792    792    791    792    792    791    791    791    792    791    791    790    792    792    792    792    792    792    792    792    792    792    792    792    792    792    792    792    792    792    791    792    792    792    792    792    792    792    792    791    792    791    792    791    792    792    791    792    790    792    792    791    791    791    791    792    792    792    792    792    792    791    792    791    791    792    791    792    792    791    791    792    791    792    792    792    791    792    791    792    792    792    792    792    791    792    792    792    792    792    792    792    790    792    792    791    791    790    791    792    792    792    792    792    791    791    792    792    792    791    792    791    792    792    792    791    792    792    791    792    791    792    792    792    792    791    791    791    792    792    792    792    792    792    792    792    792    792    791    790    792    792    792    792    790    792    792    792    790    792    792    791    792    792    791    791    792    792    792    792    792    792    792    792    791    792    792    792    792    791    792    792    791    791    792    792    792    792    792    792    791    791    792    791    792    792    792    791    792    792    792    791    792    792    792    792    792    792    792    791    791    790    791    792    791    792    792    792    792    791    790    791    792    792    792    792    792    792    791    791    792    792    791    792    791    792    791    792    792    792    792    791    791    792    792    792    792    792    791    792    792    791    792    792    792    792    792    792    792    792    792    791    792    792    792    791    792    791    791    792    792    792    792    792    792    792    792    792    792    792    792    791    791    792    791    792    791    792    791    792    791    792    792    792    792    792    791    792    792    792    792    792    792    792    790    792    792    791    791    792    791    792    790    792    790    790    792    792    792    792    791    790    791    791    792    792    792    792    792    792    792    792    792    792    791    791    792    792    792    792    789    792    791    792    792    791    792    792    792    791    791    792    792    791    792    791    791    792    792    792    792    792    792    792    791    791    791    792    792    792    792    791    792    792    791    792    791    792    791    791    792    792    791    792    792    792    791    792    792    792    792    792    792    792    791    792    792    792    791    792    792    791    792    792    791    792    791    792    790    790    792    791    792    792    791    792    792    791    791    792    792    790    791    792    792
 1.00000E-06    791    792    792    792    791    792    790    792    791    790    792    792    791    791    792    792    791    791    790    791    792    792    791    791    791    792    792    791    792    791    792    792    792    792    791    791    792    792    791    792    792    791    790    791    792    791    792    792    790    791    790    792    792    792    791    790    792    791    792    792    792    792    792    792    792    790    791    791    792    792    791    790    792    792    792    791    791    792    791    792    792    792    791    790    792    792    791    791    791    792    792    792    791    792    792    792    792    792    792    792    791    790    791    791    791    791    790    791    792    791    792    791    791    792    792    791    792    790    792    792    792    792    792    792    791    791    792    792    791    784    792    792    792    791    790    792    791    792    792    791    791    790    792    792    792    792    791    791    792    792    791    792    790    792    792    792    792    792    791    791    791    792    791    792    790    791    792    791    792    792    791    792    792    792    791    791    792    792    791    792    792    791    792    791    791    792    791    791    791    792    792    791    792    791    792    791    791    791    792    791    791    791    791    791    791    789    791    792    791    792    792    792    790    792    791    792    791    791    791    792    792    792    790    791    792    791    791    791    792    791    791    792    790    792    792    792    791    792    791    791    790    792    790    792    792    791    791    792    791    791    790    792    790    791    792    791    790    791    792    792    792    791    792    792    792    792    790    790    792    792    792    792    792    792    792    792    792    791    792    791    791    791    792    792    792    792    792    792    792    792    792    790    792    792    791    792    791    792    792    792    792    792    792    792    791    792    792    783    790    792    792    792    792    792    792    792    791    790    791    792    791    791    792    792    791    790    789    792    792    792    791    792    792    792    791    792    791    792    792    790    792    792    792    792    791    792    792    792    792    792    792    791    791    792    792    792    792    792    791    792    792    792    792    792    792    792    791    791    792    790    792    789    792    791    791    792    792    790    791    792    792    792    791    791    792    791    792    791    792    791    791    792    791    792    791    791    792    790    792    792    791    792    791    792    792    792    792    791    791    792    791    792    792    790    792    792    792    792    792    792    792    791    791    792    792    791    792    792    792    792    792    792    792    792    791    792    791    792    792    792    792    792    792    792    791    792    792    792    792    792    791    792    792    791    791    792    792    791    792    792    791    792    792    792    792    792    791    792    791    792    792    792    791    792    792    792    792    792    792    792    791    791    792    791    789    792    791    792    791    792    791    791    792    792    791    791    792    792    792    792    792    791    792    792    791    792    792    792    792    791    792    792    791    792    792    792    792    792    792    792    791    790    791    792    790    792    791    792    791    792    791    792    791    792    792    792    792    792    791    792    792    792    792    792    792    792    792    792    791    792    792    792    792    792    791    792    792    792    792    792    791    792    792    792    792    792    790    792    792    792    790    791    792    792    792    792    792    792    792    791    791    791    792    791    792    792    792    791    792    792    791    791    791    792    791    791    790    792    792    792    792    792    792    792    792    792    792    792    792    792    792    792    792    792    792    791    792    792    792    792    792    792    792    792    791    792    791    792    791    792    792    791    792    790    792    792    791    791    791    791    792    792    792    792    792    792    791    792    791    791    792    791    792    792    791    791    792    791    792    792    792    791    792    791    792    792    792    792    792    791    792    792    792    792    792    792    792    790    792    792    792    791    790    791    792    792    792    792    792    791    791    792    792    792    791    792    791    792    792    792    791    792    792    791    792    791    792    792    792    792    791    791    791    792    792    792    792    792    792    792    792    792    792    791    790    792    792    792    792    790    792    792    792    790    792    792    791    792    792    791    791    792    792    792    792    792    792    792    792    791    792    792    792    792    791    792    792    791    791    792    792    792    792    792    792    791    791    792    791    792    792    792    791    792    792    792    791    792    792    792    792    792    792    792    791    791    790    791    792    791    792    792    792    792    791    790    791    792    792    792    792    792    792    791    791    792    792    791    792    791    792    791    792    792    792    792    791    791    792    792    792    792    792    791    792    792    791    792    792    792    792    792    792    792    792    792    791    792    792    792    791    792    791    791    792    792    792    792    792    792    792    792    792    792    792    792    791    791    792    791    792    791    792    791    792    791    792    792    792    792    792    791    792    792    792    792    792    792    792    790    792    792    791    791    792    791    792    790    792    790    790    792    792    792    792    791    790    791    791    792    792    792    792    792    792    792    792    792    792    791    791    792    792    792    792    789    792    791    792    792    791    792    792    792    791    791    792    792    791    792    791    791    792    792    792    792    792    792    792    791    791    791    792    792    792    792    791    792    792    791    792    791    792    791    791    792    792    791    792    792    792    791    792    792    792    792    792    792    792    791    792    792    792    791    792    792    791    792    792    791    792    791    792    790    790    792    791    792    792    791    792    792    791    791    792    792    790    791    792    792
 1.00000E-06    791    792    792    792    791    792    790    792    791    790    792    792    791    791    792    792    791    791    790    791    792    792    791    791    791    792    792    791    792    791    792    792    792    792    791    791    792    792    791    792    792    791    790    791    792    791    792    792    790    791    790    792    792    792    791    790    792    791    792    792    792    792    792    792    792    790    791    791    792    792    791    790    792    792    792    791    791    792    791    792    792    792    791    790    792    792    791    791    791    792    792    792    791    792    792    792    792    792    792    792    791    790    791    791    791    791    790    791    792    791    792    791    791    792    792    791    792    791    792    792    792    792    792    792    791    791    792    792    791    791    792    792    792    791    790    792    791    792    792    791    791    790    792    792    792    792    791    791    792    792    791    792    790    792    792    792    792    792    791    791    791    792    791    792    790    791    792    791    792    792    791    792    792    792    792    791    792    792    791    792    792    791    792    791    791    792    791    791    791    792    792    791    792    791    792    791    791    791    792    791    791    791    791    791    791    789    791    792    791    792    792    792    790    792    791    792    791    791    791    792    792    792    790    791    792    791    791    791    792    791    791    792    790    792    792    792    791    792    791    791    790    792    790    792    792    791    791    792    791    791    790    792    790    791    792    792    790    791    792    792    792    791    792    792    792    792    790    790    792    792    792    792    792    792    792    792    792    791    792    791    791    791    792    792    792    792    792    792    792    792    792    790    792    792    791    792    791    792    792    792    792    792    792    792    791    792    792    790    790    792    792    792    792    792    792    792    791    790    791    792    791    791    792    792    791    790    789    792    792    792    791    792    792    792    791    792    791    792    792    790    792    792    792    792    791    792    792    792    792    792    792    791    791    792    792    792    792    792    791    792    792    792    792    792    792    792    791    791    792    790    792    789    792    791    791    792    792    790    791    792    792    792    791    791    792    791    792    791    792    791    791    792    791    792    791    791    792    790    792    792    791    792    791    792    792    792    792    791    791    792    791    792    792    790    792    792    792    792    792    792    792    791    791    792    792    791    792    792    792    792    792    792    792    792    791    792    791    792    792    792    792    792    792    792    791    792    792    792    792    792    791    792    792    791    791    792    792    791    792    792    791    792    792    792    792    792    791    792    791    792    792    792    791    792    792    792    792    792    792    792    791    791    792    791    789    792    791    792    791    792    791    791    792    792    791    791    792    792    792    792    792    791    792    792    791    792    792    792    792    791    792    792    791    792    792    792    792    792    792    792    791    790    791    792    790    792    791    792    791    792    791    792    791    792    792    792    792    792    791    792    792    792    792    792    792    792    792    792    791    792    792    792    792    792    791    792    792    792    792    792    791    792    792    792    792    792    790    792    792    792    790    791    792    792    792    792    792    792    792    791    791    791    792    791    792    792    792    791    792    792    791    791    791    792    791    791    790    792    792    792    792    792    792    792    792    792    792    792    792    792    792    792    792    792    792    791    792    792    792    792    792    792    792    792    791    792    791    792    791    792    792    791    792    790    792    792    791    791    791    791    792    792    792    792    792    792    791    792    791    791    792    791    792    792    792    791    792    791    792    792    792    791    792    791    792    792    792    792    792    791    792    792    792    792    792    792    792    790    792    792    792    791    790    791    792    792    792    792    792    791    791    792    792    792    791    792    791    792    792    792    791    792    792    791    792    791    792    792    792    792    791    791    791    792    792    792    792    792    792    792    792    792    792    791    790    792    792    792    792    790    792    792    792    790    792    792    791    792    792    791    791    792    792    792    792    792    792    792    792    791    792    792    792    792    791    792    792    791    791    792    792    792    792    792    792    791    792    792    791    792    792    792    791    792    792    792    791    792    792    792    792    792    792    792    791    791    790    791    792    791    792    792    792    792    791    790    791    792    792    792    792    792    792    791    791    792    792    791    792    791    792    791    792    792    792    792    791    791    792    792    792    792    792    791    792    792    792    792    792    792    792    792    792    792    792    792    791    792    792    792    791    792    791    791    792    792    792    792    792    792    792    792    792    792    792    792    791    791    792    791    792    791    792    791    792    791    792    792    792    792    792    791    792    792    792    792    792    792    792    790    792    792    791    791    792    791    792    790    792    790    790    792    792    792    792    791    790    791    791    792    792    792    792    792    792    792    792    792    792    791    791    792    792    792    792    789    792    791    792    792    791    792    792    792    791    791    792    792    791    792    791    791    792    792    792    792    792    792    792    791    791    791    792    792    792    792    791    792    792    791    792    791    792    791    791    792    792    791    792    792    792    791    792    792    792    792    792    792    792    791    792    792    792    791    792    792    791    792    792    791    792    791    792    791    790    792    791    792    792    791    792    792    791    791    792    792    790    791    792    792
 1.00000E-06    791    792    792    792    791    792    790    792    791    790    792    792    791    791    792    792    791    791    790    791    792    792    791    791    791    792    792    791    792    791    792    792    792    792    791    791    792    792    791    792    792    791    790    791    792    791    792    792    790    791    790    792    792    792    791    790    792    792    792    792    792    792    792    792    792    790    791    791    792    792    791    790    792    792    792    791    791    792    791    792    792    792    791    790    792    792    791    791    791    792    792    792    791    792    792    792    792    792    792    792    791    790    791    791    791    791    790    791    792    791    792    791    791    792    792    791    792    791    792    792    792    792    792    792    791    791    792    792    791    791    792    792    792    791    790    792    791    792    792    791    791    790    792    792    792    792    791    791    792    792    791    792    790    792    792    792    792    792    791    791    791    792    791    792    790    791    792    791    792    792    791    792    792    792    792    791    792    792    791    792    792    791    792    791    791    792    791    791    791    792    792    791    792    791    792    791    791    791    792    791    791    791    791    791    791    789    791    792    791    792    792    792    791    792    791    792    791    791    791    792    792    792    790    791    792    791    791    462    792    791    791    792    790    792    792    792    791    792    791    791    790    792    790    792    792    791    791    792    791    791    790    792    790    791    792    792    790    791    792    792    792    791    792    792    792    792    790    791    792    792    792    792    792    792    792    792    792    791    792    791    791    791    792    792    792    792    792    792    792    792    792    790    792    792    791    792    791    792    792    792    792    792    792    792    791    792    792    790    790    792    792    792    792    792    792    792    791    790    791    792    791    791    792    792    791    790    789    792    792    792    791    792    792    792    791    792    791    792    792    790    792    792    792    792    791    792    792    792    792    792    792    791    791    792    792    792    792    792    791    792    792    792    792    792    792    792    791    791    792    790    792    789    792    791    791    792    792    790    791    792    792    792    791    791    792    791    792    791    792    791    791    792    791    792    791    791    792    790    792    792    791    792    791    792    792    792    792    791    791    792    791    792    792    790    792    792    792    792    792    792    792    791    791    792    792    791    792    792    792    792    792    792    792    792    791    792    791    792    792    792    792    792    792    792    791    792    792    792    792    792    791    792    792    791    791    792    792    791    792    792    791    792    792    792    792    792    791    792    791    792    792    792    791    792    792    792    792    792    792    792    791    791    792    791    789    792    792    792    791    792    791    791    792    792    791    791    792    792    792    792    792    791    792    792    791    792    792    792    792    792    792    792    791    792    792    792    792    792    792    792    791    790    791    792    790    792    791    792    791    792    791    792    791    792    792    792    792    792    791    792    792    792    792    792    792    792    792    792    791    792    792    792    792    792    791    792    792    792    792    792    791    792    792    792    792    792    790    792    792    792    790    791    792    792    792    792    792    792    792    791    791    791    792    791    792    792    792    791    792    792    791    791    791    792    791    791    790    792    792    792    792    792    792    792    792    792    792    792    792    792    792    792    792    792    792    791    792    792    792    792    792    792    792    792    791    792    791    792    791    792    792    791    792    790    792    792    791    791    791    791    792    792    792    792    792    792    791    792    791    791    792    791    792    792    792    791    792    791    792    792    792    791    792    791    792    792    792    792    792    791    792    792    792    792    792    792    792    790    792    792    792    791    790    791    792    792    792    792    792    791    791    792    792    792    791    792    791    792    792    792    791    792    792    791    792    791    792    792    792    792    791    791    791    792    792    792    792    792    792    792    792    792    792    791    790    792    792    792    792    790    792    792    792    790    792    792    791    792    792    791    791    792    792    792    792    792    792    792    792    791    792    792    792    792    791    792    792    791    791    792    792    792    792    792    792    791    792    792    791    792    792    792    791    792    792    792    791    792    792    792    792    792    792    792    791    791    790    791    792    791    792    792    792    792    791    790    791    792    792    792    792    792    792    791    791    792    792    791    792    791    792    791    792    792    792    792    791    791    792    792    792    792    792    791    792    792    792    792    792    792    792    792    792    792    792    792    791    792    792    792    791    792    791    791    792    792    792    792    792    792    792    792    792    792    792    792    791    791    792    791    792    791    792    791    792    791    792    792    792    792    792    791    792    792    792    792    792    792    792    790    792    792    791    791    792    791    792    790    792    790    790    792    792    792    792    791    790    791    791    792    792    792    792    792    792    792    792    792    792    791    791    792    792    792    792    789    792    791    792    792    791    792    792    792    791    791    792    792    791    792    791    791    792    792    792    792    792    792    792    791    791    784    792    792    792    792    791    792    792    791    792    791    792    791    791    792    792    791    792    792    792    791    792    792    792    792    792    792    792    791    792    792    792    791    792    792    791    792    792    791    792    791    792    791    790    792    791    792    792    791    792    792    791    791    792    792    790    791    792    792
 1.00000E-06    791    792    792    792    791    792    790    792    791    790    792    792    791    791    792    792    791    791    790    791    792    792    791    791    791    792    792    791    792    791    792    792    792    792    791    791    792    792    791    792    792    791    790    791    792    791    792    792    790    791    790    792    792    792    791    790    792    792    792    792    792    792    792    792    792    790    791    791    792    792    791    790    792    792    792    791    791    792    791    792    792    792    791    790    792    792    791    791    791    792    792    792    791    792    792    792    792    792    792    792    791    790    791    791    791    791    790    791    792    791    792    791    791    792    792    791    792    791    792    792    792    792    792    792    791    791    792    792    791    791    792    792    792    791    790    792    791    792    792    791    791    790    792    792    792    792    791    791    792    792    791    792    790    792    792    792    792    792    791    791    791    792    791    792    791    791    792    791    792    792    791    792    792    792    792    791    792    792    791    792    792    791    792    791    791    792    791    791    791    792    792    791    792    791    792    791    791    791    792    791    791    791    791    791    791    789    791    792    791    792    792    792    791    792    791    792    791    791    791    792    792    792    790    791    792    791    791    792    792    791    792    792    790    792    792    792    791    792    791    791    790    792    790    792    792    791    791    792    791    791    790    792    790    791    792    792    790    791    792    792    792    791    792    792    792    792    791    791    792    792    792    792    792    792    792    792    792    791    792    791    791    791    792    792    792    792    792    792    792    792    792    790    792    792    791    792    791    792    792    792    792    792    792    792    791    792    792    790    790    792    792    792    792    792    792    792    791    790    791    792    791    791    792    792    791    790    789    792    792    792    791    792    792    792    791    792    791    792    792    790    792    792    792    792    791    792    792    792    792    792    792    791    791    792    792    792    792    792    791    792    792    792    792    792    792    792    791    791    792    790    792    789    792    791    791    792    792    790    791    792    792    792    791    791    792    791    792    791    792    791    791    792    791    792    791    791    792    790    792    792    791    792    791    792    792    792    792    791    791    792    791    792    792    790    792    792    792    792    792    792    792    791    791    792    792    791    792    792    792    792    792    792    792    792    791    792    791    792    792    792    792    792    792    792    791    792    792    792    792    792    791    792    792    791    791    792    792    791    792    792    791    792    792    792    792    792    791    792    791    792    792    792    791    792    792    792    792    792    792    792    791    792    792    791    789    792    792    792    791    792    791    791    792    792    791    791    792    792    792    792    792    791    792    792    791    792    792    792    792    792    792    792    791    792    792    792    792    792    792    792    791    790    791    792    790    792    791    792    791    792    791    792    791    792    792    792    792    792    791    792    792    792    792    792    792    792    792    792    791    792    792    792    792    792    791    792    792    792    792    792    791    792    792    792    792    792    790    792    792    792    790    791    792    792    792    792    792    792    792    791    791    791    792    791    792    792    792    791    792    792    791    791    791    792    791    791    790    792    792    792    792    792    792    792    792    792    792    792    792    792    792    792    792    792    792    791    792    792    792    792    792    792    792    792    791    792    791    792    791    792    792    791    792    790    792    792    791    791    791    791    792    792    792    792    792    792    791    792    791    791    792    791    792    792    792    791    792    791    792    792    792    791    792    791    792    792    792    792    792    791    792    792    792    792    792    792    792    790    792    792    792    791    790    791    792    792    792    792    792    791    791    792    792    792    791    792    791    792    792    792    791    792    792    791    792    791    792    792    792    792    791    791    791    792    792    792    792    792    792    792    792    792    792    791    790    792    792    792    792    790    792    792    792    790    792    792    791    792    792    791    791    792    792    792    792    792    792    792    792    791    792    792    792    792    791    792    792    791    791    792    792    792    792    792    792    791    792    792    791    792    792    792    791    792    792    792    791    792    792    792    792    792    792    792    791    791    790    791    792    791    792    792    792    792    791    790    791    792    792    792    792    792    792    791    791    792    792    791    792    791    792    791    792    792    792    792    791    791    792    792    792    792    792    791    792    792    792    792    792    792    792    792    792    792    792    792    791    792    792    792    791    792    791    791    792    792    792    792    792    792    792    792    792    792    792    792    791    791    792    791    792    791    792    791    792    791    792    792    792    792    792    791    792    792    792    792    792    792    792    790    792    792    791    791    792    791    792    790    792    790    790    792    792    792    792    791    790    791    791    792    792    792    792    792    792    792    792    792    792    791    791    792    792    792    792    789    792    791    792    792    791    792    792    792    791    791    792    792    791    792    791    791    792    792    792    792    792    792    792    791    791    791    792    792    792    792    791    792    792    791    792    791    792    791    791    792    792    791    792    792    792    791    792    792    792    792    792    792    792    791    792    792    792    791    792    792    791    792    792    791    792    791    792    791    790    792    791    792    792    791    792    792    791    791    792    792    790    791    792    792
 1.00000E-06    791    792    792    792    791    792    790    792    791    790    792    792    791    791    792    792    791    791    790    791    792    792    791    791    791    792    792    791    792    791    792    792    792    792    791    791    792    792    791    792    792    791    790    791    792    791    792    792    790    791    790    792    792    792    791    790    792    792    792    792    792    792    792    792    792    790    791    791    792    792    791    790    792    792    792    791    791    792    791    792    792    792    791    790    792    792    791    791    791    792    792    792    791    792    792    792    792    792    792    792    791    790    791    791    791    791    790    791    792    791    792    791    791    792    792    791    792    791    792    792    792    792    792    792    791    791    792    792    791    791    792    792    792    791    790    792    791    792    792    791    791    790    792    792    792    792    791    791    792    792    791    792    790    792    792    792    792    792    791    792    791    792    792    792    791    791    792    791    792    792    791    792    792    792    792    791    792    792    791    792    792    791    792    791    791    792    791    791    791    792    792    791    792    791    792    791    791    791    792    791    791    791    791    791    791    789    791    792    791    792    792    792    791    792    791    792    791    791    791    792    792    792    790    791    792    791    791    792    792    791    792    792    790    792    792    792    791    792    791    791    790    792    790    792    792    791    791    792    791    791    790    792    790    791    792    792    790    791    792    792    792    791    792    792    792    792    791    791    792    792    792    792    792    792    792    792    792    791    792    791    791    791    792    792    792    792    792    792    792    792    792    790    792    792    791    792    791    792    792    792    792    792    792    792    791    792    792    790    790    792    792    792    792    792    792    792    791    790    791    792    791    791    792    792    791    790    789    792    792    792    791    792    792    792    791    792    791    792    792    790    792    792    792    792    791    792    792    792    792    792    792    791    791    792    792    792    792    792    791    792    792    792    792    792    792    792    791    791    792    790    792    789    792    791    791    792    792    790    791    792    792    792    791    791    792    791    792    791    792    791    791    792    791    792    791    791    792    790    792    792    791    792    791    792    792    792    792    791    791    792    791    792    792    790    792    792    792    792    792    792    792    791    791    792    792    791    792    792    792    792    792    792    792    792    791    792    791    792    792    792    792    792    792    792    791    792    792    792    792    792    791    792    792    791    791    792    792    791    792    792    791    792    792    792    792    792    791    792    791    792    792    792    791    792    792    792    792    792    792    792    791    792    792    791    789    792    792    792    791    792    791    791    792    792    791    791    792    792    792    792    792    791    792    792    791    792    792    792    792    792    792    792    791    792    792    792    792    792    792    792    791    790    791    792    790    792    791    792    791    792    791    792    791    792    792    792    792    792    791    792    792    792    792    792    792    792    792    792    791    792    792    792    792    792    791    792    792    792    792    792    791    792    792    792    792    792    790    792    792    792    790    791    792    792    792    792    792    792    792    791    791    791    792    791    792    792    792    791    792    792    791    791    791    792    791    791    790    792    792    792    792    792    792    792    792    792    792    792    792    792    792    792    792    792    792    791    792    792    792    792    792    792    792    792    791    792    791    792    791    792    792    791    792    790    792    792    791    791    791    791    792    792    792    792    792    792    791    792    791    791    792    791    792    792    792    791    792    791    792    792    792    791    792    791    792    792    792    792    792    791    792    792    792    792    792    792    792    790    792    792    792    791    790    791    792    792    792    792    792    791    791    792    792    792    791    792    791    792    792    792    791    792    792    791    792    791    792    792    792    792    791    791    791    792    792    792    792    792    792    792    792    792    792    791    790    792    792    792    792    790    792    792    792    790    792    792    791    792    792    791    791    792    792    792    792    792    792    792    792    791    792    792    792    792    791    792    792    791    791    792    792    792    792    792    792    791    792    792    791    792    792    792    792    792    792    792    791    792    792    792    792    792    792    792    791    791    790    791    792    791    792    792    792    792    791    790    791    792    792    792    792    792    792    791    791    792    792    791    792    791    792    791    792    792    792    792    791    791    792    792    792    792    792    791    792    792    792    792    792    792    792    792    792    792    792    792    791    792    792    792    791    792    791    791    792    792    792    792    792    792    792    792    792    792    792    792    791    791    792    791    792    791    792    791    792    791    792    792    792    792    792    791    792    792    792    792    792    792    792    790    792    792    791    791    792    791    792    790    792    790    790    792    792    792    792    791    790    791    791    792    792    792    792    792    792    792    792    792    792    791    791    792    792    792    792    789    792    791    792    792    791    792    792    792    791    791    792    792    791    792    791    791    792    792    792    792    792    792    792    791    791    791    792    792    792    792    791    792    792    791    792    791    792    791    791    792    792    791    792    792    792    791    792    792    792    792    792    792    792    791    792    792    792    791    792    792    791    792    792    791    792    791    792    791    790    792    791    792    792    792    792    792    791    791    792    792    790    791    792    792
 1.00000E-06    791    792    792    792    791    792    790    792    791    790    792    792    791    791    792    792    791    791    790    791    792    792    791    791    791    792    792    791    792    791    792    792    792    792    791    791    792    792    791    792    792    791    791    791    792    791    792    792    790    791    791    792    792    792    791    790    792    792    792    792    792    792    792    792    792    790    791    791    792    792    791    790    792    792    792    791    791    792    791    792    792    792    791    790    792    792    791    791    791    792    792    792    791    792    792    792    792    792    792    792    791    790    791    791    791    791    790    791    792    791    792    791    791    792    792    791    792    791    792    792    792    792    792    792    791    791    792    792    791    791    792    792    792    791    790    792    791    792    792    791    791    791    792    792    792    792    791    791    792    792    791    792    790    792    792    792    792    792    791    792    791    792    792    792    791    791    792    791    792    792    791    792    792    792    792    791    792    792    791    792    792    791    792    791    791    792    791    791    791    792    792    791    792    791    792    791    791    791    792    791    791    791    791    791    791    789    791    792    791    792    792    792    791    792    791    792    791    791    791    792    792    792    790    791    792    791    791    792    792    791    792    792    790    792    792    792    791    792    791    791    790    792    790    792    792    791    791    792    791    791    790    792    790    791    792    792    791    791    792    792    792    791    792    792    792    792    791    791    792    792    792    792    792    792    792    792    792    791    792    791    791    791    792    792    792    792    792    792    792    792    792    790    792    792    791    792    791    792    792    792    792    792    792    792    791    792    792    790    790    792    792    792    792    792    792    792    791    790    791    792    791    791    792    792    791    790    789    792    792    792    791    792    792    792    791    792    791    792    792    790    792    792    792    792    791    792    792    792    792    792    792    791    791    792    792    792    792    792    791    792    792    792    792    792    792    792    791    791    792    790    792    789    792    791    791    792    792    790    791    792    792    792    791    791    792    791    792    791    792    791    791    792    791    792    791    791    792    790    792    792    791    792    791    792    792    792    792    791    791    792    791    792    792    790    792    792    792    792    792    792    792    791    791    792    792    791    792    792    792    792    792    792    792    792    791    792    791    792    792    792    792    792    792    792    791    792    792    792    792    792    791    792    792    791    791    792    792    791    792    792    791    792    792    792    792    792    791    792    791    792    792    792    791    792    792    792    792    792    792    792    791    792    792    791    789    792    792    792    791    792    791    791    792    792    791    791    792    792    792    792    792    791    792    792    791    792    792    792    792    792    792    792    791    792    792    792    792    792    792    792    791    790    791    792    790    792    791    792    791    792    791    792    791    792    792    792    792    792    791    792    792    792    792    792    792    792    792    792    791    792    792    792    792    792    791    792    792    792    792    792    791    792    792    792    792    792    790    792    792    792    790    791    792    792    792    792    792    792    792    791    791    791    792    791    792    792    792    791    792    792    791    791    791    792    791    791    790    792    792    792    792    792    792    792    792    792    792    792    792    792    792    792    792    792    792    791    792    792    792    792    792    792    792    792    791    792    791    792    791    792    792    791    792    790    792    792    791    791    791    791    792    792    792    792    792    792    791    792    791    791    792    791    792    792    792    791    792    791    792    792    792    791    792    791    792    792    792    792    792    791    792    792    792    792    792    792    792    790    792    792    792    791    790    791    792    792    792    792    792    792    791    792    792    792    791    792    791    792    792    792    791    792    792    791    792    791    792    792    792    792    791    791    791    792    792    792    792    792    792    792    792    792    792    791    790    792    792    792    792    790    792    792    792    790    792    792    791    792    792    791    791    792    792    792    792    792    792    792    792    791    792    792    792    792    791    792    792    791    791    792    792    792    792    792    792    791    792    792    791    792    792    792    792    792    792    792    791    792    792    792    792    792    792    792    791    791    790    791    792    791    792    792    792    792    791    790    791    792    792    792    792    792    792    791    791    792    792    791    792    791    792    791    792    792    792    792    791    791    792    792    792    792    792    791    792    792    792    792    792    792    792    792    792    792    792    792    791    792    792    792    791    792    791    791    792    792    792    792    792    792    792    792    792    792    792    792    791    791    792    791    792    791    792    791    792    791    792    792    792    792    792    791    792    792    792    792    792    792    792    790    792    792    791    791    792    791    792    790    792    790    790    792    792    792    792    791    790    791    791    792    792    792    792    792    792    792    792    792    792    791    791    792    792    792    792    789    792    791    792    792    791    792    792    792    791    791    792    792    791    792    791    791    792    792    792    792    792    792    792    791    791    791    792    792    792    792    791    792    792    791    792    791    792    791    791    792    792    791    792    792    792    791    792    792    792    792    792    792    792    791    792    792    792    791    792    792    791    792    792    791    792    791    792    791    790    792    791    792    792    792    792    792    791    791    792    792    790    791    792    792
 1.00000E-06    791    792    792    792    791    792    790    792    791    790    792    792    791    791    792    792    791    791    790    791    792    792    791    791    791    792    792    791    792    791    792    792    792    792    791    791    792    792    791    792    792    791    791    791    792    791    792    792    790    791    791    792    792    792    791    790    792    792    792    792    792    792    792    792    792    790    791    791    792    792    791    790    792    792    792    791    791    792    791    792    792    792    791    790    792    792    791    791    791    792    792    792    791    792    792    792    792    792    792    792    791    790    791    791    791    791    790    791    792    791    792    791    791    792    792    791    792    791    792    792    792    792    792    792    791    791    792    792    791    791    792    792    792    791    790    792    791    792    792    791    791    791    792    792    792    792    791    791    792    792    791    792    790    792    792    792    792    792    791    792    791    792    792    792    791    791    792    791    792    792    791    792    792    792    792    791    792    792    791    792    792    791    792    791    791    792    791    791    791    792    792    791    792    791    792    791    791    791    792    791    791    791    791    791    791    789    791    792    791    792    792    792    791    792    791    792    791    791    791    792    792    792    790    791    792    791    791    792    792    791    792    792    790    792    792    792    791    792    792    791    790    792    790    792    792    791    791    792    791    791    790    792    790    791    792    792    791    791    792    792    792    791    792    792    792    792    791    791    792    792    792    792    792    792    792    792    792    791    792    791    791    791    792    792    792    792    792    792    792    792    792    790    792    792    791    792    791    792    792    792    792    792    792    792    791    792    792    790    790    792    792    792    792    792    792    792    791    790    791    792    791    791    792    792    791    790    789    792    792    792    791    792    792    792    791    792    791    792    792    790    792    792    792    792    791    792    792    792    792    792    792    791    791    792    792    792    792    792    791    792    792    792    792    792    792    792    791    791    792    790    792    789    792    791    791    792    792    790    791    792    792    792    791    791    792    791    792    791    792    791    791    792    791    792    791    791    792    790    792    792    791    792    791    792    792    792    792    791    791    792    792    792    792    790    792    792    792    792    792    792    792    791    791    792    792    791    792    792    792    792    792    792    792    792    791    792    791    792    792    792    792    792    792    792    791    792    792    792    792    792    791    792    792    791    791    792    792    791    792    792    791    792    792    792    792    792    791    792    791    792    792    792    791    792    792    792    792    792    792    792    791    792    792    791    789    792    792    792    791    792    791    791    792    792    791    791    792    792    792    792    792    791    792    792    791    792    792    792    792    792    792    792    791    792    792    792    792    792    792    792    791    790    791    792    790    792    791    792    791    792    791    792    791    792    792    792    792    792    791    792    792    792    792    792    792    792    792    792    791    792    792    792    792    792    791    792    792    792    792    792    791    792    792    792    792    792    790    792    792    792    790    791    792    792    792    792    792    792    792    791    791    791    792    791    792    792    792    791    792    792    791    791    791    792    791    791    790    792    792    792    792    792    792    792    792    792    792    792    792    792    792    792    792    792    792    791    792    792    792    792    792    792    792    792    791    792    791    792    791    792    792    791    792    790    792    792    791    791    791    791    792    792    792    792    792    792    791    792    791    791    792    791    792    792    792    791    792    791    792    792    792    791    792    791    792    792    792    792    792    791    792    792    792    792    792    792    792    790    792    792    792    791    790    791    792    792    792    792    792    792    791    792    792    792    791    792    791    792    792    792    791    792    792    791    792    791    792    792    792    792    791    791    791    792    792    792    792    792    792    792    792    792    792    791    790    792    792    792    792    790    792    792    792    790    792    792    791    792    792    791    791    792    792    792    792    792    792    792    792    791    792    792    792    792    791    792    792    791    791    792    792    792    792    792    792    791    792    792    791    792    792    792    792    792    792    792    791    792    792    792    792    792    792    792    791    791    790    791    792    791    792    792    792    792    791    790    791    792    792    792    792    792    792    791    791    792    792    791    792    791    792    791    792    792    792    792    791    791    792    792    792    792    792    791    792    792    792    792    792    792    792    792    792    792    792    792    791    792    792    792    791    792    791    791    792    792    792    792    792    792    792    792    792    792    792    792    791    791    792    791    792    791    792    791    792    791    792    792    792    792    792    791    792    792    792    792    792    792    792    790    792    792    791    791    792    791    792    790    792    790    790    792    792    792    792    791    790    791    791    792    792    792    792    792    792    792    792    792    792    791    791    792    792    792    792    789    792    791    792    792    791    792    792    792    792    791    792    792    791    792    791    791    792    792    792    792    792    792    792    791    791    791    792    792    792    792    791    792    792    791    792    791    792    791    791    792    792    791    792    792    792    791    792    792    792    792    792    792    792    791    792    792    792    791    792    792    791    792    792    791    792    791    792    791    790    792    791    792    792    792    792    792    791    791    792    792    790    791    792    792
 1.00000E-06    791    792    792    792    791    792    790    792    791    790    792    792    791    791    792    792    791    791    790    791    792    792    792    791    791    792    792    791    792    791    792    792    792    792    791    791    792    792    791    792    792    791    791    791    792    791    792    792    790    791    791    792    792    792    791    790    792    792    792    792    792    792    792    792    792    790    791    791    792    792    791    790    792    792    792    791    791    792    791    792    792    792    791    790    792    792    791    791    791    792    792    792    791    792    792    792    792    792    792    792    791    790    791    791    791    791    790    791    792    791    792    791    791    792    792    791    792    791    792    792    792    792    792    792    791    791    792    792    791    791    792    792    792    791    790    792    791    792    792    791    791    791    792    792    792    792    791    791    792    792    791    792    790    792    792    792    792    792    791    792    791    792    792    792    791    791    792    791    792    792    791    792    792    792    792    791    792    792    791    792    792    791    792    791    791    792    791    791    791    792    792    791    792    791    792    791    791    791    792    791    791    791    791    791    791    789    791    792    791    792    792    792    791    792    791    792    791    791    792    792    792    792    790    791    792    791    791    792    792    791    792    792    790    792    792    792    791    792    792    791    791    792    790    792    792    791    791    792    791    791    790    792    790    791    792    792    791    791    792    792    792    791    792    792    792    792    791    791    792    792    792    792    792    792    792    792    792    791    792    791    791    791    792    792    792    792    792    792    792    792    792    790    792    792    791    792    791    792    792    792    792    792    792    792    791    792    792    790    790    792    792    792    792    792    792    792    791    790    791    792    791    791    792    792    791    790    789    792    792    792    791    792    792    792    791    792    791    792    792    791    792    792    792    792    791    792    792    792    792    792    792    791    791    792    792    792    792    792    791    792    792    792    792    792    792    792    791    791    792    790    792    789    792    791    791    792    792    790    791    792    792    792    791    791    792    791    792    791    792    791    791    792    791    792    791    791    792    790    792    792    791    792    791    792    792    792    792    791    791    792    792    792    792    790    792    792    792    792    792    792    792    791    791    792    792    791    792    792    792    792    792    792    792    792    791    792    791    792    792    792    792    792    792    792    791    792    792    792    792    792    791    792    792    791    791    792    792    791    792    792    791    792    792    792    792    792    791    792    791    792    792    792    791    792    792    792    792    792    792    792    791    792    792    791    789    792    792    792    791    792    791    791    792    792    791    791    792    792    792    792    792    791    792    792    791    792    792    792    792    792    792    792    791    792    792    792    792    792    792    792    791    790    791    792    790    792    791    792    791    792    791    792    791    792    792    792    792    792    791    792    792    792    792    792    792    792    792    792    791    792    792    792    792    792    791    792    792    792    792    792    791    792    792    792    792    792    790    792    792    792    790    791    792    792    792    792    792    792    792    791    791    791    792    791    792    792    792    791    792    792    791    791    791    792    791    791    790    792    792    792    792    792    792    792    792    792    792    792    792    792    792    792    792    792    792    791    792    792    792    792    792    792    792    792    791    792    791    792    791    792    792    791    792    790    792    792    791    791    791    791    792    792    792    792    792    792    791    792    791    791    792    791    792    792    792    791    792    791    792    792    792    791    792    791    792    792    792    792    792    791    792    792    792    792    792    792    792    790    792    792    792    791    790    791    792    792    792    792    792    792    791    792    792    792    791    792    784    792    792    792    791    792    792    791    792    791    792    792    792    792    791    791    791    792    792    792    792    792    792    792    792    792    792    791    790    792    792    792    792    790    792    792    792    790    792    792    791    792    792    791    791    792    792    792    792    792    792    792    792    791    792    792    792    792    791    792    792    791    791    792    792    792    792    792    792    791    792    792    791    792    792    792    792    792    792    792    791    792    792    792    792    792    792    792    791    791    790    791    792    791    792    792    792    792    791    790    791    792    792    792    792    792    792    791    791    792    792    791    792    791    792    791    792    792    792    792    791    791    792    792    792    792    792    791    792    792    792    792    792    792    792    792    792    792    792    792    791    792    792    792    791    792    791    791    792    792    792    792    792    792    792    792    792    792    792    792    791    791    792    791    792    791    792    791    792    791    792    792    792    792    792    791    792    792    792    792    792    792    792    790    792    792    791    791    792    791    792    790    792    790    790    792    792    792    792    791    790    791    791    792    792    792    792    792    792    792    792    792    792    791    791    792    792    792    792    789    792    791    792    792    791    792    792    792    792    791    792    792    791    792    791    791    792    792    792    792    792    792    792    791    791    791    792    792    792    792    791    792    792    791    792    791    792    791    791    792    792    791    792    792    792    791    792    792    792    792    792    792    792    791    792    792    792    791    792    792    791    792    792    791    792    791    792    791    790    792    791    792    792    792    792    792    792    791    792    792    790    791    792    792
 1.00000E-06    791    792    792    792    791    792    790    792    791    790    792    792    791    791    792    792    791    791    790    791    792    792    792    791    791    792    792    791    792    792    792    792    792    792    791    792    792    792    791    792    792    791    791    791    792    791    792    792    790    791    791    792    792    792    791    790    792    792    792    792    792    792    792    792    792    790    791    791    792    792    791    790    792    792    792    791    791    792    791    792    792    792    791    790    792    792    791    791    791    792    792    792    791    792    792    792    792    792    792    792    791    790    791    791    791    791    791    791    792    791    792    791    791    792    792    791    792    791    792    792    792    792    792    792    791    791    792    792    791    791    792    792    792    791    790    792    791    792    792    791    791    791    792    792    792    792    791    791    792    792    791    792    790    792    792    792    792    792    791    792    791    792    792    792    791    791    792    791    792    792    791    792    792    792    792    791    792    792    791    792    792    791    792    791    791    792    791    791    791    792    792    791    792    791    792    791    791    791    792    791    791    791    791    791    791    789    791    792    791    792    792    792    791    792    791    792    791    791    792    792    792    792    790    791    792    791    791    792    792    791    792    792    790    792    792    792    791    792    792    791    791    792    790    792    792    791    791    792    791    791    790    792    790    791    792    792    791    791    792    792    792    791    792    792    792    792    791    791    792    792    792    792    792    792    792    792    792    791    792    791    791    791    792    792    792    792    792    792    792    792    792    790    792    792    791    792    791    792    792    792    792    792    792    792    791    792    792    790    790    792    792    792    792    792    792    792    791    790    791    792    791    791    792    792    791    790    789    792    792    792    791    792    792    792    791    792    791    792    792    791    792    792    792    792    791    792    792    792    792    792    792    791    791    792    792    792    792    792    791    792    792    792    792    792    792    792    791    791    792    790    792    789    792    791    791    792    792    790    791    792    792    792    791    791    792    791    792    791    792    791    791    792    791    792    791    791    792    790    792    792    791    792    791    792    792    792    792    791    791    792    792    792    792    790    792    792    792    792    792    792    792    791    791    792    792    791    792    792    792    792    792    792    792    792    791    792    791    792    792    792    792    792    792    792    791    792    792    792    792    792    791    792    792    791    791    792    792    791    792    792    791    792    792    792    792    792    791    792    791    792    792    792    791    792    792    792    792    792    792    792    791    792    792    791    789    792    792    792    791    792    791    791    792    792    791    791    792    792    792    792    792    791    792    792    791    792    792    792    792    792    792    792    791    792    792    792    792    792    792    792    791    790    791    792    790    792    791    792    791    792    791    792    791    792    792    792    792    792    791    792    792    792    792    792    792    792    792    792    791    792    792    792    792    792    791    792    792    792    792    792    791    792    792    792    792    792    790    792    792    792    790    791    792    792    792    792    792    792    792    791    791    791    792    791    792    792    792    791    792    792    791    791    791    792    791    791    790    792    792    792    792    792    792    792    792    792    792    792    792    792    792    792    792    792    792    791    792    792    792    792    792    792    792    792    791    792    791    792    791    792    792    791    792    790    792    792    791    791    792    791    792    792    792    792    792    792    791    792    791    791    792    791    792    792    792    791    792    791    792    792    792    791    792    791    792    792    792    792    792    791    792    792    792    792    792    792    792    790    792    792    792    791    790    791    792    792    792    792    792    792    791    792    792    792    792    792    791    792    792    792    791    792    792    791    792    791    792    792    792    792    791    791    791    792    792    792    792    792    792    792    792    792    792    791    790    792    792    792    792    790    792    792    792    791    792    792    791    792    792    791    791    792    792    792    792    792    792    792    792    791    792    792    792    792    791    792    792    791    791    792    792    792    792    792    792    791    792    792    791    792    792    792    792    792    792    792    791    792    792    792    792    792    792    792    791    791    790    791    792    791    792    792    792    792    791    790    791    792    792    792    792    792    792    791    791    792    792    791    792    791    792    791    792    792    792    792    791    791    792    792    792    792    792    791    792    792    792    792    792    792    792    792    792    792    792    792    791    792    792    792    791    792    791    791    792    792    792    792    792    792    792    792    792    792    792    792    791    791    792    791    792    791    792    791    792    791    792    792    792    792    792    791    792    792    792    792    792    792    792    790    792    792    791    791    792    791    792    790    792    790    790    792    792    792    792    791    790    791    791    792    792    792    792    792    792    792    792    792    792    791    791    792    792    792    792    789    792    791    792    792    791    792    792    792    792    791    792    792    791    792    791    791    792    792    792    792    792    792    792    791    791    791    792    792    792    792    791    792    792    791    792    791    792    791    791    792    792    791    792    792    792    791    792    792    792    792    792    792    792    791    792    792    792    791    792    792    791    792    792    791    792    791    792    791    790    792    792    792    792    792    792    792    792    791    792    792    790    791    792    792
 1.00000E-06    791    792    792    792    791    792    790    792    791    790    792    792    791    791    792    792    791    791    790    791    792    792    792    791    791    792    792    791    792    792    792    792    792    792    792    792    792    792    791    792    792    791    791    791    792    791    792    792    790    791    791    792    792    792    791    790    792    792    792    792    792    792    792    792    792    790    791    791    792    792    791    790    792    792    792    791    791    792    784    792    792    792    791    790    792    792    791    791    791    792    792    792    791    792    792    792    792    792    792    792    791    790    791    791    791    791    791    791    792    791    792    791    791    792    792    791    792    791    792    792    792    792    792    792    791    791    792    792    791    791    792    792    792    791    790    792    791    792    792    791    791    791    792    792    792    792    791    791    792    792    791    792    790    792    792    792    792    792    791    792    791    792    792    792    791    791    792    791    792    792    791    792    792    792    792    791    792    792    791    792    792    791    792    791    791    792    791    791    791    792    792    791    792    791    792    791    791    791    792    791    791    791    791    791    791    789    791    792    791    792    792    792    791    792    791    792    791    791    792    792    792    792    790    791    792    791    791    792    792    791    792    792    790    792    792    792    791    792    792    791    791    792    790    792    792    791    791    792    791    791    790    792    790    791    792    792    791    791    792    792    792    791    792    792    792    792    791    791    792    792    792    792    792    792    792    792    792    791    792    791    791    791    792    792    792    792    792    792    792    792    792    790    792    792    791    792    791    792    792    792    792    792    792    792    791    792    792    790    790    792    792    792    792    792    792    792    791    790    791    792    791    791    792    792    791    790    791    792    792    792    791    792    792    792    791    792    791    792    792    791    792    792    792    792    791    792    792    792    792    792    792    791    791    792    792    792    792    792    791    792    792    792    792    792    792    792    791    791    792    790    792    789    792    791    791    792    792    461    791    792    792    792    791    791    792    791    792    791    792    791    791    792    791    792    791    791    792    790    792    792    791    792    791    792    792    792    792    791    791    792    792    792    792    790    792    792    792    792    792    792    792    791    791    792    792    791    792    792    792    792    792    792    792    792    791    792    791    792    792    792    792    792    792    792    791    792    792    792    792    792    791    792    792    791    791    792    792    791    792    792    791    792    792    792    792    792    791    792    791    792    792    792    791    792    792    792    792    792    792    792    791    792    792    791    789    792    792    792    791    792    791    791    792    792    791    791    792    792    792    792    792    791    792    792    791    792    792    792    792    792    792    792    791    792    792    792    792    792    792    792    792    790    791    792    790    792    791    792    791    792    791    792    791    792    792    792    792    792    791    792    792    792    792    792    792    792    792    792    791    792    792    792    792    792    791    792    792    792    792    792    791    792    792    792    792    792    790    792    792    792    790    791    792    792    792    792    792    792    792    791    791    791    792    791    792    792    792    791    792    792    791    791    791    792    791    791    790    792    792    792    792    792    792    792    792    792    792    792    792    792    792    792    792    792    792    791    792    792    792    792    792    792    792    792    791    792    791    792    791    792    792    791    792    790    792    792    791    791    792    791    792    792    792    792    792    792    791    792    791    791    792    791    792    792    792    791    792    791    792    792    792    791    792    791    792    792    792    792    792    791    792    792    792    792    792    792    792    790    792    792    792    791    790    791    792    792    792    792    792    792    791    792    792    792    792    792    791    792    792    792    791    792    792    791    792    791    792    792    792    792    791    791    791    792    792    792    792    792    792    792    792    792    792    791    790    792    792    792    792    790    792    792    792    791    792    792    791    792    792    791    791    792    792    792    792    792    792    792    792    791    792    792    792    792    791    792    792    791    791    792    792    792    792    792    792    791    792    792    791    792    792    792    792    792    792    792    791    792    792    792    792    792    792    792    791    791    790    791    792    791    792    792    792    792    791    790    791    792    792    792    792    792    792    791    791    792    792    791    792    791    792    791    792    792    792    792    791    791    792    792    792    792    792    791    792    792    792    792    792    792    792    792    792    792    792    792    791    792    792    792    791    792    791    791    792    792    792    792    792    792    792    792    792    792    792    792    791    791    792    791    792    791    792    791    792    791    792    792    792    792    792    791    792    792    792    792    792    792    792    790    792    792    791    791    792    791    792    790    792    790    790    792    792    792    792    791    790    791    791    792    792    792    792    792    792    792    792    792    792    791    791    792    792    792    792    789    792    791    792    792    791    792    792    792    792    791    792    792    791    792    791    791    792    792    792    792    792    792    792    791    791    791    792    792    792    792    791    792    792    791    792    791    792    791    791    792    792    791    792    792    792    791    792    792    792    792    792    792    792    791    792    792    792    791    792    792    791    792    792    792    792    791    792    791    790    792    792    792    792    792    792    792    792    791    792    792    790    791    792    792
 1.00000E-06    791    792    792    792    791    792    790    792    791    790    792    792    791    791    792    792    791    791    790    791    792    792    792    791    791    792    792    791    792    792    792    792    792    792    792    792    792    792    791    792    792    791    791    791    792    791    792    792    790    791    791    792    792    792    791    790    792    792    792    792    792    792    792    792    792    790    791    791    792    792    791    790    792    792    792    791    792    792    784    792    792    792    791    790    792    792    791    791    791    792    792    792    791    792    792    792    792    792    792    792    791    790    791    791    791    791    791    791    792    791    792    791    791    792    792    791    792    791    792    792    792    792    792    792    791    791    792    792    791    791    792    792    792    791    790    792    791    792    792    791    791    791    792    792    792    792    791    791    792    792    791    792    790    792    792    792    792    792    791    792    791    792    792    792    791    791    792    791    792    792    791    792    792    792    792    791    792    792    791    792    792    791    792    791    791    792    791    791    791    792    792    791    792    791    792    791    791    791    792    791    792    791    791    791    791    789    791    792    791    792    792    792    791    792    791    792    791    791    792    792    792    792    790    791    792    791    791    792    792    791    792    792    790    792    792    792    791    792    792    791    791    792    790    792    792    791    791    792    792    791    790    792    790    791    792    792    791    791    792    792    792    791    792    792    792    792    791    791    792    792    792    792    792    792    792    792    792    791    792    791    791    791    792    792    792    792    792    792    792    792    792    790    792    792    791    792    791    792    792    792    792    792    792    792    791    792    792    790    790    792    792    792    792    792    792    792    791    790    791    792    791    791    792    792    791    790    791    792    792    792    791    792    792    792    791    792    791    792    792    791    792    792    792    792    791    792    792    792    792    792    792    791    791    792    792    792    792    792    791    792    792    792    792    792    792    792    791    791    792    790    792    789    792    791    791    792    792    791    791    792    792    792    791    791    792    791    792    791    792    791    791    792    791    792    791    791    792    790    792    792    791    792    791    792    792    792    792    791    791    792    792    792    792    790    792    792    792    792    792    792    792    791    791    792    792    791    792    792    792    792    792    792    792    792    791    792    791    792    792    792    792    792    792    792    791    792    792    792    792    792    792    792    792    791    791    792    792    791    792    792    791    792    792    792    792    792    791    792    791    792    792    792    791    792    792    792    792    792    792    792    791    792    792    791    789    792    792    792    791    792    791    791    792    792    791    791    792    792    792    792    792    791    792    792    791    792    792    792    792    792    792    792    784    792    792    792    792    792    792    792    792    790    791    792    791    792    791    792    791    792    791    792    791    792    792    792    792    792    791    792    792    792    792    792    792    792    792    792    791    792    792    792    792    792    791    792    792    792    792    792    791    792    792    792    792    792    790    792    792    792    790    791    792    792    792    792    792    792    792    791    791    791    792    791    792    792    792    791    792    792    791    791    791    792    791    791    790    792    792    792    792    792    792    792    792    792    792    792    792    792    792    792    792    792    792    791    792    792    792    792    792    792    792    792    791    792    791    792    791    792    792    791    792    790    792    792    791    791    792    791    792    792    792    792    792    792    791    792    791    791    792    791    792    792    792    791    792    791    792    792    792    791    792    791    792    792    792    792    792    791    792    792    792    792    792    792    792    790    792    792    792    791    790    791    792    792    792    792    792    792    791    792    792    792    792    792    791    792    792    792    791    792    792    791    792    791    792    792    792    792    791    791    791    792    792    792    792    792    792    792    792    792    792    791    790    792    792    792    792    790    792    792    792    791    792    792    791    792    792    791    791    792    792    792    792    792    792    792    792    791    792    792    792    792    791    792    792    791    791    792    792    792    792    792    792    791    792    792    791    792    792    792    792    792    792    792    791    792    792    792    792    792    792    792    791    791    790    791    792    791    792    792    792    792    791    791    791    792    792    792    792    792    792    791    791    792    792    791    792    791    792    791    792    792    792    792    791    791    792    792    792    792    792    791    792    792    792    792    792    792    792    792    792    792    792    792    791    792    792    792    791    792    791    791    792    792    792    792    792    792    792    792    792    792    792    792    791    791    792    791    792    791    792    791    792    791    792    792    792    792    792    791    792    792    792    792    792    792    792    790    792    792    791    791    792    791    792    790    792    790    790    792    792    792    792    791    790    791    791    792    792    792    792    792    792    792    792    792    792    791    791    792    792    792    792    789    792    791    792    792    791    792    792    792    792    791    792    792    791    792    791    791    792    792    792    792    792    792    792    791    791    791    792    792    792    792    791    792    792    791    792    791    792    791    791    792    792    791    792    792    792    791    792    792    792    792    792    792    792    791    792    792    792    791    792    792    791    792    792    792    792    791    792    791    790    792    792    792    792    792    792    792    792    791    792    792    790    791    792    792
 1.00000E-06    791    792    792    792    791    792    790    792    791    790    792    792    791    791    792    792    791    791    790    791    792    792    792    791    791    792    792    791    792    792    792    792    792    792    792    792    792    792    791    792    792    791    791    791    792    791    792    792    790    791    791    792    792    792    791    790    792    792    792    792    792    792    792    792    792    790    791    791    792    792    791    790    792    792    792    791    792    792    791    792    792    792    791    790    792    792    791    791    791    792    792    792    791    792    792    792    792    792    792    792    791    790    791    791    791    791    791    791    792    791    792    791    791    792    792    791    792    791    792    792    792    792    792    792    791    791    792    792    791    791    792    792    792    791    790    792    791    792    792    791    791    791    792    792    792    792    792    791    792    792    791    792    790    792    792    792    792    792    791    792    791    792    792    792    791    791    792    791    792    792    791    792    792    792    792    791    792    792    791    792    792    791    792    791    791    792    791    791    791    792    792    791    792    791    792    791    792    791    792    791    792    791    791    791    791    790    791    792    791    792    792    792    791    792    791    792    791    791    792    792    792    792    790    791    792    792    791    792    792    791    792    792    790    792    792    792    791    792    792    791    791    792    790    792    792    791    791    792    792    791    790    792    790    791    792    792    791    791    792    792    792    791    792    792    792    792    791    791    792    792    792    792    792    792    792    792    792    791    792    791    791    791    792    792    792    792    792    792    792    792    792    790    792    792    791    792    791    792    792    792    792    792    792    792    791    792    792    790    790    792    792    792    792    792    792    792    791    790    791    792    791    791    792    792    791    790    791    792    792    792    791    792    792    792    791    792    791    792    792    791    792    792    792    792    791    792    792    792    792    792    792    791    791    792    792    792    792    792    791    792    792    792    792    792    792    792    791    791    792    790    792    789    792    791    791    792    792    791    791    792    792    792    791    791    792    791    792    791    792    791    791    792    791    792    791    791    792    790    792    792    791    792    791    792    792    792    792    791    791    792    792    792    792    790    792    792    792    792    792    792    792    791    791    792    792    791    792    792    792    792    792    792    792    792    791    792    791    792    792    792    792    792    792    792    791    792    792    792    792    792    792    792    792    791    792    792    792    791    792    792    791    792    792    792    792    792    791    792    791    792    792    792    791    792    792    792    792    792    792    792    791    792    792    791    789    792    792    792    791    792    791    791    792    792    791    791    792    792    792    792    792    791    792    792    791    792    792    792    792    792    792    792    784    792    792    792    792    792    792    792    792    790    791    792    791    792    791    792    791    792    791    792    791    792    792    792    792    792    791    792    792    792    792    792    792    792    792    792    791    792    792    792    792    792    791    792    792    792    792    792    791    792    792    792    792    792    790    792    792    792    790    791    792    792    792    792    792    792    792    792    791    791    792    791    792    792    792    791    792    792    791    791    791    792    791    791    790    792    792    792    792    792    792    792    792    792    792    792    792    792    792    792    792    792    792    791    792    792    792    792    792    792    792    792    791    792    791    792    791    792    792    791    792    790    792    792    791    791    792    791    792    792    792    792    792    792    791    792    791    791    792    791    792    792    792    791    792    791    792    792    792    791    792    791    792    792    792    792    792    791    792    792    792    792    792    792    792    790    792    792    792    791    790    791    792    792    792    792    792    792    791    792    792    792    792    792    791    792    792    792    791    792    792    791    792    791    792    792    792    792    791    791    791    792    792    792    792    792    792    792    792    792    792    791    790    792    792    792    792    790    792    792    792    791    792    792    791    792    792    791    791    792    792    792    792    792    792    792    792    791    792    792    792    792    791    792    792    791    791    792    792    792    792    792    792    791    792    792    791    792    792    792    792    792    792    792    791    792    792    792    792    792    792    792    791    791    790    791    792    791    792    792    792    792    791    791    791    792    792    792    792    792    792    791    791    792    792    791    792    791    792    791    792    792    792    792    791    791    792    792    792    792    792    791    792    792    792    792    792    792    792    792    792    792    792    792    791    792    792    792    791    792    791    791    792    792    792    792    792    792    792    792    792    792    792    792    791    791    792    791    792    791    792    791    792    791    792    792    792    792    792    791    792    792    792    792    792    792    792    790    792    792    791    791    792    791    792    790    792    790    790    792    792    792    792    791    790    791    791    792    792    792    792    792    792    792    792    792    792    791    791    792    792    792    792    789    792    791    792    792    791    792    792    792    792    791    792    792    791    792    791    791    792    792    792    792    792    792    792    791    791    791    792    792    792    792    791    792    792    791    792    791    792    791    791    792    792    791    792    792    792    791    792    792    792    792    792    792    792    791    792    792    792    791    792    792    791    792    792    792    792    791    792    791    790    792    792    792    792    792    792    792    792    791    792    792    790    791    792    792
 1.00000E-06    791    792    792    792    791    792    790    792    791    790    792    792    791    791    792    792    791    791    790    791    792    792    792    791    791    792    792    791    792    792    792    792    792    792    792    792    792    792    791    792    792    791    791    791    792    791    792    792    790    791    791    792    792    792    791    790    792    792    792    792    792    792    792    792    792    790    791    791    792    792    791    790    792    792    792    791    792    792    791    792    792    792    791    790    792    792    791    791    791    792    792    792    791    792    792    792    792    792    792    792    791    790    791    791    791    791    791    791    792    791    792    791    791    792    792    791    792    791    792    792    792    792    792    792    791    791    792    792    791    791    792    792    792    791    790    792    791    792    792    791    791    791    792    792    792    792    792    791    792    792    791    792    790    792    792    792    792    792    791    792    791    792    792    792    791    791    792    791    792    792    791    792    792    792    792    791    792    792    791    792    792    791    792    791    791    792    791    791    791    792    792    791    792    791    792    791    792    791    792    791    792    791    791    791    791    790    791    792    791    792    792    792    791    792    791    792    791    791    792    792    792    792    790    791    792    792    791    792    792    791    792    792    790    792    792    792    791    792    792    791    791    792    790    792    792    791    791    792    792    791    790    792    790    791    792    792    791    791    792    792    792    791    792    792    792    792    791    791    792    792    792    792    792    792    792    792    792    791    792    791    791    791    792    792    792    792    792    792    792    792    792    790    792    792    791    792    791    792    792    792    792    792    792    792    791    792    792    790    790    792    792    792    792    792    792    792    791    790    791    792    791    791    792    792    791    790    791    792    792    792    791    792    792    792    791    792    791    792    792    791    792    792    792    792    791    792    792    792    792    792    792    791    791    792    792    792    792    792    791    792    792    792    792    792    792    792    791    791    792    790    792    789    792    791    791    792    792    791    791    792    792    792    791    791    792    791    792    791    792    791    791    792    791    792    791    791    792    790    792    792    791    792    791    792    792    792    792    791    791    792    792    792    792    790    792    792    792    792    792    792    792    791    791    792    792    791    792    792    792    792    792    792    792    792    791    792    791    792    792    792    792    792    792    792    791    792    792    792    792    792    792    792    792    791    792    792    792    791    792    792    791    792    792    792    792    792    791    792    791    792    792    792    791    792    792    792    792    792    792    792    791    792    792    791    789    792    792    792    791    792    791    791    792    792    791    792    792    792    792    792    792    791    792    792    791    792    792    792    792    792    792    792    791    792    792    792    792    792    792    792    792    790    791    792    791    792    791    792    791    792    791    792    791    792    792    792    792    792    791    792    792    792    792    792    792    792    792    792    791    792    792    792    792    792    791    792    792    792    792    792    791    792    792    792    792    792    790    792    792    792    790    791    792    792    792    792    792    792    792    792    791    791    792    791    792    792    792    791    792    792    791    791    791    792    791    791    790    792    792    792    792    792    792    792    792    792    792    792    792    792    792    792    792    792    792    791    792    792    792    792    792    792    792    792    791    792    791    792    791    792    792    791    792    790    792    792    791    791    792    791    792    792    792    792    792    792    791    792    791    791    792    791    792    792    792    791    792    791    792    792    792    791    792    791    792    792    792    792    792    791    792    792    792    792    792    792    792    790    792    792    792    791    790    791    792    792    792    792    792    792    791    792    792    792    792    792    791    792    792    792    791    792    792    791    792    791    792    792    792    792    791    791    791    792    792    792    792    792    792    792    792    792    792    791    790    792    792    792    792    790    792    792    792    791    792    792    791    792    792    791    791    792    792    792    792    792    792    792    792    791    792    792    792    792    791    792    792    791    791    792    792    792    792    792    792    791    792    792    791    792    792    792    792    792    792    792    791    792    792    792    792    792    792    792    791    791    790    791    792    791    792    792    792    792    791    791    791    792    792    792    792    792    792    791    791    792    792    791    792    791    792    791    792    792    792    792    791    791    792    792    792    792    792    791    792    792    792    792    792    792    792    792    792    792    792    792    791    792    792    792    791    792    791    791    792    792    792    792    792    792    792    792    792    792    792    792    791    791    792    791    792    791    792    791    792    791    792    792    792    792    792    791    792    792    792    792    792    792    792    790    792    792    791    791    792    791    792    790    792    790    790    792    792    792    792    791    790    791    791    792    792    792    792    792    792    792    792    792    792    791    791    792    792    792    792    789    792    791    792    792    791    792    792    792    792    791    792    792    791    792    791    791    792    792    792    792    792    792    792    791    791    791    792    792    792    792    791    792    792    791    792    791    792    791    791    792    792    791    792    792    792    791    792    792    792    792    792    792    792    791    792    792    792    791    792    792    791    792    792    792    792    791    792    791    790    792    792    792    792    792    792    792    792    791    792    792    790    791    792    792
 1.00000E-06    791    792    792    792    791    792    790    792    791    790    792    792    791    791    792    792    791    791    790    791    792    792    792    791    791    792    792    791    792    792    792    792    792    792    792    792    792    792    791    792    792    791    791    791    792    791    792    792    790    791    791    792    792    792    791    790    792    792    792    792    792    792    792    792    792    790    791    791    792    792    791    790    792    792    792    791    792    792    791    792    792    792    791    790    792    792    791    791    791    792    792    792    791    792    792    792    792    792    792    792    791    790    791    791    791    791    791    791    792    791    792    791    791    792    792    791    792    791    792    792    792    792    792    792    791    791    792    792    791    791    792    792    792    791    790    792    791    792    792    791    791    791    792    792    792    792    792    791    792    792    791    792    790    792    792    792    792    792    791    792    791    792    792    792    791    791    792    791    792    792    791    792    792    792    792    791    792    792    791    792    792    791    792    791    791    792    791    791    791    792    792    791    792    791    792    791    792    791    792    791    792    791    791    791    791    790    791    792    791    792    792    792    791    792    791    792    791    791    792    792    792    792    790    791    792    792    791    792    792    791    792    792    790    792    792    792    791    792    792    791    791    792    790    792    792    791    791    792    792    791    790    792    790    791    792    792    791    791    792    792    792    791    792    792    792    792    791    791    792    792    792    792    792    792    792    792    792    791    792    791    791    791    792    792    792    792    792    792    792    792    792    790    792    792    791    792    791    792    792    792    792    792    792    792    791    792    792    790    790    792    792    792    792    792    792    792    791    790    791    792    791    791    792    792    791    790    791    792    792    792    791    792    792    792    791    792    791    792    792    791    792    792    792    792    791    792    792    792    792    792    792    791    791    792    792    792    792    792    791    792    792    792    792    792    792    792    791    791    792    790    792    789    792    791    791    792    792    791    791    792    792    792    791    791    792    791    792    791    792    791    791    792    791    792    791    791    792    790    792    792    791    792    791    792    792    792    792    791    791    792    792    792    792    790    792    792    792    792    792    792    792    791    791    792    792    791    792    792    792    792    792    792    792    792    791    792    791    792    792    792    792    792    792    792    791    792    792    792    792    792    792    792    792    791    792    792    792    791    792    792    791    792    792    792    792    792    791    792    791    792    792    792    791    792    792    792    792    792    792    792    791    792    792    791    789    792    792    792    791    792    791    791    792    792    791    792    792    792    792    792    792    791    792    792    791    792    792    792    792    792    792    792    791    792    792    792    792    792    792    792    792    790    791    792    791    792    791    792    791    792    791    792    791    792    792    792    792    792    791    792    792    792    792    792    792    792    792    792    791    792    792    792    792    792    791    792    792    792    792    792    791    792    792    792    792    792    790    792    792    792    790    791    792    792    792    792    792    792    792    792    791    791    792    791    792    792    792    791    792    792    791    791    791    792    791    791    790    792    792    792    792    792    792    792    792    792    792    792    792    792    792    792    792    792    792    791    792    792    792    792    792    792    792    792    791    792    791    792    791    792    792    791    792    790    792    792    791    791    792    791    792    792    792    792    792    792    791    792    791    791    792    791    792    792    792    791    792    791    792    792    792    791    792    791    792    792    792    792    792    791    792    792    792    792    792    792    792    790    792    792    792    791    790    791    792    792    792    792    792    792    791    792    792    792    792    792    791    792    792    792    791    792    792    791    792    791    792    792    792    792    791    791    791    792    792    792    792    792    792    792    792    792    792    791    790    792    792    792    792    790    792    792    792    791    792    792    791    792    792    791    791    792    792    792    792    792    792    792    792    791    792    792    792    792    791    792    792    791    792    792    792    792    792    792    792    791    792    792    791    792    792    792    792    792    792    792    791    792    792    792    792    792    792    792    791    791    790    791    792    791    792    792    792    792    791    791    791    792    792    792    792    792    792    791    791    792    792    791    792    791    792    791    792    792    792    792    791    791    792    792    792    792    792    791    792    792    792    792    792    792    792    792    792    792    792    792    791    792    792    792    791    792    791    791    792    792    792    792    792    792    792    792    792    792    792    792    791    791    792    791    792    791    792    791    792    791    792    792    792    792    792    791    792    792    792    792    792    792    792    790    792    792    791    791    792    791    792    790    792    790    790    792    792    792    792    791    790    791    791    792    792    792    792    792    792    792    792    792    792    791    791    792    792    792    792    789    792    791    792    792    791    792    792    792    792    791    792    792    791    792    791    791    792    792    792    792    792    792    792    791    791    791    792    792    792    792    791    792    792    791    792    791    792    791    791    792    792    791    792    792    792    791    792    792    792    792    792    792    792    791    792    792    792    791    792    792    791    792    792    792    792    791    792    791    790    792    792    792    792    792    792    792    792    791    792    792    790    791    792    792
 1.00000E-06    791    792    792    792    791    792    790    792    791    790    792    792    791    791    792    792    791    791    790    791    792    792    792    791    791    792    792    791    792    792    792    792    792    792    792    792    792    792    791    792    792    791    791    791    792    791    792    792    790    791    791    792    792    792    791    790    792    792    792    792    792    792    792    792    792    790    791    791    792    792    791    790    792    792    792    791    792    792    791    792    792    792    791    790    792    792    791    791    791    792    792    792    791    792    792    792    792    792    792    792    791    790    791    791    791    791    791    791    792    791    792    791    791    792    792    791    792    791    792    792    792    792    792    792    791    791    792    792    791    791    792    792    792    791    790    792    791    792    792    791    791    791    792    792    792    792    792    791    792    792    791    792    790    792    792    792    792    792    791    792    791    792    792    792    791    791    792    791    792    792    791    792    792    792    792    791    792    792    791    792    792    791    792    791    791    792    791    791    791    792    792    791    792    791    792    791    792    791    792    791    792    791    791    791    791    790    791    792    791    792    792    792    791    792    791    792    791    791    792    792    792    792    790    791    792    792    791    792    792    791    792    792    790    792    792    792    791    792    792    791    791    792    790    792    792    791    791    792    792    791    790    792    790    791    792    792    791    791    792    792    792    791    792    792    792    792    791    791    792    792    792    792    792    792    792    792    792    791    792    791    792    791    792    792    792    792    792    792    792    792    792    790    792    792    791    792    791    792    792    792    792    792    792    792    791    792    792    790    790    792    792    792    792    792    792    792    791    790    791    792    791    791    792    792    791    790    791    792    792    792    791    792    792    792    791    792    791    792    792    791    792    792    792    792    791    792    792    792    792    792    792    791    791    792    792    792    792    792    791    792    792    792    792    792    792    792    791    791    792    790    792    789    792    791    791    792    792    791    791    792    792    792    791    791    792    791    792    791    792    791    791    792    791    792    791    791    792    790    792    792    791    792    791    792    792    792    792    791    791    792    792    792    792    790    792    792    792    792    792    792    792    791    791    792    792    791    792    792    792    792    792    792    792    792    791    792    791    792    792    792    792    792    792    792    791    792    792    792    792    792    792    792    792    791    792    792    792    791    792    792    791    792    792    792    792    792    791    792    791    792    792    792    791    792    792    792    792    792    792    792    792    792    792    791    789    792    792    792    791    792    791    791    792    792    791    792    792    792    792    792    792    791    792    792    791    792    792    792    792    792    792    792    791    792    792    792    792    792    792    792    792    790    791    792    791    792    791    792    791    792    791    792    791    792    792    792    792    792    791    792    792    792    792    792    792    792    792    792    791    792    792    792    792    792    791    792    792    792    792    792    791    792    792    792    792    792    790    792    792    792    790    791    792    792    792    792    792    792    792    792    791    791    792    791    792    792    792    791    792    792    791    791    791    792    791    791    790    792    792    792    792    792    792    792    792    792    792    792    792    792    792    792    792    792    792    791    792    792    792    792    792    792    792    792    791    792    791    792    791    792    792    791    792    790    792    792    791    791    792    791    792    792    792    792    792    792    791    792    791    791    792    791    792    792    792    791    792    791    792    792    792    791    792    791    792    792    792    792    792    791    792    792    792    792    792    792    792    790    792    792    792    791    790    791    792    792    792    792    792    792    791    792    792    792    792    792    791    792    792    792    791    792    792    791    792    791    792    792    792    792    791    791    791    792    792    792    792    792    792    792    792    792    792    784    790    792    792    792    792    790    792    792    792    791    792    792    791    792    792    791    791    792    792    792    792    792    792    792    792    791    792    792    792    792    791    792    792    791    792    792    792    792    792    792    792    791    792    792    791    792    792    792    792    792    792    792    791    792    792    792    792    792    792    792    791    791    790    791    792    791    792    792    792    792    791    791    791    792    792    792    792    792    792    791    791    792    792    791    792    791    792    791    792    792    792    792    791    791    792    792    792    792    792    791    792    792    792    792    792    792    792    792    792    792    792    792    791    792    792    792    791    792    791    791    792    792    792    792    792    792    792    792    792    792    792    792    791    791    792    791    792    791    792    791    792    791    792    792    792    792    792    791    792    792    792    792    792    792    792    790    792    792    791    791    792    791    792    790    792    790    790    792    792    792    792    791    790    791    791    792    792    792    792    792    792    792    792    792    792    791    791    792    792    792    792    789    792    791    792    792    791    792    792    792    792    791    792    792    791    792    791    791    792    792    792    792    792    792    792    791    791    791    792    792    792    792    791    792    792    791    792    791    792    791    791    792    792    791    792    792    792    791    792    792    792    792    792    792    792    791    792    792    792    791    792    792    791    792    792    792    792    791    792    791    790    792    792    792    792    792    792    792    792    791    792    792    790    791    792    792
 1.00000E-06    791    792    792    792    791    792    790    792    791    790    792    792    791    791    792    792    791    791    790    791    792    792    792    791    791    792    792    791    792    792    792    792    792    792    792    792    792    792    791    792    792    791    791    791    792    791    792    792    790    791    791    792    792    792    791    790    792    792    792    792    792    792    792    792    792    790    791    791    792    792    791    790    792    792    792    791    792    792    791    792    792    792    791    790    792    792    791    791    791    792    792    792    791    792    792    792    792    792    792    792    791    790    791    791    791    791    791    791    792    791    792    791    791    792    792    791    792    791    792    792    792    792    792    792    791    791    792    792    791    791    792    792    792    791    790    792    791    792    792    791    791    791    792    792    792    792    792    791    792    792    791    792    790    792    792    792    792    792    791    792    791    792    792    792    791    791    792    791    792    792    791    792    792    792    792    791    792    792    791    792    792    791    792    791    791    792    791    791    791    792    792    791    792    791    792    791    792    791    792    791    792    791    791    792    791    790    791    792    791    792    792    792    791    792    791    792    791    791    792    792    792    792    790    791    792    792    791    792    792    791    792    792    790    792    792    792    791    792    792    791    791    792    790    792    792    791    791    792    792    791    790    792    790    791    792    792    791    791    792    792    792    791    792    792    792    792    791    791    792    792    792    792    792    792    792    792    792    791    792    791    792    791    792    792    792    792    792    792    792    792    792    790    792    792    791    792    791    792    792    792    792    792    792    792    791    792    792    791    790    792    792    792    792    792    792    792    791    790    791    792    791    791    792    792    791    790    791    792    792    792    791    792    792    792    791    792    791    792    792    791    792    792    792    792    791    792    792    792    792    792    792    791    791    792    792    792    792    792    791    792    792    792    792    792    792    792    791    791    792    790    792    790    792    791    791    792    792    791    791    792    792    792    791    791    792    791    792    791    792    791    791    792    791    792    791    791    792    790    792    792    791    792    791    792    792    792    792    791    791    792    792    792    792    790    792    792    792    792    792    792    792    791    791    792    792    791    792    792    792    792    792    792    792    792    791    792    791    792    792    792    792    792    792    792    791    792    792    792    792    792    792    792    792    791    792    792    792    791    792    792    791    792    792    792    792    792    791    792    791    792    792    792    791    792    792    792    792    792    792    792    792    792    792    791    789    792    792    792    791    792    791    791    792    792    791    792    792    792    792    792    792    791    792    792    791    792    792    792    792    792    792    792    791    792    792    792    792    792    792    792    792    790    791    792    791    792    791    792    791    792    791    792    791    792    792    792    792    792    791    792    792    792    792    792    792    792    792    792    791    792    792    792    792    792    791    792    792    792    792    792    791    792    792    792    792    792    790    792    792    792    790    791    792    792    792    792    792    792    792    792    791    791    792    791    792    792    792    791    792    792    791    791    791    792    791    791    790    792    792    792    792    792    792    792    792    792    792    792    792    792    792    792    792    792    792    791    792    792    792    792    792    792    792    792    791    792    791    792    791    792    792    791    792    790    792    792    791    791    792    791    792    792    792    792    792    792    791    792    791    791    792    791    792    792    792    791    792    791    792    792    792    791    792    791    792    792    792    792    792    791    792    792    792    792    792    792    792    790    792    792    792    791    790    791    792    792    792    792    792    792    791    792    792    792    792    792    791    792    792    792    791    792    792    791    792    791    792    792    792    792    791    791    791    792    792    792    792    792    792    792    792    792    792    791    790    792    792    792    792    790    792    792    792    791    792    792    791    792    792    791    791    792    792    792    792    792    792    792    792    791    792    792    792    792    791    792    792    791    792    792    792    792    792    792    792    791    792    792    791    792    792    792    792    792    792    792    791    792    792    792    792    792    792    792    791    791    790    791    792    791    792    792    792    792    791    791    791    792    792    792    792    792    792    791    791    792    792    791    792    791    792    791    792    792    792    792    791    791    792    792    792    792    792    791    792    792    792    792    792    792    792    792    792    792    792    792    791    792    792    792    791    792    791    791    792    792    792    792    792    792    792    792    792    792    792    792    791    791    792    791    792    791    792    791    792    791    792    792    792    792    792    791    792    792    792    792    792    792    792    790    792    792    791    791    792    791    792    790    792    790    790    792    792    792    792    791    790    792    791    792    792    792    792    792    792    792    792    792    792    791    791    792    792    792    792    789    792    791    792    792    791    792    792    792    792    791    792    792    791    792    791    791    792    792    792    792    792    792    792    791    791    791    792    792    792    792    791    792    792    791    792    791    792    791    791    792    792    791    792    792    792    791    792    792    792    792    792    792    792    791    792    792    792    791    792    792    791    792    792    792    792    791    792    791    790    792    792    792    792    792    792    792    792    791    792    792    791    791    792    792
[truncated: 3,113,773 more chars]
