# Supplementary material for: The Role of Ca2+ Sparks in Force Frequency Relationships in Guinea Pig Ventricular Myocytes
Source: Biomolecules. 2022 Oct 27;12(11):1577. doi: 10.3390/biom12111577 (PMC9687237; doi:10.3390/biom12111577)
Supplement: Supplementary file 1 [file biomolecules-12-01577-s001.zip › ECC_GPU_FFR/Compartmental_code/hdf5_utility.mod]

V27 0x4 hdf5_utility
20 src/hdf5_utility.f95 S582 0
06/02/2016  16:29:54
use precisioninfo public 0 direct
use h5fortran_types public 0 indirect
use h5global public 0 indirect
use h5f public 0 indirect
use h5g public 0 indirect
use h5e public 0 indirect
use h5i public 0 indirect
use h5l public 0 indirect
use h5s public 0 indirect
use h5d public 0 indirect
use h5a public 0 indirect
use h5t public 0 indirect
use h5o public 0 indirect
use h5p public 0 indirect
use h5r public 0 indirect
use h5z public 0 indirect
use h5_dble_interface public 0 indirect
use h5lib public 0 indirect
use hdf5 public 0 direct
enduse
D 1086 24 5552 1216 5551 3
D 1092 21 6 1 3 2247 0 0 0 0 0
 0 2247 3 3 2247 2247
D 1095 21 6 1 3 2247 0 0 0 0 0
 0 2247 3 3 2247 2247
D 1098 21 6 1 3 2247 0 0 0 0 0
 0 2247 3 3 2247 2247
D 1101 24 5560 7248 5559 7
D 1107 21 6 1 3 2247 0 0 0 0 0
 0 2247 3 3 2247 2247
D 1110 21 6 3 2252 2251 0 0 0 0 0
 0 25 3 3 25 25
 0 2247 25 3 2247 2247
 0 22 2250 3 22 22
D 1113 21 6 1 3 22 0 0 0 0 0
 0 22 3 3 22 22
D 1116 21 6 1 3 2247 0 0 0 0 0
 0 2247 3 3 2247 2247
D 1119 21 6 1 3 22 0 0 0 0 0
 0 22 3 3 22 22
D 1122 21 9 1 3 2253 0 0 0 0 0
 0 2253 3 3 2253 2253
D 1125 24 5575 2016 5574 7
D 1131 21 6 1 3 2247 0 0 0 0 0
 0 2247 3 3 2247 2247
D 1134 21 6 1 3 2247 0 0 0 0 0
 0 2247 3 3 2247 2247
D 1137 21 6 1 3 2247 0 0 0 0 0
 0 2247 3 3 2247 2247
D 1140 21 9 1 3 2247 0 0 0 0 0
 0 2247 3 3 2247 2247
D 1143 21 6 1 0 3 0 0 0 0 0
 0 3 0 3 3 0
D 1146 21 6 1 0 3 0 0 0 0 0
 0 3 0 3 3 0
D 1149 21 6 1 0 3 0 0 0 0 0
 0 3 0 3 3 0
D 1152 21 9 2 2260 2271 0 1 0 0 1
 2261 2264 2265 2261 2264 2262
 2266 2269 2270 2266 2269 2267
D 1155 21 6 1 0 79 0 0 0 0 0
 0 79 0 3 79 0
D 1158 21 9 2 2273 2284 0 1 0 0 1
 2274 2277 2278 2274 2277 2275
 2279 2282 2283 2279 2282 2280
D 1161 21 6 1 0 79 0 0 0 0 0
 0 79 0 3 79 0
D 1164 21 9 3 2285 2294 1 1 0 0 1
 3 2286 3 3 2286 2287
 3 2288 2289 3 2288 2290
 3 2291 2292 3 2291 2293
D 1167 21 6 1 2295 2298 1 1 0 0 1
 3 2296 3 3 2296 2297
D 1170 21 6 1 2299 2302 1 1 0 0 1
 3 2300 3 3 2300 2301
D 1173 21 9 3 2303 2312 1 1 0 0 1
 3 2304 3 3 2304 2305
 3 2306 2307 3 2306 2308
 3 2309 2310 3 2309 2311
D 1176 21 9 2 2314 2325 0 1 0 0 1
 2315 2318 2319 2315 2318 2316
 2320 2323 2324 2320 2323 2321
D 1179 21 6 1 0 79 0 0 0 0 0
 0 79 0 3 79 0
D 1182 21 9 2 2327 2338 0 1 0 0 1
 2328 2331 2332 2328 2331 2329
 2333 2336 2337 2333 2336 2334
D 1185 21 6 1 0 79 0 0 0 0 0
 0 79 0 3 79 0
S 582 24 0 0 0 8 1 0 4658 10005 0 A 0 0 0 0 0 0 0 0 0 0 0 0 0 0 0 0 0 0 0 0 0 11 0 0 0 0 0 0 hdf5_utility
S 585 3 0 0 0 6 1 1 0 0 0 A 0 0 0 0 0 0 0 0 0 8 0 0 0 0 0 0 0 0 0 0 0 0 0 0 0 0 0 0 6
S 591 3 0 0 0 6 1 1 0 0 0 A 0 0 0 0 0 0 0 0 0 4 0 0 0 0 0 0 0 0 0 0 0 0 0 0 0 0 0 0 6
S 592 3 0 0 0 6 1 1 0 0 0 A 0 0 0 0 0 0 0 0 0 2 0 0 0 0 0 0 0 0 0 0 0 0 0 0 0 0 0 0 6
S 613 3 0 0 0 6 1 1 0 0 0 A 0 0 0 0 0 0 0 0 0 13 0 0 0 0 0 0 0 0 0 0 0 0 0 0 0 0 0 0 6
S 614 3 0 0 0 6 1 1 0 0 0 A 0 0 0 0 0 0 0 0 0 17 0 0 0 0 0 0 0 0 0 0 0 0 0 0 0 0 0 0 6
S 617 3 0 0 0 6 1 1 0 0 0 A 0 0 0 0 0 0 0 0 0 7 0 0 0 0 0 0 0 0 0 0 0 0 0 0 0 0 0 0 6
S 622 3 0 0 0 6 1 1 0 0 0 A 0 0 0 0 0 0 0 0 0 14 0 0 0 0 0 0 0 0 0 0 0 0 0 0 0 0 0 0 6
S 625 3 0 0 0 6 1 1 0 0 0 A 0 0 0 0 0 0 0 0 0 19 0 0 0 0 0 0 0 0 0 0 0 0 0 0 0 0 0 0 6
S 628 3 0 0 0 6 1 1 0 0 0 A 0 0 0 0 0 0 0 0 0 20 0 0 0 0 0 0 0 0 0 0 0 0 0 0 0 0 0 0 6
S 631 3 0 0 0 6 1 1 0 0 0 A 0 0 0 0 0 0 0 0 0 23 0 0 0 0 0 0 0 0 0 0 0 0 0 0 0 0 0 0 6
S 632 3 0 0 0 6 1 1 0 0 0 A 0 0 0 0 0 0 0 0 0 24 0 0 0 0 0 0 0 0 0 0 0 0 0 0 0 0 0 0 6
S 5548 16 1 0 0 6 1 582 25824 4 400000 A 0 0 0 -1 0 0 0 0 100 2247 0 0 0 0 0 0 0 0 0 0 0 0 0 582 0 0 0 0 max_num_handle
S 5549 3 0 0 0 6 1 1 0 0 0 A 0 0 0 0 0 0 0 0 0 100 0 0 0 0 0 0 0 0 0 0 0 0 0 0 0 0 0 0 6
S 5550 16 1 0 0 6 1 582 25839 4 400000 A 0 0 0 -1 0 0 0 0 4 22 0 0 0 0 0 0 0 0 0 0 0 0 0 582 0 0 0 0 max_num_groups
S 5551 25 0 0 0 1086 1 582 25854 10000004 800010 A 0 0 0 0 0 0 0 0 0 0 0 0 0 0 0 0 0 0 0 5590 0 0 0 582 0 0 0 0 hdffile
S 5552 5 0 0 0 6 5553 582 10047 800004 0 A 0 0 0 0 0 0 0 0 1086 0 0 0 0 0 0 0 0 0 0 0 1 5552 0 582 0 0 0 0 file_id
S 5553 5 0 0 0 1092 5554 582 25862 800004 0 A 0 0 0 0 0 4 0 0 1086 0 0 0 0 0 0 0 0 0 0 0 5552 5553 0 582 0 0 0 0 arr_dspace
S 5554 5 0 0 0 6 5555 582 25873 800004 0 A 0 0 0 0 0 404 0 0 1086 0 0 0 0 0 0 0 0 0 0 0 5553 5554 0 582 0 0 0 0 num_dspace
S 5555 5 0 0 0 1095 5556 582 25884 800004 0 A 0 0 0 0 0 408 0 0 1086 0 0 0 0 0 0 0 0 0 0 0 5554 5555 0 582 0 0 0 0 arr_dset
S 5556 5 0 0 0 6 5557 582 25893 800004 0 A 0 0 0 0 0 808 0 0 1086 0 0 0 0 0 0 0 0 0 0 0 5555 5556 0 582 0 0 0 0 num_dset
S 5557 5 0 0 0 1098 5558 582 25902 800004 0 A 0 0 0 0 0 812 0 0 1086 0 0 0 0 0 0 0 0 0 0 0 5556 5557 0 582 0 0 0 0 arr_plist
S 5558 5 0 0 0 6 1 582 25912 800004 0 A 0 0 0 0 0 1212 0 0 1086 0 0 0 0 0 0 0 0 0 0 0 5557 5558 0 582 0 0 0 0 num_plist
S 5559 25 0 0 0 1101 1 582 25922 10000004 800010 A 0 0 0 0 0 0 0 0 0 0 0 0 0 0 0 0 0 0 0 5589 0 0 0 582 0 0 0 0 hdffile2
S 5560 5 0 0 0 6 5561 582 10047 800004 0 A 0 0 0 0 0 0 0 0 1101 0 0 0 0 0 0 0 0 0 0 0 1 5560 0 582 0 0 0 0 file_id
S 5561 5 0 0 0 1107 5562 582 25862 800004 0 A 0 0 0 0 0 4 0 0 1101 0 0 0 0 0 0 0 0 0 0 0 5560 5561 0 582 0 0 0 0 arr_dspace
S 5562 5 0 0 0 6 5566 582 25873 800004 0 A 0 0 0 0 0 404 0 0 1101 0 0 0 0 0 0 0 0 0 0 0 5561 5562 0 582 0 0 0 0 num_dspace
S 5563 3 0 0 0 6 1 1 0 0 0 A 0 0 0 0 0 0 0 0 0 200 0 0 0 0 0 0 0 0 0 0 0 0 0 0 0 0 0 0 6
S 5564 3 0 0 0 6 1 1 0 0 0 A 0 0 0 0 0 0 0 0 0 800 0 0 0 0 0 0 0 0 0 0 0 0 0 0 0 0 0 0 6
S 5565 3 0 0 0 6 1 1 0 0 0 A 0 0 0 0 0 0 0 0 0 203 0 0 0 0 0 0 0 0 0 0 0 0 0 0 0 0 0 0 6
S 5566 5 0 0 0 1110 5567 582 25884 800004 0 A 0 0 0 0 0 408 0 0 1101 0 0 0 0 0 0 0 0 0 0 0 5562 5566 0 582 0 0 0 0 arr_dset
S 5567 5 0 0 0 1113 5568 582 25893 800004 0 A 0 0 0 0 0 3608 0 0 1101 0 0 0 0 0 0 0 0 0 0 0 5566 5567 0 582 0 0 0 0 num_dset
S 5568 5 0 0 0 1116 5569 582 25902 800004 0 A 0 0 0 0 0 3624 0 0 1101 0 0 0 0 0 0 0 0 0 0 0 5567 5568 0 582 0 0 0 0 arr_plist
S 5569 5 0 0 0 6 5570 582 25912 800004 0 A 0 0 0 0 0 4024 0 0 1101 0 0 0 0 0 0 0 0 0 0 0 5568 5569 0 582 0 0 0 0 num_plist
S 5570 5 0 0 0 1119 5571 582 25931 800004 0 A 0 0 0 0 0 4028 0 0 1101 0 0 0 0 0 0 0 0 0 0 0 5569 5570 0 582 0 0 0 0 arr_group
S 5571 5 0 0 0 6 5573 582 25941 800004 0 A 0 0 0 0 0 4044 0 0 1101 0 0 0 0 0 0 0 0 0 0 0 5570 5571 0 582 0 0 0 0 num_group
S 5572 3 0 0 0 6 1 1 0 0 0 A 0 0 0 0 0 0 0 0 0 400 0 0 0 0 0 0 0 0 0 0 0 0 0 0 0 0 0 0 6
S 5573 5 0 0 0 1122 1 582 25951 800004 0 A 0 0 0 0 0 4048 0 0 1101 0 0 0 0 0 0 0 0 0 0 0 5571 5573 0 582 0 0 0 0 time_data
S 5574 25 0 0 0 1125 1 582 25961 10000004 800010 A 0 0 0 0 0 0 0 0 0 0 0 0 0 0 0 0 0 0 0 5588 0 0 0 582 0 0 0 0 hdffile3
S 5575 5 0 0 0 6 5576 582 10047 800004 0 A 0 0 0 0 0 0 0 0 1125 0 0 0 0 0 0 0 0 0 0 0 1 5575 0 582 0 0 0 0 file_id
S 5576 5 0 0 0 1131 5577 582 25862 800004 0 A 0 0 0 0 0 4 0 0 1125 0 0 0 0 0 0 0 0 0 0 0 5575 5576 0 582 0 0 0 0 arr_dspace
S 5577 5 0 0 0 6 5578 582 25873 800004 0 A 0 0 0 0 0 404 0 0 1125 0 0 0 0 0 0 0 0 0 0 0 5576 5577 0 582 0 0 0 0 num_dspace
S 5578 5 0 0 0 1134 5579 582 25884 800004 0 A 0 0 0 0 0 408 0 0 1125 0 0 0 0 0 0 0 0 0 0 0 5577 5578 0 582 0 0 0 0 arr_dset
S 5579 5 0 0 0 6 5580 582 25893 800004 0 A 0 0 0 0 0 808 0 0 1125 0 0 0 0 0 0 0 0 0 0 0 5578 5579 0 582 0 0 0 0 num_dset
S 5580 5 0 0 0 1137 5581 582 25902 800004 0 A 0 0 0 0 0 812 0 0 1125 0 0 0 0 0 0 0 0 0 0 0 5579 5580 0 582 0 0 0 0 arr_plist
S 5581 5 0 0 0 6 5582 582 25912 800004 0 A 0 0 0 0 0 1212 0 0 1125 0 0 0 0 0 0 0 0 0 0 0 5580 5581 0 582 0 0 0 0 num_plist
S 5582 5 0 0 0 1140 1 582 25951 800004 0 A 0 0 0 0 0 1216 0 0 1125 0 0 0 0 0 0 0 0 0 0 0 5581 5582 0 582 0 0 0 0 time_data
S 5583 16 0 0 0 7 1 582 25970 4 400000 A 0 0 0 0 0 0 0 0 5587 2257 0 0 0 0 0 0 0 0 0 0 0 0 0 582 0 0 0 0 sp_family_size
S 5587 3 0 0 0 7 0 1 0 0 0 A 0 0 0 0 0 0 0 0 0 104857600 0 0 0 0 0 0 0 0 0 0 0 0 0 0 0 0 0 0 7
S 5588 8 5 0 0 1143 1 582 25985 40022004 1220 A 0 0 0 0 0 0 0 1125 0 0 0 0 0 0 0 0 0 0 0 0 0 0 0 582 0 0 0 0 hdf5_utility$hdffile3$td
S 5589 8 5 0 0 1146 1 582 26010 40022004 1220 A 0 0 0 0 0 0 0 1101 0 0 0 0 0 0 0 0 0 0 0 0 0 0 0 582 0 0 0 0 hdf5_utility$hdffile2$td
S 5590 8 5 0 0 1149 1 582 26035 40022004 1220 A 0 0 0 0 0 0 0 1086 0 0 0 0 0 0 0 0 0 0 0 0 0 0 0 582 0 0 0 0 hdf5_utility$hdffile$td
S 5591 23 5 0 0 8 5593 582 26059 0 0 A 0 0 0 0 0 0 0 0 0 0 0 0 0 0 0 0 0 0 0 0 0 0 0 0 0 0 0 0 hdf_init
S 5592 1 3 0 0 6 1 5591 26068 4 1003000 A 0 0 0 0 0 0 0 0 0 0 0 0 0 0 0 0 0 0 0 0 0 0 0 0 0 0 0 0 res
S 5593 14 5 0 0 6 1 5591 26059 4 1400000 A 0 0 0 0 0 0 0 2796 0 0 0 5592 0 0 0 0 0 0 0 0 0 65 0 582 0 0 0 0 hdf_init
F 5593 0
S 5594 23 5 0 0 8 5596 582 26072 0 0 A 0 0 0 0 0 0 0 0 0 0 0 0 0 0 0 0 0 0 0 0 0 0 0 0 0 0 0 0 hdf_close
S 5595 1 3 0 0 6 1 5594 26082 4 1003000 A 0 0 0 0 0 0 0 0 0 0 0 0 0 0 0 0 0 0 0 0 0 0 0 0 0 0 0 0 res
S 5596 14 5 0 0 6 1 5594 26072 4 1400000 A 0 0 0 0 0 0 0 2797 0 0 0 5595 0 0 0 0 0 0 0 0 0 76 0 582 0 0 0 0 hdf_close
F 5596 0
S 5597 23 5 0 0 0 5604 582 26086 0 0 A 0 0 0 0 0 0 0 0 0 0 0 0 0 0 0 0 0 0 0 0 0 0 0 0 0 0 0 0 hdf_open_simple
S 5598 1 3 0 0 28 1 5597 26102 4 43000 A 0 0 0 0 0 0 0 0 0 0 0 0 0 0 0 0 0 0 0 0 0 0 0 0 0 0 0 0 filename
S 5599 1 3 1 0 6 1 5597 26111 4 3000 A 0 0 0 0 0 0 0 0 0 0 0 0 0 0 0 0 0 0 0 0 0 0 0 0 0 0 0 0 nsfu
S 5600 1 3 1 0 6 1 5597 26116 4 3000 A 0 0 0 0 0 0 0 0 0 0 0 0 0 0 0 0 0 0 0 0 0 0 0 0 0 0 0 0 chunk_size
S 5601 1 3 1 0 6 1 5597 26127 4 3000 A 0 0 0 0 0 0 0 0 0 0 0 0 0 0 0 0 0 0 0 0 0 0 0 0 0 0 0 0 chunks_per_file
S 5602 1 3 3 0 1086 1 5597 26143 4 3000 A 0 0 0 0 0 0 0 0 0 0 0 0 0 0 0 0 0 0 0 0 0 0 0 0 0 0 0 0 file_struct
S 5603 1 3 1 0 6 1 5597 26155 4 3000 A 0 0 0 0 0 0 0 0 0 0 0 0 0 0 0 0 0 0 0 0 0 0 0 0 0 0 0 0 numfields
S 5604 14 5 0 0 0 1 5597 26086 0 400000 A 0 0 0 0 0 0 0 2798 6 0 0 0 0 0 0 0 0 0 0 0 0 92 0 582 0 0 0 0 hdf_open_simple
F 5604 6 5598 5599 5600 5601 5602 5603
S 5605 23 5 0 0 0 5612 582 26165 0 0 A 0 0 0 0 0 0 0 0 0 0 0 0 0 0 0 0 0 0 0 0 0 0 0 0 0 0 0 0 hdf_open_simple_leak
S 5606 1 3 0 0 28 1 5605 26102 4 43000 A 0 0 0 0 0 0 0 0 0 0 0 0 0 0 0 0 0 0 0 0 0 0 0 0 0 0 0 0 filename
S 5607 1 3 1 0 6 1 5605 26111 4 3000 A 0 0 0 0 0 0 0 0 0 0 0 0 0 0 0 0 0 0 0 0 0 0 0 0 0 0 0 0 nsfu
S 5608 1 3 1 0 6 1 5605 26116 4 3000 A 0 0 0 0 0 0 0 0 0 0 0 0 0 0 0 0 0 0 0 0 0 0 0 0 0 0 0 0 chunk_size
S 5609 1 3 1 0 6 1 5605 26127 4 3000 A 0 0 0 0 0 0 0 0 0 0 0 0 0 0 0 0 0 0 0 0 0 0 0 0 0 0 0 0 chunks_per_file
S 5610 1 3 3 0 1086 1 5605 26143 4 3000 A 0 0 0 0 0 0 0 0 0 0 0 0 0 0 0 0 0 0 0 0 0 0 0 0 0 0 0 0 file_struct
S 5611 1 3 1 0 6 1 5605 26155 4 3000 A 0 0 0 0 0 0 0 0 0 0 0 0 0 0 0 0 0 0 0 0 0 0 0 0 0 0 0 0 numfields
S 5612 14 5 0 0 0 1 5605 26165 0 400000 A 0 0 0 0 0 0 0 2805 6 0 0 0 0 0 0 0 0 0 0 0 0 145 0 582 0 0 0 0 hdf_open_simple_leak
F 5612 6 5606 5607 5608 5609 5610 5611
S 5613 23 5 0 0 0 5620 582 26186 0 0 A 0 0 0 0 0 0 0 0 0 0 0 0 0 0 0 0 0 0 0 0 0 0 0 0 0 0 0 0 hdf_open_simple_ecc
S 5614 1 3 0 0 28 1 5613 26102 4 43000 A 0 0 0 0 0 0 0 0 0 0 0 0 0 0 0 0 0 0 0 0 0 0 0 0 0 0 0 0 filename
S 5615 1 3 1 0 6 1 5613 26111 4 3000 A 0 0 0 0 0 0 0 0 0 0 0 0 0 0 0 0 0 0 0 0 0 0 0 0 0 0 0 0 nsfu
S 5616 1 3 1 0 6 1 5613 26116 4 3000 A 0 0 0 0 0 0 0 0 0 0 0 0 0 0 0 0 0 0 0 0 0 0 0 0 0 0 0 0 chunk_size
S 5617 1 3 1 0 6 1 5613 26127 4 3000 A 0 0 0 0 0 0 0 0 0 0 0 0 0 0 0 0 0 0 0 0 0 0 0 0 0 0 0 0 chunks_per_file
S 5618 1 3 3 0 1086 1 5613 26143 4 3000 A 0 0 0 0 0 0 0 0 0 0 0 0 0 0 0 0 0 0 0 0 0 0 0 0 0 0 0 0 file_struct
S 5619 1 3 1 0 6 1 5613 26155 4 3000 A 0 0 0 0 0 0 0 0 0 0 0 0 0 0 0 0 0 0 0 0 0 0 0 0 0 0 0 0 numfields
S 5620 14 5 0 0 0 1 5613 26186 0 400000 A 0 0 0 0 0 0 0 2812 6 0 0 0 0 0 0 0 0 0 0 0 0 198 0 582 0 0 0 0 hdf_open_simple_ecc
F 5620 6 5614 5615 5616 5617 5618 5619
S 5621 23 5 0 0 0 5626 582 26206 0 0 A 0 0 0 0 0 0 0 0 0 0 0 0 0 0 0 0 0 0 0 0 0 0 0 0 0 0 0 0 hdf_spark_open_filefamily
S 5622 1 3 1 0 6 1 5621 26111 4 3000 A 0 0 0 0 0 0 0 0 0 0 0 0 0 0 0 0 0 0 0 0 0 0 0 0 0 0 0 0 nsfu
S 5623 1 3 1 0 6 1 5621 26232 4 3000 A 0 0 0 0 0 0 0 0 0 0 0 0 0 0 0 0 0 0 0 0 0 0 0 0 0 0 0 0 buffer_size
S 5624 1 3 3 0 1086 1 5621 26143 4 3000 A 0 0 0 0 0 0 0 0 0 0 0 0 0 0 0 0 0 0 0 0 0 0 0 0 0 0 0 0 file_struct
S 5625 1 3 0 0 6 1 5621 26244 80000004 3000 A 0 0 0 0 0 0 0 0 0 0 0 0 0 0 0 0 0 0 0 0 0 0 0 0 0 0 0 0 prealloc
S 5626 14 5 0 0 0 1 5621 26206 0 400000 A 0 0 0 0 0 0 0 2819 4 0 0 0 0 0 0 0 0 0 0 0 0 254 0 582 0 0 0 0 hdf_spark_open_filefamily
F 5626 4 5622 5623 5624 5625
S 5627 23 5 0 0 0 5629 582 26253 0 0 A 0 0 0 0 0 0 0 0 0 0 0 0 0 0 0 0 0 0 0 0 0 0 0 0 0 0 0 0 hdf_spark_close
S 5628 1 3 0 0 1086 1 5627 26143 4 3000 A 0 0 0 0 0 0 0 0 0 0 0 0 0 0 0 0 0 0 0 0 0 0 0 0 0 0 0 0 file_struct
S 5629 14 5 0 0 0 1 5627 26253 0 400000 A 0 0 0 0 0 0 0 2824 1 0 0 0 0 0 0 0 0 0 0 0 0 484 0 582 0 0 0 0 hdf_spark_close
F 5629 1 5628
S 5630 23 5 0 0 0 5635 582 26269 0 0 A 0 0 0 0 0 0 0 0 0 0 0 0 0 0 0 0 0 0 0 0 0 0 0 0 0 0 0 0 hdf_spark_write
S 5631 1 3 0 0 1086 1 5630 26143 4 3000 A 0 0 0 0 0 0 0 0 0 0 0 0 0 0 0 0 0 0 0 0 0 0 0 0 0 0 0 0 file_struct
S 5632 7 3 0 0 1152 1 5630 26285 10a00004 3050 A 0 0 0 0 0 0 0 0 0 0 0 0 0 0 0 0 0 0 0 5636 0 0 0 0 0 0 0 0 data_track
S 5633 1 3 0 0 6 1 5630 2875 4 3000 A 0 0 0 0 0 0 0 0 0 0 0 0 0 0 0 0 0 0 0 0 0 0 0 0 0 0 0 0 size
S 5634 1 3 0 0 6 1 5630 26111 4 3000 A 0 0 0 0 0 0 0 0 0 0 0 0 0 0 0 0 0 0 0 0 0 0 0 0 0 0 0 0 nsfu
S 5635 14 5 0 0 0 1 5630 26269 0 400000 A 0 0 0 0 0 0 0 2826 4 0 0 0 0 0 0 0 0 0 0 0 0 501 0 582 0 0 0 0 hdf_spark_write
F 5635 4 5631 5632 5633 5634
S 5636 8 1 0 0 1155 1 5630 26296 40822004 1020 A 0 0 0 0 0 0 0 0 0 0 0 0 0 0 0 0 0 0 0 0 0 0 0 0 0 0 0 0 data_track$sd
S 5640 23 5 0 0 0 5645 582 26354 0 0 A 0 0 0 0 0 0 0 0 0 0 0 0 0 0 0 0 0 0 0 0 0 0 0 0 0 0 0 0 hdf_write_simple
S 5641 1 3 0 0 1086 1 5640 26143 4 3000 A 0 0 0 0 0 0 0 0 0 0 0 0 0 0 0 0 0 0 0 0 0 0 0 0 0 0 0 0 file_struct
S 5642 7 3 0 0 1158 1 5640 26371 10a00004 3050 A 0 0 0 0 0 0 0 0 0 0 0 0 0 0 0 0 0 0 0 5646 0 0 0 0 0 0 0 0 data_buffer
S 5643 1 3 0 0 6 1 5640 26383 4 3000 A 0 0 0 0 0 0 0 0 0 0 0 0 0 0 0 0 0 0 0 0 0 0 0 0 0 0 0 0 numrecords
S 5644 1 3 0 0 6 1 5640 26155 4 3000 A 0 0 0 0 0 0 0 0 0 0 0 0 0 0 0 0 0 0 0 0 0 0 0 0 0 0 0 0 numfields
S 5645 14 5 0 0 0 1 5640 26354 0 400000 A 0 0 0 0 0 0 0 2831 4 0 0 0 0 0 0 0 0 0 0 0 0 549 0 582 0 0 0 0 hdf_write_simple
F 5645 4 5641 5642 5643 5644
S 5646 8 1 0 0 1161 1 5640 26394 40822004 1020 A 0 0 0 0 0 0 0 0 0 0 0 0 0 0 0 0 0 0 0 0 0 0 0 0 0 0 0 0 data_buffer$sd
S 5650 23 5 0 0 0 5658 582 26456 0 0 A 0 0 0 0 0 0 0 0 0 0 0 0 0 0 0 0 0 0 0 0 0 0 0 0 0 0 0 0 hdf_spatial_open
S 5651 1 3 3 0 1101 1 5650 26143 4 3000 A 0 0 0 0 0 0 0 0 0 0 0 0 0 0 0 0 0 0 0 0 0 0 0 0 0 0 0 0 file_struct
S 5652 1 3 0 0 28 1 5650 26102 4 43000 A 0 0 0 0 0 0 0 0 0 0 0 0 0 0 0 0 0 0 0 0 0 0 0 0 0 0 0 0 filename
S 5653 1 3 1 0 6 1 5650 26473 4 3000 A 0 0 0 0 0 0 0 0 0 0 0 0 0 0 0 0 0 0 0 0 0 0 0 0 0 0 0 0 num_vlayers
S 5654 1 3 1 0 6 1 5650 26485 4 3000 A 0 0 0 0 0 0 0 0 0 0 0 0 0 0 0 0 0 0 0 0 0 0 0 0 0 0 0 0 num_hlayers
S 5655 1 3 1 0 6 1 5650 26497 4 3000 A 0 0 0 0 0 0 0 0 0 0 0 0 0 0 0 0 0 0 0 0 0 0 0 0 0 0 0 0 outerdimx
S 5656 1 3 1 0 6 1 5650 26507 4 3000 A 0 0 0 0 0 0 0 0 0 0 0 0 0 0 0 0 0 0 0 0 0 0 0 0 0 0 0 0 outerdimy
S 5657 1 3 1 0 6 1 5650 26517 4 3000 A 0 0 0 0 0 0 0 0 0 0 0 0 0 0 0 0 0 0 0 0 0 0 0 0 0 0 0 0 outerdimz
S 5658 14 5 0 0 0 1 5650 26456 0 400000 A 0 0 0 0 0 0 0 2836 7 0 0 0 0 0 0 0 0 0 0 0 0 569 0 582 0 0 0 0 hdf_spatial_open
F 5658 7 5651 5652 5653 5654 5655 5656 5657
S 5659 23 5 0 0 0 5662 582 26527 0 0 A 0 0 0 0 0 0 0 0 0 0 0 0 0 0 0 0 0 0 0 0 0 0 0 0 0 0 0 0 get_new_hdf_group_name
S 5660 1 3 0 0 28 1 5659 10922 4 43000 A 0 0 0 0 0 0 0 0 0 0 0 0 0 0 0 0 0 0 0 0 0 0 0 0 0 0 0 0 group_name
S 5661 1 3 3 0 6 1 5659 26550 4 3000 A 0 0 0 0 0 0 0 0 0 0 0 0 0 0 0 0 0 0 0 0 0 0 0 0 0 0 0 0 group_index
S 5662 14 5 0 0 0 1 5659 26527 0 400000 A 0 0 0 0 0 0 0 2844 2 0 0 0 0 0 0 0 0 0 0 0 0 618 0 582 0 0 0 0 get_new_hdf_group_name
F 5662 2 5660 5661
S 5663 23 5 0 0 0 5675 582 26562 0 0 A 0 0 0 0 0 0 0 0 0 0 0 0 0 0 0 0 0 0 0 0 0 0 0 0 0 0 0 0 hdf_spatial_write
S 5664 1 3 3 0 1101 1 5663 26143 4 3000 A 0 0 0 0 0 0 0 0 0 0 0 0 0 0 0 0 0 0 0 0 0 0 0 0 0 0 0 0 file_struct
S 5665 7 3 1 0 1164 1 5663 26580 20000004 10003000 A 0 0 0 0 0 0 0 0 0 0 0 0 0 0 0 0 0 0 0 0 0 0 0 0 0 0 0 0 arrobj
S 5666 1 3 1 0 6 1 5663 26473 4 3000 A 0 0 0 0 0 0 0 0 0 0 0 0 0 0 0 0 0 0 0 0 0 0 0 0 0 0 0 0 num_vlayers
S 5667 7 3 1 0 1167 1 5663 26587 20000004 10003000 A 0 0 0 0 0 0 0 0 0 0 0 0 0 0 0 0 0 0 0 0 0 0 0 0 0 0 0 0 idx_vlayers
S 5668 1 3 1 0 6 1 5663 26485 4 3000 A 0 0 0 0 0 0 0 0 0 0 0 0 0 0 0 0 0 0 0 0 0 0 0 0 0 0 0 0 num_hlayers
S 5669 7 3 1 0 1170 1 5663 26599 20000004 10003000 A 0 0 0 0 0 0 0 0 0 0 0 0 0 0 0 0 0 0 0 0 0 0 0 0 0 0 0 0 idx_hlayers
S 5670 1 3 1 0 6 1 5663 26611 4 3000 A 0 0 0 0 0 0 0 0 0 0 0 0 0 0 0 0 0 0 0 0 0 0 0 0 0 0 0 0 dimx_arr
S 5671 1 3 1 0 6 1 5663 26620 4 3000 A 0 0 0 0 0 0 0 0 0 0 0 0 0 0 0 0 0 0 0 0 0 0 0 0 0 0 0 0 dimy_arr
S 5672 1 3 1 0 6 1 5663 26629 4 3000 A 0 0 0 0 0 0 0 0 0 0 0 0 0 0 0 0 0 0 0 0 0 0 0 0 0 0 0 0 dimz_arr
S 5673 1 3 1 0 9 1 5663 2562 4 3000 A 0 0 0 0 0 0 0 0 0 0 0 0 0 0 0 0 0 0 0 0 0 0 0 0 0 0 0 0 time
S 5674 1 3 3 0 16 1 5663 26638 4 3000 A 0 0 0 0 0 0 0 0 0 0 0 0 0 0 0 0 0 0 0 0 0 0 0 0 0 0 0 0 is_full_file
S 5675 14 5 0 0 0 1 5663 26562 20000000 400000 A 0 0 0 0 0 0 0 2847 11 0 0 0 0 0 0 0 0 0 0 0 0 629 0 582 0 0 0 0 hdf_spatial_write
F 5675 11 5664 5665 5666 5667 5668 5669 5670 5671 5672 5673 5674
S 5676 6 1 0 0 6 1 5663 10361 40800006 3000 A 0 0 0 0 0 0 0 0 0 0 0 0 0 0 0 0 0 0 0 0 0 0 0 0 0 0 0 0 z_b_0
S 5677 6 1 0 0 6 1 5663 12401 40800006 3000 A 0 0 0 0 0 0 0 0 0 0 0 0 0 0 0 0 0 0 0 0 0 0 0 0 0 0 0 0 z_b_2
S 5678 6 1 0 0 6 1 5663 21680 40800006 3000 A 0 0 0 0 0 0 0 0 0 0 0 0 0 0 0 0 0 0 0 0 0 0 0 0 0 0 0 0 z_b_3
S 5679 6 1 0 0 6 1 5663 12413 40800006 3000 A 0 0 0 0 0 0 0 0 0 0 0 0 0 0 0 0 0 0 0 0 0 0 0 0 0 0 0 0 z_b_5
S 5680 6 1 0 0 6 1 5663 12427 40800006 3000 A 0 0 0 0 0 0 0 0 0 0 0 0 0 0 0 0 0 0 0 0 0 0 0 0 0 0 0 0 z_b_6
S 5681 6 1 0 0 6 1 5663 12433 40800006 3000 A 0 0 0 0 0 0 0 0 0 0 0 0 0 0 0 0 0 0 0 0 0 0 0 0 0 0 0 0 z_b_8
S 5682 6 1 0 0 6 1 5663 12439 40800006 3000 A 0 0 0 0 0 0 0 0 0 0 0 0 0 0 0 0 0 0 0 0 0 0 0 0 0 0 0 0 z_b_9
S 5683 6 1 0 0 6 1 5663 26651 40800006 3000 A 0 0 0 0 0 0 0 0 0 0 0 0 0 0 0 0 0 0 0 0 0 0 0 0 0 0 0 0 z_e_2296
S 5684 6 1 0 0 6 1 5663 26660 40800006 3000 A 0 0 0 0 0 0 0 0 0 0 0 0 0 0 0 0 0 0 0 0 0 0 0 0 0 0 0 0 z_e_2299
S 5685 6 1 0 0 6 1 5663 26669 40800006 3000 A 0 0 0 0 0 0 0 0 0 0 0 0 0 0 0 0 0 0 0 0 0 0 0 0 0 0 0 0 z_e_2302
S 5686 6 1 0 0 6 1 5663 21692 40800006 3000 A 0 0 0 0 0 0 0 0 0 0 0 0 0 0 0 0 0 0 0 0 0 0 0 0 0 0 0 0 z_b_10
S 5687 6 1 0 0 6 1 5663 21706 40800006 3000 A 0 0 0 0 0 0 0 0 0 0 0 0 0 0 0 0 0 0 0 0 0 0 0 0 0 0 0 0 z_b_12
S 5688 6 1 0 0 6 1 5663 26678 40800006 3000 A 0 0 0 0 0 0 0 0 0 0 0 0 0 0 0 0 0 0 0 0 0 0 0 0 0 0 0 0 z_b_13
S 5689 6 1 0 0 6 1 5663 26685 40800006 3000 A 0 0 0 0 0 0 0 0 0 0 0 0 0 0 0 0 0 0 0 0 0 0 0 0 0 0 0 0 z_e_2309
S 5690 6 1 0 0 6 1 5663 21713 40800006 3000 A 0 0 0 0 0 0 0 0 0 0 0 0 0 0 0 0 0 0 0 0 0 0 0 0 0 0 0 0 z_b_14
S 5691 6 1 0 0 6 1 5663 26694 40800006 3000 A 0 0 0 0 0 0 0 0 0 0 0 0 0 0 0 0 0 0 0 0 0 0 0 0 0 0 0 0 z_b_16
S 5692 6 1 0 0 6 1 5663 26701 40800006 3000 A 0 0 0 0 0 0 0 0 0 0 0 0 0 0 0 0 0 0 0 0 0 0 0 0 0 0 0 0 z_b_17
S 5693 6 1 0 0 6 1 5663 26708 40800006 3000 A 0 0 0 0 0 0 0 0 0 0 0 0 0 0 0 0 0 0 0 0 0 0 0 0 0 0 0 0 z_e_2316
S 5694 23 5 0 0 0 5696 582 26717 0 0 A 0 0 0 0 0 0 0 0 0 0 0 0 0 0 0 0 0 0 0 0 0 0 0 0 0 0 0 0 hdf_spatial_close
S 5695 1 3 3 0 1101 1 5694 26143 4 3000 A 0 0 0 0 0 0 0 0 0 0 0 0 0 0 0 0 0 0 0 0 0 0 0 0 0 0 0 0 file_struct
S 5696 14 5 0 0 0 1 5694 26717 0 400000 A 0 0 0 0 0 0 0 2859 1 0 0 0 0 0 0 0 0 0 0 0 0 695 0 582 0 0 0 0 hdf_spatial_close
F 5696 1 5695
S 5697 23 5 0 0 0 5703 582 26735 0 0 A 0 0 0 0 0 0 0 0 0 0 0 0 0 0 0 0 0 0 0 0 0 0 0 0 0 0 0 0 hdf_spatial_open_2
S 5698 1 3 3 0 1125 1 5697 26143 4 3000 A 0 0 0 0 0 0 0 0 0 0 0 0 0 0 0 0 0 0 0 0 0 0 0 0 0 0 0 0 file_struct
S 5699 1 3 0 0 28 1 5697 26102 4 43000 A 0 0 0 0 0 0 0 0 0 0 0 0 0 0 0 0 0 0 0 0 0 0 0 0 0 0 0 0 filename
S 5700 1 3 1 0 6 1 5697 26611 4 3000 A 0 0 0 0 0 0 0 0 0 0 0 0 0 0 0 0 0 0 0 0 0 0 0 0 0 0 0 0 dimx_arr
S 5701 1 3 1 0 6 1 5697 26620 4 3000 A 0 0 0 0 0 0 0 0 0 0 0 0 0 0 0 0 0 0 0 0 0 0 0 0 0 0 0 0 dimy_arr
S 5702 1 3 1 0 6 1 5697 26629 4 3000 A 0 0 0 0 0 0 0 0 0 0 0 0 0 0 0 0 0 0 0 0 0 0 0 0 0 0 0 0 dimz_arr
S 5703 14 5 0 0 0 1 5697 26735 0 400000 A 0 0 0 0 0 0 0 2861 5 0 0 0 0 0 0 0 0 0 0 0 0 749 0 582 0 0 0 0 hdf_spatial_open_2
F 5703 5 5698 5699 5700 5701 5702
S 5704 23 5 0 0 0 5712 582 26754 0 0 A 0 0 0 0 0 0 0 0 0 0 0 0 0 0 0 0 0 0 0 0 0 0 0 0 0 0 0 0 hdf_spatial_write_2
S 5705 1 3 3 0 1125 1 5704 26143 4 3000 A 0 0 0 0 0 0 0 0 0 0 0 0 0 0 0 0 0 0 0 0 0 0 0 0 0 0 0 0 file_struct
S 5706 7 3 1 0 1173 1 5704 26580 20000004 10003000 A 0 0 0 0 0 0 0 0 0 0 0 0 0 0 0 0 0 0 0 0 0 0 0 0 0 0 0 0 arrobj
S 5707 1 3 1 0 6 1 5704 26611 4 3000 A 0 0 0 0 0 0 0 0 0 0 0 0 0 0 0 0 0 0 0 0 0 0 0 0 0 0 0 0 dimx_arr
S 5708 1 3 1 0 6 1 5704 26620 4 3000 A 0 0 0 0 0 0 0 0 0 0 0 0 0 0 0 0 0 0 0 0 0 0 0 0 0 0 0 0 dimy_arr
S 5709 1 3 1 0 6 1 5704 26629 4 3000 A 0 0 0 0 0 0 0 0 0 0 0 0 0 0 0 0 0 0 0 0 0 0 0 0 0 0 0 0 dimz_arr
S 5710 1 3 1 0 9 1 5704 2562 4 3000 A 0 0 0 0 0 0 0 0 0 0 0 0 0 0 0 0 0 0 0 0 0 0 0 0 0 0 0 0 time
S 5711 1 3 3 0 16 1 5704 26638 4 3000 A 0 0 0 0 0 0 0 0 0 0 0 0 0 0 0 0 0 0 0 0 0 0 0 0 0 0 0 0 is_full_file
S 5712 14 5 0 0 0 1 5704 26754 20000000 400000 A 0 0 0 0 0 0 0 2867 7 0 0 0 0 0 0 0 0 0 0 0 0 783 0 582 0 0 0 0 hdf_spatial_write_2
F 5712 7 5705 5706 5707 5708 5709 5710 5711
S 5713 6 1 0 0 6 1 5704 10361 40800006 3000 A 0 0 0 0 0 0 0 0 0 0 0 0 0 0 0 0 0 0 0 0 0 0 0 0 0 0 0 0 z_b_0
S 5714 6 1 0 0 6 1 5704 12401 40800006 3000 A 0 0 0 0 0 0 0 0 0 0 0 0 0 0 0 0 0 0 0 0 0 0 0 0 0 0 0 0 z_b_2
S 5715 6 1 0 0 6 1 5704 21680 40800006 3000 A 0 0 0 0 0 0 0 0 0 0 0 0 0 0 0 0 0 0 0 0 0 0 0 0 0 0 0 0 z_b_3
S 5716 6 1 0 0 6 1 5704 12413 40800006 3000 A 0 0 0 0 0 0 0 0 0 0 0 0 0 0 0 0 0 0 0 0 0 0 0 0 0 0 0 0 z_b_5
S 5717 6 1 0 0 6 1 5704 12427 40800006 3000 A 0 0 0 0 0 0 0 0 0 0 0 0 0 0 0 0 0 0 0 0 0 0 0 0 0 0 0 0 z_b_6
S 5718 6 1 0 0 6 1 5704 12433 40800006 3000 A 0 0 0 0 0 0 0 0 0 0 0 0 0 0 0 0 0 0 0 0 0 0 0 0 0 0 0 0 z_b_8
S 5719 6 1 0 0 6 1 5704 12439 40800006 3000 A 0 0 0 0 0 0 0 0 0 0 0 0 0 0 0 0 0 0 0 0 0 0 0 0 0 0 0 0 z_b_9
S 5720 6 1 0 0 6 1 5704 26774 40800006 3000 A 0 0 0 0 0 0 0 0 0 0 0 0 0 0 0 0 0 0 0 0 0 0 0 0 0 0 0 0 z_e_2314
S 5721 6 1 0 0 6 1 5704 26783 40800006 3000 A 0 0 0 0 0 0 0 0 0 0 0 0 0 0 0 0 0 0 0 0 0 0 0 0 0 0 0 0 z_e_2317
S 5722 6 1 0 0 6 1 5704 26792 40800006 3000 A 0 0 0 0 0 0 0 0 0 0 0 0 0 0 0 0 0 0 0 0 0 0 0 0 0 0 0 0 z_e_2320
S 5723 23 5 0 0 0 5725 582 26801 0 0 A 0 0 0 0 0 0 0 0 0 0 0 0 0 0 0 0 0 0 0 0 0 0 0 0 0 0 0 0 hdf_spatial_close_2
S 5724 1 3 3 0 1125 1 5723 26143 4 3000 A 0 0 0 0 0 0 0 0 0 0 0 0 0 0 0 0 0 0 0 0 0 0 0 0 0 0 0 0 file_struct
S 5725 14 5 0 0 0 1 5723 26801 0 400000 A 0 0 0 0 0 0 0 2875 1 0 0 0 0 0 0 0 0 0 0 0 0 830 0 582 0 0 0 0 hdf_spatial_close_2
F 5725 1 5724
S 5726 23 5 0 0 0 5733 582 26821 0 0 A 0 0 0 0 0 0 0 0 0 0 0 0 0 0 0 0 0 0 0 0 0 0 0 0 0 0 0 0 hdf_ecc_open
S 5727 1 3 0 0 28 1 5726 26102 4 43000 A 0 0 0 0 0 0 0 0 0 0 0 0 0 0 0 0 0 0 0 0 0 0 0 0 0 0 0 0 filename
S 5728 1 3 1 0 6 1 5726 26111 4 3000 A 0 0 0 0 0 0 0 0 0 0 0 0 0 0 0 0 0 0 0 0 0 0 0 0 0 0 0 0 nsfu
S 5729 1 3 1 0 6 1 5726 26116 4 3000 A 0 0 0 0 0 0 0 0 0 0 0 0 0 0 0 0 0 0 0 0 0 0 0 0 0 0 0 0 chunk_size
S 5730 1 3 1 0 6 1 5726 26127 4 3000 A 0 0 0 0 0 0 0 0 0 0 0 0 0 0 0 0 0 0 0 0 0 0 0 0 0 0 0 0 chunks_per_file
S 5731 1 3 3 0 1086 1 5726 26143 4 3000 A 0 0 0 0 0 0 0 0 0 0 0 0 0 0 0 0 0 0 0 0 0 0 0 0 0 0 0 0 file_struct
S 5732 1 3 1 0 6 1 5726 26155 4 3000 A 0 0 0 0 0 0 0 0 0 0 0 0 0 0 0 0 0 0 0 0 0 0 0 0 0 0 0 0 numfields
S 5733 14 5 0 0 0 1 5726 26821 0 400000 A 0 0 0 0 0 0 0 2877 6 0 0 0 0 0 0 0 0 0 0 0 0 874 0 582 0 0 0 0 hdf_ecc_open
F 5733 6 5727 5728 5729 5730 5731 5732
S 5734 23 5 0 0 0 5740 582 26834 0 0 A 0 0 0 0 0 0 0 0 0 0 0 0 0 0 0 0 0 0 0 0 0 0 0 0 0 0 0 0 hdf_ecc_write
S 5735 1 3 0 0 1086 1 5734 26143 4 3000 A 0 0 0 0 0 0 0 0 0 0 0 0 0 0 0 0 0 0 0 0 0 0 0 0 0 0 0 0 file_struct
S 5736 7 3 0 0 1176 1 5734 26371 10a00004 3050 A 0 0 0 0 0 0 0 0 0 0 0 0 0 0 0 0 0 0 0 5741 0 0 0 0 0 0 0 0 data_buffer
S 5737 1 3 1 0 6 1 5734 26383 4 3000 A 0 0 0 0 0 0 0 0 0 0 0 0 0 0 0 0 0 0 0 0 0 0 0 0 0 0 0 0 numrecords
S 5738 1 3 1 0 6 1 5734 26155 4 3000 A 0 0 0 0 0 0 0 0 0 0 0 0 0 0 0 0 0 0 0 0 0 0 0 0 0 0 0 0 numfields
S 5739 1 3 1 0 6 1 5734 26111 4 3000 A 0 0 0 0 0 0 0 0 0 0 0 0 0 0 0 0 0 0 0 0 0 0 0 0 0 0 0 0 nsfu
S 5740 14 5 0 0 0 1 5734 26834 0 400000 A 0 0 0 0 0 0 0 2884 5 0 0 0 0 0 0 0 0 0 0 0 0 901 0 582 0 0 0 0 hdf_ecc_write
F 5740 5 5735 5736 5737 5738 5739
S 5741 8 1 0 0 1179 1 5734 26848 40822004 1020 A 0 0 0 0 0 0 0 0 0 0 0 0 0 0 0 0 0 0 0 0 0 0 0 0 0 0 0 0 data_buffer$sd1
S 5745 23 5 0 0 0 5751 582 26914 0 0 A 0 0 0 0 0 0 0 0 0 0 0 0 0 0 0 0 0 0 0 0 0 0 0 0 0 0 0 0 hdf_ecc_write_cacm
S 5746 1 3 0 0 1086 1 5745 26143 4 3000 A 0 0 0 0 0 0 0 0 0 0 0 0 0 0 0 0 0 0 0 0 0 0 0 0 0 0 0 0 file_struct
S 5747 7 3 0 0 1182 1 5745 26371 10a00004 3050 A 0 0 0 0 0 0 0 0 0 0 0 0 0 0 0 0 0 0 0 5752 0 0 0 0 0 0 0 0 data_buffer
S 5748 1 3 1 0 6 1 5745 26383 4 3000 A 0 0 0 0 0 0 0 0 0 0 0 0 0 0 0 0 0 0 0 0 0 0 0 0 0 0 0 0 numrecords
S 5749 1 3 1 0 6 1 5745 26155 4 3000 A 0 0 0 0 0 0 0 0 0 0 0 0 0 0 0 0 0 0 0 0 0 0 0 0 0 0 0 0 numfields
S 5750 1 3 1 0 6 1 5745 26111 4 3000 A 0 0 0 0 0 0 0 0 0 0 0 0 0 0 0 0 0 0 0 0 0 0 0 0 0 0 0 0 nsfu
S 5751 14 5 0 0 0 1 5745 26914 0 400000 A 0 0 0 0 0 0 0 2890 5 0 0 0 0 0 0 0 0 0 0 0 0 982 0 582 0 0 0 0 hdf_ecc_write_cacm
F 5751 5 5746 5747 5748 5749 5750
S 5752 8 1 0 0 1185 1 5745 26933 40822004 1020 A 0 0 0 0 0 0 0 0 0 0 0 0 0 0 0 0 0 0 0 0 0 0 0 0 0 0 0 0 data_buffer$sd5
S 5756 23 5 0 0 0 5758 582 26999 0 0 A 0 0 0 0 0 0 0 0 0 0 0 0 0 0 0 0 0 0 0 0 0 0 0 0 0 0 0 0 hdf_ecc_close
S 5757 1 3 0 0 1086 1 5756 26143 4 3000 A 0 0 0 0 0 0 0 0 0 0 0 0 0 0 0 0 0 0 0 0 0 0 0 0 0 0 0 0 file_struct
S 5758 14 5 0 0 0 1 5756 26999 0 400000 A 0 0 0 0 0 0 0 2896 1 0 0 0 0 0 0 0 0 0 0 0 0 1079 0 582 0 0 0 0 hdf_ecc_close
F 5758 1 5757
A 13 2 0 0 0 6 585 0 0 0 13 0 0 0 0 0 0 0 0 0
A 22 2 0 0 0 6 591 0 0 0 22 0 0 0 0 0 0 0 0 0
A 25 2 0 0 0 6 592 0 0 0 25 0 0 0 0 0 0 0 0 0
A 42 2 0 0 0 6 613 0 0 0 42 0 0 0 0 0 0 0 0 0
A 45 2 0 0 0 6 614 0 0 0 45 0 0 0 0 0 0 0 0 0
A 47 2 0 0 0 6 625 0 0 0 47 0 0 0 0 0 0 0 0 0
A 57 2 0 0 0 6 617 0 0 0 57 0 0 0 0 0 0 0 0 0
A 67 2 0 0 52 6 628 0 0 0 67 0 0 0 0 0 0 0 0 0
A 71 2 0 0 0 6 622 0 0 0 71 0 0 0 0 0 0 0 0 0
A 78 2 0 0 0 6 631 0 0 0 78 0 0 0 0 0 0 0 0 0
A 79 2 0 0 0 6 632 0 0 0 79 0 0 0 0 0 0 0 0 0
A 2247 2 0 0 2145 6 5549 0 0 0 2247 0 0 0 0 0 0 0 0 0
A 2250 2 0 0 2163 6 5563 0 0 0 2250 0 0 0 0 0 0 0 0 0
A 2251 2 0 0 1484 6 5564 0 0 0 2251 0 0 0 0 0 0 0 0 0
A 2252 2 0 0 1370 6 5565 0 0 0 2252 0 0 0 0 0 0 0 0 0
A 2253 2 0 0 1976 6 5572 0 0 0 2253 0 0 0 0 0 0 0 0 0
A 2257 2 0 0 1400 7 5587 0 0 0 2257 0 0 0 0 0 0 0 0 0
A 2259 1 0 5 1917 1155 5636 0 0 0 0 0 0 0 0 0 0 0 0 0
A 2260 10 0 0 2053 6 2259 22 0 0 0 0 0 0 0 0 0 0 0 0
X 1 13
A 2261 10 0 0 2260 6 2259 25 0 0 0 0 0 0 0 0 0 0 0 0
X 1 42
A 2262 10 0 0 2261 6 2259 28 0 0 0 0 0 0 0 0 0 0 0 0
X 1 71
A 2263 4 0 0 1186 6 2262 0 3 0 0 0 0 2 0 0 0 0 0 0
A 2264 4 0 0 0 6 2261 0 2263 0 0 0 0 1 0 0 0 0 0 0
A 2265 10 0 0 2262 6 2259 31 0 0 0 0 0 0 0 0 0 0 0 0
X 1 45
A 2266 10 0 0 2265 6 2259 34 0 0 0 0 0 0 0 0 0 0 0 0
X 1 47
A 2267 10 0 0 2266 6 2259 37 0 0 0 0 0 0 0 0 0 0 0 0
X 1 67
A 2268 4 0 0 2197 6 2267 0 3 0 0 0 0 2 0 0 0 0 0 0
A 2269 4 0 0 1965 6 2266 0 2268 0 0 0 0 1 0 0 0 0 0 0
A 2270 10 0 0 2267 6 2259 40 0 0 0 0 0 0 0 0 0 0 0 0
X 1 78
A 2271 10 0 0 2270 6 2259 19 0 0 0 0 0 0 0 0 0 0 0 0
X 1 57
A 2272 1 0 5 1946 1161 5646 0 0 0 0 0 0 0 0 0 0 0 0 0
A 2273 10 0 0 1493 6 2272 22 0 0 0 0 0 0 0 0 0 0 0 0
X 1 13
A 2274 10 0 0 2273 6 2272 25 0 0 0 0 0 0 0 0 0 0 0 0
X 1 42
A 2275 10 0 0 2274 6 2272 28 0 0 0 0 0 0 0 0 0 0 0 0
X 1 71
A 2276 4 0 0 2138 6 2275 0 3 0 0 0 0 2 0 0 0 0 0 0
A 2277 4 0 0 2088 6 2274 0 2276 0 0 0 0 1 0 0 0 0 0 0
A 2278 10 0 0 2275 6 2272 31 0 0 0 0 0 0 0 0 0 0 0 0
X 1 45
A 2279 10 0 0 2278 6 2272 34 0 0 0 0 0 0 0 0 0 0 0 0
X 1 47
A 2280 10 0 0 2279 6 2272 37 0 0 0 0 0 0 0 0 0 0 0 0
X 1 67
A 2281 4 0 0 1656 6 2280 0 3 0 0 0 0 2 0 0 0 0 0 0
A 2282 4 0 0 1789 6 2279 0 2281 0 0 0 0 1 0 0 0 0 0 0
A 2283 10 0 0 2280 6 2272 40 0 0 0 0 0 0 0 0 0 0 0 0
X 1 78
A 2284 10 0 0 2283 6 2272 19 0 0 0 0 0 0 0 0 0 0 0 0
X 1 57
A 2285 1 0 0 1972 6 5682 0 0 0 0 0 0 0 0 0 0 0 0 0
A 2286 1 0 0 2251 6 5676 0 0 0 0 0 0 0 0 0 0 0 0 0
A 2287 1 0 0 1975 6 5683 0 0 0 0 0 0 0 0 0 0 0 0 0
A 2288 1 0 0 1373 6 5678 0 0 0 0 0 0 0 0 0 0 0 0 0
A 2289 1 0 0 2252 6 5677 0 0 0 0 0 0 0 0 0 0 0 0 0
A 2290 1 0 0 2253 6 5684 0 0 0 0 0 0 0 0 0 0 0 0 0
A 2291 1 0 0 1964 6 5680 0 0 0 0 0 0 0 0 0 0 0 0 0
A 2292 1 0 0 1990 6 5679 0 0 0 0 0 0 0 0 0 0 0 0 0
A 2293 1 0 0 1979 6 5685 0 0 0 0 0 0 0 0 0 0 0 0 0
A 2294 1 0 0 1969 6 5681 0 0 0 0 0 0 0 0 0 0 0 0 0
A 2295 1 0 0 1984 6 5688 0 0 0 0 0 0 0 0 0 0 0 0 0
A 2296 1 0 0 1980 6 5686 0 0 0 0 0 0 0 0 0 0 0 0 0
A 2297 1 0 0 1987 6 5689 0 0 0 0 0 0 0 0 0 0 0 0 0
A 2298 1 0 0 1998 6 5687 0 0 0 0 0 0 0 0 0 0 0 0 0
A 2299 1 0 0 1992 6 5692 0 0 0 0 0 0 0 0 0 0 0 0 0
A 2300 1 0 0 1988 6 5690 0 0 0 0 0 0 0 0 0 0 0 0 0
A 2301 1 0 0 2185 6 5693 0 0 0 0 0 0 0 0 0 0 0 0 0
A 2302 1 0 0 1991 6 5691 0 0 0 0 0 0 0 0 0 0 0 0 0
A 2303 1 0 0 1426 6 5719 0 0 0 0 0 0 0 0 0 0 0 0 0
A 2304 1 0 0 1414 6 5713 0 0 0 0 0 0 0 0 0 0 0 0 0
A 2305 1 0 0 2031 6 5720 0 0 0 0 0 0 0 0 0 0 0 0 0
A 2306 1 0 0 2211 6 5715 0 0 0 0 0 0 0 0 0 0 0 0 0
A 2307 1 0 0 1417 6 5714 0 0 0 0 0 0 0 0 0 0 0 0 0
A 2308 1 0 0 1403 6 5721 0 0 0 0 0 0 0 0 0 0 0 0 0
A 2309 1 0 0 2028 6 5717 0 0 0 0 0 0 0 0 0 0 0 0 0
A 2310 1 0 0 1995 6 5716 0 0 0 0 0 0 0 0 0 0 0 0 0
A 2311 1 0 0 612 6 5722 0 0 0 0 0 0 0 0 0 0 0 0 0
A 2312 1 0 0 1425 6 5718 0 0 0 0 0 0 0 0 0 0 0 0 0
A 2313 1 0 5 2123 1179 5741 0 0 0 0 0 0 0 0 0 0 0 0 0
A 2314 10 0 0 2119 6 2313 22 0 0 0 0 0 0 0 0 0 0 0 0
X 1 13
A 2315 10 0 0 2314 6 2313 25 0 0 0 0 0 0 0 0 0 0 0 0
X 1 42
A 2316 10 0 0 2315 6 2313 28 0 0 0 0 0 0 0 0 0 0 0 0
X 1 71
A 2317 4 0 0 2180 6 2316 0 3 0 0 0 0 2 0 0 0 0 0 0
A 2318 4 0 0 2014 6 2315 0 2317 0 0 0 0 1 0 0 0 0 0 0
A 2319 10 0 0 2316 6 2313 31 0 0 0 0 0 0 0 0 0 0 0 0
X 1 45
A 2320 10 0 0 2319 6 2313 34 0 0 0 0 0 0 0 0 0 0 0 0
X 1 47
A 2321 10 0 0 2320 6 2313 37 0 0 0 0 0 0 0 0 0 0 0 0
X 1 67
A 2322 4 0 0 2242 6 2321 0 3 0 0 0 0 2 0 0 0 0 0 0
A 2323 4 0 0 1248 6 2320 0 2322 0 0 0 0 1 0 0 0 0 0 0
A 2324 10 0 0 2321 6 2313 40 0 0 0 0 0 0 0 0 0 0 0 0
X 1 78
A 2325 10 0 0 2324 6 2313 19 0 0 0 0 0 0 0 0 0 0 0 0
X 1 57
A 2326 1 0 5 1989 1185 5752 0 0 0 0 0 0 0 0 0 0 0 0 0
A 2327 10 0 0 2160 6 2326 22 0 0 0 0 0 0 0 0 0 0 0 0
X 1 13
A 2328 10 0 0 2327 6 2326 25 0 0 0 0 0 0 0 0 0 0 0 0
X 1 42
A 2329 10 0 0 2328 6 2326 28 0 0 0 0 0 0 0 0 0 0 0 0
X 1 71
A 2330 4 0 0 1633 6 2329 0 3 0 0 0 0 2 0 0 0 0 0 0
A 2331 4 0 0 1811 6 2328 0 2330 0 0 0 0 1 0 0 0 0 0 0
A 2332 10 0 0 2329 6 2326 31 0 0 0 0 0 0 0 0 0 0 0 0
X 1 45
A 2333 10 0 0 2332 6 2326 34 0 0 0 0 0 0 0 0 0 0 0 0
X 1 47
A 2334 10 0 0 2333 6 2326 37 0 0 0 0 0 0 0 0 0 0 0 0
X 1 67
A 2335 4 0 0 2195 6 2334 0 3 0 0 0 0 2 0 0 0 0 0 0
A 2336 4 0 0 2072 6 2333 0 2335 0 0 0 0 1 0 0 0 0 0 0
A 2337 10 0 0 2334 6 2326 40 0 0 0 0 0 0 0 0 0 0 0 0
X 1 78
A 2338 10 0 0 2337 6 2326 19 0 0 0 0 0 0 0 0 0 0 0 0
X 1 57
Z
Z
