# Supplementary material for: The Role of Ca2+ Sparks in Force Frequency Relationships in Guinea Pig Ventricular Myocytes
Source: Biomolecules. 2022 Oct 27;12(11):1577. doi: 10.3390/biom12111577 (PMC9687237; doi:10.3390/biom12111577)
Supplement: Supplementary file 1 [file biomolecules-12-01577-s001.zip › ECC_GPU_FFR/Compartmental_code/LCC_Markov.conf]

# num states (the state can be resting, inactivated, close, open)
6
# which state is open-state (00 = closed/resting/inactivated, 01 = open)
00,01,01,00,00,00
# initial state for channels (closed state)
6
#######P_dhpr_T (permeability), 10^-6 L/sec
#1.1233d-4        (idhpr=0.15nA)
#1.87213d-4      (idhpr=0.25nA)
#1.57213d-4 
1.07213d-4 
##### scaling factor to the given rate transitions #####
1.0d0      
#rate transition
#!Vm_act
01,02,0.300d0
02,03,1.0d0
05,02,1.0d0
06,01,1.0d0

#!Vm_inact
#02,05,1.00d0
02,05,0.5d0
#02,01,1.0d0
02,01,0.60d0
01,06,1.0d0

#!%CaCM inactivation
#!CaCM_inact
#02,04,3.0d3
02,04,2.0d1

#!%m
#!free
#05,01,0.8d0
05,01,6.9d0
#04,05,6.0d5
04,05,6.0d2
#04,02,1.00d3
04,02,1.00d0
03,02,5.00d2

#thermo
#!thermo
01,05,1.00d0
05,04,1.00d0
