# Supplementary material for: The Role of Ca2+ Sparks in Force Frequency Relationships in Guinea Pig Ventricular Myocytes
Source: Biomolecules. 2022 Oct 27;12(11):1577. doi: 10.3390/biom12111577 (PMC9687237; doi:10.3390/biom12111577)
Supplement: Supplementary file 1 [file biomolecules-12-01577-s001.zip › ECC_GPU_FFR/Compartmental_code/LCC_Markov_Morotti2012.conf]

# num states (the state can be resting, inactivated, close, open)
7
# which state is open-state (00 = closed/resting/inactivated, 01 = open)
00,00,00,00,00,00,01
# initial state for channels (closed state)
2
#######P_dhpr_T (permeability), 10^-6 L/sec
#2.3589d-4     P_dhpr_T 
#1.1233d-4        (idhpr=0.15nA)
#1.87213d-4      (idhpr=0.25nA)
1.87213d-4
#rate transition
01,02,???
02,01,???
02,03,???
03,02,???
03,04,???
04,03,???
04,05,???
05,04,???
05,02,???
02,05,???
05,06,???
06,05,???
05,07,???
07,05,???
06,01,???
01,06,???
06,07,???
07,06,???
04,07,???
07,04,???
