# Supplementary material for: The Role of Ca2+ Sparks in Force Frequency Relationships in Guinea Pig Ventricular Myocytes
Source: Biomolecules. 2022 Oct 27;12(11):1577. doi: 10.3390/biom12111577 (PMC9687237; doi:10.3390/biom12111577)
Supplement: Supplementary file 1 [file biomolecules-12-01577-s001.zip › ECC_GPU_FFR/Compartmental_code/LCC_Markov_Sun2000_5state.conf]

# num states (the state can be resting, inactivated, close, open)
5
# which state is open-state (00 = closed/resting/inactivated, 01 = open)
00,01,01,00,00
# initial state for channels (closed state)
1
#######P_dhpr_T (permeability), 10^-6 L/sec
#2.3589d-4     P_dhpr_T 
#1.1233d-4        (idhpr=0.15nA)
#1.87213d-4      (idhpr=0.25nA)
1.87213d-5
#rate transition
#!Vm_act
01,02,1.0d0
02,03,1.0d0
05,02,1.0d0
#01,02,0.50d0
#02,03,0.70d0
#05,02,0.6d0

#!Vm_inact
02,05,1.0d0
02,01,1.0d0

#!%CaCM inactivation
#!CaCM_inact
02,04,3.0d3

#!%m
#!free
05,01,0.8d0
04,05,6.0d5
04,02,1.00d3
03,02,5.00d2

#thermo
#!thermo
01,05,1.00d0
05,04,1.00d0
