# Supplementary material for: The Role of Ca2+ Sparks in Force Frequency Relationships in Guinea Pig Ventricular Myocytes
Source: Biomolecules. 2022 Oct 27;12(11):1577. doi: 10.3390/biom12111577 (PMC9687237; doi:10.3390/biom12111577)
Supplement: Supplementary file 1 [file biomolecules-12-01577-s001.zip › ECC_GPU_FFR/Compartmental_code/LCC_Markov_Williams_7state.conf]

# num states (the state can be resting, inactivated, close, open)
7
# which state is open-state (00 = closed/resting/inactivated, 01 = open)
00,00,00,00,00,00,01
# initial state for channels (closed state)
2
#######P_dhpr_T (permeability), 10^-6 L/sec
#2.3589d-4     P_dhpr_T 
#1.1233d-4        (idhpr=0.15nA)
#1.87213d-4      (idhpr=0.25nA)
1.87213d-4
#rate transition
!Vm_act
02,05,900
01,06,900
03,04,900

!Vm_inact
02,01,25
07,06,25

#!%Ca_ds inactivation
!Ca_inact
02,03,0.3
07,04,0.3

#!%m
!free
01,02,4.0d0
03,02,4.0d0
07,05,1.800d3
06,01,5.00d2
05,02,5.00d2
04,03,5.00d2
#thermo
04,07,0.888
06,07,0.888

#opening
05,07,4.00d2
