# Supplementary material for: The Role of Ca2+ Sparks in Force Frequency Relationships in Guinea Pig Ventricular Myocytes
Source: Biomolecules. 2022 Oct 27;12(11):1577. doi: 10.3390/biom12111577 (PMC9687237; doi:10.3390/biom12111577)
Supplement: Supplementary file 1 [file biomolecules-12-01577-s001.zip › ECC_GPU_FFR/Compartmental_code/m_inspar.mod]

V27 0x4 m_inspar
16 src/m_inspar.f95 S582 0
06/02/2016  16:29:51
enduse
D 56 21 9 1 17 20 1 1 0 0 1
 3 18 3 3 18 19
D 59 21 8 1 21 24 1 1 0 0 1
 3 22 3 3 22 23
D 62 21 6 1 25 28 1 1 0 0 1
 3 26 3 3 26 27
S 582 24 0 0 0 6 1 0 4658 10005 0 A 0 0 0 0 0 0 0 0 0 0 0 0 0 0 0 0 0 0 0 0 0 1 0 0 0 0 0 0 m_inspar
S 583 16 0 0 0 6 1 582 4667 14 400000 A 0 0 0 0 0 0 0 0 8 15 0 0 0 0 0 0 0 0 0 0 0 0 0 582 0 0 0 0 kdp
S 585 3 0 0 0 6 0 1 0 0 0 A 0 0 0 0 0 0 0 0 0 8 0 0 0 0 0 0 0 0 0 0 0 0 0 0 0 0 0 0 6
S 586 19 0 0 0 6 1 582 4671 4000 0 A 0 0 0 0 0 0 0 0 0 0 0 0 0 0 0 0 6 3 0 0 0 0 0 582 0 0 0 0 inspar
O 586 3 588 587 589
S 587 27 0 0 0 8 598 582 4678 10010 400000 A 0 0 0 0 0 0 8 0 0 0 0 0 0 0 0 0 0 0 0 0 0 0 0 582 0 0 0 0 r_inspar
Q 587 586 0
S 588 27 0 0 0 6 606 582 4687 10010 400000 A 0 0 0 0 0 0 9 0 0 0 0 0 0 0 0 0 0 0 0 0 0 0 0 582 0 0 0 0 i_inspar
Q 588 586 0
S 589 27 0 0 0 8 590 582 4696 10010 400000 A 0 0 0 0 0 0 7 0 0 0 0 0 0 0 0 0 0 0 0 0 0 0 0 582 0 0 0 0 d_inspar
Q 589 586 0
S 590 23 5 0 0 0 593 582 4696 10 0 A 0 0 0 0 0 0 0 0 0 0 0 0 0 0 0 0 0 0 0 0 0 0 0 0 0 0 0 0 d_inspar
S 591 7 3 3 0 56 1 590 4705 20000004 10003000 A 0 0 0 0 0 0 0 0 0 0 0 0 0 0 0 0 0 0 0 0 0 0 0 0 0 0 0 0 xdont
S 592 1 3 1 0 6 1 590 4711 4 3000 A 0 0 0 0 0 0 0 0 0 0 0 0 0 0 0 0 0 0 0 0 0 0 0 0 0 0 0 0 nord
S 593 14 5 0 0 0 1 590 4696 20000010 400000 A 0 0 0 0 0 0 0 2 2 0 0 0 0 0 0 0 0 0 0 0 0 11 0 582 0 0 0 0 d_inspar
F 593 2 591 592
S 594 6 1 0 0 6 1 590 4716 40800006 3000 A 0 0 0 0 0 0 0 0 0 0 0 0 0 0 0 0 0 0 0 0 0 0 0 0 0 0 0 0 z_b_0
S 595 6 1 0 0 6 1 590 4722 40800006 3000 A 0 0 0 0 0 0 0 0 0 0 0 0 0 0 0 0 0 0 0 0 0 0 0 0 0 0 0 0 z_b_2
S 596 6 1 0 0 6 1 590 4728 40800006 3000 A 0 0 0 0 0 0 0 0 0 0 0 0 0 0 0 0 0 0 0 0 0 0 0 0 0 0 0 0 z_b_3
S 597 6 1 0 0 6 1 590 4734 40800006 3000 A 0 0 0 0 0 0 0 0 0 0 0 0 0 0 0 0 0 0 0 0 0 0 0 0 0 0 0 0 z_e_22
S 598 23 5 0 0 0 601 582 4678 10 0 A 0 0 0 0 0 0 0 0 0 0 0 0 0 0 0 0 0 0 0 0 0 0 0 0 0 0 0 0 r_inspar
S 599 7 3 3 0 59 1 598 4705 20000004 10003000 A 0 0 0 0 0 0 0 0 0 0 0 0 0 0 0 0 0 0 0 0 0 0 0 0 0 0 0 0 xdont
S 600 1 3 1 0 6 1 598 4711 4 3000 A 0 0 0 0 0 0 0 0 0 0 0 0 0 0 0 0 0 0 0 0 0 0 0 0 0 0 0 0 nord
S 601 14 5 0 0 0 1 598 4678 20000010 400000 A 0 0 0 0 0 0 0 5 2 0 0 0 0 0 0 0 0 0 0 0 0 56 0 582 0 0 0 0 r_inspar
F 601 2 599 600
S 602 6 1 0 0 6 1 598 4716 40800006 3000 A 0 0 0 0 0 0 0 0 0 0 0 0 0 0 0 0 0 0 0 0 0 0 0 0 0 0 0 0 z_b_0
S 603 6 1 0 0 6 1 598 4722 40800006 3000 A 0 0 0 0 0 0 0 0 0 0 0 0 0 0 0 0 0 0 0 0 0 0 0 0 0 0 0 0 z_b_2
S 604 6 1 0 0 6 1 598 4728 40800006 3000 A 0 0 0 0 0 0 0 0 0 0 0 0 0 0 0 0 0 0 0 0 0 0 0 0 0 0 0 0 z_b_3
S 605 6 1 0 0 6 1 598 4741 40800006 3000 A 0 0 0 0 0 0 0 0 0 0 0 0 0 0 0 0 0 0 0 0 0 0 0 0 0 0 0 0 z_e_26
S 606 23 5 0 0 0 609 582 4687 10 0 A 0 0 0 0 0 0 0 0 0 0 0 0 0 0 0 0 0 0 0 0 0 0 0 0 0 0 0 0 i_inspar
S 607 7 3 3 0 62 1 606 4705 20000004 10003000 A 0 0 0 0 0 0 0 0 0 0 0 0 0 0 0 0 0 0 0 0 0 0 0 0 0 0 0 0 xdont
S 608 1 3 1 0 6 1 606 4711 4 3000 A 0 0 0 0 0 0 0 0 0 0 0 0 0 0 0 0 0 0 0 0 0 0 0 0 0 0 0 0 nord
S 609 14 5 0 0 0 1 606 4687 20000010 400000 A 0 0 0 0 0 0 0 8 2 0 0 0 0 0 0 0 0 0 0 0 0 100 0 582 0 0 0 0 i_inspar
F 609 2 607 608
S 610 6 1 0 0 6 1 606 4716 40800006 3000 A 0 0 0 0 0 0 0 0 0 0 0 0 0 0 0 0 0 0 0 0 0 0 0 0 0 0 0 0 z_b_0
S 611 6 1 0 0 6 1 606 4722 40800006 3000 A 0 0 0 0 0 0 0 0 0 0 0 0 0 0 0 0 0 0 0 0 0 0 0 0 0 0 0 0 z_b_2
S 612 6 1 0 0 6 1 606 4728 40800006 3000 A 0 0 0 0 0 0 0 0 0 0 0 0 0 0 0 0 0 0 0 0 0 0 0 0 0 0 0 0 z_b_3
S 613 6 1 0 0 6 1 606 4748 40800006 3000 A 0 0 0 0 0 0 0 0 0 0 0 0 0 0 0 0 0 0 0 0 0 0 0 0 0 0 0 0 z_e_30
A 15 2 0 0 0 6 585 0 0 0 15 0 0 0 0 0 0 0 0 0
A 17 1 0 0 0 6 596 0 0 0 0 0 0 0 0 0 0 0 0 0
A 18 1 0 0 0 6 594 0 0 0 0 0 0 0 0 0 0 0 0 0
A 19 1 0 0 0 6 597 0 0 0 0 0 0 0 0 0 0 0 0 0
A 20 1 0 0 0 6 595 0 0 0 0 0 0 0 0 0 0 0 0 0
A 21 1 0 0 0 6 604 0 0 0 0 0 0 0 0 0 0 0 0 0
A 22 1 0 0 0 6 602 0 0 0 0 0 0 0 0 0 0 0 0 0
A 23 1 0 0 0 6 605 0 0 0 0 0 0 0 0 0 0 0 0 0
A 24 1 0 0 0 6 603 0 0 0 0 0 0 0 0 0 0 0 0 0
A 25 1 0 0 0 6 612 0 0 0 0 0 0 0 0 0 0 0 0 0
A 26 1 0 0 0 6 610 0 0 0 0 0 0 0 0 0 0 0 0 0
A 27 1 0 0 0 6 613 0 0 0 0 0 0 0 0 0 0 0 0 0
A 28 1 0 0 0 6 611 0 0 0 0 0 0 0 0 0 0 0 0 0
Z
Z
