# Supplementary material for: The Role of Ca2+ Sparks in Force Frequency Relationships in Guinea Pig Ventricular Myocytes
Source: Biomolecules. 2022 Oct 27;12(11):1577. doi: 10.3390/biom12111577 (PMC9687237; doi:10.3390/biom12111577)
Supplement: Supplementary file 1 [file biomolecules-12-01577-s001.zip › ECC_GPU_FFR/Compartmental_code/makeks_utility.mod]

V27 0x4 makeks_utility
22 src/makeKs_utility.f95 S582 0
06/02/2016  16:29:44
use math_utility public 0 direct
use precisioninfo public 0 direct
use matrix_utility public 0 direct
use m_inspar public 0 direct
use error_codes public 0 direct
enduse
D 137 21 9 2 196 207 0 1 0 0 1
 197 200 201 197 200 198
 202 205 206 202 205 203
D 140 21 6 1 0 71 0 0 0 0 0
 0 71 0 3 71 0
D 143 21 9 2 209 220 0 1 0 0 1
 210 213 214 210 213 211
 215 218 219 215 218 216
D 146 21 6 1 0 71 0 0 0 0 0
 0 71 0 3 71 0
D 149 21 9 2 222 233 0 1 0 0 1
 223 226 227 223 226 224
 228 231 232 228 231 229
D 152 21 6 1 0 71 0 0 0 0 0
 0 71 0 3 71 0
D 155 21 9 2 235 246 0 1 0 0 1
 236 239 240 236 239 237
 241 244 245 241 244 242
D 158 21 6 1 0 71 0 0 0 0 0
 0 71 0 3 71 0
D 161 21 9 2 248 259 0 1 0 0 1
 249 252 253 249 252 250
 254 257 258 254 257 255
D 164 21 6 1 0 71 0 0 0 0 0
 0 71 0 3 71 0
D 167 21 9 2 261 272 0 1 0 0 1
 262 265 266 262 265 263
 267 270 271 267 270 268
D 170 21 6 1 0 71 0 0 0 0 0
 0 71 0 3 71 0
D 173 21 6 2 274 285 0 1 0 0 1
 275 278 279 275 278 276
 280 283 284 280 283 281
D 176 21 6 1 0 71 0 0 0 0 0
 0 71 0 3 71 0
D 179 21 6 2 287 298 0 1 0 0 1
 288 291 292 288 291 289
 293 296 297 293 296 294
D 182 21 6 1 0 71 0 0 0 0 0
 0 71 0 3 71 0
D 185 21 6 2 300 311 0 1 0 0 1
 301 304 305 301 304 302
 306 309 310 306 309 307
D 188 21 6 1 0 71 0 0 0 0 0
 0 71 0 3 71 0
D 191 21 6 2 313 324 0 1 0 0 1
 314 317 318 314 317 315
 319 322 323 319 322 320
D 194 21 6 1 0 71 0 0 0 0 0
 0 71 0 3 71 0
D 197 21 6 2 326 337 0 1 0 0 1
 327 330 331 327 330 328
 332 335 336 332 335 333
D 200 21 6 1 0 71 0 0 0 0 0
 0 71 0 3 71 0
D 203 21 6 2 339 350 0 1 0 0 1
 340 343 344 340 343 341
 345 348 349 345 348 346
D 206 21 6 1 0 71 0 0 0 0 0
 0 71 0 3 71 0
D 209 21 9 1 353 359 0 1 0 0 1
 354 357 358 354 357 355
D 212 21 6 1 0 351 0 0 0 0 0
 0 351 0 3 351 0
D 215 21 9 1 361 367 0 1 0 0 1
 362 365 366 362 365 363
D 218 21 6 1 0 351 0 0 0 0 0
 0 351 0 3 351 0
D 221 21 9 1 369 375 0 1 0 0 1
 370 373 374 370 373 371
D 224 21 6 1 0 351 0 0 0 0 0
 0 351 0 3 351 0
D 227 21 6 2 377 388 0 1 0 0 1
 378 381 382 378 381 379
 383 386 387 383 386 384
D 230 21 6 1 0 71 0 0 0 0 0
 0 71 0 3 71 0
D 233 21 6 2 390 401 0 1 0 0 1
 391 394 395 391 394 392
 396 399 400 396 399 397
D 236 21 6 1 0 71 0 0 0 0 0
 0 71 0 3 71 0
D 239 21 6 2 403 414 0 1 0 0 1
 404 407 408 404 407 405
 409 412 413 409 412 410
D 242 21 6 1 0 71 0 0 0 0 0
 0 71 0 3 71 0
D 245 21 6 2 416 427 0 1 0 0 1
 417 420 421 417 420 418
 422 425 426 422 425 423
D 248 21 6 1 0 71 0 0 0 0 0
 0 71 0 3 71 0
D 251 21 9 2 429 440 0 1 0 0 1
 430 433 434 430 433 431
 435 438 439 435 438 436
D 254 21 6 1 0 71 0 0 0 0 0
 0 71 0 3 71 0
D 257 21 9 2 442 453 0 1 0 0 1
 443 446 447 443 446 444
 448 451 452 448 451 449
D 260 21 6 1 0 71 0 0 0 0 0
 0 71 0 3 71 0
D 263 21 9 2 455 466 0 1 0 0 1
 456 459 460 456 459 457
 461 464 465 461 464 462
D 266 21 6 1 0 71 0 0 0 0 0
 0 71 0 3 71 0
D 269 21 9 2 468 479 0 1 0 0 1
 469 472 473 469 472 470
 474 477 478 474 477 475
D 272 21 6 1 0 71 0 0 0 0 0
 0 71 0 3 71 0
D 275 21 6 2 481 492 0 1 0 0 1
 482 485 486 482 485 483
 487 490 491 487 490 488
D 278 21 6 1 0 71 0 0 0 0 0
 0 71 0 3 71 0
D 281 21 6 2 494 505 0 1 0 0 1
 495 498 499 495 498 496
 500 503 504 500 503 501
D 284 21 6 1 0 71 0 0 0 0 0
 0 71 0 3 71 0
D 287 21 9 2 507 518 0 1 0 0 1
 508 511 512 508 511 509
 513 516 517 513 516 514
D 290 21 6 1 0 71 0 0 0 0 0
 0 71 0 3 71 0
D 293 21 9 2 520 531 0 1 0 0 1
 521 524 525 521 524 522
 526 529 530 526 529 527
D 296 21 6 1 0 71 0 0 0 0 0
 0 71 0 3 71 0
D 299 21 9 1 533 539 0 1 0 0 1
 534 537 538 534 537 535
D 302 21 6 1 0 351 0 0 0 0 0
 0 351 0 3 351 0
D 305 21 9 2 541 552 0 1 0 0 1
 542 545 546 542 545 543
 547 550 551 547 550 548
D 308 21 6 1 0 71 0 0 0 0 0
 0 71 0 3 71 0
D 311 21 9 2 554 565 0 1 0 0 1
 555 558 559 555 558 556
 560 563 564 560 563 561
D 314 21 6 1 0 71 0 0 0 0 0
 0 71 0 3 71 0
D 317 21 9 2 567 578 0 1 0 0 1
 568 571 572 568 571 569
 573 576 577 573 576 574
D 320 21 6 1 0 71 0 0 0 0 0
 0 71 0 3 71 0
D 323 21 9 2 580 591 0 1 0 0 1
 581 584 585 581 584 582
 586 589 590 586 589 587
D 326 21 6 1 0 71 0 0 0 0 0
 0 71 0 3 71 0
D 329 21 9 2 593 604 0 1 0 0 1
 594 597 598 594 597 595
 599 602 603 599 602 600
D 332 21 6 1 0 71 0 0 0 0 0
 0 71 0 3 71 0
D 335 21 9 2 606 617 0 1 0 0 1
 607 610 611 607 610 608
 612 615 616 612 615 613
D 338 21 6 1 0 71 0 0 0 0 0
 0 71 0 3 71 0
D 341 21 6 2 619 630 0 1 0 0 1
 620 623 624 620 623 621
 625 628 629 625 628 626
D 344 21 6 1 0 71 0 0 0 0 0
 0 71 0 3 71 0
D 347 21 6 2 632 643 0 1 0 0 1
 633 636 637 633 636 634
 638 641 642 638 641 639
D 350 21 6 1 0 71 0 0 0 0 0
 0 71 0 3 71 0
D 353 21 6 2 645 656 0 1 0 0 1
 646 649 650 646 649 647
 651 654 655 651 654 652
D 356 21 6 1 0 71 0 0 0 0 0
 0 71 0 3 71 0
D 359 21 6 2 658 669 0 1 0 0 1
 659 662 663 659 662 660
 664 667 668 664 667 665
D 362 21 6 1 0 71 0 0 0 0 0
 0 71 0 3 71 0
D 365 21 6 2 671 682 0 1 0 0 1
 672 675 676 672 675 673
 677 680 681 677 680 678
D 368 21 6 1 0 71 0 0 0 0 0
 0 71 0 3 71 0
D 371 21 6 2 684 695 0 1 0 0 1
 685 688 689 685 688 686
 690 693 694 690 693 691
D 374 21 6 1 0 71 0 0 0 0 0
 0 71 0 3 71 0
D 377 21 9 1 697 703 0 1 0 0 1
 698 701 702 698 701 699
D 380 21 6 1 0 351 0 0 0 0 0
 0 351 0 3 351 0
D 383 21 9 1 705 711 0 1 0 0 1
 706 709 710 706 709 707
D 386 21 6 1 0 351 0 0 0 0 0
 0 351 0 3 351 0
D 389 21 9 1 713 719 0 1 0 0 1
 714 717 718 714 717 715
D 392 21 6 1 0 351 0 0 0 0 0
 0 351 0 3 351 0
D 395 21 6 2 721 732 0 1 0 0 1
 722 725 726 722 725 723
 727 730 731 727 730 728
D 398 21 6 1 0 71 0 0 0 0 0
 0 71 0 3 71 0
D 401 21 6 2 734 745 0 1 0 0 1
 735 738 739 735 738 736
 740 743 744 740 743 741
D 404 21 6 1 0 71 0 0 0 0 0
 0 71 0 3 71 0
D 407 21 6 2 747 758 0 1 0 0 1
 748 751 752 748 751 749
 753 756 757 753 756 754
D 410 21 6 1 0 71 0 0 0 0 0
 0 71 0 3 71 0
D 413 21 6 2 760 771 0 1 0 0 1
 761 764 765 761 764 762
 766 769 770 766 769 767
D 416 21 6 1 0 71 0 0 0 0 0
 0 71 0 3 71 0
D 419 21 9 2 773 784 0 1 0 0 1
 774 777 778 774 777 775
 779 782 783 779 782 780
D 422 21 6 1 0 71 0 0 0 0 0
 0 71 0 3 71 0
D 425 21 9 2 786 797 0 1 0 0 1
 787 790 791 787 790 788
 792 795 796 792 795 793
D 428 21 6 1 0 71 0 0 0 0 0
 0 71 0 3 71 0
D 431 21 9 2 799 810 0 1 0 0 1
 800 803 804 800 803 801
 805 808 809 805 808 806
D 434 21 6 1 0 71 0 0 0 0 0
 0 71 0 3 71 0
D 437 21 9 2 812 823 0 1 0 0 1
 813 816 817 813 816 814
 818 821 822 818 821 819
D 440 21 6 1 0 71 0 0 0 0 0
 0 71 0 3 71 0
D 443 21 6 2 825 836 0 1 0 0 1
 826 829 830 826 829 827
 831 834 835 831 834 832
D 446 21 6 1 0 71 0 0 0 0 0
 0 71 0 3 71 0
D 449 21 6 2 838 849 0 1 0 0 1
 839 842 843 839 842 840
 844 847 848 844 847 845
D 452 21 6 1 0 71 0 0 0 0 0
 0 71 0 3 71 0
D 455 21 9 2 851 862 0 1 0 0 1
 852 855 856 852 855 853
 857 860 861 857 860 858
D 458 21 6 1 0 71 0 0 0 0 0
 0 71 0 3 71 0
D 461 21 9 2 864 875 0 1 0 0 1
 865 868 869 865 868 866
 870 873 874 870 873 871
D 464 21 6 1 0 71 0 0 0 0 0
 0 71 0 3 71 0
D 467 21 9 1 877 883 0 1 0 0 1
 878 881 882 878 881 879
D 470 21 6 1 0 351 0 0 0 0 0
 0 351 0 3 351 0
D 473 21 9 2 884 887 0 0 1 0 0
 0 885 3 3 886 886
 0 885 886 3 886 886
D 476 21 6 2 888 891 0 0 1 0 0
 0 889 3 3 890 890
 0 885 890 3 886 886
D 479 21 9 2 893 904 0 1 0 0 1
 894 897 898 894 897 895
 899 902 903 899 902 900
D 482 21 6 1 0 71 0 0 0 0 0
 0 71 0 3 71 0
D 485 21 6 2 906 917 0 1 0 0 1
 907 910 911 907 910 908
 912 915 916 912 915 913
D 488 21 6 1 0 71 0 0 0 0 0
 0 71 0 3 71 0
D 491 21 9 2 918 921 0 0 1 0 0
 0 919 3 3 920 920
 0 919 920 3 920 920
D 494 21 6 2 922 925 0 0 1 0 0
 0 923 3 3 924 924
 0 919 924 3 920 920
D 497 21 9 2 927 938 0 1 0 0 1
 928 931 932 928 931 929
 933 936 937 933 936 934
D 500 21 6 1 0 71 0 0 0 0 0
 0 71 0 3 71 0
D 503 21 6 2 940 951 0 1 0 0 1
 941 944 945 941 944 942
 946 949 950 946 949 947
D 506 21 6 1 0 71 0 0 0 0 0
 0 71 0 3 71 0
D 509 21 9 2 952 958 0 0 1 0 0
 0 953 3 3 954 954
 2 955 954 2 956 957
D 512 21 6 2 952 958 0 0 1 0 0
 0 953 3 3 954 954
 2 955 954 2 956 957
D 515 21 9 2 960 971 0 1 0 0 1
 961 964 965 961 964 962
 966 969 970 966 969 967
D 518 21 6 1 0 71 0 0 0 0 0
 0 71 0 3 71 0
D 521 21 6 2 973 984 0 1 0 0 1
 974 977 978 974 977 975
 979 982 983 979 982 980
D 524 21 6 1 0 71 0 0 0 0 0
 0 71 0 3 71 0
D 527 21 9 2 985 991 0 0 1 0 0
 2 986 3 2 987 988
 0 989 988 3 990 990
D 530 21 6 2 985 991 0 0 1 0 0
 2 986 3 2 987 988
 0 989 988 3 990 990
D 533 21 9 2 993 1004 0 1 0 0 1
 994 997 998 994 997 995
 999 1002 1003 999 1002 1000
D 536 21 6 1 0 71 0 0 0 0 0
 0 71 0 3 71 0
D 539 21 6 2 1006 1017 0 1 0 0 1
 1007 1010 1011 1007 1010 1008
 1012 1015 1016 1012 1015 1013
D 542 21 6 1 0 71 0 0 0 0 0
 0 71 0 3 71 0
D 545 21 9 2 1018 1024 0 0 1 0 0
 0 1019 3 3 1020 1020
 2 1021 1020 2 1022 1023
D 548 21 6 2 1018 1024 0 0 1 0 0
 0 1019 3 3 1020 1020
 2 1021 1020 2 1022 1023
D 551 21 9 2 1026 1037 0 1 0 0 1
 1027 1030 1031 1027 1030 1028
 1032 1035 1036 1032 1035 1033
D 554 21 6 1 0 71 0 0 0 0 0
 0 71 0 3 71 0
D 557 21 6 2 1039 1050 0 1 0 0 1
 1040 1043 1044 1040 1043 1041
 1045 1048 1049 1045 1048 1046
D 560 21 6 1 0 71 0 0 0 0 0
 0 71 0 3 71 0
D 563 21 9 2 1051 1057 0 0 1 0 0
 2 1052 3 2 1053 1054
 0 1055 1054 3 1056 1056
D 566 21 6 2 1051 1057 0 0 1 0 0
 2 1052 3 2 1053 1054
 0 1055 1054 3 1056 1056
D 569 21 9 2 1059 1070 0 1 0 0 1
 1060 1063 1064 1060 1063 1061
 1065 1068 1069 1065 1068 1066
D 572 21 6 1 0 71 0 0 0 0 0
 0 71 0 3 71 0
D 575 21 6 2 1072 1083 0 1 0 0 1
 1073 1076 1077 1073 1076 1074
 1078 1081 1082 1078 1081 1079
D 578 21 6 1 0 71 0 0 0 0 0
 0 71 0 3 71 0
D 581 21 9 2 1084 1087 0 0 1 0 0
 0 1085 3 3 1086 1086
 0 1085 1086 3 1086 1086
D 584 21 6 2 1089 1100 0 1 0 0 1
 1090 1093 1094 1090 1093 1091
 1095 1098 1099 1095 1098 1096
D 587 21 6 1 0 71 0 0 0 0 0
 0 71 0 3 71 0
D 590 21 9 2 1102 1113 0 1 0 0 1
 1103 1106 1107 1103 1106 1104
 1108 1111 1112 1108 1111 1109
D 593 21 6 1 0 71 0 0 0 0 0
 0 71 0 3 71 0
D 596 21 9 2 1115 1126 0 1 0 0 1
 1116 1119 1120 1116 1119 1117
 1121 1124 1125 1121 1124 1122
D 599 21 6 1 0 71 0 0 0 0 0
 0 71 0 3 71 0
D 602 21 9 2 1128 1139 0 1 0 0 1
 1129 1132 1133 1129 1132 1130
 1134 1137 1138 1134 1137 1135
D 605 21 6 1 0 71 0 0 0 0 0
 0 71 0 3 71 0
D 608 21 9 2 1141 1152 0 1 0 0 1
 1142 1145 1146 1142 1145 1143
 1147 1150 1151 1147 1150 1148
D 611 21 6 1 0 71 0 0 0 0 0
 0 71 0 3 71 0
D 614 21 9 2 1154 1165 0 1 0 0 1
 1155 1158 1159 1155 1158 1156
 1160 1163 1164 1160 1163 1161
D 617 21 6 1 0 71 0 0 0 0 0
 0 71 0 3 71 0
D 620 21 9 2 1167 1178 0 1 0 0 1
 1168 1171 1172 1168 1171 1169
 1173 1176 1177 1173 1176 1174
D 623 21 6 1 0 71 0 0 0 0 0
 0 71 0 3 71 0
D 626 21 9 2 1180 1191 0 1 0 0 1
 1181 1184 1185 1181 1184 1182
 1186 1189 1190 1186 1189 1187
D 629 21 6 1 0 71 0 0 0 0 0
 0 71 0 3 71 0
D 632 21 9 2 1193 1204 0 1 0 0 1
 1194 1197 1198 1194 1197 1195
 1199 1202 1203 1199 1202 1200
D 635 21 6 1 0 71 0 0 0 0 0
 0 71 0 3 71 0
D 638 21 9 2 1206 1217 0 1 0 0 1
 1207 1210 1211 1207 1210 1208
 1212 1215 1216 1212 1215 1213
D 641 21 6 1 0 71 0 0 0 0 0
 0 71 0 3 71 0
D 644 21 9 2 1218 1221 0 0 1 0 0
 0 1219 3 3 1220 1220
 0 1219 1220 3 1220 1220
D 647 21 6 2 1222 1225 0 0 1 0 0
 0 1223 3 3 1224 1224
 0 1219 1224 3 1220 1220
D 650 21 9 2 1227 1238 0 1 0 0 1
 1228 1231 1232 1228 1231 1229
 1233 1236 1237 1233 1236 1234
D 653 21 6 1 0 71 0 0 0 0 0
 0 71 0 3 71 0
D 656 21 6 2 1240 1251 0 1 0 0 1
 1241 1244 1245 1241 1244 1242
 1246 1249 1250 1246 1249 1247
D 659 21 6 1 0 71 0 0 0 0 0
 0 71 0 3 71 0
D 662 21 9 2 1252 1255 0 0 1 0 0
 0 1253 3 3 1254 1254
 0 1253 1254 3 1254 1254
D 665 21 6 2 1256 1259 0 0 1 0 0
 0 1257 3 3 1258 1258
 0 1253 1258 3 1254 1254
D 668 21 9 2 1261 1272 0 1 0 0 1
 1262 1265 1266 1262 1265 1263
 1267 1270 1271 1267 1270 1268
D 671 21 6 1 0 71 0 0 0 0 0
 0 71 0 3 71 0
D 674 21 6 2 1274 1285 0 1 0 0 1
 1275 1278 1279 1275 1278 1276
 1280 1283 1284 1280 1283 1281
D 677 21 6 1 0 71 0 0 0 0 0
 0 71 0 3 71 0
D 680 21 9 2 1286 1289 0 0 1 0 0
 0 1287 3 3 1288 1288
 0 1287 1288 3 1288 1288
D 683 21 9 2 1291 1302 0 1 0 0 1
 1292 1295 1296 1292 1295 1293
 1297 1300 1301 1297 1300 1298
D 686 21 6 1 0 71 0 0 0 0 0
 0 71 0 3 71 0
D 689 21 6 2 1304 1315 0 1 0 0 1
 1305 1308 1309 1305 1308 1306
 1310 1313 1314 1310 1313 1311
D 692 21 6 1 0 71 0 0 0 0 0
 0 71 0 3 71 0
D 695 21 6 2 1316 1319 0 0 1 0 0
 0 1317 3 3 1318 1318
 0 1287 1318 3 1288 1288
D 698 21 9 2 1320 1323 0 0 1 0 0
 0 1321 3 3 1322 1322
 0 1321 1322 3 1322 1322
D 701 21 9 2 1325 1336 0 1 0 0 1
 1326 1329 1330 1326 1329 1327
 1331 1334 1335 1331 1334 1332
D 704 21 6 1 0 71 0 0 0 0 0
 0 71 0 3 71 0
D 707 21 6 2 1338 1349 0 1 0 0 1
 1339 1342 1343 1339 1342 1340
 1344 1347 1348 1344 1347 1345
D 710 21 6 1 0 71 0 0 0 0 0
 0 71 0 3 71 0
D 713 21 6 2 1350 1353 0 0 1 0 0
 0 1351 3 3 1352 1352
 0 1321 1352 3 1322 1322
D 716 21 9 2 1354 1357 0 0 1 0 0
 0 1355 3 3 1356 1356
 0 1355 1356 3 1356 1356
D 719 21 9 2 1359 1370 0 1 0 0 1
 1360 1363 1364 1360 1363 1361
 1365 1368 1369 1365 1368 1366
D 722 21 6 1 0 71 0 0 0 0 0
 0 71 0 3 71 0
D 725 21 6 2 1372 1383 0 1 0 0 1
 1373 1376 1377 1373 1376 1374
 1378 1381 1382 1378 1381 1379
D 728 21 6 1 0 71 0 0 0 0 0
 0 71 0 3 71 0
D 731 21 6 2 1384 1387 0 0 1 0 0
 0 1385 3 3 1386 1386
 0 1355 1386 3 1356 1356
D 734 18 168
D 736 21 9 2 1389 1400 0 1 0 0 1
 1390 1393 1394 1390 1393 1391
 1395 1398 1399 1395 1398 1396
D 739 21 6 1 0 71 0 0 0 0 0
 0 71 0 3 71 0
D 742 21 9 2 1402 1413 0 1 0 0 1
 1403 1406 1407 1403 1406 1404
 1408 1411 1412 1408 1411 1409
D 745 21 6 1 0 71 0 0 0 0 0
 0 71 0 3 71 0
D 748 21 6 1 1415 1421 0 1 0 0 1
 1416 1419 1420 1416 1419 1417
D 751 21 6 1 0 351 0 0 0 0 0
 0 351 0 3 351 0
D 754 18 168
D 756 21 9 2 1423 1434 0 1 0 0 1
 1424 1427 1428 1424 1427 1425
 1429 1432 1433 1429 1432 1430
D 759 21 6 1 0 71 0 0 0 0 0
 0 71 0 3 71 0
D 762 21 9 2 1436 1447 0 1 0 0 1
 1437 1440 1441 1437 1440 1438
 1442 1445 1446 1442 1445 1443
D 765 21 6 1 0 71 0 0 0 0 0
 0 71 0 3 71 0
D 768 21 9 2 1449 1460 0 1 0 0 1
 1450 1453 1454 1450 1453 1451
 1455 1458 1459 1455 1458 1456
D 771 21 6 1 0 71 0 0 0 0 0
 0 71 0 3 71 0
D 774 21 9 2 1462 1473 0 1 0 0 1
 1463 1466 1467 1463 1466 1464
 1468 1471 1472 1468 1471 1469
D 777 21 6 1 0 71 0 0 0 0 0
 0 71 0 3 71 0
D 780 21 6 1 1475 1481 0 1 0 0 1
 1476 1479 1480 1476 1479 1477
D 783 21 6 1 0 351 0 0 0 0 0
 0 351 0 3 351 0
D 786 21 9 2 1482 1488 1 1 0 0 1
 3 1483 3 3 1483 1484
 3 1485 1486 3 1485 1487
D 789 21 9 2 1489 1495 1 1 0 0 1
 3 1490 3 3 1490 1491
 3 1492 1493 3 1492 1494
D 792 21 6 1 1496 1499 1 1 0 0 1
 3 1497 3 3 1497 1498
D 795 21 9 2 1501 1512 0 1 0 0 1
 1502 1505 1506 1502 1505 1503
 1507 1510 1511 1507 1510 1508
D 798 21 6 1 0 71 0 0 0 0 0
 0 71 0 3 71 0
D 801 21 9 2 1514 1525 0 1 0 0 1
 1515 1518 1519 1515 1518 1516
 1520 1523 1524 1520 1523 1521
D 804 21 6 1 0 71 0 0 0 0 0
 0 71 0 3 71 0
D 807 21 6 2 1527 1538 0 1 0 0 1
 1528 1531 1532 1528 1531 1529
 1533 1536 1537 1533 1536 1534
D 810 21 6 1 0 71 0 0 0 0 0
 0 71 0 3 71 0
D 813 21 6 2 1540 1551 0 1 0 0 1
 1541 1544 1545 1541 1544 1542
 1546 1549 1550 1546 1549 1547
D 816 21 6 1 0 71 0 0 0 0 0
 0 71 0 3 71 0
D 819 21 9 1 1553 1559 0 1 0 0 1
 1554 1557 1558 1554 1557 1555
D 822 21 6 1 0 351 0 0 0 0 0
 0 351 0 3 351 0
D 825 21 9 2 1560 1566 1 1 0 0 1
 3 1561 3 3 1561 1562
 3 1563 1564 3 1563 1565
D 828 21 9 2 1567 1573 1 1 0 0 1
 3 1568 3 3 1568 1569
 3 1570 1571 3 1570 1572
D 831 21 6 1 1574 1577 1 1 0 0 1
 3 1575 3 3 1575 1576
D 834 21 9 2 1579 1590 0 1 0 0 1
 1580 1583 1584 1580 1583 1581
 1585 1588 1589 1585 1588 1586
D 837 21 6 1 0 71 0 0 0 0 0
 0 71 0 3 71 0
D 840 21 9 2 1592 1603 0 1 0 0 1
 1593 1596 1597 1593 1596 1594
 1598 1601 1602 1598 1601 1599
D 843 21 6 1 0 71 0 0 0 0 0
 0 71 0 3 71 0
D 846 21 6 2 1605 1616 0 1 0 0 1
 1606 1609 1610 1606 1609 1607
 1611 1614 1615 1611 1614 1612
D 849 21 6 1 0 71 0 0 0 0 0
 0 71 0 3 71 0
D 852 21 6 2 1618 1629 0 1 0 0 1
 1619 1622 1623 1619 1622 1620
 1624 1627 1628 1624 1627 1625
D 855 21 6 1 0 71 0 0 0 0 0
 0 71 0 3 71 0
D 858 21 9 1 1631 1637 0 1 0 0 1
 1632 1635 1636 1632 1635 1633
D 861 21 6 1 0 351 0 0 0 0 0
 0 351 0 3 351 0
D 864 21 9 2 1638 1644 1 1 0 0 1
 3 1639 3 3 1639 1640
 3 1641 1642 3 1641 1643
D 867 21 9 2 1645 1651 1 1 0 0 1
 3 1646 3 3 1646 1647
 3 1648 1649 3 1648 1650
D 870 21 9 2 1652 1658 1 1 0 0 1
 3 1653 3 3 1653 1654
 3 1655 1656 3 1655 1657
D 873 21 9 2 1659 1665 1 1 0 0 1
 3 1660 3 3 1660 1661
 3 1662 1663 3 1662 1664
D 876 21 6 1 1666 1669 1 1 0 0 1
 3 1667 3 3 1667 1668
D 879 21 9 2 1671 1682 0 1 0 0 1
 1672 1675 1676 1672 1675 1673
 1677 1680 1681 1677 1680 1678
D 882 21 6 1 0 71 0 0 0 0 0
 0 71 0 3 71 0
D 885 21 9 2 1684 1695 0 1 0 0 1
 1685 1688 1689 1685 1688 1686
 1690 1693 1694 1690 1693 1691
D 888 21 6 1 0 71 0 0 0 0 0
 0 71 0 3 71 0
D 891 21 9 2 1697 1708 0 1 0 0 1
 1698 1701 1702 1698 1701 1699
 1703 1706 1707 1703 1706 1704
D 894 21 6 1 0 71 0 0 0 0 0
 0 71 0 3 71 0
D 897 21 9 2 1710 1721 0 1 0 0 1
 1711 1714 1715 1711 1714 1712
 1716 1719 1720 1716 1719 1717
D 900 21 6 1 0 71 0 0 0 0 0
 0 71 0 3 71 0
D 903 21 6 2 1723 1734 0 1 0 0 1
 1724 1727 1728 1724 1727 1725
 1729 1732 1733 1729 1732 1730
D 906 21 6 1 0 71 0 0 0 0 0
 0 71 0 3 71 0
D 909 21 6 2 1736 1747 0 1 0 0 1
 1737 1740 1741 1737 1740 1738
 1742 1745 1746 1742 1745 1743
D 912 21 6 1 0 71 0 0 0 0 0
 0 71 0 3 71 0
D 915 21 6 2 1749 1760 0 1 0 0 1
 1750 1753 1754 1750 1753 1751
 1755 1758 1759 1755 1758 1756
D 918 21 6 1 0 71 0 0 0 0 0
 0 71 0 3 71 0
D 921 21 6 2 1762 1773 0 1 0 0 1
 1763 1766 1767 1763 1766 1764
 1768 1771 1772 1768 1771 1769
D 924 21 6 1 0 71 0 0 0 0 0
 0 71 0 3 71 0
D 927 21 9 1 1775 1781 0 1 0 0 1
 1776 1779 1780 1776 1779 1777
D 930 21 6 1 0 351 0 0 0 0 0
 0 351 0 3 351 0
D 933 21 9 2 1782 1788 1 1 0 0 1
 3 1783 3 3 1783 1784
 3 1785 1786 3 1785 1787
D 936 21 9 2 1789 1795 1 1 0 0 1
 3 1790 3 3 1790 1791
 3 1792 1793 3 1792 1794
D 939 21 9 2 1796 1802 1 1 0 0 1
 3 1797 3 3 1797 1798
 3 1799 1800 3 1799 1801
D 942 21 9 2 1803 1809 1 1 0 0 1
 3 1804 3 3 1804 1805
 3 1806 1807 3 1806 1808
D 945 21 6 1 1810 1813 1 1 0 0 1
 3 1811 3 3 1811 1812
D 948 21 9 2 1815 1826 0 1 0 0 1
 1816 1819 1820 1816 1819 1817
 1821 1824 1825 1821 1824 1822
D 951 21 6 1 0 71 0 0 0 0 0
 0 71 0 3 71 0
D 954 21 9 2 1828 1839 0 1 0 0 1
 1829 1832 1833 1829 1832 1830
 1834 1837 1838 1834 1837 1835
D 957 21 6 1 0 71 0 0 0 0 0
 0 71 0 3 71 0
D 960 21 9 2 1841 1852 0 1 0 0 1
 1842 1845 1846 1842 1845 1843
 1847 1850 1851 1847 1850 1848
D 963 21 6 1 0 71 0 0 0 0 0
 0 71 0 3 71 0
D 966 21 9 2 1854 1865 0 1 0 0 1
 1855 1858 1859 1855 1858 1856
 1860 1863 1864 1860 1863 1861
D 969 21 6 1 0 71 0 0 0 0 0
 0 71 0 3 71 0
D 972 21 6 2 1867 1878 0 1 0 0 1
 1868 1871 1872 1868 1871 1869
 1873 1876 1877 1873 1876 1874
D 975 21 6 1 0 71 0 0 0 0 0
 0 71 0 3 71 0
D 978 21 6 2 1880 1891 0 1 0 0 1
 1881 1884 1885 1881 1884 1882
 1886 1889 1890 1886 1889 1887
D 981 21 6 1 0 71 0 0 0 0 0
 0 71 0 3 71 0
D 984 21 6 2 1893 1904 0 1 0 0 1
 1894 1897 1898 1894 1897 1895
 1899 1902 1903 1899 1902 1900
D 987 21 6 1 0 71 0 0 0 0 0
 0 71 0 3 71 0
D 990 21 6 2 1906 1917 0 1 0 0 1
 1907 1910 1911 1907 1910 1908
 1912 1915 1916 1912 1915 1913
D 993 21 6 1 0 71 0 0 0 0 0
 0 71 0 3 71 0
D 996 21 9 1 1919 1925 0 1 0 0 1
 1920 1923 1924 1920 1923 1921
D 999 21 6 1 0 351 0 0 0 0 0
 0 351 0 3 351 0
D 1002 21 9 2 1926 1932 1 1 0 0 1
 3 1927 3 3 1927 1928
 3 1929 1930 3 1929 1931
D 1005 21 9 2 1933 1939 1 1 0 0 1
 3 1934 3 3 1934 1935
 3 1936 1937 3 1936 1938
D 1008 21 9 2 1940 1946 1 1 0 0 1
 3 1941 3 3 1941 1942
 3 1943 1944 3 1943 1945
D 1011 21 9 2 1947 1953 1 1 0 0 1
 3 1948 3 3 1948 1949
 3 1950 1951 3 1950 1952
D 1014 21 9 2 1954 1960 1 1 0 0 1
 3 1955 3 3 1955 1956
 3 1957 1958 3 1957 1959
D 1017 21 9 2 1961 1967 1 1 0 0 1
 3 1962 3 3 1962 1963
 3 1964 1965 3 1964 1966
D 1020 21 9 2 1968 1974 1 1 0 0 1
 3 1969 3 3 1969 1970
 3 1971 1972 3 1971 1973
D 1023 21 6 1 1975 1978 1 1 0 0 1
 3 1976 3 3 1976 1977
D 1026 21 6 1 1979 1982 1 1 0 0 1
 3 1980 3 3 1980 1981
D 1029 21 9 2 1984 1995 0 1 0 0 1
 1985 1988 1989 1985 1988 1986
 1990 1993 1994 1990 1993 1991
D 1032 21 6 1 0 71 0 0 0 0 0
 0 71 0 3 71 0
D 1035 21 9 2 1997 2008 0 1 0 0 1
 1998 2001 2002 1998 2001 1999
 2003 2006 2007 2003 2006 2004
D 1038 21 6 1 0 71 0 0 0 0 0
 0 71 0 3 71 0
D 1041 21 9 2 2010 2021 0 1 0 0 1
 2011 2014 2015 2011 2014 2012
 2016 2019 2020 2016 2019 2017
D 1044 21 6 1 0 71 0 0 0 0 0
 0 71 0 3 71 0
D 1047 21 9 2 2023 2034 0 1 0 0 1
 2024 2027 2028 2024 2027 2025
 2029 2032 2033 2029 2032 2030
D 1050 21 6 1 0 71 0 0 0 0 0
 0 71 0 3 71 0
D 1053 21 9 2 2036 2047 0 1 0 0 1
 2037 2040 2041 2037 2040 2038
 2042 2045 2046 2042 2045 2043
D 1056 21 6 1 0 71 0 0 0 0 0
 0 71 0 3 71 0
D 1059 21 9 2 2049 2060 0 1 0 0 1
 2050 2053 2054 2050 2053 2051
 2055 2058 2059 2055 2058 2056
D 1062 21 6 1 0 71 0 0 0 0 0
 0 71 0 3 71 0
D 1065 21 6 1 2062 2068 0 1 0 0 1
 2063 2066 2067 2063 2066 2064
D 1068 21 6 1 0 351 0 0 0 0 0
 0 351 0 3 351 0
D 1071 21 6 1 2070 2076 0 1 0 0 1
 2071 2074 2075 2071 2074 2072
D 1074 21 6 1 0 351 0 0 0 0 0
 0 351 0 3 351 0
D 1077 21 9 1 2078 2084 0 1 0 0 1
 2079 2082 2083 2079 2082 2080
D 1080 21 6 1 0 351 0 0 0 0 0
 0 351 0 3 351 0
D 1083 21 9 1 2086 2092 0 1 0 0 1
 2087 2090 2091 2087 2090 2088
D 1086 21 6 1 0 351 0 0 0 0 0
 0 351 0 3 351 0
D 1089 21 9 2 2094 2105 0 1 0 0 1
 2095 2098 2099 2095 2098 2096
 2100 2103 2104 2100 2103 2101
D 1092 21 6 1 0 71 0 0 0 0 0
 0 71 0 3 71 0
D 1095 18 168
D 1099 21 9 2 2107 2118 0 1 0 0 1
 2108 2111 2112 2108 2111 2109
 2113 2116 2117 2113 2116 2114
D 1102 21 6 1 0 71 0 0 0 0 0
 0 71 0 3 71 0
D 1105 21 6 1 2120 2126 0 1 0 0 1
 2121 2124 2125 2121 2124 2122
D 1108 21 6 1 0 351 0 0 0 0 0
 0 351 0 3 351 0
D 1111 21 9 2 2127 2130 0 0 1 0 0
 3 2128 3 3 2129 2129
 3 2128 2129 3 2129 2129
D 1114 21 6 1 3 2129 0 0 1 0 0
 3 2128 3 3 2129 2129
D 1117 21 6 2 2132 2143 0 1 0 0 1
 2133 2136 2137 2133 2136 2134
 2138 2141 2142 2138 2141 2139
D 1120 21 6 1 0 71 0 0 0 0 0
 0 71 0 3 71 0
D 1123 21 6 2 2145 2156 0 1 0 0 1
 2146 2149 2150 2146 2149 2147
 2151 2154 2155 2151 2154 2152
D 1126 21 6 1 0 71 0 0 0 0 0
 0 71 0 3 71 0
D 1129 21 9 1 2158 2164 0 1 0 0 1
 2159 2162 2163 2159 2162 2160
D 1132 21 6 1 0 351 0 0 0 0 0
 0 351 0 3 351 0
D 1135 21 6 2 2166 2177 0 1 0 0 1
 2167 2170 2171 2167 2170 2168
 2172 2175 2176 2172 2175 2173
D 1138 21 6 1 0 71 0 0 0 0 0
 0 71 0 3 71 0
D 1141 21 9 2 2178 2181 0 0 1 0 0
 0 2179 3 3 2180 2180
 0 2179 2180 3 2180 2180
D 1144 21 6 2 2182 2185 0 0 1 0 0
 0 2183 3 3 2184 2184
 0 2179 2184 3 2180 2180
D 1147 21 6 2 2187 2198 0 1 0 0 1
 2188 2191 2192 2188 2191 2189
 2193 2196 2197 2193 2196 2194
D 1150 21 6 1 0 71 0 0 0 0 0
 0 71 0 3 71 0
D 1153 21 6 2 2200 2211 0 1 0 0 1
 2201 2204 2205 2201 2204 2202
 2206 2209 2210 2206 2209 2207
D 1156 21 6 1 0 71 0 0 0 0 0
 0 71 0 3 71 0
S 582 24 0 0 0 6 1 0 4658 10005 0 A 0 0 0 0 0 0 0 0 0 0 0 0 0 0 0 0 0 0 0 0 0 20 0 0 0 0 0 0 makeks_utility
S 588 3 0 0 0 6 1 1 0 0 0 A 0 0 0 0 0 0 0 0 0 8 0 0 0 0 0 0 0 0 0 0 0 0 0 0 0 0 0 0 6
S 594 3 0 0 0 6 1 1 0 0 0 A 0 0 0 0 0 0 0 0 0 24 0 0 0 0 0 0 0 0 0 0 0 0 0 0 0 0 0 0 6
S 595 3 0 0 0 6 1 1 0 0 0 A 0 0 0 0 0 0 0 0 0 13 0 0 0 0 0 0 0 0 0 0 0 0 0 0 0 0 0 0 6
S 596 3 0 0 0 6 1 1 0 0 0 A 0 0 0 0 0 0 0 0 0 14 0 0 0 0 0 0 0 0 0 0 0 0 0 0 0 0 0 0 6
S 597 3 0 0 0 6 1 1 0 0 0 A 0 0 0 0 0 0 0 0 0 19 0 0 0 0 0 0 0 0 0 0 0 0 0 0 0 0 0 0 6
S 598 3 0 0 0 6 1 1 0 0 0 A 0 0 0 0 0 0 0 0 0 20 0 0 0 0 0 0 0 0 0 0 0 0 0 0 0 0 0 0 6
S 599 3 0 0 0 6 1 1 0 0 0 A 0 0 0 0 0 0 0 0 0 17 0 0 0 0 0 0 0 0 0 0 0 0 0 0 0 0 0 0 6
S 600 3 0 0 0 6 1 1 0 0 0 A 0 0 0 0 0 0 0 0 0 23 0 0 0 0 0 0 0 0 0 0 0 0 0 0 0 0 0 0 6
S 601 3 0 0 0 6 1 1 0 0 0 A 0 0 0 0 0 0 0 0 0 7 0 0 0 0 0 0 0 0 0 0 0 0 0 0 0 0 0 0 6
S 822 3 0 0 0 6 1 1 0 0 0 A 0 0 0 0 0 0 0 0 0 100 0 0 0 0 0 0 0 0 0 0 0 0 0 0 0 0 0 0 6
S 865 19 0 0 0 8 1 582 6275 4000 0 A 0 0 0 0 0 0 0 0 0 0 0 0 0 0 0 0 34 1 0 0 0 0 0 582 0 0 0 0 setup_ryr
O 865 1 866
S 866 27 0 0 0 8 1579 582 6285 10000 400000 A 0 0 0 0 0 0 40 0 0 0 0 0 0 0 0 0 0 0 0 0 0 0 0 582 0 0 0 0 setup_ryr_2
Q 866 865 0
S 867 19 0 0 0 8 1 582 6297 4000 0 A 0 0 0 0 0 0 0 0 0 0 0 0 0 0 0 0 38 2 0 0 0 0 0 582 0 0 0 0 read_lcc_markov
O 867 2 869 868
S 868 27 0 0 0 8 1547 582 6313 10000 400000 A 0 0 0 0 0 0 39 0 0 0 0 0 0 0 0 0 0 0 0 0 0 0 0 582 0 0 0 0 read_lcc_markov_williams2013
Q 868 867 0
S 869 27 0 0 0 8 2007 582 6342 10000 400000 A 0 0 0 0 0 0 41 0 0 0 0 0 0 0 0 0 0 0 0 0 0 0 0 582 0 0 0 0 read_lcc_markov_sun2000
Q 869 867 0
S 870 23 5 0 0 0 897 582 6366 0 0 A 0 0 0 0 0 0 0 0 0 0 0 0 0 0 0 0 0 0 0 0 0 0 0 0 0 0 0 0 makecompks_3_t
S 871 7 3 0 0 137 1 870 6381 10a00004 3050 A 0 0 0 0 0 0 0 0 0 0 0 0 0 0 0 0 0 0 0 898 0 0 0 0 0 0 0 0 compkv1
S 872 7 3 0 0 143 1 870 6389 10a00004 3050 A 0 0 0 0 0 0 0 0 0 0 0 0 0 0 0 0 0 0 0 902 0 0 0 0 0 0 0 0 compkv2
S 873 7 3 0 0 149 1 870 6397 10a00004 3050 A 0 0 0 0 0 0 0 0 0 0 0 0 0 0 0 0 0 0 0 906 0 0 0 0 0 0 0 0 compkm1
S 874 7 3 0 0 155 1 870 6405 10a00004 3050 A 0 0 0 0 0 0 0 0 0 0 0 0 0 0 0 0 0 0 0 910 0 0 0 0 0 0 0 0 compkm2
S 875 7 3 0 0 161 1 870 6413 10a00004 3050 A 0 0 0 0 0 0 0 0 0 0 0 0 0 0 0 0 0 0 0 914 0 0 0 0 0 0 0 0 compkp1
S 876 7 3 0 0 167 1 870 6421 10a00004 3050 A 0 0 0 0 0 0 0 0 0 0 0 0 0 0 0 0 0 0 0 918 0 0 0 0 0 0 0 0 compkp2
S 877 7 3 0 0 173 1 870 6429 10a00004 3050 A 0 0 0 0 0 0 0 0 0 0 0 0 0 0 0 0 0 0 0 922 0 0 0 0 0 0 0 0 idxkv1
S 878 7 3 0 0 179 1 870 6436 10a00004 3050 A 0 0 0 0 0 0 0 0 0 0 0 0 0 0 0 0 0 0 0 926 0 0 0 0 0 0 0 0 idxkv2
S 879 7 3 0 0 185 1 870 6443 10a00004 3050 A 0 0 0 0 0 0 0 0 0 0 0 0 0 0 0 0 0 0 0 930 0 0 0 0 0 0 0 0 idxkm1
S 880 7 3 0 0 191 1 870 6450 10a00004 3050 A 0 0 0 0 0 0 0 0 0 0 0 0 0 0 0 0 0 0 0 934 0 0 0 0 0 0 0 0 idxkm2
S 881 7 3 0 0 197 1 870 6457 10a00004 3050 A 0 0 0 0 0 0 0 0 0 0 0 0 0 0 0 0 0 0 0 938 0 0 0 0 0 0 0 0 idxkp1
S 882 7 3 0 0 203 1 870 6464 10a00004 3050 A 0 0 0 0 0 0 0 0 0 0 0 0 0 0 0 0 0 0 0 942 0 0 0 0 0 0 0 0 idxkp2
S 883 7 3 0 0 215 1 870 6471 10a00004 3050 A 0 0 0 0 0 0 0 0 0 0 0 0 0 0 0 0 0 0 0 951 0 0 0 0 0 0 0 0 u_lo
S 884 7 3 0 0 209 1 870 6476 10a00004 3050 A 0 0 0 0 0 0 0 0 0 0 0 0 0 0 0 0 0 0 0 947 0 0 0 0 0 0 0 0 u_ro
S 885 1 3 0 0 6 1 870 6481 4 3000 A 0 0 0 0 0 0 0 0 0 0 0 0 0 0 0 0 0 0 0 0 0 0 0 0 0 0 0 0 n_l
S 886 1 3 0 0 6 1 870 6485 4 3000 A 0 0 0 0 0 0 0 0 0 0 0 0 0 0 0 0 0 0 0 0 0 0 0 0 0 0 0 0 n_r
S 887 1 3 0 0 6 1 870 6489 4 3000 A 0 0 0 0 0 0 0 0 0 0 0 0 0 0 0 0 0 0 0 0 0 0 0 0 0 0 0 0 irow_l
S 888 1 3 0 0 6 1 870 6496 4 3000 A 0 0 0 0 0 0 0 0 0 0 0 0 0 0 0 0 0 0 0 0 0 0 0 0 0 0 0 0 irow_r
S 889 1 3 0 0 6 1 870 6503 4 3000 A 0 0 0 0 0 0 0 0 0 0 0 0 0 0 0 0 0 0 0 0 0 0 0 0 0 0 0 0 maxnkv1
S 890 1 3 0 0 6 1 870 6511 4 3000 A 0 0 0 0 0 0 0 0 0 0 0 0 0 0 0 0 0 0 0 0 0 0 0 0 0 0 0 0 maxnkv2
S 891 1 3 0 0 6 1 870 6519 4 3000 A 0 0 0 0 0 0 0 0 0 0 0 0 0 0 0 0 0 0 0 0 0 0 0 0 0 0 0 0 maxnkm1
S 892 1 3 0 0 6 1 870 6527 4 3000 A 0 0 0 0 0 0 0 0 0 0 0 0 0 0 0 0 0 0 0 0 0 0 0 0 0 0 0 0 maxnkm2
S 893 1 3 0 0 6 1 870 6535 4 3000 A 0 0 0 0 0 0 0 0 0 0 0 0 0 0 0 0 0 0 0 0 0 0 0 0 0 0 0 0 maxnkp1
S 894 1 3 0 0 6 1 870 6543 4 3000 A 0 0 0 0 0 0 0 0 0 0 0 0 0 0 0 0 0 0 0 0 0 0 0 0 0 0 0 0 maxnkp2
S 895 14 3 0 0 6 1 870 6551 10000 3000 A 0 0 0 0 0 0 0 113 15 0 0 0 0 0 0 0 0 0 0 0 0 274 0 0 0 0 0 0 setuplcc
F 895 15 955 956 957 958 959 960 961 962 963 964 965 966 967 968 969
S 896 14 3 0 0 6 1 870 6560 10000 3000 A 0 0 0 0 0 0 0 129 10 0 0 0 0 0 0 0 0 0 0 0 0 288 0 0 0 0 0 0 setupryr
F 896 10 1006 1007 1008 1009 1010 1011 1012 1013 1014 1015
S 897 14 5 0 0 0 1 870 6366 0 400000 A 0 0 0 0 0 0 0 140 26 0 0 0 0 0 0 0 0 0 0 0 0 259 0 582 0 0 0 0 makecompks_3_t
F 897 26 871 872 873 874 875 876 877 878 879 880 881 882 883 884 885 886 887 888 889 890 891 892 893 894 895 896
S 898 8 1 0 0 140 1 870 6569 40822004 1020 A 0 0 0 0 0 0 0 0 0 0 0 0 0 0 0 0 0 0 0 0 0 0 0 0 0 0 0 0 compkv1$sd
S 902 8 1 0 0 146 1 870 6615 40822004 1020 A 0 0 0 0 0 0 0 0 0 0 0 0 0 0 0 0 0 0 0 0 0 0 0 0 0 0 0 0 compkv2$sd
S 906 8 1 0 0 152 1 870 6661 40822004 1020 A 0 0 0 0 0 0 0 0 0 0 0 0 0 0 0 0 0 0 0 0 0 0 0 0 0 0 0 0 compkm1$sd
S 910 8 1 0 0 158 1 870 6707 40822004 1020 A 0 0 0 0 0 0 0 0 0 0 0 0 0 0 0 0 0 0 0 0 0 0 0 0 0 0 0 0 compkm2$sd
S 914 8 1 0 0 164 1 870 6753 40822004 1020 A 0 0 0 0 0 0 0 0 0 0 0 0 0 0 0 0 0 0 0 0 0 0 0 0 0 0 0 0 compkp1$sd
S 918 8 1 0 0 170 1 870 6799 40822004 1020 A 0 0 0 0 0 0 0 0 0 0 0 0 0 0 0 0 0 0 0 0 0 0 0 0 0 0 0 0 compkp2$sd
S 922 8 1 0 0 176 1 870 6845 40822004 1020 A 0 0 0 0 0 0 0 0 0 0 0 0 0 0 0 0 0 0 0 0 0 0 0 0 0 0 0 0 idxkv1$sd
S 926 8 1 0 0 182 1 870 6887 40822004 1020 A 0 0 0 0 0 0 0 0 0 0 0 0 0 0 0 0 0 0 0 0 0 0 0 0 0 0 0 0 idxkv2$sd
S 930 8 1 0 0 188 1 870 6929 40822004 1020 A 0 0 0 0 0 0 0 0 0 0 0 0 0 0 0 0 0 0 0 0 0 0 0 0 0 0 0 0 idxkm1$sd
S 934 8 1 0 0 194 1 870 6971 40822004 1020 A 0 0 0 0 0 0 0 0 0 0 0 0 0 0 0 0 0 0 0 0 0 0 0 0 0 0 0 0 idxkm2$sd
S 938 8 1 0 0 200 1 870 7013 40822004 1020 A 0 0 0 0 0 0 0 0 0 0 0 0 0 0 0 0 0 0 0 0 0 0 0 0 0 0 0 0 idxkp1$sd
S 942 8 1 0 0 206 1 870 7055 40822004 1020 A 0 0 0 0 0 0 0 0 0 0 0 0 0 0 0 0 0 0 0 0 0 0 0 0 0 0 0 0 idxkp2$sd
S 946 3 0 0 0 6 1 1 0 0 0 A 0 0 0 0 0 0 0 0 0 18 0 0 0 0 0 0 0 0 0 0 0 0 0 0 0 0 0 0 6
S 947 8 1 0 0 212 1 870 7097 40822004 1020 A 0 0 0 0 0 0 0 0 0 0 0 0 0 0 0 0 0 0 0 0 0 0 0 0 0 0 0 0 u_ro$sd
S 951 8 1 0 0 218 1 870 7131 40822004 1020 A 0 0 0 0 0 0 0 0 0 0 0 0 0 0 0 0 0 0 0 0 0 0 0 0 0 0 0 0 u_lo$sd
S 955 1 3 1 0 6 1 895 6481 2004 3000 A 0 0 0 0 0 0 0 0 0 0 0 0 0 0 0 0 0 0 0 0 0 0 0 0 0 0 0 0 n_l
S 956 7 3 0 0 251 1 895 7165 10a00004 3050 A 0 0 0 0 0 0 0 0 0 0 0 0 0 0 0 0 0 0 0 0 0 0 0 0 0 0 0 0 compk_lv1
S 957 7 3 0 0 257 1 895 7175 10a00004 3050 A 0 0 0 0 0 0 0 0 0 0 0 0 0 0 0 0 0 0 0 0 0 0 0 0 0 0 0 0 compk_lv2
S 958 7 3 0 0 263 1 895 7185 10a00004 3050 A 0 0 0 0 0 0 0 0 0 0 0 0 0 0 0 0 0 0 0 0 0 0 0 0 0 0 0 0 compk_lm1
S 959 7 3 0 0 269 1 895 7195 10a00004 3050 A 0 0 0 0 0 0 0 0 0 0 0 0 0 0 0 0 0 0 0 0 0 0 0 0 0 0 0 0 compk_lp1
S 960 7 3 0 0 227 1 895 7205 10a00004 3050 A 0 0 0 0 0 0 0 0 0 0 0 0 0 0 0 0 0 0 0 0 0 0 0 0 0 0 0 0 idxk_lv1
S 961 7 3 0 0 233 1 895 7214 10a00004 3050 A 0 0 0 0 0 0 0 0 0 0 0 0 0 0 0 0 0 0 0 0 0 0 0 0 0 0 0 0 idxk_lv2
S 962 7 3 0 0 239 1 895 7223 10a00004 3050 A 0 0 0 0 0 0 0 0 0 0 0 0 0 0 0 0 0 0 0 0 0 0 0 0 0 0 0 0 idxk_lm1
S 963 7 3 0 0 245 1 895 7232 10a00004 3050 A 0 0 0 0 0 0 0 0 0 0 0 0 0 0 0 0 0 0 0 0 0 0 0 0 0 0 0 0 idxk_lp1
S 964 7 3 0 0 221 1 895 7241 10a00004 3050 A 0 0 0 0 0 0 0 0 0 0 0 0 0 0 0 0 0 0 0 0 0 0 0 0 0 0 0 0 bigu_l
S 965 1 3 2 0 6 1 895 6489 2004 3000 A 0 0 0 0 0 0 0 0 0 0 0 0 0 0 0 0 0 0 0 0 0 0 0 0 0 0 0 0 irow_l
S 966 1 3 2 0 6 1 895 7248 2004 3000 A 0 0 0 0 0 0 0 0 0 0 0 0 0 0 0 0 0 0 0 0 0 0 0 0 0 0 0 0 maxnklv1
S 967 1 3 2 0 6 1 895 7257 2004 3000 A 0 0 0 0 0 0 0 0 0 0 0 0 0 0 0 0 0 0 0 0 0 0 0 0 0 0 0 0 maxnklv2
S 968 1 3 2 0 6 1 895 7266 2004 3000 A 0 0 0 0 0 0 0 0 0 0 0 0 0 0 0 0 0 0 0 0 0 0 0 0 0 0 0 0 maxnklm1
S 969 1 3 2 0 6 1 895 7275 2004 3000 A 0 0 0 0 0 0 0 0 0 0 0 0 0 0 0 0 0 0 0 0 0 0 0 0 0 0 0 0 maxnklp1
S 970 8 1 0 0 224 1 895 7284 40822004 3020 A 0 0 0 0 0 0 0 0 0 0 0 0 0 0 0 0 0 0 0 0 0 0 0 0 0 0 0 0 bigu_l$sd
S 974 8 1 0 0 230 1 895 7326 40822004 3020 A 0 0 0 0 0 0 0 0 0 0 0 0 0 0 0 0 0 0 0 0 0 0 0 0 0 0 0 0 idxk_lv1$sd
S 978 8 1 0 0 236 1 895 7376 40822004 3020 A 0 0 0 0 0 0 0 0 0 0 0 0 0 0 0 0 0 0 0 0 0 0 0 0 0 0 0 0 idxk_lv2$sd
S 982 8 1 0 0 242 1 895 7426 40822004 3020 A 0 0 0 0 0 0 0 0 0 0 0 0 0 0 0 0 0 0 0 0 0 0 0 0 0 0 0 0 idxk_lm1$sd
S 986 8 1 0 0 248 1 895 7476 40822004 3020 A 0 0 0 0 0 0 0 0 0 0 0 0 0 0 0 0 0 0 0 0 0 0 0 0 0 0 0 0 idxk_lp1$sd
S 990 8 1 0 0 254 1 895 7526 40822004 3020 A 0 0 0 0 0 0 0 0 0 0 0 0 0 0 0 0 0 0 0 0 0 0 0 0 0 0 0 0 compk_lv1$sd
S 994 8 1 0 0 260 1 895 7580 40822004 3020 A 0 0 0 0 0 0 0 0 0 0 0 0 0 0 0 0 0 0 0 0 0 0 0 0 0 0 0 0 compk_lv2$sd
S 998 8 1 0 0 266 1 895 7634 40822004 3020 A 0 0 0 0 0 0 0 0 0 0 0 0 0 0 0 0 0 0 0 0 0 0 0 0 0 0 0 0 compk_lm1$sd
S 1002 8 1 0 0 272 1 895 7688 40822004 3020 A 0 0 0 0 0 0 0 0 0 0 0 0 0 0 0 0 0 0 0 0 0 0 0 0 0 0 0 0 compk_lp1$sd
S 1006 1 3 1 0 6 1 896 6485 2004 3000 A 0 0 0 0 0 0 0 0 0 0 0 0 0 0 0 0 0 0 0 0 0 0 0 0 0 0 0 0 n_r
S 1007 7 3 0 0 287 1 896 7742 10a00004 3050 A 0 0 0 0 0 0 0 0 0 0 0 0 0 0 0 0 0 0 0 0 0 0 0 0 0 0 0 0 compk_rm
S 1008 7 3 0 0 293 1 896 7751 10a00004 3050 A 0 0 0 0 0 0 0 0 0 0 0 0 0 0 0 0 0 0 0 0 0 0 0 0 0 0 0 0 compk_rp
S 1009 7 3 0 0 275 1 896 7760 10a00004 3050 A 0 0 0 0 0 0 0 0 0 0 0 0 0 0 0 0 0 0 0 0 0 0 0 0 0 0 0 0 indexk_rm
S 1010 7 3 0 0 281 1 896 7770 10a00004 3050 A 0 0 0 0 0 0 0 0 0 0 0 0 0 0 0 0 0 0 0 0 0 0 0 0 0 0 0 0 indexk_rp
S 1011 7 3 0 0 299 1 896 7780 10a00004 3050 A 0 0 0 0 0 0 0 0 0 0 0 0 0 0 0 0 0 0 0 0 0 0 0 0 0 0 0 0 bigu_r
S 1012 1 3 2 0 6 1 896 6496 2004 3000 A 0 0 0 0 0 0 0 0 0 0 0 0 0 0 0 0 0 0 0 0 0 0 0 0 0 0 0 0 irow_r
S 1013 1 3 2 0 6 1 896 7787 2004 3000 A 0 0 0 0 0 0 0 0 0 0 0 0 0 0 0 0 0 0 0 0 0 0 0 0 0 0 0 0 maxnkrm
S 1014 1 3 2 0 6 1 896 7795 2004 3000 A 0 0 0 0 0 0 0 0 0 0 0 0 0 0 0 0 0 0 0 0 0 0 0 0 0 0 0 0 maxnkrp
S 1015 1 3 0 0 28 1 896 7803 80002004 43000 A 0 0 0 0 0 0 0 0 0 0 0 0 0 0 0 0 0 0 0 0 0 0 0 0 0 0 0 0 model
S 1016 8 1 0 0 278 1 896 7809 40822004 3020 A 0 0 0 0 0 0 0 0 0 0 0 0 0 0 0 0 0 0 0 0 0 0 0 0 0 0 0 0 indexk_rm$sd
S 1020 8 1 0 0 284 1 896 7863 40822004 3020 A 0 0 0 0 0 0 0 0 0 0 0 0 0 0 0 0 0 0 0 0 0 0 0 0 0 0 0 0 indexk_rp$sd
S 1024 8 1 0 0 290 1 896 7917 40822004 3020 A 0 0 0 0 0 0 0 0 0 0 0 0 0 0 0 0 0 0 0 0 0 0 0 0 0 0 0 0 compk_rm$sd
S 1028 8 1 0 0 296 1 896 7967 40822004 3020 A 0 0 0 0 0 0 0 0 0 0 0 0 0 0 0 0 0 0 0 0 0 0 0 0 0 0 0 0 compk_rp$sd
S 1032 8 1 0 0 302 1 896 8017 40822004 3020 A 0 0 0 0 0 0 0 0 0 0 0 0 0 0 0 0 0 0 0 0 0 0 0 0 0 0 0 0 bigu_r$sd
S 1036 23 5 0 0 0 1063 582 8059 0 0 A 0 0 0 0 0 0 0 0 0 0 0 0 0 0 0 0 0 0 0 0 0 0 0 0 0 0 0 0 makecompks_3
S 1037 7 3 0 0 305 1 1036 6381 10a00004 3050 A 0 0 0 0 0 0 0 0 0 0 0 0 0 0 0 0 0 0 0 1064 0 0 0 0 0 0 0 0 compkv1
S 1038 7 3 0 0 311 1 1036 6389 10a00004 3050 A 0 0 0 0 0 0 0 0 0 0 0 0 0 0 0 0 0 0 0 1068 0 0 0 0 0 0 0 0 compkv2
S 1039 7 3 0 0 317 1 1036 6397 10a00004 3050 A 0 0 0 0 0 0 0 0 0 0 0 0 0 0 0 0 0 0 0 1072 0 0 0 0 0 0 0 0 compkm1
S 1040 7 3 0 0 323 1 1036 6405 10a00004 3050 A 0 0 0 0 0 0 0 0 0 0 0 0 0 0 0 0 0 0 0 1076 0 0 0 0 0 0 0 0 compkm2
S 1041 7 3 0 0 329 1 1036 6413 10a00004 3050 A 0 0 0 0 0 0 0 0 0 0 0 0 0 0 0 0 0 0 0 1080 0 0 0 0 0 0 0 0 compkp1
S 1042 7 3 0 0 335 1 1036 6421 10a00004 3050 A 0 0 0 0 0 0 0 0 0 0 0 0 0 0 0 0 0 0 0 1084 0 0 0 0 0 0 0 0 compkp2
S 1043 7 3 0 0 341 1 1036 6429 10a00004 3050 A 0 0 0 0 0 0 0 0 0 0 0 0 0 0 0 0 0 0 0 1088 0 0 0 0 0 0 0 0 idxkv1
S 1044 7 3 0 0 347 1 1036 6436 10a00004 3050 A 0 0 0 0 0 0 0 0 0 0 0 0 0 0 0 0 0 0 0 1092 0 0 0 0 0 0 0 0 idxkv2
S 1045 7 3 0 0 353 1 1036 6443 10a00004 3050 A 0 0 0 0 0 0 0 0 0 0 0 0 0 0 0 0 0 0 0 1096 0 0 0 0 0 0 0 0 idxkm1
S 1046 7 3 0 0 359 1 1036 6450 10a00004 3050 A 0 0 0 0 0 0 0 0 0 0 0 0 0 0 0 0 0 0 0 1100 0 0 0 0 0 0 0 0 idxkm2
S 1047 7 3 0 0 365 1 1036 6457 10a00004 3050 A 0 0 0 0 0 0 0 0 0 0 0 0 0 0 0 0 0 0 0 1104 0 0 0 0 0 0 0 0 idxkp1
S 1048 7 3 0 0 371 1 1036 6464 10a00004 3050 A 0 0 0 0 0 0 0 0 0 0 0 0 0 0 0 0 0 0 0 1108 0 0 0 0 0 0 0 0 idxkp2
S 1049 7 3 0 0 383 1 1036 6471 10a00004 3050 A 0 0 0 0 0 0 0 0 0 0 0 0 0 0 0 0 0 0 0 1116 0 0 0 0 0 0 0 0 u_lo
S 1050 7 3 0 0 377 1 1036 6476 10a00004 3050 A 0 0 0 0 0 0 0 0 0 0 0 0 0 0 0 0 0 0 0 1112 0 0 0 0 0 0 0 0 u_ro
S 1051 1 3 0 0 6 1 1036 6481 4 3000 A 0 0 0 0 0 0 0 0 0 0 0 0 0 0 0 0 0 0 0 0 0 0 0 0 0 0 0 0 n_l
S 1052 1 3 0 0 6 1 1036 6485 4 3000 A 0 0 0 0 0 0 0 0 0 0 0 0 0 0 0 0 0 0 0 0 0 0 0 0 0 0 0 0 n_r
S 1053 1 3 0 0 6 1 1036 6489 4 3000 A 0 0 0 0 0 0 0 0 0 0 0 0 0 0 0 0 0 0 0 0 0 0 0 0 0 0 0 0 irow_l
S 1054 1 3 0 0 6 1 1036 6496 4 3000 A 0 0 0 0 0 0 0 0 0 0 0 0 0 0 0 0 0 0 0 0 0 0 0 0 0 0 0 0 irow_r
S 1055 1 3 0 0 6 1 1036 6503 4 3000 A 0 0 0 0 0 0 0 0 0 0 0 0 0 0 0 0 0 0 0 0 0 0 0 0 0 0 0 0 maxnkv1
S 1056 1 3 0 0 6 1 1036 6511 4 3000 A 0 0 0 0 0 0 0 0 0 0 0 0 0 0 0 0 0 0 0 0 0 0 0 0 0 0 0 0 maxnkv2
S 1057 1 3 0 0 6 1 1036 6519 4 3000 A 0 0 0 0 0 0 0 0 0 0 0 0 0 0 0 0 0 0 0 0 0 0 0 0 0 0 0 0 maxnkm1
S 1058 1 3 0 0 6 1 1036 6527 4 3000 A 0 0 0 0 0 0 0 0 0 0 0 0 0 0 0 0 0 0 0 0 0 0 0 0 0 0 0 0 maxnkm2
S 1059 1 3 0 0 6 1 1036 6535 4 3000 A 0 0 0 0 0 0 0 0 0 0 0 0 0 0 0 0 0 0 0 0 0 0 0 0 0 0 0 0 maxnkp1
S 1060 1 3 0 0 6 1 1036 6543 4 3000 A 0 0 0 0 0 0 0 0 0 0 0 0 0 0 0 0 0 0 0 0 0 0 0 0 0 0 0 0 maxnkp2
S 1061 14 3 0 0 6 1 1036 6551 10000 3000 A 0 0 0 0 0 0 0 167 15 0 0 0 0 0 0 0 0 0 0 0 0 380 0 0 0 0 0 0 setuplcc
F 1061 15 1120 1121 1122 1123 1124 1125 1126 1127 1128 1129 1130 1131 1132 1133 1134
S 1062 14 3 0 0 6 1 1036 6560 10000 3000 A 0 0 0 0 0 0 0 183 10 0 0 0 0 0 0 0 0 0 0 0 0 394 0 0 0 0 0 0 setupryr
F 1062 10 1171 1172 1173 1174 1175 1176 1177 1178 1179 1180
S 1063 14 5 0 0 0 1 1036 8059 0 400000 A 0 0 0 0 0 0 0 194 26 0 0 0 0 0 0 0 0 0 0 0 0 365 0 582 0 0 0 0 makecompks_3
F 1063 26 1037 1038 1039 1040 1041 1042 1043 1044 1045 1046 1047 1048 1049 1050 1051 1052 1053 1054 1055 1056 1057 1058 1059 1060 1061 1062
S 1064 8 1 0 0 308 1 1036 8072 40822004 1020 A 0 0 0 0 0 0 0 0 0 0 0 0 0 0 0 0 0 0 0 0 0 0 0 0 0 0 0 0 compkv1$sd1
S 1068 8 1 0 0 314 1 1036 8122 40822004 1020 A 0 0 0 0 0 0 0 0 0 0 0 0 0 0 0 0 0 0 0 0 0 0 0 0 0 0 0 0 compkv2$sd5
S 1072 8 1 0 0 320 1 1036 8172 40822004 1020 A 0 0 0 0 0 0 0 0 0 0 0 0 0 0 0 0 0 0 0 0 0 0 0 0 0 0 0 0 compkm1$sd9
S 1076 8 1 0 0 326 1 1036 8225 40822004 1020 A 0 0 0 0 0 0 0 0 0 0 0 0 0 0 0 0 0 0 0 0 0 0 0 0 0 0 0 0 compkm2$sd13
S 1080 8 1 0 0 332 1 1036 8279 40822004 1020 A 0 0 0 0 0 0 0 0 0 0 0 0 0 0 0 0 0 0 0 0 0 0 0 0 0 0 0 0 compkp1$sd17
S 1084 8 1 0 0 338 1 1036 8333 40822004 1020 A 0 0 0 0 0 0 0 0 0 0 0 0 0 0 0 0 0 0 0 0 0 0 0 0 0 0 0 0 compkp2$sd21
S 1088 8 1 0 0 344 1 1036 8387 40822004 1020 A 0 0 0 0 0 0 0 0 0 0 0 0 0 0 0 0 0 0 0 0 0 0 0 0 0 0 0 0 idxkv1$sd25
S 1092 8 1 0 0 350 1 1036 8437 40822004 1020 A 0 0 0 0 0 0 0 0 0 0 0 0 0 0 0 0 0 0 0 0 0 0 0 0 0 0 0 0 idxkv2$sd29
S 1096 8 1 0 0 356 1 1036 8487 40822004 1020 A 0 0 0 0 0 0 0 0 0 0 0 0 0 0 0 0 0 0 0 0 0 0 0 0 0 0 0 0 idxkm1$sd33
S 1100 8 1 0 0 362 1 1036 8537 40822004 1020 A 0 0 0 0 0 0 0 0 0 0 0 0 0 0 0 0 0 0 0 0 0 0 0 0 0 0 0 0 idxkm2$sd37
S 1104 8 1 0 0 368 1 1036 8587 40822004 1020 A 0 0 0 0 0 0 0 0 0 0 0 0 0 0 0 0 0 0 0 0 0 0 0 0 0 0 0 0 idxkp1$sd41
S 1108 8 1 0 0 374 1 1036 8637 40822004 1020 A 0 0 0 0 0 0 0 0 0 0 0 0 0 0 0 0 0 0 0 0 0 0 0 0 0 0 0 0 idxkp2$sd45
S 1112 8 1 0 0 380 1 1036 8687 40822004 1020 A 0 0 0 0 0 0 0 0 0 0 0 0 0 0 0 0 0 0 0 0 0 0 0 0 0 0 0 0 u_ro$sd49
S 1116 8 1 0 0 386 1 1036 8729 40822004 1020 A 0 0 0 0 0 0 0 0 0 0 0 0 0 0 0 0 0 0 0 0 0 0 0 0 0 0 0 0 u_lo$sd53
S 1120 1 3 1 0 6 1 1061 6481 2004 3000 A 0 0 0 0 0 0 0 0 0 0 0 0 0 0 0 0 0 0 0 0 0 0 0 0 0 0 0 0 n_l
S 1121 7 3 0 0 419 1 1061 7165 10a00004 3050 A 0 0 0 0 0 0 0 0 0 0 0 0 0 0 0 0 0 0 0 0 0 0 0 0 0 0 0 0 compk_lv1
S 1122 7 3 0 0 425 1 1061 7175 10a00004 3050 A 0 0 0 0 0 0 0 0 0 0 0 0 0 0 0 0 0 0 0 0 0 0 0 0 0 0 0 0 compk_lv2
S 1123 7 3 0 0 431 1 1061 7185 10a00004 3050 A 0 0 0 0 0 0 0 0 0 0 0 0 0 0 0 0 0 0 0 0 0 0 0 0 0 0 0 0 compk_lm1
S 1124 7 3 0 0 437 1 1061 7195 10a00004 3050 A 0 0 0 0 0 0 0 0 0 0 0 0 0 0 0 0 0 0 0 0 0 0 0 0 0 0 0 0 compk_lp1
S 1125 7 3 0 0 395 1 1061 7205 10a00004 3050 A 0 0 0 0 0 0 0 0 0 0 0 0 0 0 0 0 0 0 0 0 0 0 0 0 0 0 0 0 idxk_lv1
S 1126 7 3 0 0 401 1 1061 7214 10a00004 3050 A 0 0 0 0 0 0 0 0 0 0 0 0 0 0 0 0 0 0 0 0 0 0 0 0 0 0 0 0 idxk_lv2
S 1127 7 3 0 0 407 1 1061 7223 10a00004 3050 A 0 0 0 0 0 0 0 0 0 0 0 0 0 0 0 0 0 0 0 0 0 0 0 0 0 0 0 0 idxk_lm1
S 1128 7 3 0 0 413 1 1061 7232 10a00004 3050 A 0 0 0 0 0 0 0 0 0 0 0 0 0 0 0 0 0 0 0 0 0 0 0 0 0 0 0 0 idxk_lp1
S 1129 7 3 0 0 389 1 1061 7241 10a00004 3050 A 0 0 0 0 0 0 0 0 0 0 0 0 0 0 0 0 0 0 0 0 0 0 0 0 0 0 0 0 bigu_l
S 1130 1 3 2 0 6 1 1061 6489 2004 3000 A 0 0 0 0 0 0 0 0 0 0 0 0 0 0 0 0 0 0 0 0 0 0 0 0 0 0 0 0 irow_l
S 1131 1 3 2 0 6 1 1061 7248 2004 3000 A 0 0 0 0 0 0 0 0 0 0 0 0 0 0 0 0 0 0 0 0 0 0 0 0 0 0 0 0 maxnklv1
S 1132 1 3 2 0 6 1 1061 7257 2004 3000 A 0 0 0 0 0 0 0 0 0 0 0 0 0 0 0 0 0 0 0 0 0 0 0 0 0 0 0 0 maxnklv2
S 1133 1 3 2 0 6 1 1061 7266 2004 3000 A 0 0 0 0 0 0 0 0 0 0 0 0 0 0 0 0 0 0 0 0 0 0 0 0 0 0 0 0 maxnklm1
S 1134 1 3 2 0 6 1 1061 7275 2004 3000 A 0 0 0 0 0 0 0 0 0 0 0 0 0 0 0 0 0 0 0 0 0 0 0 0 0 0 0 0 maxnklp1
S 1135 8 1 0 0 392 1 1061 8771 40822004 3020 A 0 0 0 0 0 0 0 0 0 0 0 0 0 0 0 0 0 0 0 0 0 0 0 0 0 0 0 0 bigu_l$sd57
S 1139 8 1 0 0 398 1 1061 8821 40822004 3020 A 0 0 0 0 0 0 0 0 0 0 0 0 0 0 0 0 0 0 0 0 0 0 0 0 0 0 0 0 idxk_lv1$sd61
S 1143 8 1 0 0 404 1 1061 8879 40822004 3020 A 0 0 0 0 0 0 0 0 0 0 0 0 0 0 0 0 0 0 0 0 0 0 0 0 0 0 0 0 idxk_lv2$sd65
S 1147 8 1 0 0 410 1 1061 8937 40822004 3020 A 0 0 0 0 0 0 0 0 0 0 0 0 0 0 0 0 0 0 0 0 0 0 0 0 0 0 0 0 idxk_lm1$sd69
S 1151 8 1 0 0 416 1 1061 8995 40822004 3020 A 0 0 0 0 0 0 0 0 0 0 0 0 0 0 0 0 0 0 0 0 0 0 0 0 0 0 0 0 idxk_lp1$sd73
S 1155 8 1 0 0 422 1 1061 9053 40822004 3020 A 0 0 0 0 0 0 0 0 0 0 0 0 0 0 0 0 0 0 0 0 0 0 0 0 0 0 0 0 compk_lv1$sd77
S 1159 8 1 0 0 428 1 1061 9115 40822004 3020 A 0 0 0 0 0 0 0 0 0 0 0 0 0 0 0 0 0 0 0 0 0 0 0 0 0 0 0 0 compk_lv2$sd81
S 1163 8 1 0 0 434 1 1061 9177 40822004 3020 A 0 0 0 0 0 0 0 0 0 0 0 0 0 0 0 0 0 0 0 0 0 0 0 0 0 0 0 0 compk_lm1$sd85
S 1167 8 1 0 0 440 1 1061 9239 40822004 3020 A 0 0 0 0 0 0 0 0 0 0 0 0 0 0 0 0 0 0 0 0 0 0 0 0 0 0 0 0 compk_lp1$sd89
S 1171 1 3 1 0 6 1 1062 6485 2004 3000 A 0 0 0 0 0 0 0 0 0 0 0 0 0 0 0 0 0 0 0 0 0 0 0 0 0 0 0 0 n_r
S 1172 7 3 0 0 455 1 1062 7742 10a00004 3050 A 0 0 0 0 0 0 0 0 0 0 0 0 0 0 0 0 0 0 0 0 0 0 0 0 0 0 0 0 compk_rm
S 1173 7 3 0 0 461 1 1062 7751 10a00004 3050 A 0 0 0 0 0 0 0 0 0 0 0 0 0 0 0 0 0 0 0 0 0 0 0 0 0 0 0 0 compk_rp
S 1174 7 3 0 0 443 1 1062 7760 10a00004 3050 A 0 0 0 0 0 0 0 0 0 0 0 0 0 0 0 0 0 0 0 0 0 0 0 0 0 0 0 0 indexk_rm
S 1175 7 3 0 0 449 1 1062 7770 10a00004 3050 A 0 0 0 0 0 0 0 0 0 0 0 0 0 0 0 0 0 0 0 0 0 0 0 0 0 0 0 0 indexk_rp
S 1176 7 3 0 0 467 1 1062 7780 10a00004 3050 A 0 0 0 0 0 0 0 0 0 0 0 0 0 0 0 0 0 0 0 0 0 0 0 0 0 0 0 0 bigu_r
S 1177 1 3 2 0 6 1 1062 6496 2004 3000 A 0 0 0 0 0 0 0 0 0 0 0 0 0 0 0 0 0 0 0 0 0 0 0 0 0 0 0 0 irow_r
S 1178 1 3 2 0 6 1 1062 7787 2004 3000 A 0 0 0 0 0 0 0 0 0 0 0 0 0 0 0 0 0 0 0 0 0 0 0 0 0 0 0 0 maxnkrm
S 1179 1 3 2 0 6 1 1062 7795 2004 3000 A 0 0 0 0 0 0 0 0 0 0 0 0 0 0 0 0 0 0 0 0 0 0 0 0 0 0 0 0 maxnkrp
S 1180 1 3 0 0 28 1 1062 7803 80002004 43000 A 0 0 0 0 0 0 0 0 0 0 0 0 0 0 0 0 0 0 0 0 0 0 0 0 0 0 0 0 model
S 1181 8 1 0 0 446 1 1062 9301 40822004 3020 A 0 0 0 0 0 0 0 0 0 0 0 0 0 0 0 0 0 0 0 0 0 0 0 0 0 0 0 0 indexk_rm$sd93
S 1185 8 1 0 0 452 1 1062 9363 40822004 3020 A 0 0 0 0 0 0 0 0 0 0 0 0 0 0 0 0 0 0 0 0 0 0 0 0 0 0 0 0 indexk_rp$sd97
S 1189 8 1 0 0 458 1 1062 9426 40822004 3020 A 0 0 0 0 0 0 0 0 0 0 0 0 0 0 0 0 0 0 0 0 0 0 0 0 0 0 0 0 compk_rm$sd101
S 1193 8 1 0 0 464 1 1062 9488 40822004 3020 A 0 0 0 0 0 0 0 0 0 0 0 0 0 0 0 0 0 0 0 0 0 0 0 0 0 0 0 0 compk_rp$sd105
S 1197 8 1 0 0 470 1 1062 9550 40822004 3020 A 0 0 0 0 0 0 0 0 0 0 0 0 0 0 0 0 0 0 0 0 0 0 0 0 0 0 0 0 bigu_r$sd109
S 1201 23 5 0 0 0 1209 582 9604 0 0 A 0 0 0 0 0 0 0 0 0 0 0 0 0 0 0 0 0 0 0 0 0 0 0 0 0 0 0 0 getcompk_3
S 1202 7 3 0 0 473 1 1201 9615 800204 3000 A 0 0 0 0 0 0 0 0 0 0 0 0 0 0 0 0 0 0 0 0 0 0 0 0 0 0 0 0 ak
S 1203 6 3 1 0 6 1 1201 5393 800004 3000 A 0 0 0 0 0 0 0 0 0 0 0 0 0 0 0 0 0 0 0 0 0 0 0 0 0 0 0 0 m
S 1204 7 3 0 0 476 1 1201 9618 800204 3000 A 0 0 0 0 0 0 0 0 0 0 0 0 0 0 0 0 0 0 0 0 0 0 0 0 0 0 0 0 iui
S 1205 6 3 1 0 6 1 1201 9622 800004 3000 A 0 0 0 0 0 0 0 0 0 0 0 0 0 0 0 0 0 0 0 0 0 0 0 0 0 0 0 0 irows
S 1206 7 3 0 0 479 1 1201 9628 10a00004 3050 A 0 0 0 0 0 0 0 0 0 0 0 0 0 0 0 0 0 0 0 1216 0 0 0 0 0 0 0 0 compk
S 1207 7 3 0 0 485 1 1201 9634 10a00004 3050 A 0 0 0 0 0 0 0 0 0 0 0 0 0 0 0 0 0 0 0 1220 0 0 0 0 0 0 0 0 idxk
S 1208 1 3 2 0 6 1 1201 9639 4 3000 A 0 0 0 0 0 0 0 0 0 0 0 0 0 0 0 0 0 0 0 0 0 0 0 0 0 0 0 0 maxnkl
S 1209 14 5 0 0 0 1 1201 9604 200 400000 A 0 0 0 0 0 0 0 221 7 0 0 0 0 0 0 0 0 0 0 0 0 1262 0 582 0 0 0 0 getcompk_3
F 1209 7 1202 1203 1204 1205 1206 1207 1208
S 1210 6 1 0 0 6 1 1201 9646 40800006 3000 A 0 0 0 0 0 0 0 0 0 0 0 0 0 0 0 0 0 0 0 0 0 0 0 0 0 0 0 0 z_e_884
S 1211 6 1 0 0 6 1 1201 9654 40800006 3000 A 0 0 0 0 0 0 0 0 0 0 0 0 0 0 0 0 0 0 0 0 0 0 0 0 0 0 0 0 z_e_886
S 1212 6 1 0 0 6 1 1201 9662 40800006 3000 A 0 0 0 0 0 0 0 0 0 0 0 0 0 0 0 0 0 0 0 0 0 0 0 0 0 0 0 0 z_e_888
S 1213 6 1 0 0 6 1 1201 9670 40800006 3000 A 0 0 0 0 0 0 0 0 0 0 0 0 0 0 0 0 0 0 0 0 0 0 0 0 0 0 0 0 z_e_890
S 1214 6 1 0 0 6 1 1201 9678 40800006 3000 A 0 0 0 0 0 0 0 0 0 0 0 0 0 0 0 0 0 0 0 0 0 0 0 0 0 0 0 0 z_e_892
S 1215 6 1 0 0 6 1 1201 9686 40800006 3000 A 0 0 0 0 0 0 0 0 0 0 0 0 0 0 0 0 0 0 0 0 0 0 0 0 0 0 0 0 z_e_894
S 1216 8 1 0 0 482 1 1201 9694 40822004 1020 A 0 0 0 0 0 0 0 0 0 0 0 0 0 0 0 0 0 0 0 0 0 0 0 0 0 0 0 0 compk$sd
S 1220 8 1 0 0 488 1 1201 9732 40822004 1020 A 0 0 0 0 0 0 0 0 0 0 0 0 0 0 0 0 0 0 0 0 0 0 0 0 0 0 0 0 idxk$sd
S 1224 23 5 0 0 0 1232 582 9766 0 0 A 0 0 0 0 0 0 0 0 0 0 0 0 0 0 0 0 0 0 0 0 0 0 0 0 0 0 0 0 getcompk_3_t
S 1225 7 3 0 0 491 1 1224 9615 800204 3000 A 0 0 0 0 0 0 0 0 0 0 0 0 0 0 0 0 0 0 0 0 0 0 0 0 0 0 0 0 ak
S 1226 6 3 1 0 6 1 1224 5393 800004 3000 A 0 0 0 0 0 0 0 0 0 0 0 0 0 0 0 0 0 0 0 0 0 0 0 0 0 0 0 0 m
S 1227 7 3 0 0 494 1 1224 9618 800204 3000 A 0 0 0 0 0 0 0 0 0 0 0 0 0 0 0 0 0 0 0 0 0 0 0 0 0 0 0 0 iui
S 1228 6 3 1 0 6 1 1224 9622 800004 3000 A 0 0 0 0 0 0 0 0 0 0 0 0 0 0 0 0 0 0 0 0 0 0 0 0 0 0 0 0 irows
S 1229 7 3 0 0 497 1 1224 9628 10a00004 3050 A 0 0 0 0 0 0 0 0 0 0 0 0 0 0 0 0 0 0 0 1239 0 0 0 0 0 0 0 0 compk
S 1230 7 3 0 0 503 1 1224 9634 10a00004 3050 A 0 0 0 0 0 0 0 0 0 0 0 0 0 0 0 0 0 0 0 1243 0 0 0 0 0 0 0 0 idxk
S 1231 1 3 2 0 6 1 1224 9639 4 3000 A 0 0 0 0 0 0 0 0 0 0 0 0 0 0 0 0 0 0 0 0 0 0 0 0 0 0 0 0 maxnkl
S 1232 14 5 0 0 0 1 1224 9766 200 400000 A 0 0 0 0 0 0 0 229 7 0 0 0 0 0 0 0 0 0 0 0 0 1346 0 582 0 0 0 0 getcompk_3_t
F 1232 7 1225 1226 1227 1228 1229 1230 1231
S 1233 6 1 0 0 6 1 1224 9779 40800006 3000 A 0 0 0 0 0 0 0 0 0 0 0 0 0 0 0 0 0 0 0 0 0 0 0 0 0 0 0 0 z_e_918
S 1234 6 1 0 0 6 1 1224 9787 40800006 3000 A 0 0 0 0 0 0 0 0 0 0 0 0 0 0 0 0 0 0 0 0 0 0 0 0 0 0 0 0 z_e_920
S 1235 6 1 0 0 6 1 1224 9795 40800006 3000 A 0 0 0 0 0 0 0 0 0 0 0 0 0 0 0 0 0 0 0 0 0 0 0 0 0 0 0 0 z_e_922
S 1236 6 1 0 0 6 1 1224 9803 40800006 3000 A 0 0 0 0 0 0 0 0 0 0 0 0 0 0 0 0 0 0 0 0 0 0 0 0 0 0 0 0 z_e_924
S 1237 6 1 0 0 6 1 1224 9811 40800006 3000 A 0 0 0 0 0 0 0 0 0 0 0 0 0 0 0 0 0 0 0 0 0 0 0 0 0 0 0 0 z_e_926
S 1238 6 1 0 0 6 1 1224 9819 40800006 3000 A 0 0 0 0 0 0 0 0 0 0 0 0 0 0 0 0 0 0 0 0 0 0 0 0 0 0 0 0 z_e_928
S 1239 8 1 0 0 500 1 1224 9827 40822004 1020 A 0 0 0 0 0 0 0 0 0 0 0 0 0 0 0 0 0 0 0 0 0 0 0 0 0 0 0 0 compk$sd113
S 1243 8 1 0 0 506 1 1224 9877 40822004 1020 A 0 0 0 0 0 0 0 0 0 0 0 0 0 0 0 0 0 0 0 0 0 0 0 0 0 0 0 0 idxk$sd117
S 1247 23 5 0 0 0 1256 582 9923 0 0 A 0 0 0 0 0 0 0 0 0 0 0 0 0 0 0 0 0 0 0 0 0 0 0 0 0 0 0 0 getclustercompkleft
S 1248 7 3 0 0 509 1 1247 9943 800204 3000 A 0 0 0 0 0 0 0 0 0 0 0 0 0 0 0 0 0 0 0 0 0 0 0 0 0 0 0 0 compk_l
S 1249 7 3 0 0 512 1 1247 9951 800204 3000 A 0 0 0 0 0 0 0 0 0 0 0 0 0 0 0 0 0 0 0 0 0 0 0 0 0 0 0 0 idxk_l
S 1250 6 3 1 0 6 1 1247 6489 800004 3000 A 0 0 0 0 0 0 0 0 0 0 0 0 0 0 0 0 0 0 0 0 0 0 0 0 0 0 0 0 irow_l
S 1251 1 3 1 0 6 1 1247 6496 4 3000 A 0 0 0 0 0 0 0 0 0 0 0 0 0 0 0 0 0 0 0 0 0 0 0 0 0 0 0 0 irow_r
S 1252 6 3 1 0 6 1 1247 9639 800004 3000 A 0 0 0 0 0 0 0 0 0 0 0 0 0 0 0 0 0 0 0 0 0 0 0 0 0 0 0 0 maxnkl
S 1253 7 3 0 0 515 1 1247 9628 10a00004 3050 A 0 0 0 0 0 0 0 0 0 0 0 0 0 0 0 0 0 0 0 1262 0 0 0 0 0 0 0 0 compk
S 1254 7 3 0 0 521 1 1247 9634 10a00004 3050 A 0 0 0 0 0 0 0 0 0 0 0 0 0 0 0 0 0 0 0 1266 0 0 0 0 0 0 0 0 idxk
S 1255 1 3 2 0 6 1 1247 9958 4 3000 A 0 0 0 0 0 0 0 0 0 0 0 0 0 0 0 0 0 0 0 0 0 0 0 0 0 0 0 0 maxnk
S 1256 14 5 0 0 0 1 1247 9923 200 400000 A 0 0 0 0 0 0 0 237 8 0 0 0 0 0 0 0 0 0 0 0 0 1437 0 582 0 0 0 0 getclustercompkleft
F 1256 8 1248 1249 1250 1251 1252 1253 1254 1255
S 1257 6 1 0 0 6 1 1247 9964 40800006 3000 A 0 0 0 0 0 0 0 0 0 0 0 0 0 0 0 0 0 0 0 0 0 0 0 0 0 0 0 0 z_e_952
S 1258 6 1 0 0 6 1 1247 9972 40800006 3000 A 0 0 0 0 0 0 0 0 0 0 0 0 0 0 0 0 0 0 0 0 0 0 0 0 0 0 0 0 z_e_953
S 1259 6 1 0 0 6 1 1247 9980 40800006 3000 A 0 0 0 0 0 0 0 0 0 0 0 0 0 0 0 0 0 0 0 0 0 0 0 0 0 0 0 0 z_e_956
S 1260 6 1 0 0 6 1 1247 9988 40800006 3000 A 0 0 0 0 0 0 0 0 0 0 0 0 0 0 0 0 0 0 0 0 0 0 0 0 0 0 0 0 z_e_958
S 1261 6 1 0 0 6 1 1247 9996 40800006 3000 A 0 0 0 0 0 0 0 0 0 0 0 0 0 0 0 0 0 0 0 0 0 0 0 0 0 0 0 0 z_e_3
S 1262 8 1 0 0 518 1 1247 10002 40822004 1020 A 0 0 0 0 0 0 0 0 0 0 0 0 0 0 0 0 0 0 0 0 0 0 0 0 0 0 0 0 compk$sd121
S 1266 8 1 0 0 524 1 1247 10052 40822004 1020 A 0 0 0 0 0 0 0 0 0 0 0 0 0 0 0 0 0 0 0 0 0 0 0 0 0 0 0 0 idxk$sd125
S 1270 23 5 0 0 0 1279 582 10098 0 0 A 0 0 0 0 0 0 0 0 0 0 0 0 0 0 0 0 0 0 0 0 0 0 0 0 0 0 0 0 getclustercompkleft_t
S 1271 7 3 0 0 527 1 1270 9943 800204 3000 A 0 0 0 0 0 0 0 0 0 0 0 0 0 0 0 0 0 0 0 0 0 0 0 0 0 0 0 0 compk_l
S 1272 7 3 0 0 530 1 1270 9951 800204 3000 A 0 0 0 0 0 0 0 0 0 0 0 0 0 0 0 0 0 0 0 0 0 0 0 0 0 0 0 0 idxk_l
S 1273 6 3 1 0 6 1 1270 6489 800004 3000 A 0 0 0 0 0 0 0 0 0 0 0 0 0 0 0 0 0 0 0 0 0 0 0 0 0 0 0 0 irow_l
S 1274 1 3 1 0 6 1 1270 6496 4 3000 A 0 0 0 0 0 0 0 0 0 0 0 0 0 0 0 0 0 0 0 0 0 0 0 0 0 0 0 0 irow_r
S 1275 6 3 1 0 6 1 1270 9639 800004 3000 A 0 0 0 0 0 0 0 0 0 0 0 0 0 0 0 0 0 0 0 0 0 0 0 0 0 0 0 0 maxnkl
S 1276 7 3 0 0 533 1 1270 9628 10a00004 3050 A 0 0 0 0 0 0 0 0 0 0 0 0 0 0 0 0 0 0 0 1285 0 0 0 0 0 0 0 0 compk
S 1277 7 3 0 0 539 1 1270 9634 10a00004 3050 A 0 0 0 0 0 0 0 0 0 0 0 0 0 0 0 0 0 0 0 1289 0 0 0 0 0 0 0 0 idxk
S 1278 1 3 2 0 6 1 1270 9958 4 3000 A 0 0 0 0 0 0 0 0 0 0 0 0 0 0 0 0 0 0 0 0 0 0 0 0 0 0 0 0 maxnk
S 1279 14 5 0 0 0 1 1270 10098 200 400000 A 0 0 0 0 0 0 0 246 8 0 0 0 0 0 0 0 0 0 0 0 0 1473 0 582 0 0 0 0 getclustercompkleft_t
F 1279 8 1271 1272 1273 1274 1275 1276 1277 1278
S 1280 6 1 0 0 6 1 1270 10120 40800006 3000 A 0 0 0 0 0 0 0 0 0 0 0 0 0 0 0 0 0 0 0 0 0 0 0 0 0 0 0 0 z_e_985
S 1281 6 1 0 0 6 1 1270 10128 40800006 3000 A 0 0 0 0 0 0 0 0 0 0 0 0 0 0 0 0 0 0 0 0 0 0 0 0 0 0 0 0 z_e_988
S 1282 6 1 0 0 6 1 1270 10136 40800006 3000 A 0 0 0 0 0 0 0 0 0 0 0 0 0 0 0 0 0 0 0 0 0 0 0 0 0 0 0 0 z_e_986
S 1283 6 1 0 0 6 1 1270 10144 40800006 3000 A 0 0 0 0 0 0 0 0 0 0 0 0 0 0 0 0 0 0 0 0 0 0 0 0 0 0 0 0 z_e_991
S 1284 6 1 0 0 6 1 1270 10152 40800006 3000 A 0 0 0 0 0 0 0 0 0 0 0 0 0 0 0 0 0 0 0 0 0 0 0 0 0 0 0 0 z_e_989
S 1285 8 1 0 0 536 1 1270 10160 40822004 1020 A 0 0 0 0 0 0 0 0 0 0 0 0 0 0 0 0 0 0 0 0 0 0 0 0 0 0 0 0 compk$sd129
S 1289 8 1 0 0 542 1 1270 10210 40822004 1020 A 0 0 0 0 0 0 0 0 0 0 0 0 0 0 0 0 0 0 0 0 0 0 0 0 0 0 0 0 idxk$sd133
S 1293 23 5 0 0 0 1302 582 10256 0 0 A 0 0 0 0 0 0 0 0 0 0 0 0 0 0 0 0 0 0 0 0 0 0 0 0 0 0 0 0 getclustercompkright
S 1294 7 3 0 0 545 1 1293 10277 800204 3000 A 0 0 0 0 0 0 0 0 0 0 0 0 0 0 0 0 0 0 0 0 0 0 0 0 0 0 0 0 compk_r
S 1295 7 3 0 0 548 1 1293 10285 800204 3000 A 0 0 0 0 0 0 0 0 0 0 0 0 0 0 0 0 0 0 0 0 0 0 0 0 0 0 0 0 idxk_r
S 1296 1 3 1 0 6 1 1293 6489 4 3000 A 0 0 0 0 0 0 0 0 0 0 0 0 0 0 0 0 0 0 0 0 0 0 0 0 0 0 0 0 irow_l
S 1297 6 3 1 0 6 1 1293 6496 800004 3000 A 0 0 0 0 0 0 0 0 0 0 0 0 0 0 0 0 0 0 0 0 0 0 0 0 0 0 0 0 irow_r
S 1298 6 3 1 0 6 1 1293 10292 800004 3000 A 0 0 0 0 0 0 0 0 0 0 0 0 0 0 0 0 0 0 0 0 0 0 0 0 0 0 0 0 maxnkr
S 1299 7 3 0 0 551 1 1293 9628 10a00004 3050 A 0 0 0 0 0 0 0 0 0 0 0 0 0 0 0 0 0 0 0 1308 0 0 0 0 0 0 0 0 compk
S 1300 7 3 0 0 557 1 1293 9634 10a00004 3050 A 0 0 0 0 0 0 0 0 0 0 0 0 0 0 0 0 0 0 0 1312 0 0 0 0 0 0 0 0 idxk
S 1301 1 3 2 0 6 1 1293 9958 4 3000 A 0 0 0 0 0 0 0 0 0 0 0 0 0 0 0 0 0 0 0 0 0 0 0 0 0 0 0 0 maxnk
S 1302 14 5 0 0 0 1 1293 10256 200 400000 A 0 0 0 0 0 0 0 255 8 0 0 0 0 0 0 0 0 0 0 0 0 1518 0 582 0 0 0 0 getclustercompkright
F 1302 8 1294 1295 1296 1297 1298 1299 1300 1301
S 1303 6 1 0 0 6 1 1293 10299 40800006 3000 A 0 0 0 0 0 0 0 0 0 0 0 0 0 0 0 0 0 0 0 0 0 0 0 0 0 0 0 0 z_e_1018
S 1304 6 1 0 0 6 1 1293 10308 40800006 3000 A 0 0 0 0 0 0 0 0 0 0 0 0 0 0 0 0 0 0 0 0 0 0 0 0 0 0 0 0 z_e_1019
S 1305 6 1 0 0 6 1 1293 10317 40800006 3000 A 0 0 0 0 0 0 0 0 0 0 0 0 0 0 0 0 0 0 0 0 0 0 0 0 0 0 0 0 z_e_1022
S 1306 6 1 0 0 6 1 1293 10326 40800006 3000 A 0 0 0 0 0 0 0 0 0 0 0 0 0 0 0 0 0 0 0 0 0 0 0 0 0 0 0 0 z_e_1024
S 1307 6 1 0 0 6 1 1293 9996 40800006 3000 A 0 0 0 0 0 0 0 0 0 0 0 0 0 0 0 0 0 0 0 0 0 0 0 0 0 0 0 0 z_e_3
S 1308 8 1 0 0 554 1 1293 10335 40822004 1020 A 0 0 0 0 0 0 0 0 0 0 0 0 0 0 0 0 0 0 0 0 0 0 0 0 0 0 0 0 compk$sd137
S 1312 8 1 0 0 560 1 1293 10385 40822004 1020 A 0 0 0 0 0 0 0 0 0 0 0 0 0 0 0 0 0 0 0 0 0 0 0 0 0 0 0 0 idxk$sd141
S 1316 23 5 0 0 0 1325 582 10431 0 0 A 0 0 0 0 0 0 0 0 0 0 0 0 0 0 0 0 0 0 0 0 0 0 0 0 0 0 0 0 getclustercompkright_t
S 1317 7 3 0 0 563 1 1316 10277 800204 3000 A 0 0 0 0 0 0 0 0 0 0 0 0 0 0 0 0 0 0 0 0 0 0 0 0 0 0 0 0 compk_r
S 1318 7 3 0 0 566 1 1316 10285 800204 3000 A 0 0 0 0 0 0 0 0 0 0 0 0 0 0 0 0 0 0 0 0 0 0 0 0 0 0 0 0 idxk_r
S 1319 1 3 1 0 6 1 1316 6489 4 3000 A 0 0 0 0 0 0 0 0 0 0 0 0 0 0 0 0 0 0 0 0 0 0 0 0 0 0 0 0 irow_l
S 1320 6 3 1 0 6 1 1316 6496 800004 3000 A 0 0 0 0 0 0 0 0 0 0 0 0 0 0 0 0 0 0 0 0 0 0 0 0 0 0 0 0 irow_r
S 1321 6 3 1 0 6 1 1316 10292 800004 3000 A 0 0 0 0 0 0 0 0 0 0 0 0 0 0 0 0 0 0 0 0 0 0 0 0 0 0 0 0 maxnkr
S 1322 7 3 0 0 569 1 1316 9628 10a00004 3050 A 0 0 0 0 0 0 0 0 0 0 0 0 0 0 0 0 0 0 0 1331 0 0 0 0 0 0 0 0 compk
S 1323 7 3 0 0 575 1 1316 9634 10a00004 3050 A 0 0 0 0 0 0 0 0 0 0 0 0 0 0 0 0 0 0 0 1335 0 0 0 0 0 0 0 0 idxk
S 1324 1 3 2 0 6 1 1316 9958 4 3000 A 0 0 0 0 0 0 0 0 0 0 0 0 0 0 0 0 0 0 0 0 0 0 0 0 0 0 0 0 maxnk
S 1325 14 5 0 0 0 1 1316 10431 200 400000 A 0 0 0 0 0 0 0 264 8 0 0 0 0 0 0 0 0 0 0 0 0 1557 0 582 0 0 0 0 getclustercompkright_t
F 1325 8 1317 1318 1319 1320 1321 1322 1323 1324
S 1326 6 1 0 0 6 1 1316 10454 40800006 3000 A 0 0 0 0 0 0 0 0 0 0 0 0 0 0 0 0 0 0 0 0 0 0 0 0 0 0 0 0 z_e_1051
S 1327 6 1 0 0 6 1 1316 10463 40800006 3000 A 0 0 0 0 0 0 0 0 0 0 0 0 0 0 0 0 0 0 0 0 0 0 0 0 0 0 0 0 z_e_1054
S 1328 6 1 0 0 6 1 1316 10472 40800006 3000 A 0 0 0 0 0 0 0 0 0 0 0 0 0 0 0 0 0 0 0 0 0 0 0 0 0 0 0 0 z_e_1052
S 1329 6 1 0 0 6 1 1316 10481 40800006 3000 A 0 0 0 0 0 0 0 0 0 0 0 0 0 0 0 0 0 0 0 0 0 0 0 0 0 0 0 0 z_e_1057
S 1330 6 1 0 0 6 1 1316 10490 40800006 3000 A 0 0 0 0 0 0 0 0 0 0 0 0 0 0 0 0 0 0 0 0 0 0 0 0 0 0 0 0 z_e_1055
S 1331 8 1 0 0 572 1 1316 10499 40822004 1020 A 0 0 0 0 0 0 0 0 0 0 0 0 0 0 0 0 0 0 0 0 0 0 0 0 0 0 0 0 compk$sd145
S 1335 8 1 0 0 578 1 1316 10549 40822004 1020 A 0 0 0 0 0 0 0 0 0 0 0 0 0 0 0 0 0 0 0 0 0 0 0 0 0 0 0 0 idxk$sd149
S 1339 23 5 0 0 0 1346 582 10595 0 0 A 0 0 0 0 0 0 0 0 0 0 0 0 0 0 0 0 0 0 0 0 0 0 0 0 0 0 0 0 getbigk
S 1340 7 3 0 0 581 1 1339 9615 800204 3000 A 0 0 0 0 0 0 0 0 0 0 0 0 0 0 0 0 0 0 0 0 0 0 0 0 0 0 0 0 ak
S 1341 7 3 0 0 590 1 1339 10603 10a00004 3050 A 0 0 0 0 0 0 0 0 0 0 0 0 0 0 0 0 0 0 0 1354 0 0 0 0 0 0 0 0 bigk
S 1342 6 3 1 0 6 1 1339 5393 800004 3000 A 0 0 0 0 0 0 0 0 0 0 0 0 0 0 0 0 0 0 0 0 0 0 0 0 0 0 0 0 m
S 1343 1 3 3 0 6 1 1339 9622 4 3000 A 0 0 0 0 0 0 0 0 0 0 0 0 0 0 0 0 0 0 0 0 0 0 0 0 0 0 0 0 irows
S 1344 1 3 3 0 6 1 1339 10608 4 3000 A 0 0 0 0 0 0 0 0 0 0 0 0 0 0 0 0 0 0 0 0 0 0 0 0 0 0 0 0 icols
S 1345 7 3 0 0 584 1 1339 9618 10a00004 3050 A 0 0 0 0 0 0 0 0 0 0 0 0 0 0 0 0 0 0 0 1350 0 0 0 0 0 0 0 0 iui
S 1346 14 5 0 0 0 1 1339 10595 200 400000 A 0 0 0 0 0 0 0 273 6 0 0 0 0 0 0 0 0 0 0 0 0 1603 0 582 0 0 0 0 getbigk
F 1346 6 1340 1341 1342 1343 1344 1345
S 1347 6 1 0 0 6 1 1339 10614 40800006 3000 A 0 0 0 0 0 0 0 0 0 0 0 0 0 0 0 0 0 0 0 0 0 0 0 0 0 0 0 0 z_e_1084
S 1348 6 1 0 0 6 1 1339 10623 40800006 3000 A 0 0 0 0 0 0 0 0 0 0 0 0 0 0 0 0 0 0 0 0 0 0 0 0 0 0 0 0 z_e_1086
S 1349 6 1 0 0 6 1 1339 10632 40800006 3000 A 0 0 0 0 0 0 0 0 0 0 0 0 0 0 0 0 0 0 0 0 0 0 0 0 0 0 0 0 z_e_1088
S 1350 8 1 0 0 587 1 1339 10641 40822004 1020 A 0 0 0 0 0 0 0 0 0 0 0 0 0 0 0 0 0 0 0 0 0 0 0 0 0 0 0 0 iui$sd
S 1354 8 1 0 0 593 1 1339 10671 40822004 1020 A 0 0 0 0 0 0 0 0 0 0 0 0 0 0 0 0 0 0 0 0 0 0 0 0 0 0 0 0 bigk$sd
S 1358 23 5 0 0 0 1371 582 10705 0 0 A 0 0 0 0 0 0 0 0 0 0 0 0 0 0 0 0 0 0 0 0 0 0 0 0 0 0 0 0 makeks
S 1359 7 3 0 0 596 1 1358 10712 10a00004 3050 A 0 0 0 0 0 0 0 0 0 0 0 0 0 0 0 0 0 0 0 1372 0 0 0 0 0 0 0 0 akv1
S 1360 7 3 0 0 602 1 1358 10717 10a00004 3050 A 0 0 0 0 0 0 0 0 0 0 0 0 0 0 0 0 0 0 0 1376 0 0 0 0 0 0 0 0 akv2
S 1361 7 3 0 0 608 1 1358 10722 10a00004 3050 A 0 0 0 0 0 0 0 0 0 0 0 0 0 0 0 0 0 0 0 1380 0 0 0 0 0 0 0 0 akm1
S 1362 7 3 0 0 620 1 1358 10727 10a00004 3050 A 0 0 0 0 0 0 0 0 0 0 0 0 0 0 0 0 0 0 0 1388 0 0 0 0 0 0 0 0 akp1
S 1363 7 3 0 0 614 1 1358 10732 10a00004 3050 A 0 0 0 0 0 0 0 0 0 0 0 0 0 0 0 0 0 0 0 1384 0 0 0 0 0 0 0 0 akm2
S 1364 7 3 0 0 626 1 1358 10737 10a00004 3050 A 0 0 0 0 0 0 0 0 0 0 0 0 0 0 0 0 0 0 0 1392 0 0 0 0 0 0 0 0 akp2
S 1365 7 3 0 0 632 1 1358 6471 10a00004 3050 A 0 0 0 0 0 0 0 0 0 0 0 0 0 0 0 0 0 0 0 1396 0 0 0 0 0 0 0 0 u_lo
S 1366 7 3 0 0 638 1 1358 6476 10a00004 3050 A 0 0 0 0 0 0 0 0 0 0 0 0 0 0 0 0 0 0 0 1400 0 0 0 0 0 0 0 0 u_ro
S 1367 1 3 0 0 6 1 1358 6481 4 3000 A 0 0 0 0 0 0 0 0 0 0 0 0 0 0 0 0 0 0 0 0 0 0 0 0 0 0 0 0 n_l
S 1368 1 3 0 0 6 1 1358 6485 4 3000 A 0 0 0 0 0 0 0 0 0 0 0 0 0 0 0 0 0 0 0 0 0 0 0 0 0 0 0 0 n_r
S 1369 1 3 0 0 6 1 1358 6489 4 3000 A 0 0 0 0 0 0 0 0 0 0 0 0 0 0 0 0 0 0 0 0 0 0 0 0 0 0 0 0 irow_l
S 1370 1 3 0 0 6 1 1358 6496 4 3000 A 0 0 0 0 0 0 0 0 0 0 0 0 0 0 0 0 0 0 0 0 0 0 0 0 0 0 0 0 irow_r
S 1371 14 5 0 0 0 1 1358 10705 0 400000 A 0 0 0 0 0 0 0 280 12 0 0 0 0 0 0 0 0 0 0 0 0 1654 0 582 0 0 0 0 makeks
F 1371 12 1359 1360 1361 1362 1363 1364 1365 1366 1367 1368 1369 1370
S 1372 8 1 0 0 599 1 1358 10742 40822004 1020 A 0 0 0 0 0 0 0 0 0 0 0 0 0 0 0 0 0 0 0 0 0 0 0 0 0 0 0 0 akv1$sd
S 1376 8 1 0 0 605 1 1358 10776 40822004 1020 A 0 0 0 0 0 0 0 0 0 0 0 0 0 0 0 0 0 0 0 0 0 0 0 0 0 0 0 0 akv2$sd
S 1380 8 1 0 0 611 1 1358 10810 40822004 1020 A 0 0 0 0 0 0 0 0 0 0 0 0 0 0 0 0 0 0 0 0 0 0 0 0 0 0 0 0 akm1$sd
S 1384 8 1 0 0 617 1 1358 10844 40822004 1020 A 0 0 0 0 0 0 0 0 0 0 0 0 0 0 0 0 0 0 0 0 0 0 0 0 0 0 0 0 akm2$sd
S 1388 8 1 0 0 623 1 1358 10878 40822004 1020 A 0 0 0 0 0 0 0 0 0 0 0 0 0 0 0 0 0 0 0 0 0 0 0 0 0 0 0 0 akp1$sd
S 1392 8 1 0 0 629 1 1358 10912 40822004 1020 A 0 0 0 0 0 0 0 0 0 0 0 0 0 0 0 0 0 0 0 0 0 0 0 0 0 0 0 0 akp2$sd
S 1396 8 1 0 0 635 1 1358 10946 40822004 1020 A 0 0 0 0 0 0 0 0 0 0 0 0 0 0 0 0 0 0 0 0 0 0 0 0 0 0 0 0 u_lo$sd153
S 1400 8 1 0 0 641 1 1358 10992 40822004 1020 A 0 0 0 0 0 0 0 0 0 0 0 0 0 0 0 0 0 0 0 0 0 0 0 0 0 0 0 0 u_ro$sd157
S 1404 23 5 0 0 0 1413 582 11038 0 0 A 0 0 0 0 0 0 0 0 0 0 0 0 0 0 0 0 0 0 0 0 0 0 0 0 0 0 0 0 getcompk_4
S 1405 7 3 0 0 644 1 1404 9615 800204 3000 A 0 0 0 0 0 0 0 0 0 0 0 0 0 0 0 0 0 0 0 0 0 0 0 0 0 0 0 0 ak
S 1406 6 3 1 0 6 1 1404 5393 800004 3000 A 0 0 0 0 0 0 0 0 0 0 0 0 0 0 0 0 0 0 0 0 0 0 0 0 0 0 0 0 m
S 1407 7 3 0 0 647 1 1404 9618 800204 3000 A 0 0 0 0 0 0 0 0 0 0 0 0 0 0 0 0 0 0 0 0 0 0 0 0 0 0 0 0 iui
S 1408 6 3 1 0 6 1 1404 9622 800004 3000 A 0 0 0 0 0 0 0 0 0 0 0 0 0 0 0 0 0 0 0 0 0 0 0 0 0 0 0 0 irows
S 1409 7 3 0 0 650 1 1404 9628 10a00004 3050 A 0 0 0 0 0 0 0 0 0 0 0 0 0 0 0 0 0 0 0 1420 0 0 0 0 0 0 0 0 compk
S 1410 7 3 0 0 656 1 1404 9634 10a00004 3050 A 0 0 0 0 0 0 0 0 0 0 0 0 0 0 0 0 0 0 0 1424 0 0 0 0 0 0 0 0 idxk
S 1411 1 3 2 0 6 1 1404 9639 4 3000 A 0 0 0 0 0 0 0 0 0 0 0 0 0 0 0 0 0 0 0 0 0 0 0 0 0 0 0 0 maxnkl
S 1412 1 3 1 0 6 1 1404 11049 4 3000 A 0 0 0 0 0 0 0 0 0 0 0 0 0 0 0 0 0 0 0 0 0 0 0 0 0 0 0 0 n_chan
S 1413 14 5 0 0 0 1 1404 11038 200 400000 A 0 0 0 0 0 0 0 293 8 0 0 0 0 0 0 0 0 0 0 0 0 1940 0 582 0 0 0 0 getcompk_4
F 1413 8 1405 1406 1407 1408 1409 1410 1411 1412
S 1414 6 1 0 0 6 1 1404 11056 40800006 3000 A 0 0 0 0 0 0 0 0 0 0 0 0 0 0 0 0 0 0 0 0 0 0 0 0 0 0 0 0 z_e_1218
S 1415 6 1 0 0 6 1 1404 11065 40800006 3000 A 0 0 0 0 0 0 0 0 0 0 0 0 0 0 0 0 0 0 0 0 0 0 0 0 0 0 0 0 z_e_1220
S 1416 6 1 0 0 6 1 1404 11074 40800006 3000 A 0 0 0 0 0 0 0 0 0 0 0 0 0 0 0 0 0 0 0 0 0 0 0 0 0 0 0 0 z_e_1222
S 1417 6 1 0 0 6 1 1404 11083 40800006 3000 A 0 0 0 0 0 0 0 0 0 0 0 0 0 0 0 0 0 0 0 0 0 0 0 0 0 0 0 0 z_e_1224
S 1418 6 1 0 0 6 1 1404 11092 40800006 3000 A 0 0 0 0 0 0 0 0 0 0 0 0 0 0 0 0 0 0 0 0 0 0 0 0 0 0 0 0 z_e_1226
S 1419 6 1 0 0 6 1 1404 11101 40800006 3000 A 0 0 0 0 0 0 0 0 0 0 0 0 0 0 0 0 0 0 0 0 0 0 0 0 0 0 0 0 z_e_1228
S 1420 8 1 0 0 653 1 1404 11110 40822004 1020 A 0 0 0 0 0 0 0 0 0 0 0 0 0 0 0 0 0 0 0 0 0 0 0 0 0 0 0 0 compk$sd161
S 1424 8 1 0 0 659 1 1404 11160 40822004 1020 A 0 0 0 0 0 0 0 0 0 0 0 0 0 0 0 0 0 0 0 0 0 0 0 0 0 0 0 0 idxk$sd165
S 1428 23 5 0 0 0 1437 582 11206 0 0 A 0 0 0 0 0 0 0 0 0 0 0 0 0 0 0 0 0 0 0 0 0 0 0 0 0 0 0 0 getcompk_4_t
S 1429 7 3 0 0 662 1 1428 9615 800204 3000 A 0 0 0 0 0 0 0 0 0 0 0 0 0 0 0 0 0 0 0 0 0 0 0 0 0 0 0 0 ak
S 1430 6 3 1 0 6 1 1428 5393 800004 3000 A 0 0 0 0 0 0 0 0 0 0 0 0 0 0 0 0 0 0 0 0 0 0 0 0 0 0 0 0 m
S 1431 7 3 0 0 665 1 1428 9618 800204 3000 A 0 0 0 0 0 0 0 0 0 0 0 0 0 0 0 0 0 0 0 0 0 0 0 0 0 0 0 0 iui
S 1432 6 3 1 0 6 1 1428 9622 800004 3000 A 0 0 0 0 0 0 0 0 0 0 0 0 0 0 0 0 0 0 0 0 0 0 0 0 0 0 0 0 irows
S 1433 7 3 0 0 668 1 1428 9628 10a00004 3050 A 0 0 0 0 0 0 0 0 0 0 0 0 0 0 0 0 0 0 0 1444 0 0 0 0 0 0 0 0 compk
S 1434 7 3 0 0 674 1 1428 9634 10a00004 3050 A 0 0 0 0 0 0 0 0 0 0 0 0 0 0 0 0 0 0 0 1448 0 0 0 0 0 0 0 0 idxk
S 1435 1 3 2 0 6 1 1428 9639 4 3000 A 0 0 0 0 0 0 0 0 0 0 0 0 0 0 0 0 0 0 0 0 0 0 0 0 0 0 0 0 maxnkl
S 1436 1 3 1 0 6 1 1428 11049 4 3000 A 0 0 0 0 0 0 0 0 0 0 0 0 0 0 0 0 0 0 0 0 0 0 0 0 0 0 0 0 n_chan
S 1437 14 5 0 0 0 1 1428 11206 200 400000 A 0 0 0 0 0 0 0 302 8 0 0 0 0 0 0 0 0 0 0 0 0 2046 0 582 0 0 0 0 getcompk_4_t
F 1437 8 1429 1430 1431 1432 1433 1434 1435 1436
S 1438 6 1 0 0 6 1 1428 11219 40800006 3000 A 0 0 0 0 0 0 0 0 0 0 0 0 0 0 0 0 0 0 0 0 0 0 0 0 0 0 0 0 z_e_1252
S 1439 6 1 0 0 6 1 1428 11228 40800006 3000 A 0 0 0 0 0 0 0 0 0 0 0 0 0 0 0 0 0 0 0 0 0 0 0 0 0 0 0 0 z_e_1254
S 1440 6 1 0 0 6 1 1428 11237 40800006 3000 A 0 0 0 0 0 0 0 0 0 0 0 0 0 0 0 0 0 0 0 0 0 0 0 0 0 0 0 0 z_e_1256
S 1441 6 1 0 0 6 1 1428 11246 40800006 3000 A 0 0 0 0 0 0 0 0 0 0 0 0 0 0 0 0 0 0 0 0 0 0 0 0 0 0 0 0 z_e_1258
S 1442 6 1 0 0 6 1 1428 11255 40800006 3000 A 0 0 0 0 0 0 0 0 0 0 0 0 0 0 0 0 0 0 0 0 0 0 0 0 0 0 0 0 z_e_1260
S 1443 6 1 0 0 6 1 1428 11264 40800006 3000 A 0 0 0 0 0 0 0 0 0 0 0 0 0 0 0 0 0 0 0 0 0 0 0 0 0 0 0 0 z_e_1262
S 1444 8 1 0 0 671 1 1428 11273 40822004 1020 A 0 0 0 0 0 0 0 0 0 0 0 0 0 0 0 0 0 0 0 0 0 0 0 0 0 0 0 0 compk$sd169
S 1448 8 1 0 0 677 1 1428 11323 40822004 1020 A 0 0 0 0 0 0 0 0 0 0 0 0 0 0 0 0 0 0 0 0 0 0 0 0 0 0 0 0 idxk$sd173
S 1452 23 5 0 0 0 1460 582 11369 0 0 A 0 0 0 0 0 0 0 0 0 0 0 0 0 0 0 0 0 0 0 0 0 0 0 0 0 0 0 0 getcompk
S 1453 7 3 0 0 680 1 1452 9615 800204 3000 A 0 0 0 0 0 0 0 0 0 0 0 0 0 0 0 0 0 0 0 0 0 0 0 0 0 0 0 0 ak
S 1454 7 3 0 0 683 1 1452 9628 10a00004 3050 A 0 0 0 0 0 0 0 0 0 0 0 0 0 0 0 0 0 0 0 1464 0 0 0 0 0 0 0 0 compk
S 1455 7 3 0 0 689 1 1452 11378 10a00004 3050 A 0 0 0 0 0 0 0 0 0 0 0 0 0 0 0 0 0 0 0 1468 0 0 0 0 0 0 0 0 indexk
S 1456 6 3 1 0 6 1 1452 5393 800004 3000 A 0 0 0 0 0 0 0 0 0 0 0 0 0 0 0 0 0 0 0 0 0 0 0 0 0 0 0 0 m
S 1457 6 3 1 0 6 1 1452 9622 800004 3000 A 0 0 0 0 0 0 0 0 0 0 0 0 0 0 0 0 0 0 0 0 0 0 0 0 0 0 0 0 irows
S 1458 1 3 2 0 6 1 1452 9639 4 3000 A 0 0 0 0 0 0 0 0 0 0 0 0 0 0 0 0 0 0 0 0 0 0 0 0 0 0 0 0 maxnkl
S 1459 7 3 0 0 695 1 1452 9618 800204 3000 A 0 0 0 0 0 0 0 0 0 0 0 0 0 0 0 0 0 0 0 0 0 0 0 0 0 0 0 0 iui
S 1460 14 5 0 0 0 1 1452 11369 200 400000 A 0 0 0 0 0 0 0 311 7 0 0 0 0 0 0 0 0 0 0 0 0 2159 0 582 0 0 0 0 getcompk
F 1460 7 1453 1454 1455 1456 1457 1458 1459
S 1461 6 1 0 0 6 1 1452 11385 40800006 3000 A 0 0 0 0 0 0 0 0 0 0 0 0 0 0 0 0 0 0 0 0 0 0 0 0 0 0 0 0 z_e_1286
S 1462 6 1 0 0 6 1 1452 11394 40800006 3000 A 0 0 0 0 0 0 0 0 0 0 0 0 0 0 0 0 0 0 0 0 0 0 0 0 0 0 0 0 z_e_1288
S 1463 6 1 0 0 6 1 1452 11403 40800006 3000 A 0 0 0 0 0 0 0 0 0 0 0 0 0 0 0 0 0 0 0 0 0 0 0 0 0 0 0 0 z_e_1290
S 1464 8 1 0 0 686 1 1452 11412 40822004 1020 A 0 0 0 0 0 0 0 0 0 0 0 0 0 0 0 0 0 0 0 0 0 0 0 0 0 0 0 0 compk$sd177
S 1468 8 1 0 0 692 1 1452 11462 40822004 1020 A 0 0 0 0 0 0 0 0 0 0 0 0 0 0 0 0 0 0 0 0 0 0 0 0 0 0 0 0 indexk$sd
S 1472 6 1 0 0 6 1 1452 11504 40800006 3000 A 0 0 0 0 0 0 0 0 0 0 0 0 0 0 0 0 0 0 0 0 0 0 0 0 0 0 0 0 z_e_1344
S 1473 6 1 0 0 6 1 1452 11513 40800006 3000 A 0 0 0 0 0 0 0 0 0 0 0 0 0 0 0 0 0 0 0 0 0 0 0 0 0 0 0 0 z_e_1346
S 1474 6 1 0 0 6 1 1452 11522 40800006 3000 A 0 0 0 0 0 0 0 0 0 0 0 0 0 0 0 0 0 0 0 0 0 0 0 0 0 0 0 0 z_e_1348
S 1475 23 5 0 0 0 1483 582 11531 0 0 A 0 0 0 0 0 0 0 0 0 0 0 0 0 0 0 0 0 0 0 0 0 0 0 0 0 0 0 0 getcompk2
S 1476 7 3 0 0 698 1 1475 9615 800204 3000 A 0 0 0 0 0 0 0 0 0 0 0 0 0 0 0 0 0 0 0 0 0 0 0 0 0 0 0 0 ak
S 1477 7 3 0 0 701 1 1475 9628 10a00004 3050 A 0 0 0 0 0 0 0 0 0 0 0 0 0 0 0 0 0 0 0 1487 0 0 0 0 0 0 0 0 compk
S 1478 7 3 0 0 707 1 1475 11378 10a00004 3050 A 0 0 0 0 0 0 0 0 0 0 0 0 0 0 0 0 0 0 0 1491 0 0 0 0 0 0 0 0 indexk
S 1479 6 3 1 0 6 1 1475 5393 800004 3000 A 0 0 0 0 0 0 0 0 0 0 0 0 0 0 0 0 0 0 0 0 0 0 0 0 0 0 0 0 m
S 1480 6 3 1 0 6 1 1475 9622 800004 3000 A 0 0 0 0 0 0 0 0 0 0 0 0 0 0 0 0 0 0 0 0 0 0 0 0 0 0 0 0 irows
S 1481 1 3 2 0 6 1 1475 9639 4 3000 A 0 0 0 0 0 0 0 0 0 0 0 0 0 0 0 0 0 0 0 0 0 0 0 0 0 0 0 0 maxnkl
S 1482 7 3 0 0 713 1 1475 9618 800204 3000 A 0 0 0 0 0 0 0 0 0 0 0 0 0 0 0 0 0 0 0 0 0 0 0 0 0 0 0 0 iui
S 1483 14 5 0 0 0 1 1475 11531 200 400000 A 0 0 0 0 0 0 0 319 7 0 0 0 0 0 0 0 0 0 0 0 0 2219 0 582 0 0 0 0 getcompk2
F 1483 7 1476 1477 1478 1479 1480 1481 1482
S 1484 6 1 0 0 6 1 1475 11541 40800006 3000 A 0 0 0 0 0 0 0 0 0 0 0 0 0 0 0 0 0 0 0 0 0 0 0 0 0 0 0 0 z_e_1320
S 1485 6 1 0 0 6 1 1475 11550 40800006 3000 A 0 0 0 0 0 0 0 0 0 0 0 0 0 0 0 0 0 0 0 0 0 0 0 0 0 0 0 0 z_e_1322
S 1486 6 1 0 0 6 1 1475 11559 40800006 3000 A 0 0 0 0 0 0 0 0 0 0 0 0 0 0 0 0 0 0 0 0 0 0 0 0 0 0 0 0 z_e_1324
S 1487 8 1 0 0 704 1 1475 11568 40822004 1020 A 0 0 0 0 0 0 0 0 0 0 0 0 0 0 0 0 0 0 0 0 0 0 0 0 0 0 0 0 compk$sd181
S 1491 8 1 0 0 710 1 1475 11618 40822004 1020 A 0 0 0 0 0 0 0 0 0 0 0 0 0 0 0 0 0 0 0 0 0 0 0 0 0 0 0 0 indexk$sd185
S 1495 6 1 0 0 6 1 1475 11672 40800006 3000 A 0 0 0 0 0 0 0 0 0 0 0 0 0 0 0 0 0 0 0 0 0 0 0 0 0 0 0 0 z_e_1378
S 1496 6 1 0 0 6 1 1475 11681 40800006 3000 A 0 0 0 0 0 0 0 0 0 0 0 0 0 0 0 0 0 0 0 0 0 0 0 0 0 0 0 0 z_e_1380
S 1497 6 1 0 0 6 1 1475 11690 40800006 3000 A 0 0 0 0 0 0 0 0 0 0 0 0 0 0 0 0 0 0 0 0 0 0 0 0 0 0 0 0 z_e_1382
S 1498 23 5 0 0 0 1506 582 11699 0 0 A 0 0 0 0 0 0 0 0 0 0 0 0 0 0 0 0 0 0 0 0 0 0 0 0 0 0 0 0 getcompk2_t
S 1499 7 3 0 0 716 1 1498 9615 800204 3000 A 0 0 0 0 0 0 0 0 0 0 0 0 0 0 0 0 0 0 0 0 0 0 0 0 0 0 0 0 ak
S 1500 7 3 0 0 719 1 1498 9628 10a00004 3050 A 0 0 0 0 0 0 0 0 0 0 0 0 0 0 0 0 0 0 0 1510 0 0 0 0 0 0 0 0 compk
S 1501 7 3 0 0 725 1 1498 11378 10a00004 3050 A 0 0 0 0 0 0 0 0 0 0 0 0 0 0 0 0 0 0 0 1514 0 0 0 0 0 0 0 0 indexk
S 1502 6 3 1 0 6 1 1498 5393 800004 3000 A 0 0 0 0 0 0 0 0 0 0 0 0 0 0 0 0 0 0 0 0 0 0 0 0 0 0 0 0 m
S 1503 6 3 1 0 6 1 1498 9622 800004 3000 A 0 0 0 0 0 0 0 0 0 0 0 0 0 0 0 0 0 0 0 0 0 0 0 0 0 0 0 0 irows
S 1504 1 3 2 0 6 1 1498 9639 4 3000 A 0 0 0 0 0 0 0 0 0 0 0 0 0 0 0 0 0 0 0 0 0 0 0 0 0 0 0 0 maxnkl
S 1505 7 3 0 0 731 1 1498 9618 800204 3000 A 0 0 0 0 0 0 0 0 0 0 0 0 0 0 0 0 0 0 0 0 0 0 0 0 0 0 0 0 iui
S 1506 14 5 0 0 0 1 1498 11699 200 400000 A 0 0 0 0 0 0 0 327 7 0 0 0 0 0 0 0 0 0 0 0 0 2291 0 582 0 0 0 0 getcompk2_t
F 1506 7 1499 1500 1501 1502 1503 1504 1505
S 1507 6 1 0 0 6 1 1498 11711 40800006 3000 A 0 0 0 0 0 0 0 0 0 0 0 0 0 0 0 0 0 0 0 0 0 0 0 0 0 0 0 0 z_e_1354
S 1508 6 1 0 0 6 1 1498 11720 40800006 3000 A 0 0 0 0 0 0 0 0 0 0 0 0 0 0 0 0 0 0 0 0 0 0 0 0 0 0 0 0 z_e_1356
S 1509 6 1 0 0 6 1 1498 11729 40800006 3000 A 0 0 0 0 0 0 0 0 0 0 0 0 0 0 0 0 0 0 0 0 0 0 0 0 0 0 0 0 z_e_1358
S 1510 8 1 0 0 722 1 1498 11738 40822004 1020 A 0 0 0 0 0 0 0 0 0 0 0 0 0 0 0 0 0 0 0 0 0 0 0 0 0 0 0 0 compk$sd189
S 1514 8 1 0 0 728 1 1498 11788 40822004 1020 A 0 0 0 0 0 0 0 0 0 0 0 0 0 0 0 0 0 0 0 0 0 0 0 0 0 0 0 0 indexk$sd193
S 1518 6 1 0 0 6 1 1498 11842 40800006 3000 A 0 0 0 0 0 0 0 0 0 0 0 0 0 0 0 0 0 0 0 0 0 0 0 0 0 0 0 0 z_e_1412
S 1519 6 1 0 0 6 1 1498 11851 40800006 3000 A 0 0 0 0 0 0 0 0 0 0 0 0 0 0 0 0 0 0 0 0 0 0 0 0 0 0 0 0 z_e_1414
S 1520 6 1 0 0 6 1 1498 11860 40800006 3000 A 0 0 0 0 0 0 0 0 0 0 0 0 0 0 0 0 0 0 0 0 0 0 0 0 0 0 0 0 z_e_1416
S 1521 23 5 0 0 0 1525 582 11869 0 0 A 0 0 0 0 0 0 0 0 0 0 0 0 0 0 0 0 0 0 0 0 0 0 0 0 0 0 0 0 export_umat
S 1522 1 3 0 0 6 1 1521 11881 4 3000 A 0 0 0 0 0 0 0 0 0 0 0 0 0 0 0 0 0 0 0 0 0 0 0 0 0 0 0 0 numchan
S 1523 1 3 0 0 6 1 1521 11889 4 3000 A 0 0 0 0 0 0 0 0 0 0 0 0 0 0 0 0 0 0 0 0 0 0 0 0 0 0 0 0 numstate
S 1524 1 3 0 0 28 1 1521 5025 80000004 43000 A 0 0 0 0 0 0 0 0 0 0 0 0 0 0 0 0 0 0 0 0 0 0 0 0 0 0 0 0 filename
S 1525 14 5 0 0 0 1 1521 11869 0 400000 A 0 0 0 0 0 0 0 335 3 0 0 0 0 0 0 0 0 0 0 0 0 2361 0 582 0 0 0 0 export_umat
F 1525 3 1522 1523 1524
S 1526 23 5 0 0 8 1534 582 11898 0 0 A 0 0 0 0 0 0 0 0 0 0 0 0 0 0 0 0 0 0 0 0 0 0 0 0 0 0 0 0 read_ryr_markov
S 1527 1 3 0 0 734 1 1526 5025 4 3000 A 0 0 0 0 0 0 0 0 0 0 0 0 0 0 0 0 0 0 0 0 0 0 0 0 0 0 0 0 filename
S 1528 7 3 0 0 742 1 1526 11914 10a00004 3050 A 0 0 0 0 0 0 0 0 0 0 0 0 0 0 0 0 0 0 0 1539 0 0 0 0 0 0 0 0 akrp
S 1529 7 3 0 0 736 1 1526 11919 10a00004 3050 A 0 0 0 0 0 0 0 0 0 0 0 0 0 0 0 0 0 0 0 1535 0 0 0 0 0 0 0 0 akrm
S 1530 1 3 2 0 6 1 1526 11924 4 3000 A 0 0 0 0 0 0 0 0 0 0 0 0 0 0 0 0 0 0 0 0 0 0 0 0 0 0 0 0 mr
S 1531 7 3 0 0 748 1 1526 11927 10a00004 3050 A 0 0 0 0 0 0 0 0 0 0 0 0 0 0 0 0 0 0 0 1543 0 0 0 0 0 0 0 0 iu_r
S 1532 1 3 2 0 6 1 1526 11932 4 3000 A 0 0 0 0 0 0 0 0 0 0 0 0 0 0 0 0 0 0 0 0 0 0 0 0 0 0 0 0 initial_state
S 1533 1 3 0 0 6 1 1526 11946 4 1003000 A 0 0 0 0 0 0 0 0 0 0 0 0 0 0 0 0 0 0 0 0 0 0 0 0 0 0 0 0 res
S 1534 14 5 0 0 6 1 1526 11898 4 1400000 A 0 0 0 0 0 0 0 339 6 0 0 1533 0 0 0 0 0 0 0 0 0 2390 0 582 0 0 0 0 read_ryr_markov
F 1534 6 1527 1528 1529 1530 1531 1532
S 1535 8 1 0 0 739 1 1526 11950 40822004 1020 A 0 0 0 0 0 0 0 0 0 0 0 0 0 0 0 0 0 0 0 0 0 0 0 0 0 0 0 0 akrm$sd
S 1539 8 1 0 0 745 1 1526 11984 40822004 1020 A 0 0 0 0 0 0 0 0 0 0 0 0 0 0 0 0 0 0 0 0 0 0 0 0 0 0 0 0 akrp$sd
S 1543 8 1 0 0 751 1 1526 12018 40822004 1020 A 0 0 0 0 0 0 0 0 0 0 0 0 0 0 0 0 0 0 0 0 0 0 0 0 0 0 0 0 iu_r$sd
S 1547 23 5 0 0 8 1558 582 6313 0 0 A 0 0 0 0 0 0 0 0 0 0 0 0 0 0 0 0 0 0 0 0 0 0 0 0 0 0 0 0 read_lcc_markov_williams2013
S 1548 1 3 0 0 754 1 1547 5025 4 3000 A 0 0 0 0 0 0 0 0 0 0 0 0 0 0 0 0 0 0 0 0 0 0 0 0 0 0 0 0 filename
S 1549 7 3 0 0 756 1 1547 12052 10a00004 3050 A 0 0 0 0 0 0 0 0 0 0 0 0 0 0 0 0 0 0 0 1559 0 0 0 0 0 0 0 0 aklv1
S 1550 7 3 0 0 762 1 1547 12058 10a00004 3050 A 0 0 0 0 0 0 0 0 0 0 0 0 0 0 0 0 0 0 0 1563 0 0 0 0 0 0 0 0 aklv2
S 1551 7 3 0 0 774 1 1547 12064 10a00004 3050 A 0 0 0 0 0 0 0 0 0 0 0 0 0 0 0 0 0 0 0 1571 0 0 0 0 0 0 0 0 aklp1
S 1552 7 3 0 0 768 1 1547 12070 10a00004 3050 A 0 0 0 0 0 0 0 0 0 0 0 0 0 0 0 0 0 0 0 1567 0 0 0 0 0 0 0 0 aklm1
S 1553 1 3 2 0 6 1 1547 12076 4 3000 A 0 0 0 0 0 0 0 0 0 0 0 0 0 0 0 0 0 0 0 0 0 0 0 0 0 0 0 0 ml
S 1554 7 3 0 0 780 1 1547 12079 10a00004 3050 A 0 0 0 0 0 0 0 0 0 0 0 0 0 0 0 0 0 0 0 1575 0 0 0 0 0 0 0 0 iu_l
S 1555 1 3 2 0 6 1 1547 11932 4 3000 A 0 0 0 0 0 0 0 0 0 0 0 0 0 0 0 0 0 0 0 0 0 0 0 0 0 0 0 0 initial_state
S 1556 1 3 2 0 9 1 1547 12084 4 3000 A 0 0 0 0 0 0 0 0 0 0 0 0 0 0 0 0 0 0 0 0 0 0 0 0 0 0 0 0 p_dhprt
S 1557 1 3 0 0 6 1 1547 12092 4 1003000 A 0 0 0 0 0 0 0 0 0 0 0 0 0 0 0 0 0 0 0 0 0 0 0 0 0 0 0 0 res
S 1558 14 5 0 0 6 1 1547 6313 4 1400000 A 0 0 0 0 0 0 0 346 9 0 0 1557 0 0 0 0 0 0 0 0 0 2500 0 582 0 0 0 0 read_lcc_markov_williams2013
F 1558 9 1548 1549 1550 1551 1552 1553 1554 1555 1556
S 1559 8 1 0 0 759 1 1547 12096 40822004 1020 A 0 0 0 0 0 0 0 0 0 0 0 0 0 0 0 0 0 0 0 0 0 0 0 0 0 0 0 0 aklv1$sd
S 1563 8 1 0 0 765 1 1547 12134 40822004 1020 A 0 0 0 0 0 0 0 0 0 0 0 0 0 0 0 0 0 0 0 0 0 0 0 0 0 0 0 0 aklv2$sd
S 1567 8 1 0 0 771 1 1547 12172 40822004 1020 A 0 0 0 0 0 0 0 0 0 0 0 0 0 0 0 0 0 0 0 0 0 0 0 0 0 0 0 0 aklm1$sd
S 1571 8 1 0 0 777 1 1547 12210 40822004 1020 A 0 0 0 0 0 0 0 0 0 0 0 0 0 0 0 0 0 0 0 0 0 0 0 0 0 0 0 0 aklp1$sd
S 1575 8 1 0 0 783 1 1547 12248 40822004 1020 A 0 0 0 0 0 0 0 0 0 0 0 0 0 0 0 0 0 0 0 0 0 0 0 0 0 0 0 0 iu_l$sd
S 1579 23 5 0 0 8 1594 582 6285 0 0 A 0 0 0 0 0 0 0 0 0 0 0 0 0 0 0 0 0 0 0 0 0 0 0 0 0 0 0 0 setup_ryr_2
S 1580 7 3 0 0 786 1 1579 11914 20000004 10003000 A 0 0 0 0 0 0 0 0 0 0 0 0 0 0 0 0 0 0 0 0 0 0 0 0 0 0 0 0 akrp
S 1581 7 3 0 0 789 1 1579 11919 20000004 10003000 A 0 0 0 0 0 0 0 0 0 0 0 0 0 0 0 0 0 0 0 0 0 0 0 0 0 0 0 0 akrm
S 1582 1 3 1 0 6 1 1579 6485 4 3000 A 0 0 0 0 0 0 0 0 0 0 0 0 0 0 0 0 0 0 0 0 0 0 0 0 0 0 0 0 n_r
S 1583 1 3 1 0 6 1 1579 11924 4 3000 A 0 0 0 0 0 0 0 0 0 0 0 0 0 0 0 0 0 0 0 0 0 0 0 0 0 0 0 0 mr
S 1584 7 3 0 0 792 1 1579 11927 20000004 10003000 A 0 0 0 0 0 0 0 0 0 0 0 0 0 0 0 0 0 0 0 0 0 0 0 0 0 0 0 0 iu_r
S 1585 7 3 0 0 795 1 1579 12282 10a00004 3050 A 0 0 0 0 0 0 0 0 0 0 0 0 0 0 0 0 0 0 0 1613 0 0 0 0 0 0 0 0 compkcal_act
S 1586 7 3 0 0 801 1 1579 12295 10a00004 3050 A 0 0 0 0 0 0 0 0 0 0 0 0 0 0 0 0 0 0 0 1617 0 0 0 0 0 0 0 0 compkfree
S 1587 7 3 0 0 807 1 1579 12305 10a00004 3050 A 0 0 0 0 0 0 0 0 0 0 0 0 0 0 0 0 0 0 0 1621 0 0 0 0 0 0 0 0 indxkcal_act
S 1588 7 3 0 0 813 1 1579 12318 10a00004 3050 A 0 0 0 0 0 0 0 0 0 0 0 0 0 0 0 0 0 0 0 1625 0 0 0 0 0 0 0 0 indxkfree
S 1589 7 3 0 0 819 1 1579 6476 10a00004 3050 A 0 0 0 0 0 0 0 0 0 0 0 0 0 0 0 0 0 0 0 1629 0 0 0 0 0 0 0 0 u_ro
S 1590 1 3 2 0 6 1 1579 12328 4 3000 A 0 0 0 0 0 0 0 0 0 0 0 0 0 0 0 0 0 0 0 0 0 0 0 0 0 0 0 0 ncol_kcal_act
S 1591 1 3 2 0 6 1 1579 12342 4 3000 A 0 0 0 0 0 0 0 0 0 0 0 0 0 0 0 0 0 0 0 0 0 0 0 0 0 0 0 0 ncol_kfree
S 1592 1 3 2 0 6 1 1579 6496 4 3000 A 0 0 0 0 0 0 0 0 0 0 0 0 0 0 0 0 0 0 0 0 0 0 0 0 0 0 0 0 irow_r
S 1593 1 3 0 0 6 1 1579 12353 4 1003000 A 0 0 0 0 0 0 0 0 0 0 0 0 0 0 0 0 0 0 0 0 0 0 0 0 0 0 0 0 res
S 1594 14 5 0 0 6 1 1579 6285 20000004 1400000 A 0 0 0 0 0 0 0 356 13 0 0 1593 0 0 0 0 0 0 0 0 0 2656 0 582 0 0 0 0 setup_ryr_2
F 1594 13 1580 1581 1582 1583 1584 1585 1586 1587 1588 1589 1590 1591 1592
S 1595 6 1 0 0 6 1 1579 5184 40800006 3000 A 0 0 0 0 0 0 0 0 0 0 0 0 0 0 0 0 0 0 0 0 0 0 0 0 0 0 0 0 z_b_0
S 1596 6 1 0 0 6 1 1579 5190 40800006 3000 A 0 0 0 0 0 0 0 0 0 0 0 0 0 0 0 0 0 0 0 0 0 0 0 0 0 0 0 0 z_b_2
S 1597 6 1 0 0 6 1 1579 5196 40800006 3000 A 0 0 0 0 0 0 0 0 0 0 0 0 0 0 0 0 0 0 0 0 0 0 0 0 0 0 0 0 z_b_3
S 1598 6 1 0 0 6 1 1579 5202 40800006 3000 A 0 0 0 0 0 0 0 0 0 0 0 0 0 0 0 0 0 0 0 0 0 0 0 0 0 0 0 0 z_b_5
S 1599 6 1 0 0 6 1 1579 5208 40800006 3000 A 0 0 0 0 0 0 0 0 0 0 0 0 0 0 0 0 0 0 0 0 0 0 0 0 0 0 0 0 z_b_6
S 1600 6 1 0 0 6 1 1579 12357 40800006 3000 A 0 0 0 0 0 0 0 0 0 0 0 0 0 0 0 0 0 0 0 0 0 0 0 0 0 0 0 0 z_e_1490
S 1601 6 1 0 0 6 1 1579 12366 40800006 3000 A 0 0 0 0 0 0 0 0 0 0 0 0 0 0 0 0 0 0 0 0 0 0 0 0 0 0 0 0 z_e_1493
S 1602 6 1 0 0 6 1 1579 12375 40800006 3000 A 0 0 0 0 0 0 0 0 0 0 0 0 0 0 0 0 0 0 0 0 0 0 0 0 0 0 0 0 z_b_7
S 1603 6 1 0 0 6 1 1579 12381 40800006 3000 A 0 0 0 0 0 0 0 0 0 0 0 0 0 0 0 0 0 0 0 0 0 0 0 0 0 0 0 0 z_b_9
S 1604 6 1 0 0 6 1 1579 12387 40800006 3000 A 0 0 0 0 0 0 0 0 0 0 0 0 0 0 0 0 0 0 0 0 0 0 0 0 0 0 0 0 z_b_10
S 1605 6 1 0 0 6 1 1579 12394 40800006 3000 A 0 0 0 0 0 0 0 0 0 0 0 0 0 0 0 0 0 0 0 0 0 0 0 0 0 0 0 0 z_b_12
S 1606 6 1 0 0 6 1 1579 12401 40800006 3000 A 0 0 0 0 0 0 0 0 0 0 0 0 0 0 0 0 0 0 0 0 0 0 0 0 0 0 0 0 z_b_13
S 1607 6 1 0 0 6 1 1579 12408 40800006 3000 A 0 0 0 0 0 0 0 0 0 0 0 0 0 0 0 0 0 0 0 0 0 0 0 0 0 0 0 0 z_e_1503
S 1608 6 1 0 0 6 1 1579 12417 40800006 3000 A 0 0 0 0 0 0 0 0 0 0 0 0 0 0 0 0 0 0 0 0 0 0 0 0 0 0 0 0 z_e_1506
S 1609 6 1 0 0 6 1 1579 12426 40800006 3000 A 0 0 0 0 0 0 0 0 0 0 0 0 0 0 0 0 0 0 0 0 0 0 0 0 0 0 0 0 z_b_14
S 1610 6 1 0 0 6 1 1579 12433 40800006 3000 A 0 0 0 0 0 0 0 0 0 0 0 0 0 0 0 0 0 0 0 0 0 0 0 0 0 0 0 0 z_b_16
S 1611 6 1 0 0 6 1 1579 12440 40800006 3000 A 0 0 0 0 0 0 0 0 0 0 0 0 0 0 0 0 0 0 0 0 0 0 0 0 0 0 0 0 z_b_17
S 1612 6 1 0 0 6 1 1579 12447 40800006 3000 A 0 0 0 0 0 0 0 0 0 0 0 0 0 0 0 0 0 0 0 0 0 0 0 0 0 0 0 0 z_e_1513
S 1613 8 1 0 0 798 1 1579 12456 40822004 1020 A 0 0 0 0 0 0 0 0 0 0 0 0 0 0 0 0 0 0 0 0 0 0 0 0 0 0 0 0 compkcal_act$sd
S 1617 8 1 0 0 804 1 1579 12522 40822004 1020 A 0 0 0 0 0 0 0 0 0 0 0 0 0 0 0 0 0 0 0 0 0 0 0 0 0 0 0 0 compkfree$sd
S 1621 8 1 0 0 810 1 1579 12576 40822004 1020 A 0 0 0 0 0 0 0 0 0 0 0 0 0 0 0 0 0 0 0 0 0 0 0 0 0 0 0 0 indxkcal_act$sd
S 1625 8 1 0 0 816 1 1579 12642 40822004 1020 A 0 0 0 0 0 0 0 0 0 0 0 0 0 0 0 0 0 0 0 0 0 0 0 0 0 0 0 0 indxkfree$sd
S 1629 8 1 0 0 822 1 1579 12696 40822004 1020 A 0 0 0 0 0 0 0 0 0 0 0 0 0 0 0 0 0 0 0 0 0 0 0 0 0 0 0 0 u_ro$sd197
S 1633 23 5 0 0 8 1648 582 12742 0 0 A 0 0 0 0 0 0 0 0 0 0 0 0 0 0 0 0 0 0 0 0 0 0 0 0 0 0 0 0 setup_ryr_t
S 1634 7 3 0 0 825 1 1633 11914 20000004 10003000 A 0 0 0 0 0 0 0 0 0 0 0 0 0 0 0 0 0 0 0 0 0 0 0 0 0 0 0 0 akrp
S 1635 7 3 0 0 828 1 1633 11919 20000004 10003000 A 0 0 0 0 0 0 0 0 0 0 0 0 0 0 0 0 0 0 0 0 0 0 0 0 0 0 0 0 akrm
S 1636 1 3 1 0 6 1 1633 6485 4 3000 A 0 0 0 0 0 0 0 0 0 0 0 0 0 0 0 0 0 0 0 0 0 0 0 0 0 0 0 0 n_r
S 1637 1 3 1 0 6 1 1633 11924 4 3000 A 0 0 0 0 0 0 0 0 0 0 0 0 0 0 0 0 0 0 0 0 0 0 0 0 0 0 0 0 mr
S 1638 7 3 0 0 831 1 1633 11927 20000004 10003000 A 0 0 0 0 0 0 0 0 0 0 0 0 0 0 0 0 0 0 0 0 0 0 0 0 0 0 0 0 iu_r
S 1639 7 3 0 0 834 1 1633 12282 10a00004 3050 A 0 0 0 0 0 0 0 0 0 0 0 0 0 0 0 0 0 0 0 1667 0 0 0 0 0 0 0 0 compkcal_act
S 1640 7 3 0 0 840 1 1633 12295 10a00004 3050 A 0 0 0 0 0 0 0 0 0 0 0 0 0 0 0 0 0 0 0 1671 0 0 0 0 0 0 0 0 compkfree
S 1641 7 3 0 0 846 1 1633 12305 10a00004 3050 A 0 0 0 0 0 0 0 0 0 0 0 0 0 0 0 0 0 0 0 1675 0 0 0 0 0 0 0 0 indxkcal_act
S 1642 7 3 0 0 852 1 1633 12318 10a00004 3050 A 0 0 0 0 0 0 0 0 0 0 0 0 0 0 0 0 0 0 0 1679 0 0 0 0 0 0 0 0 indxkfree
S 1643 7 3 0 0 858 1 1633 6476 10a00004 3050 A 0 0 0 0 0 0 0 0 0 0 0 0 0 0 0 0 0 0 0 1683 0 0 0 0 0 0 0 0 u_ro
S 1644 1 3 2 0 6 1 1633 12328 4 3000 A 0 0 0 0 0 0 0 0 0 0 0 0 0 0 0 0 0 0 0 0 0 0 0 0 0 0 0 0 ncol_kcal_act
S 1645 1 3 2 0 6 1 1633 12342 4 3000 A 0 0 0 0 0 0 0 0 0 0 0 0 0 0 0 0 0 0 0 0 0 0 0 0 0 0 0 0 ncol_kfree
S 1646 1 3 2 0 6 1 1633 6496 4 3000 A 0 0 0 0 0 0 0 0 0 0 0 0 0 0 0 0 0 0 0 0 0 0 0 0 0 0 0 0 irow_r
S 1647 1 3 0 0 6 1 1633 12754 4 1003000 A 0 0 0 0 0 0 0 0 0 0 0 0 0 0 0 0 0 0 0 0 0 0 0 0 0 0 0 0 res
S 1648 14 5 0 0 6 1 1633 12742 20000004 1400000 A 0 0 0 0 0 0 0 370 13 0 0 1647 0 0 0 0 0 0 0 0 0 2718 0 582 0 0 0 0 setup_ryr_t
F 1648 13 1634 1635 1636 1637 1638 1639 1640 1641 1642 1643 1644 1645 1646
S 1649 6 1 0 0 6 1 1633 5184 40800006 3000 A 0 0 0 0 0 0 0 0 0 0 0 0 0 0 0 0 0 0 0 0 0 0 0 0 0 0 0 0 z_b_0
S 1650 6 1 0 0 6 1 1633 5190 40800006 3000 A 0 0 0 0 0 0 0 0 0 0 0 0 0 0 0 0 0 0 0 0 0 0 0 0 0 0 0 0 z_b_2
S 1651 6 1 0 0 6 1 1633 5196 40800006 3000 A 0 0 0 0 0 0 0 0 0 0 0 0 0 0 0 0 0 0 0 0 0 0 0 0 0 0 0 0 z_b_3
S 1652 6 1 0 0 6 1 1633 5202 40800006 3000 A 0 0 0 0 0 0 0 0 0 0 0 0 0 0 0 0 0 0 0 0 0 0 0 0 0 0 0 0 z_b_5
S 1653 6 1 0 0 6 1 1633 5208 40800006 3000 A 0 0 0 0 0 0 0 0 0 0 0 0 0 0 0 0 0 0 0 0 0 0 0 0 0 0 0 0 z_b_6
S 1654 6 1 0 0 6 1 1633 12758 40800006 3000 A 0 0 0 0 0 0 0 0 0 0 0 0 0 0 0 0 0 0 0 0 0 0 0 0 0 0 0 0 z_e_1568
S 1655 6 1 0 0 6 1 1633 12767 40800006 3000 A 0 0 0 0 0 0 0 0 0 0 0 0 0 0 0 0 0 0 0 0 0 0 0 0 0 0 0 0 z_e_1571
S 1656 6 1 0 0 6 1 1633 12375 40800006 3000 A 0 0 0 0 0 0 0 0 0 0 0 0 0 0 0 0 0 0 0 0 0 0 0 0 0 0 0 0 z_b_7
S 1657 6 1 0 0 6 1 1633 12381 40800006 3000 A 0 0 0 0 0 0 0 0 0 0 0 0 0 0 0 0 0 0 0 0 0 0 0 0 0 0 0 0 z_b_9
S 1658 6 1 0 0 6 1 1633 12387 40800006 3000 A 0 0 0 0 0 0 0 0 0 0 0 0 0 0 0 0 0 0 0 0 0 0 0 0 0 0 0 0 z_b_10
S 1659 6 1 0 0 6 1 1633 12394 40800006 3000 A 0 0 0 0 0 0 0 0 0 0 0 0 0 0 0 0 0 0 0 0 0 0 0 0 0 0 0 0 z_b_12
S 1660 6 1 0 0 6 1 1633 12401 40800006 3000 A 0 0 0 0 0 0 0 0 0 0 0 0 0 0 0 0 0 0 0 0 0 0 0 0 0 0 0 0 z_b_13
S 1661 6 1 0 0 6 1 1633 12776 40800006 3000 A 0 0 0 0 0 0 0 0 0 0 0 0 0 0 0 0 0 0 0 0 0 0 0 0 0 0 0 0 z_e_1581
S 1662 6 1 0 0 6 1 1633 12785 40800006 3000 A 0 0 0 0 0 0 0 0 0 0 0 0 0 0 0 0 0 0 0 0 0 0 0 0 0 0 0 0 z_e_1584
S 1663 6 1 0 0 6 1 1633 12426 40800006 3000 A 0 0 0 0 0 0 0 0 0 0 0 0 0 0 0 0 0 0 0 0 0 0 0 0 0 0 0 0 z_b_14
S 1664 6 1 0 0 6 1 1633 12433 40800006 3000 A 0 0 0 0 0 0 0 0 0 0 0 0 0 0 0 0 0 0 0 0 0 0 0 0 0 0 0 0 z_b_16
S 1665 6 1 0 0 6 1 1633 12440 40800006 3000 A 0 0 0 0 0 0 0 0 0 0 0 0 0 0 0 0 0 0 0 0 0 0 0 0 0 0 0 0 z_b_17
S 1666 6 1 0 0 6 1 1633 12794 40800006 3000 A 0 0 0 0 0 0 0 0 0 0 0 0 0 0 0 0 0 0 0 0 0 0 0 0 0 0 0 0 z_e_1591
S 1667 8 1 0 0 837 1 1633 12803 40822004 1020 A 0 0 0 0 0 0 0 0 0 0 0 0 0 0 0 0 0 0 0 0 0 0 0 0 0 0 0 0 compkcal_act$sd201
S 1671 8 1 0 0 843 1 1633 12881 40822004 1020 A 0 0 0 0 0 0 0 0 0 0 0 0 0 0 0 0 0 0 0 0 0 0 0 0 0 0 0 0 compkfree$sd205
S 1675 8 1 0 0 849 1 1633 12947 40822004 1020 A 0 0 0 0 0 0 0 0 0 0 0 0 0 0 0 0 0 0 0 0 0 0 0 0 0 0 0 0 indxkcal_act$sd209
S 1679 8 1 0 0 855 1 1633 13025 40822004 1020 A 0 0 0 0 0 0 0 0 0 0 0 0 0 0 0 0 0 0 0 0 0 0 0 0 0 0 0 0 indxkfree$sd213
S 1683 8 1 0 0 861 1 1633 13091 40822004 1020 A 0 0 0 0 0 0 0 0 0 0 0 0 0 0 0 0 0 0 0 0 0 0 0 0 0 0 0 0 u_ro$sd217
S 1687 23 5 0 0 8 1710 582 13137 0 0 A 0 0 0 0 0 0 0 0 0 0 0 0 0 0 0 0 0 0 0 0 0 0 0 0 0 0 0 0 setup_lcc
S 1688 7 3 0 0 864 1 1687 12052 20000004 10003000 A 0 0 0 0 0 0 0 0 0 0 0 0 0 0 0 0 0 0 0 0 0 0 0 0 0 0 0 0 aklv1
S 1689 7 3 0 0 867 1 1687 12058 20000004 10003000 A 0 0 0 0 0 0 0 0 0 0 0 0 0 0 0 0 0 0 0 0 0 0 0 0 0 0 0 0 aklv2
S 1690 7 3 0 0 873 1 1687 12064 20000004 10003000 A 0 0 0 0 0 0 0 0 0 0 0 0 0 0 0 0 0 0 0 0 0 0 0 0 0 0 0 0 aklp1
S 1691 7 3 0 0 870 1 1687 12070 20000004 10003000 A 0 0 0 0 0 0 0 0 0 0 0 0 0 0 0 0 0 0 0 0 0 0 0 0 0 0 0 0 aklm1
S 1692 1 3 1 0 6 1 1687 6481 4 3000 A 0 0 0 0 0 0 0 0 0 0 0 0 0 0 0 0 0 0 0 0 0 0 0 0 0 0 0 0 n_l
S 1693 1 3 1 0 6 1 1687 12076 4 3000 A 0 0 0 0 0 0 0 0 0 0 0 0 0 0 0 0 0 0 0 0 0 0 0 0 0 0 0 0 ml
S 1694 7 3 0 0 876 1 1687 12079 20000004 10003000 A 0 0 0 0 0 0 0 0 0 0 0 0 0 0 0 0 0 0 0 0 0 0 0 0 0 0 0 0 iu_l
S 1695 7 3 0 0 879 1 1687 13147 10a00004 3050 A 0 0 0 0 0 0 0 0 0 0 0 0 0 0 0 0 0 0 0 1743 0 0 0 0 0 0 0 0 compkv_act
S 1696 7 3 0 0 885 1 1687 13158 10a00004 3050 A 0 0 0 0 0 0 0 0 0 0 0 0 0 0 0 0 0 0 0 1747 0 0 0 0 0 0 0 0 compkv_inact
S 1697 7 3 0 0 891 1 1687 13171 10a00004 3050 A 0 0 0 0 0 0 0 0 0 0 0 0 0 0 0 0 0 0 0 1751 0 0 0 0 0 0 0 0 compkcal_inact
S 1698 7 3 0 0 897 1 1687 12295 10a00004 3050 A 0 0 0 0 0 0 0 0 0 0 0 0 0 0 0 0 0 0 0 1755 0 0 0 0 0 0 0 0 compkfree
S 1699 7 3 0 0 903 1 1687 13186 10a00004 3050 A 0 0 0 0 0 0 0 0 0 0 0 0 0 0 0 0 0 0 0 1759 0 0 0 0 0 0 0 0 indxkv_act
S 1700 7 3 0 0 909 1 1687 13197 10a00004 3050 A 0 0 0 0 0 0 0 0 0 0 0 0 0 0 0 0 0 0 0 1763 0 0 0 0 0 0 0 0 indxkv_inact
S 1701 7 3 0 0 915 1 1687 13210 10a00004 3050 A 0 0 0 0 0 0 0 0 0 0 0 0 0 0 0 0 0 0 0 1767 0 0 0 0 0 0 0 0 indxkcal_inact
S 1702 7 3 0 0 921 1 1687 12318 10a00004 3050 A 0 0 0 0 0 0 0 0 0 0 0 0 0 0 0 0 0 0 0 1771 0 0 0 0 0 0 0 0 indxkfree
S 1703 7 3 0 0 927 1 1687 6471 10a00004 3050 A 0 0 0 0 0 0 0 0 0 0 0 0 0 0 0 0 0 0 0 1775 0 0 0 0 0 0 0 0 u_lo
S 1704 1 3 2 0 6 1 1687 13225 4 3000 A 0 0 0 0 0 0 0 0 0 0 0 0 0 0 0 0 0 0 0 0 0 0 0 0 0 0 0 0 ncol_kv_act
S 1705 1 3 2 0 6 1 1687 13237 4 3000 A 0 0 0 0 0 0 0 0 0 0 0 0 0 0 0 0 0 0 0 0 0 0 0 0 0 0 0 0 ncol_kv_inact
S 1706 1 3 2 0 6 1 1687 13251 4 3000 A 0 0 0 0 0 0 0 0 0 0 0 0 0 0 0 0 0 0 0 0 0 0 0 0 0 0 0 0 ncol_kcal_inact
S 1707 1 3 2 0 6 1 1687 12342 4 3000 A 0 0 0 0 0 0 0 0 0 0 0 0 0 0 0 0 0 0 0 0 0 0 0 0 0 0 0 0 ncol_kfree
S 1708 1 3 2 0 6 1 1687 6489 4 3000 A 0 0 0 0 0 0 0 0 0 0 0 0 0 0 0 0 0 0 0 0 0 0 0 0 0 0 0 0 irow_l
S 1709 1 3 0 0 6 1 1687 13267 4 1003000 A 0 0 0 0 0 0 0 0 0 0 0 0 0 0 0 0 0 0 0 0 0 0 0 0 0 0 0 0 res
S 1710 14 5 0 0 6 1 1687 13137 20000004 1400000 A 0 0 0 0 0 0 0 384 21 0 0 1709 0 0 0 0 0 0 0 0 0 2781 0 582 0 0 0 0 setup_lcc
F 1710 21 1688 1689 1690 1691 1692 1693 1694 1695 1696 1697 1698 1699 1700 1701 1702 1703 1704 1705 1706 1707 1708
S 1711 6 1 0 0 6 1 1687 5184 40800006 3000 A 0 0 0 0 0 0 0 0 0 0 0 0 0 0 0 0 0 0 0 0 0 0 0 0 0 0 0 0 z_b_0
S 1712 6 1 0 0 6 1 1687 5190 40800006 3000 A 0 0 0 0 0 0 0 0 0 0 0 0 0 0 0 0 0 0 0 0 0 0 0 0 0 0 0 0 z_b_2
S 1713 6 1 0 0 6 1 1687 5196 40800006 3000 A 0 0 0 0 0 0 0 0 0 0 0 0 0 0 0 0 0 0 0 0 0 0 0 0 0 0 0 0 z_b_3
S 1714 6 1 0 0 6 1 1687 5202 40800006 3000 A 0 0 0 0 0 0 0 0 0 0 0 0 0 0 0 0 0 0 0 0 0 0 0 0 0 0 0 0 z_b_5
S 1715 6 1 0 0 6 1 1687 5208 40800006 3000 A 0 0 0 0 0 0 0 0 0 0 0 0 0 0 0 0 0 0 0 0 0 0 0 0 0 0 0 0 z_b_6
S 1716 6 1 0 0 6 1 1687 13271 40800006 3000 A 0 0 0 0 0 0 0 0 0 0 0 0 0 0 0 0 0 0 0 0 0 0 0 0 0 0 0 0 z_e_1646
S 1717 6 1 0 0 6 1 1687 13280 40800006 3000 A 0 0 0 0 0 0 0 0 0 0 0 0 0 0 0 0 0 0 0 0 0 0 0 0 0 0 0 0 z_e_1649
S 1718 6 1 0 0 6 1 1687 12375 40800006 3000 A 0 0 0 0 0 0 0 0 0 0 0 0 0 0 0 0 0 0 0 0 0 0 0 0 0 0 0 0 z_b_7
S 1719 6 1 0 0 6 1 1687 12381 40800006 3000 A 0 0 0 0 0 0 0 0 0 0 0 0 0 0 0 0 0 0 0 0 0 0 0 0 0 0 0 0 z_b_9
S 1720 6 1 0 0 6 1 1687 12387 40800006 3000 A 0 0 0 0 0 0 0 0 0 0 0 0 0 0 0 0 0 0 0 0 0 0 0 0 0 0 0 0 z_b_10
S 1721 6 1 0 0 6 1 1687 12394 40800006 3000 A 0 0 0 0 0 0 0 0 0 0 0 0 0 0 0 0 0 0 0 0 0 0 0 0 0 0 0 0 z_b_12
S 1722 6 1 0 0 6 1 1687 12401 40800006 3000 A 0 0 0 0 0 0 0 0 0 0 0 0 0 0 0 0 0 0 0 0 0 0 0 0 0 0 0 0 z_b_13
S 1723 6 1 0 0 6 1 1687 13289 40800006 3000 A 0 0 0 0 0 0 0 0 0 0 0 0 0 0 0 0 0 0 0 0 0 0 0 0 0 0 0 0 z_e_1659
S 1724 6 1 0 0 6 1 1687 13298 40800006 3000 A 0 0 0 0 0 0 0 0 0 0 0 0 0 0 0 0 0 0 0 0 0 0 0 0 0 0 0 0 z_e_1662
S 1725 6 1 0 0 6 1 1687 12426 40800006 3000 A 0 0 0 0 0 0 0 0 0 0 0 0 0 0 0 0 0 0 0 0 0 0 0 0 0 0 0 0 z_b_14
S 1726 6 1 0 0 6 1 1687 12433 40800006 3000 A 0 0 0 0 0 0 0 0 0 0 0 0 0 0 0 0 0 0 0 0 0 0 0 0 0 0 0 0 z_b_16
S 1727 6 1 0 0 6 1 1687 12440 40800006 3000 A 0 0 0 0 0 0 0 0 0 0 0 0 0 0 0 0 0 0 0 0 0 0 0 0 0 0 0 0 z_b_17
S 1728 6 1 0 0 6 1 1687 13307 40800006 3000 A 0 0 0 0 0 0 0 0 0 0 0 0 0 0 0 0 0 0 0 0 0 0 0 0 0 0 0 0 z_b_19
S 1729 6 1 0 0 6 1 1687 13314 40800006 3000 A 0 0 0 0 0 0 0 0 0 0 0 0 0 0 0 0 0 0 0 0 0 0 0 0 0 0 0 0 z_b_20
S 1730 6 1 0 0 6 1 1687 13321 40800006 3000 A 0 0 0 0 0 0 0 0 0 0 0 0 0 0 0 0 0 0 0 0 0 0 0 0 0 0 0 0 z_e_1672
S 1731 6 1 0 0 6 1 1687 13330 40800006 3000 A 0 0 0 0 0 0 0 0 0 0 0 0 0 0 0 0 0 0 0 0 0 0 0 0 0 0 0 0 z_e_1675
S 1732 6 1 0 0 6 1 1687 13339 40800006 3000 A 0 0 0 0 0 0 0 0 0 0 0 0 0 0 0 0 0 0 0 0 0 0 0 0 0 0 0 0 z_b_21
S 1733 6 1 0 0 6 1 1687 13346 40800006 3000 A 0 0 0 0 0 0 0 0 0 0 0 0 0 0 0 0 0 0 0 0 0 0 0 0 0 0 0 0 z_b_23
S 1734 6 1 0 0 6 1 1687 13353 40800006 3000 A 0 0 0 0 0 0 0 0 0 0 0 0 0 0 0 0 0 0 0 0 0 0 0 0 0 0 0 0 z_b_24
S 1735 6 1 0 0 6 1 1687 13360 40800006 3000 A 0 0 0 0 0 0 0 0 0 0 0 0 0 0 0 0 0 0 0 0 0 0 0 0 0 0 0 0 z_b_26
S 1736 6 1 0 0 6 1 1687 13367 40800006 3000 A 0 0 0 0 0 0 0 0 0 0 0 0 0 0 0 0 0 0 0 0 0 0 0 0 0 0 0 0 z_b_27
S 1737 6 1 0 0 6 1 1687 13374 40800006 3000 A 0 0 0 0 0 0 0 0 0 0 0 0 0 0 0 0 0 0 0 0 0 0 0 0 0 0 0 0 z_e_1685
S 1738 6 1 0 0 6 1 1687 13383 40800006 3000 A 0 0 0 0 0 0 0 0 0 0 0 0 0 0 0 0 0 0 0 0 0 0 0 0 0 0 0 0 z_e_1688
S 1739 6 1 0 0 6 1 1687 13392 40800006 3000 A 0 0 0 0 0 0 0 0 0 0 0 0 0 0 0 0 0 0 0 0 0 0 0 0 0 0 0 0 z_b_28
S 1740 6 1 0 0 6 1 1687 13399 40800006 3000 A 0 0 0 0 0 0 0 0 0 0 0 0 0 0 0 0 0 0 0 0 0 0 0 0 0 0 0 0 z_b_30
S 1741 6 1 0 0 6 1 1687 13406 40800006 3000 A 0 0 0 0 0 0 0 0 0 0 0 0 0 0 0 0 0 0 0 0 0 0 0 0 0 0 0 0 z_b_31
S 1742 6 1 0 0 6 1 1687 13413 40800006 3000 A 0 0 0 0 0 0 0 0 0 0 0 0 0 0 0 0 0 0 0 0 0 0 0 0 0 0 0 0 z_e_1695
S 1743 8 1 0 0 882 1 1687 13422 40822004 1020 A 0 0 0 0 0 0 0 0 0 0 0 0 0 0 0 0 0 0 0 0 0 0 0 0 0 0 0 0 compkv_act$sd
S 1747 8 1 0 0 888 1 1687 13480 40822004 1020 A 0 0 0 0 0 0 0 0 0 0 0 0 0 0 0 0 0 0 0 0 0 0 0 0 0 0 0 0 compkv_inact$sd
S 1751 8 1 0 0 894 1 1687 13546 40822004 1020 A 0 0 0 0 0 0 0 0 0 0 0 0 0 0 0 0 0 0 0 0 0 0 0 0 0 0 0 0 compkcal_inact$sd
S 1755 8 1 0 0 900 1 1687 13620 40822004 1020 A 0 0 0 0 0 0 0 0 0 0 0 0 0 0 0 0 0 0 0 0 0 0 0 0 0 0 0 0 compkfree$sd221
S 1759 8 1 0 0 906 1 1687 13686 40822004 1020 A 0 0 0 0 0 0 0 0 0 0 0 0 0 0 0 0 0 0 0 0 0 0 0 0 0 0 0 0 indxkv_act$sd
S 1763 8 1 0 0 912 1 1687 13744 40822004 1020 A 0 0 0 0 0 0 0 0 0 0 0 0 0 0 0 0 0 0 0 0 0 0 0 0 0 0 0 0 indxkv_inact$sd
S 1767 8 1 0 0 918 1 1687 13810 40822004 1020 A 0 0 0 0 0 0 0 0 0 0 0 0 0 0 0 0 0 0 0 0 0 0 0 0 0 0 0 0 indxkcal_inact$sd
S 1771 8 1 0 0 924 1 1687 13884 40822004 1020 A 0 0 0 0 0 0 0 0 0 0 0 0 0 0 0 0 0 0 0 0 0 0 0 0 0 0 0 0 indxkfree$sd225
S 1775 8 1 0 0 930 1 1687 13950 40822004 1020 A 0 0 0 0 0 0 0 0 0 0 0 0 0 0 0 0 0 0 0 0 0 0 0 0 0 0 0 0 u_lo$sd229
S 1779 23 5 0 0 8 1802 582 13996 0 0 A 0 0 0 0 0 0 0 0 0 0 0 0 0 0 0 0 0 0 0 0 0 0 0 0 0 0 0 0 setup_lcc_t
S 1780 7 3 0 0 933 1 1779 12052 20000004 10003000 A 0 0 0 0 0 0 0 0 0 0 0 0 0 0 0 0 0 0 0 0 0 0 0 0 0 0 0 0 aklv1
S 1781 7 3 0 0 936 1 1779 12058 20000004 10003000 A 0 0 0 0 0 0 0 0 0 0 0 0 0 0 0 0 0 0 0 0 0 0 0 0 0 0 0 0 aklv2
S 1782 7 3 0 0 942 1 1779 12064 20000004 10003000 A 0 0 0 0 0 0 0 0 0 0 0 0 0 0 0 0 0 0 0 0 0 0 0 0 0 0 0 0 aklp1
S 1783 7 3 0 0 939 1 1779 12070 20000004 10003000 A 0 0 0 0 0 0 0 0 0 0 0 0 0 0 0 0 0 0 0 0 0 0 0 0 0 0 0 0 aklm1
S 1784 1 3 1 0 6 1 1779 6481 4 3000 A 0 0 0 0 0 0 0 0 0 0 0 0 0 0 0 0 0 0 0 0 0 0 0 0 0 0 0 0 n_l
S 1785 1 3 1 0 6 1 1779 12076 4 3000 A 0 0 0 0 0 0 0 0 0 0 0 0 0 0 0 0 0 0 0 0 0 0 0 0 0 0 0 0 ml
S 1786 7 3 0 0 945 1 1779 12079 20000004 10003000 A 0 0 0 0 0 0 0 0 0 0 0 0 0 0 0 0 0 0 0 0 0 0 0 0 0 0 0 0 iu_l
S 1787 7 3 0 0 948 1 1779 13147 10a00004 3050 A 0 0 0 0 0 0 0 0 0 0 0 0 0 0 0 0 0 0 0 1835 0 0 0 0 0 0 0 0 compkv_act
S 1788 7 3 0 0 954 1 1779 13158 10a00004 3050 A 0 0 0 0 0 0 0 0 0 0 0 0 0 0 0 0 0 0 0 1839 0 0 0 0 0 0 0 0 compkv_inact
S 1789 7 3 0 0 960 1 1779 13171 10a00004 3050 A 0 0 0 0 0 0 0 0 0 0 0 0 0 0 0 0 0 0 0 1843 0 0 0 0 0 0 0 0 compkcal_inact
S 1790 7 3 0 0 966 1 1779 12295 10a00004 3050 A 0 0 0 0 0 0 0 0 0 0 0 0 0 0 0 0 0 0 0 1847 0 0 0 0 0 0 0 0 compkfree
S 1791 7 3 0 0 972 1 1779 13186 10a00004 3050 A 0 0 0 0 0 0 0 0 0 0 0 0 0 0 0 0 0 0 0 1851 0 0 0 0 0 0 0 0 indxkv_act
S 1792 7 3 0 0 978 1 1779 13197 10a00004 3050 A 0 0 0 0 0 0 0 0 0 0 0 0 0 0 0 0 0 0 0 1855 0 0 0 0 0 0 0 0 indxkv_inact
S 1793 7 3 0 0 984 1 1779 13210 10a00004 3050 A 0 0 0 0 0 0 0 0 0 0 0 0 0 0 0 0 0 0 0 1859 0 0 0 0 0 0 0 0 indxkcal_inact
S 1794 7 3 0 0 990 1 1779 12318 10a00004 3050 A 0 0 0 0 0 0 0 0 0 0 0 0 0 0 0 0 0 0 0 1863 0 0 0 0 0 0 0 0 indxkfree
S 1795 7 3 0 0 996 1 1779 6471 10a00004 3050 A 0 0 0 0 0 0 0 0 0 0 0 0 0 0 0 0 0 0 0 1867 0 0 0 0 0 0 0 0 u_lo
S 1796 1 3 2 0 6 1 1779 13225 4 3000 A 0 0 0 0 0 0 0 0 0 0 0 0 0 0 0 0 0 0 0 0 0 0 0 0 0 0 0 0 ncol_kv_act
S 1797 1 3 2 0 6 1 1779 13237 4 3000 A 0 0 0 0 0 0 0 0 0 0 0 0 0 0 0 0 0 0 0 0 0 0 0 0 0 0 0 0 ncol_kv_inact
S 1798 1 3 2 0 6 1 1779 13251 4 3000 A 0 0 0 0 0 0 0 0 0 0 0 0 0 0 0 0 0 0 0 0 0 0 0 0 0 0 0 0 ncol_kcal_inact
S 1799 1 3 2 0 6 1 1779 12342 4 3000 A 0 0 0 0 0 0 0 0 0 0 0 0 0 0 0 0 0 0 0 0 0 0 0 0 0 0 0 0 ncol_kfree
S 1800 1 3 2 0 6 1 1779 6489 4 3000 A 0 0 0 0 0 0 0 0 0 0 0 0 0 0 0 0 0 0 0 0 0 0 0 0 0 0 0 0 irow_l
S 1801 1 3 0 0 6 1 1779 14008 4 1003000 A 0 0 0 0 0 0 0 0 0 0 0 0 0 0 0 0 0 0 0 0 0 0 0 0 0 0 0 0 res
S 1802 14 5 0 0 6 1 1779 13996 20000004 1400000 A 0 0 0 0 0 0 0 406 21 0 0 1801 0 0 0 0 0 0 0 0 0 2844 0 582 0 0 0 0 setup_lcc_t
F 1802 21 1780 1781 1782 1783 1784 1785 1786 1787 1788 1789 1790 1791 1792 1793 1794 1795 1796 1797 1798 1799 1800
S 1803 6 1 0 0 6 1 1779 5184 40800006 3000 A 0 0 0 0 0 0 0 0 0 0 0 0 0 0 0 0 0 0 0 0 0 0 0 0 0 0 0 0 z_b_0
S 1804 6 1 0 0 6 1 1779 5190 40800006 3000 A 0 0 0 0 0 0 0 0 0 0 0 0 0 0 0 0 0 0 0 0 0 0 0 0 0 0 0 0 z_b_2
S 1805 6 1 0 0 6 1 1779 5196 40800006 3000 A 0 0 0 0 0 0 0 0 0 0 0 0 0 0 0 0 0 0 0 0 0 0 0 0 0 0 0 0 z_b_3
S 1806 6 1 0 0 6 1 1779 5202 40800006 3000 A 0 0 0 0 0 0 0 0 0 0 0 0 0 0 0 0 0 0 0 0 0 0 0 0 0 0 0 0 z_b_5
S 1807 6 1 0 0 6 1 1779 5208 40800006 3000 A 0 0 0 0 0 0 0 0 0 0 0 0 0 0 0 0 0 0 0 0 0 0 0 0 0 0 0 0 z_b_6
S 1808 6 1 0 0 6 1 1779 14012 40800006 3000 A 0 0 0 0 0 0 0 0 0 0 0 0 0 0 0 0 0 0 0 0 0 0 0 0 0 0 0 0 z_e_1790
S 1809 6 1 0 0 6 1 1779 14021 40800006 3000 A 0 0 0 0 0 0 0 0 0 0 0 0 0 0 0 0 0 0 0 0 0 0 0 0 0 0 0 0 z_e_1793
S 1810 6 1 0 0 6 1 1779 12375 40800006 3000 A 0 0 0 0 0 0 0 0 0 0 0 0 0 0 0 0 0 0 0 0 0 0 0 0 0 0 0 0 z_b_7
S 1811 6 1 0 0 6 1 1779 12381 40800006 3000 A 0 0 0 0 0 0 0 0 0 0 0 0 0 0 0 0 0 0 0 0 0 0 0 0 0 0 0 0 z_b_9
S 1812 6 1 0 0 6 1 1779 12387 40800006 3000 A 0 0 0 0 0 0 0 0 0 0 0 0 0 0 0 0 0 0 0 0 0 0 0 0 0 0 0 0 z_b_10
S 1813 6 1 0 0 6 1 1779 12394 40800006 3000 A 0 0 0 0 0 0 0 0 0 0 0 0 0 0 0 0 0 0 0 0 0 0 0 0 0 0 0 0 z_b_12
S 1814 6 1 0 0 6 1 1779 12401 40800006 3000 A 0 0 0 0 0 0 0 0 0 0 0 0 0 0 0 0 0 0 0 0 0 0 0 0 0 0 0 0 z_b_13
S 1815 6 1 0 0 6 1 1779 14030 40800006 3000 A 0 0 0 0 0 0 0 0 0 0 0 0 0 0 0 0 0 0 0 0 0 0 0 0 0 0 0 0 z_e_1803
S 1816 6 1 0 0 6 1 1779 14039 40800006 3000 A 0 0 0 0 0 0 0 0 0 0 0 0 0 0 0 0 0 0 0 0 0 0 0 0 0 0 0 0 z_e_1806
S 1817 6 1 0 0 6 1 1779 12426 40800006 3000 A 0 0 0 0 0 0 0 0 0 0 0 0 0 0 0 0 0 0 0 0 0 0 0 0 0 0 0 0 z_b_14
S 1818 6 1 0 0 6 1 1779 12433 40800006 3000 A 0 0 0 0 0 0 0 0 0 0 0 0 0 0 0 0 0 0 0 0 0 0 0 0 0 0 0 0 z_b_16
S 1819 6 1 0 0 6 1 1779 12440 40800006 3000 A 0 0 0 0 0 0 0 0 0 0 0 0 0 0 0 0 0 0 0 0 0 0 0 0 0 0 0 0 z_b_17
S 1820 6 1 0 0 6 1 1779 13307 40800006 3000 A 0 0 0 0 0 0 0 0 0 0 0 0 0 0 0 0 0 0 0 0 0 0 0 0 0 0 0 0 z_b_19
S 1821 6 1 0 0 6 1 1779 13314 40800006 3000 A 0 0 0 0 0 0 0 0 0 0 0 0 0 0 0 0 0 0 0 0 0 0 0 0 0 0 0 0 z_b_20
S 1822 6 1 0 0 6 1 1779 14048 40800006 3000 A 0 0 0 0 0 0 0 0 0 0 0 0 0 0 0 0 0 0 0 0 0 0 0 0 0 0 0 0 z_e_1816
S 1823 6 1 0 0 6 1 1779 14057 40800006 3000 A 0 0 0 0 0 0 0 0 0 0 0 0 0 0 0 0 0 0 0 0 0 0 0 0 0 0 0 0 z_e_1819
S 1824 6 1 0 0 6 1 1779 13339 40800006 3000 A 0 0 0 0 0 0 0 0 0 0 0 0 0 0 0 0 0 0 0 0 0 0 0 0 0 0 0 0 z_b_21
S 1825 6 1 0 0 6 1 1779 13346 40800006 3000 A 0 0 0 0 0 0 0 0 0 0 0 0 0 0 0 0 0 0 0 0 0 0 0 0 0 0 0 0 z_b_23
S 1826 6 1 0 0 6 1 1779 13353 40800006 3000 A 0 0 0 0 0 0 0 0 0 0 0 0 0 0 0 0 0 0 0 0 0 0 0 0 0 0 0 0 z_b_24
S 1827 6 1 0 0 6 1 1779 13360 40800006 3000 A 0 0 0 0 0 0 0 0 0 0 0 0 0 0 0 0 0 0 0 0 0 0 0 0 0 0 0 0 z_b_26
S 1828 6 1 0 0 6 1 1779 13367 40800006 3000 A 0 0 0 0 0 0 0 0 0 0 0 0 0 0 0 0 0 0 0 0 0 0 0 0 0 0 0 0 z_b_27
S 1829 6 1 0 0 6 1 1779 14066 40800006 3000 A 0 0 0 0 0 0 0 0 0 0 0 0 0 0 0 0 0 0 0 0 0 0 0 0 0 0 0 0 z_e_1829
S 1830 6 1 0 0 6 1 1779 14075 40800006 3000 A 0 0 0 0 0 0 0 0 0 0 0 0 0 0 0 0 0 0 0 0 0 0 0 0 0 0 0 0 z_e_1832
S 1831 6 1 0 0 6 1 1779 13392 40800006 3000 A 0 0 0 0 0 0 0 0 0 0 0 0 0 0 0 0 0 0 0 0 0 0 0 0 0 0 0 0 z_b_28
S 1832 6 1 0 0 6 1 1779 13399 40800006 3000 A 0 0 0 0 0 0 0 0 0 0 0 0 0 0 0 0 0 0 0 0 0 0 0 0 0 0 0 0 z_b_30
S 1833 6 1 0 0 6 1 1779 13406 40800006 3000 A 0 0 0 0 0 0 0 0 0 0 0 0 0 0 0 0 0 0 0 0 0 0 0 0 0 0 0 0 z_b_31
S 1834 6 1 0 0 6 1 1779 14084 40800006 3000 A 0 0 0 0 0 0 0 0 0 0 0 0 0 0 0 0 0 0 0 0 0 0 0 0 0 0 0 0 z_e_1839
S 1835 8 1 0 0 951 1 1779 14093 40822004 1020 A 0 0 0 0 0 0 0 0 0 0 0 0 0 0 0 0 0 0 0 0 0 0 0 0 0 0 0 0 compkv_act$sd233
S 1839 8 1 0 0 957 1 1779 14163 40822004 1020 A 0 0 0 0 0 0 0 0 0 0 0 0 0 0 0 0 0 0 0 0 0 0 0 0 0 0 0 0 compkv_inact$sd237
S 1843 8 1 0 0 963 1 1779 14241 40822004 1020 A 0 0 0 0 0 0 0 0 0 0 0 0 0 0 0 0 0 0 0 0 0 0 0 0 0 0 0 0 compkcal_inact$sd241
S 1847 8 1 0 0 969 1 1779 14327 40822004 1020 A 0 0 0 0 0 0 0 0 0 0 0 0 0 0 0 0 0 0 0 0 0 0 0 0 0 0 0 0 compkfree$sd245
S 1851 8 1 0 0 975 1 1779 14393 40822004 1020 A 0 0 0 0 0 0 0 0 0 0 0 0 0 0 0 0 0 0 0 0 0 0 0 0 0 0 0 0 indxkv_act$sd249
S 1855 8 1 0 0 981 1 1779 14463 40822004 1020 A 0 0 0 0 0 0 0 0 0 0 0 0 0 0 0 0 0 0 0 0 0 0 0 0 0 0 0 0 indxkv_inact$sd253
S 1859 8 1 0 0 987 1 1779 14541 40822004 1020 A 0 0 0 0 0 0 0 0 0 0 0 0 0 0 0 0 0 0 0 0 0 0 0 0 0 0 0 0 indxkcal_inact$sd257
S 1863 8 1 0 0 993 1 1779 14627 40822004 1020 A 0 0 0 0 0 0 0 0 0 0 0 0 0 0 0 0 0 0 0 0 0 0 0 0 0 0 0 0 indxkfree$sd261
S 1867 8 1 0 0 999 1 1779 14693 40822004 1020 A 0 0 0 0 0 0 0 0 0 0 0 0 0 0 0 0 0 0 0 0 0 0 0 0 0 0 0 0 u_lo$sd265
S 1871 23 5 0 0 0 1874 582 14739 0 0 A 0 0 0 0 0 0 0 0 0 0 0 0 0 0 0 0 0 0 0 0 0 0 0 0 0 0 0 0 read_transition
S 1872 7 3 0 0 1002 1 1871 14755 20000004 10003000 A 0 0 0 0 0 0 0 0 0 0 0 0 0 0 0 0 0 0 0 0 0 0 0 0 0 0 0 0 mata
S 1873 1 3 0 0 6 1 1871 14760 4 3000 A 0 0 0 0 0 0 0 0 0 0 0 0 0 0 0 0 0 0 0 0 0 0 0 0 0 0 0 0 fileid
S 1874 14 5 0 0 0 1 1871 14739 20000000 400000 A 0 0 0 0 0 0 0 428 2 0 0 0 0 0 0 0 0 0 0 0 0 2916 0 582 0 0 0 0 read_transition
F 1874 2 1872 1873
S 1875 6 1 0 0 6 1 1871 5184 40800006 3000 A 0 0 0 0 0 0 0 0 0 0 0 0 0 0 0 0 0 0 0 0 0 0 0 0 0 0 0 0 z_b_0
S 1876 6 1 0 0 6 1 1871 5190 40800006 3000 A 0 0 0 0 0 0 0 0 0 0 0 0 0 0 0 0 0 0 0 0 0 0 0 0 0 0 0 0 z_b_2
S 1877 6 1 0 0 6 1 1871 5196 40800006 3000 A 0 0 0 0 0 0 0 0 0 0 0 0 0 0 0 0 0 0 0 0 0 0 0 0 0 0 0 0 z_b_3
S 1878 6 1 0 0 6 1 1871 5202 40800006 3000 A 0 0 0 0 0 0 0 0 0 0 0 0 0 0 0 0 0 0 0 0 0 0 0 0 0 0 0 0 z_b_5
S 1879 6 1 0 0 6 1 1871 5208 40800006 3000 A 0 0 0 0 0 0 0 0 0 0 0 0 0 0 0 0 0 0 0 0 0 0 0 0 0 0 0 0 z_b_6
S 1880 6 1 0 0 6 1 1871 14767 40800006 3000 A 0 0 0 0 0 0 0 0 0 0 0 0 0 0 0 0 0 0 0 0 0 0 0 0 0 0 0 0 z_e_1934
S 1881 6 1 0 0 6 1 1871 14776 40800006 3000 A 0 0 0 0 0 0 0 0 0 0 0 0 0 0 0 0 0 0 0 0 0 0 0 0 0 0 0 0 z_e_1937
S 1882 23 5 0 0 6 1908 582 14785 0 0 A 0 0 0 0 0 0 0 0 0 0 0 0 0 0 0 0 0 0 0 0 0 0 0 0 0 0 0 0 makeks_nj
S 1883 7 3 0 0 1020 1 1882 14795 20000004 10003000 A 0 0 0 0 0 0 0 0 0 0 0 0 0 0 0 0 0 0 0 0 0 0 0 0 0 0 0 0 akrp2
S 1884 7 3 0 0 1017 1 1882 14801 20000004 10003000 A 0 0 0 0 0 0 0 0 0 0 0 0 0 0 0 0 0 0 0 0 0 0 0 0 0 0 0 0 akrm2
S 1885 1 3 0 0 6 1 1882 11924 4 3000 A 0 0 0 0 0 0 0 0 0 0 0 0 0 0 0 0 0 0 0 0 0 0 0 0 0 0 0 0 mr
S 1886 7 3 0 0 1026 1 1882 11927 20000004 10003000 A 0 0 0 0 0 0 0 0 0 0 0 0 0 0 0 0 0 0 0 0 0 0 0 0 0 0 0 0 iu_r
S 1887 1 3 0 0 6 1 1882 14807 4 3000 A 0 0 0 0 0 0 0 0 0 0 0 0 0 0 0 0 0 0 0 0 0 0 0 0 0 0 0 0 ryr_initial_state
S 1888 7 3 0 0 1005 1 1882 12052 20000004 10003000 A 0 0 0 0 0 0 0 0 0 0 0 0 0 0 0 0 0 0 0 0 0 0 0 0 0 0 0 0 aklv1
S 1889 7 3 0 0 1008 1 1882 12058 20000004 10003000 A 0 0 0 0 0 0 0 0 0 0 0 0 0 0 0 0 0 0 0 0 0 0 0 0 0 0 0 0 aklv2
S 1890 7 3 0 0 1014 1 1882 12064 20000004 10003000 A 0 0 0 0 0 0 0 0 0 0 0 0 0 0 0 0 0 0 0 0 0 0 0 0 0 0 0 0 aklp1
S 1891 7 3 0 0 1011 1 1882 12070 20000004 10003000 A 0 0 0 0 0 0 0 0 0 0 0 0 0 0 0 0 0 0 0 0 0 0 0 0 0 0 0 0 aklm1
S 1892 1 3 0 0 6 1 1882 12076 4 3000 A 0 0 0 0 0 0 0 0 0 0 0 0 0 0 0 0 0 0 0 0 0 0 0 0 0 0 0 0 ml
S 1893 7 3 0 0 1023 1 1882 12079 20000004 10003000 A 0 0 0 0 0 0 0 0 0 0 0 0 0 0 0 0 0 0 0 0 0 0 0 0 0 0 0 0 iu_l
S 1894 1 3 0 0 6 1 1882 14825 4 3000 A 0 0 0 0 0 0 0 0 0 0 0 0 0 0 0 0 0 0 0 0 0 0 0 0 0 0 0 0 lcc_initial_state
S 1895 7 3 0 0 1029 1 1882 10712 10a00004 3050 A 0 0 0 0 0 0 0 0 0 0 0 0 0 0 0 0 0 0 0 1959 0 0 0 0 0 0 0 0 akv1
S 1896 7 3 0 0 1035 1 1882 10717 10a00004 3050 A 0 0 0 0 0 0 0 0 0 0 0 0 0 0 0 0 0 0 0 1963 0 0 0 0 0 0 0 0 akv2
S 1897 7 3 0 0 1041 1 1882 10722 10a00004 3050 A 0 0 0 0 0 0 0 0 0 0 0 0 0 0 0 0 0 0 0 1967 0 0 0 0 0 0 0 0 akm1
S 1898 7 3 0 0 1053 1 1882 10727 10a00004 3050 A 0 0 0 0 0 0 0 0 0 0 0 0 0 0 0 0 0 0 0 1975 0 0 0 0 0 0 0 0 akp1
S 1899 7 3 0 0 1047 1 1882 10732 10a00004 3050 A 0 0 0 0 0 0 0 0 0 0 0 0 0 0 0 0 0 0 0 1971 0 0 0 0 0 0 0 0 akm2
S 1900 7 3 0 0 1059 1 1882 10737 10a00004 3050 A 0 0 0 0 0 0 0 0 0 0 0 0 0 0 0 0 0 0 0 1979 0 0 0 0 0 0 0 0 akp2
S 1901 7 3 0 0 1065 1 1882 6471 10a00004 3050 A 0 0 0 0 0 0 0 0 0 0 0 0 0 0 0 0 0 0 0 1983 0 0 0 0 0 0 0 0 u_lo
S 1902 7 3 0 0 1071 1 1882 6476 10a00004 3050 A 0 0 0 0 0 0 0 0 0 0 0 0 0 0 0 0 0 0 0 1987 0 0 0 0 0 0 0 0 u_ro
S 1903 7 3 0 0 1077 1 1882 14843 10a00004 3050 A 0 0 0 0 0 0 0 0 0 0 0 0 0 0 0 0 0 0 0 1991 0 0 0 0 0 0 0 0 pl_nj
S 1904 7 3 0 0 1083 1 1882 14849 10a00004 3050 A 0 0 0 0 0 0 0 0 0 0 0 0 0 0 0 0 0 0 0 1995 0 0 0 0 0 0 0 0 pr_nj
S 1905 1 3 2 0 6 1 1882 6489 4 3000 A 0 0 0 0 0 0 0 0 0 0 0 0 0 0 0 0 0 0 0 0 0 0 0 0 0 0 0 0 irow_l
S 1906 1 3 2 0 6 1 1882 6496 4 3000 A 0 0 0 0 0 0 0 0 0 0 0 0 0 0 0 0 0 0 0 0 0 0 0 0 0 0 0 0 irow_r
S 1907 1 3 0 0 6 1 1882 14855 4 1003000 A 0 0 0 0 0 0 0 0 0 0 0 0 0 0 0 0 0 0 0 0 0 0 0 0 0 0 0 0 res
S 1908 14 5 0 0 6 1 1882 14785 20000004 1400000 A 0 0 0 0 0 0 0 431 24 0 0 1907 0 0 0 0 0 0 0 0 0 2953 0 582 0 0 0 0 makeks_nj
F 1908 24 1883 1884 1885 1886 1887 1888 1889 1890 1891 1892 1893 1894 1895 1896 1897 1898 1899 1900 1901 1902 1903 1904 1905 1906
S 1909 6 1 0 0 6 1 1882 5184 40800006 3000 A 0 0 0 0 0 0 0 0 0 0 0 0 0 0 0 0 0 0 0 0 0 0 0 0 0 0 0 0 z_b_0
S 1910 6 1 0 0 6 1 1882 5190 40800006 3000 A 0 0 0 0 0 0 0 0 0 0 0 0 0 0 0 0 0 0 0 0 0 0 0 0 0 0 0 0 z_b_2
S 1911 6 1 0 0 6 1 1882 5196 40800006 3000 A 0 0 0 0 0 0 0 0 0 0 0 0 0 0 0 0 0 0 0 0 0 0 0 0 0 0 0 0 z_b_3
S 1912 6 1 0 0 6 1 1882 5202 40800006 3000 A 0 0 0 0 0 0 0 0 0 0 0 0 0 0 0 0 0 0 0 0 0 0 0 0 0 0 0 0 z_b_5
S 1913 6 1 0 0 6 1 1882 5208 40800006 3000 A 0 0 0 0 0 0 0 0 0 0 0 0 0 0 0 0 0 0 0 0 0 0 0 0 0 0 0 0 z_b_6
S 1914 6 1 0 0 6 1 1882 14859 40800006 3000 A 0 0 0 0 0 0 0 0 0 0 0 0 0 0 0 0 0 0 0 0 0 0 0 0 0 0 0 0 z_e_1943
S 1915 6 1 0 0 6 1 1882 14868 40800006 3000 A 0 0 0 0 0 0 0 0 0 0 0 0 0 0 0 0 0 0 0 0 0 0 0 0 0 0 0 0 z_e_1946
S 1916 6 1 0 0 6 1 1882 12375 40800006 3000 A 0 0 0 0 0 0 0 0 0 0 0 0 0 0 0 0 0 0 0 0 0 0 0 0 0 0 0 0 z_b_7
S 1917 6 1 0 0 6 1 1882 12381 40800006 3000 A 0 0 0 0 0 0 0 0 0 0 0 0 0 0 0 0 0 0 0 0 0 0 0 0 0 0 0 0 z_b_9
S 1918 6 1 0 0 6 1 1882 12387 40800006 3000 A 0 0 0 0 0 0 0 0 0 0 0 0 0 0 0 0 0 0 0 0 0 0 0 0 0 0 0 0 z_b_10
S 1919 6 1 0 0 6 1 1882 12394 40800006 3000 A 0 0 0 0 0 0 0 0 0 0 0 0 0 0 0 0 0 0 0 0 0 0 0 0 0 0 0 0 z_b_12
S 1920 6 1 0 0 6 1 1882 12401 40800006 3000 A 0 0 0 0 0 0 0 0 0 0 0 0 0 0 0 0 0 0 0 0 0 0 0 0 0 0 0 0 z_b_13
S 1921 6 1 0 0 6 1 1882 14877 40800006 3000 A 0 0 0 0 0 0 0 0 0 0 0 0 0 0 0 0 0 0 0 0 0 0 0 0 0 0 0 0 z_e_1956
S 1922 6 1 0 0 6 1 1882 14886 40800006 3000 A 0 0 0 0 0 0 0 0 0 0 0 0 0 0 0 0 0 0 0 0 0 0 0 0 0 0 0 0 z_e_1959
S 1923 6 1 0 0 6 1 1882 12426 40800006 3000 A 0 0 0 0 0 0 0 0 0 0 0 0 0 0 0 0 0 0 0 0 0 0 0 0 0 0 0 0 z_b_14
S 1924 6 1 0 0 6 1 1882 12433 40800006 3000 A 0 0 0 0 0 0 0 0 0 0 0 0 0 0 0 0 0 0 0 0 0 0 0 0 0 0 0 0 z_b_16
S 1925 6 1 0 0 6 1 1882 12440 40800006 3000 A 0 0 0 0 0 0 0 0 0 0 0 0 0 0 0 0 0 0 0 0 0 0 0 0 0 0 0 0 z_b_17
S 1926 6 1 0 0 6 1 1882 13307 40800006 3000 A 0 0 0 0 0 0 0 0 0 0 0 0 0 0 0 0 0 0 0 0 0 0 0 0 0 0 0 0 z_b_19
S 1927 6 1 0 0 6 1 1882 13314 40800006 3000 A 0 0 0 0 0 0 0 0 0 0 0 0 0 0 0 0 0 0 0 0 0 0 0 0 0 0 0 0 z_b_20
S 1928 6 1 0 0 6 1 1882 14895 40800006 3000 A 0 0 0 0 0 0 0 0 0 0 0 0 0 0 0 0 0 0 0 0 0 0 0 0 0 0 0 0 z_e_1969
S 1929 6 1 0 0 6 1 1882 14904 40800006 3000 A 0 0 0 0 0 0 0 0 0 0 0 0 0 0 0 0 0 0 0 0 0 0 0 0 0 0 0 0 z_e_1972
S 1930 6 1 0 0 6 1 1882 13339 40800006 3000 A 0 0 0 0 0 0 0 0 0 0 0 0 0 0 0 0 0 0 0 0 0 0 0 0 0 0 0 0 z_b_21
S 1931 6 1 0 0 6 1 1882 13346 40800006 3000 A 0 0 0 0 0 0 0 0 0 0 0 0 0 0 0 0 0 0 0 0 0 0 0 0 0 0 0 0 z_b_23
S 1932 6 1 0 0 6 1 1882 13353 40800006 3000 A 0 0 0 0 0 0 0 0 0 0 0 0 0 0 0 0 0 0 0 0 0 0 0 0 0 0 0 0 z_b_24
S 1933 6 1 0 0 6 1 1882 13360 40800006 3000 A 0 0 0 0 0 0 0 0 0 0 0 0 0 0 0 0 0 0 0 0 0 0 0 0 0 0 0 0 z_b_26
S 1934 6 1 0 0 6 1 1882 13367 40800006 3000 A 0 0 0 0 0 0 0 0 0 0 0 0 0 0 0 0 0 0 0 0 0 0 0 0 0 0 0 0 z_b_27
S 1935 6 1 0 0 6 1 1882 14913 40800006 3000 A 0 0 0 0 0 0 0 0 0 0 0 0 0 0 0 0 0 0 0 0 0 0 0 0 0 0 0 0 z_e_1982
S 1936 6 1 0 0 6 1 1882 14922 40800006 3000 A 0 0 0 0 0 0 0 0 0 0 0 0 0 0 0 0 0 0 0 0 0 0 0 0 0 0 0 0 z_e_1985
S 1937 6 1 0 0 6 1 1882 13392 40800006 3000 A 0 0 0 0 0 0 0 0 0 0 0 0 0 0 0 0 0 0 0 0 0 0 0 0 0 0 0 0 z_b_28
S 1938 6 1 0 0 6 1 1882 13399 40800006 3000 A 0 0 0 0 0 0 0 0 0 0 0 0 0 0 0 0 0 0 0 0 0 0 0 0 0 0 0 0 z_b_30
S 1939 6 1 0 0 6 1 1882 13406 40800006 3000 A 0 0 0 0 0 0 0 0 0 0 0 0 0 0 0 0 0 0 0 0 0 0 0 0 0 0 0 0 z_b_31
S 1940 6 1 0 0 6 1 1882 14931 40800006 3000 A 0 0 0 0 0 0 0 0 0 0 0 0 0 0 0 0 0 0 0 0 0 0 0 0 0 0 0 0 z_b_33
S 1941 6 1 0 0 6 1 1882 14938 40800006 3000 A 0 0 0 0 0 0 0 0 0 0 0 0 0 0 0 0 0 0 0 0 0 0 0 0 0 0 0 0 z_b_34
S 1942 6 1 0 0 6 1 1882 14945 40800006 3000 A 0 0 0 0 0 0 0 0 0 0 0 0 0 0 0 0 0 0 0 0 0 0 0 0 0 0 0 0 z_e_1995
S 1943 6 1 0 0 6 1 1882 14954 40800006 3000 A 0 0 0 0 0 0 0 0 0 0 0 0 0 0 0 0 0 0 0 0 0 0 0 0 0 0 0 0 z_e_1998
S 1944 6 1 0 0 6 1 1882 14963 40800006 3000 A 0 0 0 0 0 0 0 0 0 0 0 0 0 0 0 0 0 0 0 0 0 0 0 0 0 0 0 0 z_b_35
S 1945 6 1 0 0 6 1 1882 14970 40800006 3000 A 0 0 0 0 0 0 0 0 0 0 0 0 0 0 0 0 0 0 0 0 0 0 0 0 0 0 0 0 z_b_37
S 1946 6 1 0 0 6 1 1882 14977 40800006 3000 A 0 0 0 0 0 0 0 0 0 0 0 0 0 0 0 0 0 0 0 0 0 0 0 0 0 0 0 0 z_b_38
S 1947 6 1 0 0 6 1 1882 14984 40800006 3000 A 0 0 0 0 0 0 0 0 0 0 0 0 0 0 0 0 0 0 0 0 0 0 0 0 0 0 0 0 z_b_40
S 1948 6 1 0 0 6 1 1882 14991 40800006 3000 A 0 0 0 0 0 0 0 0 0 0 0 0 0 0 0 0 0 0 0 0 0 0 0 0 0 0 0 0 z_b_41
S 1949 6 1 0 0 6 1 1882 14998 40800006 3000 A 0 0 0 0 0 0 0 0 0 0 0 0 0 0 0 0 0 0 0 0 0 0 0 0 0 0 0 0 z_e_2008
S 1950 6 1 0 0 6 1 1882 15007 40800006 3000 A 0 0 0 0 0 0 0 0 0 0 0 0 0 0 0 0 0 0 0 0 0 0 0 0 0 0 0 0 z_e_2011
S 1951 6 1 0 0 6 1 1882 15016 40800006 3000 A 0 0 0 0 0 0 0 0 0 0 0 0 0 0 0 0 0 0 0 0 0 0 0 0 0 0 0 0 z_b_42
S 1952 6 1 0 0 6 1 1882 15023 40800006 3000 A 0 0 0 0 0 0 0 0 0 0 0 0 0 0 0 0 0 0 0 0 0 0 0 0 0 0 0 0 z_b_44
S 1953 6 1 0 0 6 1 1882 15030 40800006 3000 A 0 0 0 0 0 0 0 0 0 0 0 0 0 0 0 0 0 0 0 0 0 0 0 0 0 0 0 0 z_b_45
S 1954 6 1 0 0 6 1 1882 15037 40800006 3000 A 0 0 0 0 0 0 0 0 0 0 0 0 0 0 0 0 0 0 0 0 0 0 0 0 0 0 0 0 z_e_2018
S 1955 6 1 0 0 6 1 1882 15046 40800006 3000 A 0 0 0 0 0 0 0 0 0 0 0 0 0 0 0 0 0 0 0 0 0 0 0 0 0 0 0 0 z_b_46
S 1956 6 1 0 0 6 1 1882 15053 40800006 3000 A 0 0 0 0 0 0 0 0 0 0 0 0 0 0 0 0 0 0 0 0 0 0 0 0 0 0 0 0 z_b_48
S 1957 6 1 0 0 6 1 1882 15060 40800006 3000 A 0 0 0 0 0 0 0 0 0 0 0 0 0 0 0 0 0 0 0 0 0 0 0 0 0 0 0 0 z_b_49
S 1958 6 1 0 0 6 1 1882 15067 40800006 3000 A 0 0 0 0 0 0 0 0 0 0 0 0 0 0 0 0 0 0 0 0 0 0 0 0 0 0 0 0 z_e_2025
S 1959 8 1 0 0 1032 1 1882 15076 40822004 1020 A 0 0 0 0 0 0 0 0 0 0 0 0 0 0 0 0 0 0 0 0 0 0 0 0 0 0 0 0 akv1$sd269
S 1963 8 1 0 0 1038 1 1882 15122 40822004 1020 A 0 0 0 0 0 0 0 0 0 0 0 0 0 0 0 0 0 0 0 0 0 0 0 0 0 0 0 0 akv2$sd273
S 1967 8 1 0 0 1044 1 1882 15168 40822004 1020 A 0 0 0 0 0 0 0 0 0 0 0 0 0 0 0 0 0 0 0 0 0 0 0 0 0 0 0 0 akm1$sd277
S 1971 8 1 0 0 1050 1 1882 15214 40822004 1020 A 0 0 0 0 0 0 0 0 0 0 0 0 0 0 0 0 0 0 0 0 0 0 0 0 0 0 0 0 akm2$sd281
S 1975 8 1 0 0 1056 1 1882 15260 40822004 1020 A 0 0 0 0 0 0 0 0 0 0 0 0 0 0 0 0 0 0 0 0 0 0 0 0 0 0 0 0 akp1$sd285
S 1979 8 1 0 0 1062 1 1882 15306 40822004 1020 A 0 0 0 0 0 0 0 0 0 0 0 0 0 0 0 0 0 0 0 0 0 0 0 0 0 0 0 0 akp2$sd289
S 1983 8 1 0 0 1068 1 1882 15352 40822004 1020 A 0 0 0 0 0 0 0 0 0 0 0 0 0 0 0 0 0 0 0 0 0 0 0 0 0 0 0 0 u_lo$sd293
S 1987 8 1 0 0 1074 1 1882 15398 40822004 1020 A 0 0 0 0 0 0 0 0 0 0 0 0 0 0 0 0 0 0 0 0 0 0 0 0 0 0 0 0 u_ro$sd297
S 1991 8 1 0 0 1080 1 1882 15444 40822004 1020 A 0 0 0 0 0 0 0 0 0 0 0 0 0 0 0 0 0 0 0 0 0 0 0 0 0 0 0 0 pl_nj$sd
S 1995 8 1 0 0 1086 1 1882 15482 40822004 1020 A 0 0 0 0 0 0 0 0 0 0 0 0 0 0 0 0 0 0 0 0 0 0 0 0 0 0 0 0 pr_nj$sd
S 1999 23 5 0 0 0 2002 582 15520 0 0 A 0 0 0 0 0 0 0 0 0 0 0 0 0 0 0 0 0 0 0 0 0 0 0 0 0 0 0 0 make_rowsumzeros
S 2000 7 3 0 0 1089 1 1999 14755 10a00004 3050 A 0 0 0 0 0 0 0 0 0 0 0 0 0 0 0 0 0 0 0 2003 0 0 0 0 0 0 0 0 mata
S 2001 1 3 1 0 6 1 1999 15537 4 3000 A 0 0 0 0 0 0 0 0 0 0 0 0 0 0 0 0 0 0 0 0 0 0 0 0 0 0 0 0 ndim
S 2002 14 5 0 0 0 1 1999 15520 0 400000 A 0 0 0 0 0 0 0 456 2 0 0 0 0 0 0 0 0 0 0 0 0 3039 0 582 0 0 0 0 make_rowsumzeros
F 2002 2 2000 2001
S 2003 8 1 0 0 1092 1 1999 15542 40822004 1020 A 0 0 0 0 0 0 0 0 0 0 0 0 0 0 0 0 0 0 0 0 0 0 0 0 0 0 0 0 mata$sd
S 2007 23 5 0 0 8 2015 582 6342 0 0 A 0 0 0 0 0 0 0 0 0 0 0 0 0 0 0 0 0 0 0 0 0 0 0 0 0 0 0 0 read_lcc_markov_sun2000
S 2008 1 3 0 0 1095 1 2007 5025 4 3000 A 0 0 0 0 0 0 0 0 0 0 0 0 0 0 0 0 0 0 0 0 0 0 0 0 0 0 0 0 filename
S 2009 7 3 0 0 1099 1 2007 15576 10a00004 3050 A 0 0 0 0 0 0 0 0 0 0 0 0 0 0 0 0 0 0 0 2016 0 0 0 0 0 0 0 0 akl
S 2010 1 3 2 0 6 1 2007 12076 4 3000 A 0 0 0 0 0 0 0 0 0 0 0 0 0 0 0 0 0 0 0 0 0 0 0 0 0 0 0 0 ml
S 2011 7 3 0 0 1105 1 2007 12079 10a00004 3050 A 0 0 0 0 0 0 0 0 0 0 0 0 0 0 0 0 0 0 0 2020 0 0 0 0 0 0 0 0 iu_l
S 2012 1 3 2 0 6 1 2007 11932 4 3000 A 0 0 0 0 0 0 0 0 0 0 0 0 0 0 0 0 0 0 0 0 0 0 0 0 0 0 0 0 initial_state
S 2013 1 3 2 0 9 1 2007 12084 4 3000 A 0 0 0 0 0 0 0 0 0 0 0 0 0 0 0 0 0 0 0 0 0 0 0 0 0 0 0 0 p_dhprt
S 2014 1 3 0 0 6 1 2007 15580 4 1003000 A 0 0 0 0 0 0 0 0 0 0 0 0 0 0 0 0 0 0 0 0 0 0 0 0 0 0 0 0 res
S 2015 14 5 0 0 6 1 2007 6342 4 1400000 A 0 0 0 0 0 0 0 459 6 0 0 2014 0 0 0 0 0 0 0 0 0 3059 0 582 0 0 0 0 read_lcc_markov_sun2000
F 2015 6 2008 2009 2010 2011 2012 2013
S 2016 8 1 0 0 1102 1 2007 15584 40822004 1020 A 0 0 0 0 0 0 0 0 0 0 0 0 0 0 0 0 0 0 0 0 0 0 0 0 0 0 0 0 akl$sd
S 2020 8 1 0 0 1108 1 2007 15614 40822004 1020 A 0 0 0 0 0 0 0 0 0 0 0 0 0 0 0 0 0 0 0 0 0 0 0 0 0 0 0 0 iu_l$sd301
S 2024 23 5 0 0 8 2036 582 15660 0 0 A 0 0 0 0 0 0 0 0 0 0 0 0 0 0 0 0 0 0 0 0 0 0 0 0 0 0 0 0 setup_lcc_sun2000
S 2025 7 3 0 0 1111 1 2024 15678 800204 3000 A 0 0 0 0 0 0 0 0 0 0 0 0 0 0 0 0 0 0 0 0 0 0 0 0 0 0 0 0 channel_cmat
S 2026 1 3 1 0 6 1 2024 6481 4 3000 A 0 0 0 0 0 0 0 0 0 0 0 0 0 0 0 0 0 0 0 0 0 0 0 0 0 0 0 0 n_l
S 2027 6 3 1 0 6 1 2024 12076 800004 3000 A 0 0 0 0 0 0 0 0 0 0 0 0 0 0 0 0 0 0 0 0 0 0 0 0 0 0 0 0 ml
S 2028 7 3 0 0 1114 1 2024 12079 800204 3000 A 0 0 0 0 0 0 0 0 0 0 0 0 0 0 0 0 0 0 0 0 0 0 0 0 0 0 0 0 iu_l
S 2029 7 3 0 0 1117 1 2024 15691 10a00004 3050 A 0 0 0 0 0 0 0 0 0 0 0 0 0 0 0 0 0 0 0 2040 0 0 0 0 0 0 0 0 k_channelstate_fromto
S 2030 7 3 0 0 1123 1 2024 15713 10a00004 3050 A 0 0 0 0 0 0 0 0 0 0 0 0 0 0 0 0 0 0 0 2044 0 0 0 0 0 0 0 0 indxk
S 2031 7 3 0 0 1129 1 2024 6471 10a00004 3050 A 0 0 0 0 0 0 0 0 0 0 0 0 0 0 0 0 0 0 0 2048 0 0 0 0 0 0 0 0 u_lo
S 2032 1 3 2 0 6 1 2024 6489 4 3000 A 0 0 0 0 0 0 0 0 0 0 0 0 0 0 0 0 0 0 0 0 0 0 0 0 0 0 0 0 irow_l
S 2033 7 3 0 0 1135 1 2024 15719 10a00004 3050 A 0 0 0 0 0 0 0 0 0 0 0 0 0 0 0 0 0 0 0 2052 0 0 0 0 0 0 0 0 statevector_lcc
S 2034 1 3 0 0 6 1 2024 15735 4 3000 A 0 0 0 0 0 0 0 0 0 0 0 0 0 0 0 0 0 0 0 0 0 0 0 0 0 0 0 0 maxnumneighbors
S 2035 1 3 0 0 6 1 2024 15751 4 1003000 A 0 0 0 0 0 0 0 0 0 0 0 0 0 0 0 0 0 0 0 0 0 0 0 0 0 0 0 0 res
S 2036 14 5 0 0 6 1 2024 15660 204 1400000 A 0 0 0 0 0 0 0 466 10 0 0 2035 0 0 0 0 0 0 0 0 0 3203 0 582 0 0 0 0 setup_lcc_sun2000
F 2036 10 2025 2026 2027 2028 2029 2030 2031 2032 2033 2034
S 2037 6 1 0 0 6 1 2024 15755 40800006 3000 A 0 0 0 0 0 0 0 0 0 0 0 0 0 0 0 0 0 0 0 0 0 0 0 0 0 0 0 0 z_e_2127
S 2038 6 1 0 0 6 1 2024 15764 40800006 3000 A 0 0 0 0 0 0 0 0 0 0 0 0 0 0 0 0 0 0 0 0 0 0 0 0 0 0 0 0 z_e_2129
S 2039 6 1 0 0 6 1 2024 15773 40800006 3000 A 0 0 0 0 0 0 0 0 0 0 0 0 0 0 0 0 0 0 0 0 0 0 0 0 0 0 0 0 z_e_2131
S 2040 8 1 0 0 1120 1 2024 15782 40822004 1020 A 0 0 0 0 0 0 0 0 0 0 0 0 0 0 0 0 0 0 0 0 0 0 0 0 0 0 0 0 k_channelstate_fromto$sd
S 2044 8 1 0 0 1126 1 2024 15884 40822004 1020 A 0 0 0 0 0 0 0 0 0 0 0 0 0 0 0 0 0 0 0 0 0 0 0 0 0 0 0 0 indxk$sd
S 2048 8 1 0 0 1132 1 2024 15922 40822004 1020 A 0 0 0 0 0 0 0 0 0 0 0 0 0 0 0 0 0 0 0 0 0 0 0 0 0 0 0 0 u_lo$sd305
S 2052 8 1 0 0 1138 1 2024 15968 40822004 1020 A 0 0 0 0 0 0 0 0 0 0 0 0 0 0 0 0 0 0 0 0 0 0 0 0 0 0 0 0 statevector_lcc$sd
S 2056 23 5 0 0 0 2065 582 16046 0 0 A 0 0 0 0 0 0 0 0 0 0 0 0 0 0 0 0 0 0 0 0 0 0 0 0 0 0 0 0 getcompk_5
S 2057 7 3 0 0 1141 1 2056 15678 800204 3000 A 0 0 0 0 0 0 0 0 0 0 0 0 0 0 0 0 0 0 0 0 0 0 0 0 0 0 0 0 channel_cmat
S 2058 6 3 1 0 6 1 2056 16057 800004 3000 A 0 0 0 0 0 0 0 0 0 0 0 0 0 0 0 0 0 0 0 0 0 0 0 0 0 0 0 0 nstate
S 2059 7 3 0 0 1144 1 2056 16064 800204 3000 A 0 0 0 0 0 0 0 0 0 0 0 0 0 0 0 0 0 0 0 0 0 0 0 0 0 0 0 0 statevector
S 2060 6 3 1 0 6 1 2056 9622 800004 3000 A 0 0 0 0 0 0 0 0 0 0 0 0 0 0 0 0 0 0 0 0 0 0 0 0 0 0 0 0 irows
S 2061 1 3 1 0 6 1 2056 11049 4 3000 A 0 0 0 0 0 0 0 0 0 0 0 0 0 0 0 0 0 0 0 0 0 0 0 0 0 0 0 0 n_chan
S 2062 7 3 0 0 1147 1 2056 16076 10a00004 3050 A 0 0 0 0 0 0 0 0 0 0 0 0 0 0 0 0 0 0 0 2072 0 0 0 0 0 0 0 0 channelstatefromto
S 2063 7 3 0 0 1153 1 2056 9634 10a00004 3050 A 0 0 0 0 0 0 0 0 0 0 0 0 0 0 0 0 0 0 0 2076 0 0 0 0 0 0 0 0 idxk
S 2064 1 3 2 0 6 1 2056 9639 4 3000 A 0 0 0 0 0 0 0 0 0 0 0 0 0 0 0 0 0 0 0 0 0 0 0 0 0 0 0 0 maxnkl
S 2065 14 5 0 0 0 1 2056 16046 200 400000 A 0 0 0 0 0 0 0 477 8 0 0 0 0 0 0 0 0 0 0 0 0 3292 0 582 0 0 0 0 getcompk_5
F 2065 8 2057 2058 2059 2060 2061 2062 2063 2064
S 2066 6 1 0 0 6 1 2056 16095 40800006 3000 A 0 0 0 0 0 0 0 0 0 0 0 0 0 0 0 0 0 0 0 0 0 0 0 0 0 0 0 0 z_e_2178
S 2067 6 1 0 0 6 1 2056 16104 40800006 3000 A 0 0 0 0 0 0 0 0 0 0 0 0 0 0 0 0 0 0 0 0 0 0 0 0 0 0 0 0 z_e_2180
S 2068 6 1 0 0 6 1 2056 16113 40800006 3000 A 0 0 0 0 0 0 0 0 0 0 0 0 0 0 0 0 0 0 0 0 0 0 0 0 0 0 0 0 z_e_2182
S 2069 6 1 0 0 6 1 2056 16122 40800006 3000 A 0 0 0 0 0 0 0 0 0 0 0 0 0 0 0 0 0 0 0 0 0 0 0 0 0 0 0 0 z_e_2184
S 2070 6 1 0 0 6 1 2056 16131 40800006 3000 A 0 0 0 0 0 0 0 0 0 0 0 0 0 0 0 0 0 0 0 0 0 0 0 0 0 0 0 0 z_e_2186
S 2071 6 1 0 0 6 1 2056 16140 40800006 3000 A 0 0 0 0 0 0 0 0 0 0 0 0 0 0 0 0 0 0 0 0 0 0 0 0 0 0 0 0 z_e_2188
S 2072 8 1 0 0 1150 1 2056 16149 40822004 1020 A 0 0 0 0 0 0 0 0 0 0 0 0 0 0 0 0 0 0 0 0 0 0 0 0 0 0 0 0 channelstatefromto$sd
S 2076 8 1 0 0 1156 1 2056 16239 40822004 1020 A 0 0 0 0 0 0 0 0 0 0 0 0 0 0 0 0 0 0 0 0 0 0 0 0 0 0 0 0 idxk$sd309
A 13 2 0 0 0 6 588 0 0 0 13 0 0 0 0 0 0 0 0 0
A 71 2 0 0 35 6 594 0 0 0 71 0 0 0 0 0 0 0 0 0
A 74 2 0 0 68 6 595 0 0 0 74 0 0 0 0 0 0 0 0 0
A 76 2 0 0 0 6 596 0 0 0 76 0 0 0 0 0 0 0 0 0
A 80 2 0 0 0 6 599 0 0 0 80 0 0 0 0 0 0 0 0 0
A 82 2 0 0 38 6 597 0 0 0 82 0 0 0 0 0 0 0 0 0
A 84 2 0 0 70 6 598 0 0 0 84 0 0 0 0 0 0 0 0 0
A 88 2 0 0 0 6 600 0 0 0 88 0 0 0 0 0 0 0 0 0
A 90 2 0 0 0 6 601 0 0 0 90 0 0 0 0 0 0 0 0 0
A 168 2 0 0 0 6 822 0 0 0 168 0 0 0 0 0 0 0 0 0
A 195 1 0 1 0 140 898 0 0 0 0 0 0 0 0 0 0 0 0 0
A 196 10 0 0 13 6 195 1 0 0 0 0 0 0 0 0 0 0 0 0
X 1 13
A 197 10 0 0 196 6 195 4 0 0 0 0 0 0 0 0 0 0 0 0
X 1 74
A 198 10 0 0 197 6 195 7 0 0 0 0 0 0 0 0 0 0 0 0
X 1 76
A 199 4 0 0 0 6 198 0 3 0 0 0 0 2 0 0 0 0 0 0
A 200 4 0 0 63 6 197 0 199 0 0 0 0 1 0 0 0 0 0 0
A 201 10 0 0 198 6 195 10 0 0 0 0 0 0 0 0 0 0 0 0
X 1 80
A 202 10 0 0 201 6 195 13 0 0 0 0 0 0 0 0 0 0 0 0
X 1 82
A 203 10 0 0 202 6 195 16 0 0 0 0 0 0 0 0 0 0 0 0
X 1 84
A 204 4 0 0 158 6 203 0 3 0 0 0 0 2 0 0 0 0 0 0
A 205 4 0 0 0 6 202 0 204 0 0 0 0 1 0 0 0 0 0 0
A 206 10 0 0 203 6 195 19 0 0 0 0 0 0 0 0 0 0 0 0
X 1 88
A 207 10 0 0 206 6 195 22 0 0 0 0 0 0 0 0 0 0 0 0
X 1 90
A 208 1 0 1 0 146 902 0 0 0 0 0 0 0 0 0 0 0 0 0
A 209 10 0 0 90 6 208 1 0 0 0 0 0 0 0 0 0 0 0 0
X 1 13
A 210 10 0 0 209 6 208 4 0 0 0 0 0 0 0 0 0 0 0 0
X 1 74
A 211 10 0 0 210 6 208 7 0 0 0 0 0 0 0 0 0 0 0 0
X 1 76
A 212 4 0 0 162 6 211 0 3 0 0 0 0 2 0 0 0 0 0 0
A 213 4 0 0 0 6 210 0 212 0 0 0 0 1 0 0 0 0 0 0
A 214 10 0 0 211 6 208 10 0 0 0 0 0 0 0 0 0 0 0 0
X 1 80
A 215 10 0 0 214 6 208 13 0 0 0 0 0 0 0 0 0 0 0 0
X 1 82
A 216 10 0 0 215 6 208 16 0 0 0 0 0 0 0 0 0 0 0 0
X 1 84
A 217 4 0 0 165 6 216 0 3 0 0 0 0 2 0 0 0 0 0 0
A 218 4 0 0 0 6 215 0 217 0 0 0 0 1 0 0 0 0 0 0
A 219 10 0 0 216 6 208 19 0 0 0 0 0 0 0 0 0 0 0 0
X 1 88
A 220 10 0 0 219 6 208 22 0 0 0 0 0 0 0 0 0 0 0 0
X 1 90
A 221 1 0 1 11 152 906 0 0 0 0 0 0 0 0 0 0 0 0 0
A 222 10 0 0 0 6 221 1 0 0 0 0 0 0 0 0 0 0 0 0
X 1 13
A 223 10 0 0 222 6 221 4 0 0 0 0 0 0 0 0 0 0 0 0
X 1 74
A 224 10 0 0 223 6 221 7 0 0 0 0 0 0 0 0 0 0 0 0
X 1 76
A 225 4 0 0 0 6 224 0 3 0 0 0 0 2 0 0 0 0 0 0
A 226 4 0 0 217 6 223 0 225 0 0 0 0 1 0 0 0 0 0 0
A 227 10 0 0 224 6 221 10 0 0 0 0 0 0 0 0 0 0 0 0
X 1 80
A 228 10 0 0 227 6 221 13 0 0 0 0 0 0 0 0 0 0 0 0
X 1 82
A 229 10 0 0 228 6 221 16 0 0 0 0 0 0 0 0 0 0 0 0
X 1 84
A 230 4 0 0 0 6 229 0 3 0 0 0 0 2 0 0 0 0 0 0
A 231 4 0 0 0 6 228 0 230 0 0 0 0 1 0 0 0 0 0 0
A 232 10 0 0 229 6 221 19 0 0 0 0 0 0 0 0 0 0 0 0
X 1 88
A 233 10 0 0 232 6 221 22 0 0 0 0 0 0 0 0 0 0 0 0
X 1 90
A 234 1 0 1 0 158 910 0 0 0 0 0 0 0 0 0 0 0 0 0
A 235 10 0 0 110 6 234 1 0 0 0 0 0 0 0 0 0 0 0 0
X 1 13
A 236 10 0 0 235 6 234 4 0 0 0 0 0 0 0 0 0 0 0 0
X 1 74
A 237 10 0 0 236 6 234 7 0 0 0 0 0 0 0 0 0 0 0 0
X 1 76
A 238 4 0 0 176 6 237 0 3 0 0 0 0 2 0 0 0 0 0 0
A 239 4 0 0 32 6 236 0 238 0 0 0 0 1 0 0 0 0 0 0
A 240 10 0 0 237 6 234 10 0 0 0 0 0 0 0 0 0 0 0 0
X 1 80
A 241 10 0 0 240 6 234 13 0 0 0 0 0 0 0 0 0 0 0 0
X 1 82
A 242 10 0 0 241 6 234 16 0 0 0 0 0 0 0 0 0 0 0 0
X 1 84
A 243 4 0 0 186 6 242 0 3 0 0 0 0 2 0 0 0 0 0 0
A 244 4 0 0 0 6 241 0 243 0 0 0 0 1 0 0 0 0 0 0
A 245 10 0 0 242 6 234 19 0 0 0 0 0 0 0 0 0 0 0 0
X 1 88
A 246 10 0 0 245 6 234 22 0 0 0 0 0 0 0 0 0 0 0 0
X 1 90
A 247 1 0 1 0 164 914 0 0 0 0 0 0 0 0 0 0 0 0 0
A 248 10 0 0 0 6 247 1 0 0 0 0 0 0 0 0 0 0 0 0
X 1 13
A 249 10 0 0 248 6 247 4 0 0 0 0 0 0 0 0 0 0 0 0
X 1 74
A 250 10 0 0 249 6 247 7 0 0 0 0 0 0 0 0 0 0 0 0
X 1 76
A 251 4 0 0 0 6 250 0 3 0 0 0 0 2 0 0 0 0 0 0
A 252 4 0 0 0 6 249 0 251 0 0 0 0 1 0 0 0 0 0 0
A 253 10 0 0 250 6 247 10 0 0 0 0 0 0 0 0 0 0 0 0
X 1 80
A 254 10 0 0 253 6 247 13 0 0 0 0 0 0 0 0 0 0 0 0
X 1 82
A 255 10 0 0 254 6 247 16 0 0 0 0 0 0 0 0 0 0 0 0
X 1 84
A 256 4 0 0 0 6 255 0 3 0 0 0 0 2 0 0 0 0 0 0
A 257 4 0 0 108 6 254 0 256 0 0 0 0 1 0 0 0 0 0 0
A 258 10 0 0 255 6 247 19 0 0 0 0 0 0 0 0 0 0 0 0
X 1 88
A 259 10 0 0 258 6 247 22 0 0 0 0 0 0 0 0 0 0 0 0
X 1 90
A 260 1 0 1 0 170 918 0 0 0 0 0 0 0 0 0 0 0 0 0
A 261 10 0 0 0 6 260 1 0 0 0 0 0 0 0 0 0 0 0 0
X 1 13
A 262 10 0 0 261 6 260 4 0 0 0 0 0 0 0 0 0 0 0 0
X 1 74
A 263 10 0 0 262 6 260 7 0 0 0 0 0 0 0 0 0 0 0 0
X 1 76
A 264 4 0 0 0 6 263 0 3 0 0 0 0 2 0 0 0 0 0 0
A 265 4 0 0 148 6 262 0 264 0 0 0 0 1 0 0 0 0 0 0
A 266 10 0 0 263 6 260 10 0 0 0 0 0 0 0 0 0 0 0 0
X 1 80
A 267 10 0 0 266 6 260 13 0 0 0 0 0 0 0 0 0 0 0 0
X 1 82
A 268 10 0 0 267 6 260 16 0 0 0 0 0 0 0 0 0 0 0 0
X 1 84
A 269 4 0 0 0 6 268 0 3 0 0 0 0 2 0 0 0 0 0 0
A 270 4 0 0 0 6 267 0 269 0 0 0 0 1 0 0 0 0 0 0
A 271 10 0 0 268 6 260 19 0 0 0 0 0 0 0 0 0 0 0 0
X 1 88
A 272 10 0 0 271 6 260 22 0 0 0 0 0 0 0 0 0 0 0 0
X 1 90
A 273 1 0 1 0 176 922 0 0 0 0 0 0 0 0 0 0 0 0 0
A 274 10 0 0 145 6 273 1 0 0 0 0 0 0 0 0 0 0 0 0
X 1 13
A 275 10 0 0 274 6 273 4 0 0 0 0 0 0 0 0 0 0 0 0
X 1 74
A 276 10 0 0 275 6 273 7 0 0 0 0 0 0 0 0 0 0 0 0
X 1 76
A 277 4 0 0 0 6 276 0 3 0 0 0 0 2 0 0 0 0 0 0
A 278 4 0 0 14 6 275 0 277 0 0 0 0 1 0 0 0 0 0 0
A 279 10 0 0 276 6 273 10 0 0 0 0 0 0 0 0 0 0 0 0
X 1 80
A 280 10 0 0 279 6 273 13 0 0 0 0 0 0 0 0 0 0 0 0
X 1 82
A 281 10 0 0 280 6 273 16 0 0 0 0 0 0 0 0 0 0 0 0
X 1 84
A 282 4 0 0 0 6 281 0 3 0 0 0 0 2 0 0 0 0 0 0
A 283 4 0 0 0 6 280 0 282 0 0 0 0 1 0 0 0 0 0 0
A 284 10 0 0 281 6 273 19 0 0 0 0 0 0 0 0 0 0 0 0
X 1 88
A 285 10 0 0 284 6 273 22 0 0 0 0 0 0 0 0 0 0 0 0
X 1 90
A 286 1 0 1 0 182 926 0 0 0 0 0 0 0 0 0 0 0 0 0
A 287 10 0 0 0 6 286 1 0 0 0 0 0 0 0 0 0 0 0 0
X 1 13
A 288 10 0 0 287 6 286 4 0 0 0 0 0 0 0 0 0 0 0 0
X 1 74
A 289 10 0 0 288 6 286 7 0 0 0 0 0 0 0 0 0 0 0 0
X 1 76
A 290 4 0 0 0 6 289 0 3 0 0 0 0 2 0 0 0 0 0 0
A 291 4 0 0 0 6 288 0 290 0 0 0 0 1 0 0 0 0 0 0
A 292 10 0 0 289 6 286 10 0 0 0 0 0 0 0 0 0 0 0 0
X 1 80
A 293 10 0 0 292 6 286 13 0 0 0 0 0 0 0 0 0 0 0 0
X 1 82
A 294 10 0 0 293 6 286 16 0 0 0 0 0 0 0 0 0 0 0 0
X 1 84
A 295 4 0 0 0 6 294 0 3 0 0 0 0 2 0 0 0 0 0 0
A 296 4 0 0 19 6 293 0 295 0 0 0 0 1 0 0 0 0 0 0
A 297 10 0 0 294 6 286 19 0 0 0 0 0 0 0 0 0 0 0 0
X 1 88
A 298 10 0 0 297 6 286 22 0 0 0 0 0 0 0 0 0 0 0 0
X 1 90
A 299 1 0 1 0 188 930 0 0 0 0 0 0 0 0 0 0 0 0 0
A 300 10 0 0 204 6 299 1 0 0 0 0 0 0 0 0 0 0 0 0
X 1 13
A 301 10 0 0 300 6 299 4 0 0 0 0 0 0 0 0 0 0 0 0
X 1 74
A 302 10 0 0 301 6 299 7 0 0 0 0 0 0 0 0 0 0 0 0
X 1 76
A 303 4 0 0 0 6 302 0 3 0 0 0 0 2 0 0 0 0 0 0
A 304 4 0 0 0 6 301 0 303 0 0 0 0 1 0 0 0 0 0 0
A 305 10 0 0 302 6 299 10 0 0 0 0 0 0 0 0 0 0 0 0
X 1 80
A 306 10 0 0 305 6 299 13 0 0 0 0 0 0 0 0 0 0 0 0
X 1 82
A 307 10 0 0 306 6 299 16 0 0 0 0 0 0 0 0 0 0 0 0
X 1 84
A 308 4 0 0 0 6 307 0 3 0 0 0 0 2 0 0 0 0 0 0
A 309 4 0 0 0 6 306 0 308 0 0 0 0 1 0 0 0 0 0 0
A 310 10 0 0 307 6 299 19 0 0 0 0 0 0 0 0 0 0 0 0
X 1 88
A 311 10 0 0 310 6 299 22 0 0 0 0 0 0 0 0 0 0 0 0
X 1 90
A 312 1 0 1 138 194 934 0 0 0 0 0 0 0 0 0 0 0 0 0
A 313 10 0 0 226 6 312 1 0 0 0 0 0 0 0 0 0 0 0 0
X 1 13
A 314 10 0 0 313 6 312 4 0 0 0 0 0 0 0 0 0 0 0 0
X 1 74
A 315 10 0 0 314 6 312 7 0 0 0 0 0 0 0 0 0 0 0 0
X 1 76
A 316 4 0 0 0 6 315 0 3 0 0 0 0 2 0 0 0 0 0 0
A 317 4 0 0 0 6 314 0 316 0 0 0 0 1 0 0 0 0 0 0
A 318 10 0 0 315 6 312 10 0 0 0 0 0 0 0 0 0 0 0 0
X 1 80
A 319 10 0 0 318 6 312 13 0 0 0 0 0 0 0 0 0 0 0 0
X 1 82
A 320 10 0 0 319 6 312 16 0 0 0 0 0 0 0 0 0 0 0 0
X 1 84
A 321 4 0 0 0 6 320 0 3 0 0 0 0 2 0 0 0 0 0 0
A 322 4 0 0 194 6 319 0 321 0 0 0 0 1 0 0 0 0 0 0
A 323 10 0 0 320 6 312 19 0 0 0 0 0 0 0 0 0 0 0 0
X 1 88
A 324 10 0 0 323 6 312 22 0 0 0 0 0 0 0 0 0 0 0 0
X 1 90
A 325 1 0 1 218 200 938 0 0 0 0 0 0 0 0 0 0 0 0 0
A 326 10 0 0 230 6 325 1 0 0 0 0 0 0 0 0 0 0 0 0
X 1 13
A 327 10 0 0 326 6 325 4 0 0 0 0 0 0 0 0 0 0 0 0
X 1 74
A 328 10 0 0 327 6 325 7 0 0 0 0 0 0 0 0 0 0 0 0
X 1 76
A 329 4 0 0 0 6 328 0 3 0 0 0 0 2 0 0 0 0 0 0
A 330 4 0 0 0 6 327 0 329 0 0 0 0 1 0 0 0 0 0 0
A 331 10 0 0 328 6 325 10 0 0 0 0 0 0 0 0 0 0 0 0
X 1 80
A 332 10 0 0 331 6 325 13 0 0 0 0 0 0 0 0 0 0 0 0
X 1 82
A 333 10 0 0 332 6 325 16 0 0 0 0 0 0 0 0 0 0 0 0
X 1 84
A 334 4 0 0 111 6 333 0 3 0 0 0 0 2 0 0 0 0 0 0
A 335 4 0 0 52 6 332 0 334 0 0 0 0 1 0 0 0 0 0 0
A 336 10 0 0 333 6 325 19 0 0 0 0 0 0 0 0 0 0 0 0
X 1 88
A 337 10 0 0 336 6 325 22 0 0 0 0 0 0 0 0 0 0 0 0
X 1 90
A 338 1 0 1 137 206 942 0 0 0 0 0 0 0 0 0 0 0 0 0
A 339 10 0 0 243 6 338 1 0 0 0 0 0 0 0 0 0 0 0 0
X 1 13
A 340 10 0 0 339 6 338 4 0 0 0 0 0 0 0 0 0 0 0 0
X 1 74
A 341 10 0 0 340 6 338 7 0 0 0 0 0 0 0 0 0 0 0 0
X 1 76
A 342 4 0 0 173 6 341 0 3 0 0 0 0 2 0 0 0 0 0 0
A 343 4 0 0 71 6 340 0 342 0 0 0 0 1 0 0 0 0 0 0
A 344 10 0 0 341 6 338 10 0 0 0 0 0 0 0 0 0 0 0 0
X 1 80
A 345 10 0 0 344 6 338 13 0 0 0 0 0 0 0 0 0 0 0 0
X 1 82
A 346 10 0 0 345 6 338 16 0 0 0 0 0 0 0 0 0 0 0 0
X 1 84
A 347 4 0 0 183 6 346 0 3 0 0 0 0 2 0 0 0 0 0 0
A 348 4 0 0 0 6 345 0 347 0 0 0 0 1 0 0 0 0 0 0
A 349 10 0 0 346 6 338 19 0 0 0 0 0 0 0 0 0 0 0 0
X 1 88
A 350 10 0 0 349 6 338 22 0 0 0 0 0 0 0 0 0 0 0 0
X 1 90
A 351 2 0 0 0 6 946 0 0 0 351 0 0 0 0 0 0 0 0 0
A 352 1 0 3 0 212 947 0 0 0 0 0 0 0 0 0 0 0 0 0
A 353 10 0 0 0 6 352 1 0 0 0 0 0 0 0 0 0 0 0 0
X 1 13
A 354 10 0 0 353 6 352 4 0 0 0 0 0 0 0 0 0 0 0 0
X 1 74
A 355 10 0 0 354 6 352 7 0 0 0 0 0 0 0 0 0 0 0 0
X 1 76
A 356 4 0 0 0 6 355 0 3 0 0 0 0 2 0 0 0 0 0 0
A 357 4 0 0 153 6 354 0 356 0 0 0 0 1 0 0 0 0 0 0
A 358 10 0 0 355 6 352 10 0 0 0 0 0 0 0 0 0 0 0 0
X 1 80
A 359 10 0 0 358 6 352 22 0 0 0 0 0 0 0 0 0 0 0 0
X 1 90
A 360 1 0 3 200 218 951 0 0 0 0 0 0 0 0 0 0 0 0 0
A 361 10 0 0 0 6 360 1 0 0 0 0 0 0 0 0 0 0 0 0
X 1 13
A 362 10 0 0 361 6 360 4 0 0 0 0 0 0 0 0 0 0 0 0
X 1 74
A 363 10 0 0 362 6 360 7 0 0 0 0 0 0 0 0 0 0 0 0
X 1 76
A 364 4 0 0 5 6 363 0 3 0 0 0 0 2 0 0 0 0 0 0
A 365 4 0 0 0 6 362 0 364 0 0 0 0 1 0 0 0 0 0 0
A 366 10 0 0 363 6 360 10 0 0 0 0 0 0 0 0 0 0 0 0
X 1 80
A 367 10 0 0 366 6 360 22 0 0 0 0 0 0 0 0 0 0 0 0
X 1 90
A 368 1 0 3 0 224 970 0 0 0 0 0 0 0 0 0 0 0 0 0
A 369 10 0 0 282 6 368 1 0 0 0 0 0 0 0 0 0 0 0 0
X 1 13
A 370 10 0 0 369 6 368 4 0 0 0 0 0 0 0 0 0 0 0 0
X 1 74
A 371 10 0 0 370 6 368 7 0 0 0 0 0 0 0 0 0 0 0 0
X 1 76
A 372 4 0 0 0 6 371 0 3 0 0 0 0 2 0 0 0 0 0 0
A 373 4 0 0 0 6 370 0 372 0 0 0 0 1 0 0 0 0 0 0
A 374 10 0 0 371 6 368 10 0 0 0 0 0 0 0 0 0 0 0 0
X 1 80
A 375 10 0 0 374 6 368 22 0 0 0 0 0 0 0 0 0 0 0 0
X 1 90
A 376 1 0 1 0 230 974 0 0 0 0 0 0 0 0 0 0 0 0 0
A 377 10 0 0 290 6 376 1 0 0 0 0 0 0 0 0 0 0 0 0
X 1 13
A 378 10 0 0 377 6 376 4 0 0 0 0 0 0 0 0 0 0 0 0
X 1 74
A 379 10 0 0 378 6 376 7 0 0 0 0 0 0 0 0 0 0 0 0
X 1 76
A 380 4 0 0 0 6 379 0 3 0 0 0 0 2 0 0 0 0 0 0
A 381 4 0 0 0 6 378 0 380 0 0 0 0 1 0 0 0 0 0 0
A 382 10 0 0 379 6 376 10 0 0 0 0 0 0 0 0 0 0 0 0
X 1 80
A 383 10 0 0 382 6 376 13 0 0 0 0 0 0 0 0 0 0 0 0
X 1 82
A 384 10 0 0 383 6 376 16 0 0 0 0 0 0 0 0 0 0 0 0
X 1 84
A 385 4 0 0 348 6 384 0 3 0 0 0 0 2 0 0 0 0 0 0
A 386 4 0 0 10 6 383 0 385 0 0 0 0 1 0 0 0 0 0 0
A 387 10 0 0 384 6 376 19 0 0 0 0 0 0 0 0 0 0 0 0
X 1 88
A 388 10 0 0 387 6 376 22 0 0 0 0 0 0 0 0 0 0 0 0
X 1 90
A 389 1 0 1 0 236 978 0 0 0 0 0 0 0 0 0 0 0 0 0
A 390 10 0 0 303 6 389 1 0 0 0 0 0 0 0 0 0 0 0 0
X 1 13
A 391 10 0 0 390 6 389 4 0 0 0 0 0 0 0 0 0 0 0 0
X 1 74
A 392 10 0 0 391 6 389 7 0 0 0 0 0 0 0 0 0 0 0 0
X 1 76
A 393 4 0 0 0 6 392 0 3 0 0 0 0 2 0 0 0 0 0 0
A 394 4 0 0 233 6 391 0 393 0 0 0 0 1 0 0 0 0 0 0
A 395 10 0 0 392 6 389 10 0 0 0 0 0 0 0 0 0 0 0 0
X 1 80
A 396 10 0 0 395 6 389 13 0 0 0 0 0 0 0 0 0 0 0 0
X 1 82
A 397 10 0 0 396 6 389 16 0 0 0 0 0 0 0 0 0 0 0 0
X 1 84
A 398 4 0 0 0 6 397 0 3 0 0 0 0 2 0 0 0 0 0 0
A 399 4 0 0 0 6 396 0 398 0 0 0 0 1 0 0 0 0 0 0
A 400 10 0 0 397 6 389 19 0 0 0 0 0 0 0 0 0 0 0 0
X 1 88
A 401 10 0 0 400 6 389 22 0 0 0 0 0 0 0 0 0 0 0 0
X 1 90
A 402 1 0 1 0 242 982 0 0 0 0 0 0 0 0 0 0 0 0 0
A 403 10 0 0 316 6 402 1 0 0 0 0 0 0 0 0 0 0 0 0
X 1 13
A 404 10 0 0 403 6 402 4 0 0 0 0 0 0 0 0 0 0 0 0
X 1 74
A 405 10 0 0 404 6 402 7 0 0 0 0 0 0 0 0 0 0 0 0
X 1 76
A 406 4 0 0 213 6 405 0 3 0 0 0 0 2 0 0 0 0 0 0
A 407 4 0 0 351 6 404 0 406 0 0 0 0 1 0 0 0 0 0 0
A 408 10 0 0 405 6 402 10 0 0 0 0 0 0 0 0 0 0 0 0
X 1 80
A 409 10 0 0 408 6 402 13 0 0 0 0 0 0 0 0 0 0 0 0
X 1 82
A 410 10 0 0 409 6 402 16 0 0 0 0 0 0 0 0 0 0 0 0
X 1 84
A 411 4 0 0 0 6 410 0 3 0 0 0 0 2 0 0 0 0 0 0
A 412 4 0 0 225 6 409 0 411 0 0 0 0 1 0 0 0 0 0 0
A 413 10 0 0 410 6 402 19 0 0 0 0 0 0 0 0 0 0 0 0
X 1 88
A 414 10 0 0 413 6 402 22 0 0 0 0 0 0 0 0 0 0 0 0
X 1 90
A 415 1 0 1 342 248 986 0 0 0 0 0 0 0 0 0 0 0 0 0
A 416 10 0 0 329 6 415 1 0 0 0 0 0 0 0 0 0 0 0 0
X 1 13
A 417 10 0 0 416 6 415 4 0 0 0 0 0 0 0 0 0 0 0 0
X 1 74
A 418 10 0 0 417 6 415 7 0 0 0 0 0 0 0 0 0 0 0 0
X 1 76
A 419 4 0 0 0 6 418 0 3 0 0 0 0 2 0 0 0 0 0 0
A 420 4 0 0 0 6 417 0 419 0 0 0 0 1 0 0 0 0 0 0
A 421 10 0 0 418 6 415 10 0 0 0 0 0 0 0 0 0 0 0 0
X 1 80
A 422 10 0 0 421 6 415 13 0 0 0 0 0 0 0 0 0 0 0 0
X 1 82
A 423 10 0 0 422 6 415 16 0 0 0 0 0 0 0 0 0 0 0 0
X 1 84
A 424 4 0 0 0 6 423 0 3 0 0 0 0 2 0 0 0 0 0 0
A 425 4 0 0 47 6 422 0 424 0 0 0 0 1 0 0 0 0 0 0
A 426 10 0 0 423 6 415 19 0 0 0 0 0 0 0 0 0 0 0 0
X 1 88
A 427 10 0 0 426 6 415 22 0 0 0 0 0 0 0 0 0 0 0 0
X 1 90
A 428 1 0 1 181 254 990 0 0 0 0 0 0 0 0 0 0 0 0 0
A 429 10 0 0 415 6 428 1 0 0 0 0 0 0 0 0 0 0 0 0
X 1 13
A 430 10 0 0 429 6 428 4 0 0 0 0 0 0 0 0 0 0 0 0
X 1 74
A 431 10 0 0 430 6 428 7 0 0 0 0 0 0 0 0 0 0 0 0
X 1 76
A 432 4 0 0 0 6 431 0 3 0 0 0 0 2 0 0 0 0 0 0
A 433 4 0 0 27 6 430 0 432 0 0 0 0 1 0 0 0 0 0 0
A 434 10 0 0 431 6 428 10 0 0 0 0 0 0 0 0 0 0 0 0
X 1 80
A 435 10 0 0 434 6 428 13 0 0 0 0 0 0 0 0 0 0 0 0
X 1 82
A 436 10 0 0 435 6 428 16 0 0 0 0 0 0 0 0 0 0 0 0
X 1 84
A 437 4 0 0 247 6 436 0 3 0 0 0 0 2 0 0 0 0 0 0
A 438 4 0 0 0 6 435 0 437 0 0 0 0 1 0 0 0 0 0 0
A 439 10 0 0 436 6 428 19 0 0 0 0 0 0 0 0 0 0 0 0
X 1 88
A 440 10 0 0 439 6 428 22 0 0 0 0 0 0 0 0 0 0 0 0
X 1 90
A 441 1 0 1 139 260 994 0 0 0 0 0 0 0 0 0 0 0 0 0
A 442 10 0 0 0 6 441 1 0 0 0 0 0 0 0 0 0 0 0 0
X 1 13
A 443 10 0 0 442 6 441 4 0 0 0 0 0 0 0 0 0 0 0 0
X 1 74
A 444 10 0 0 443 6 441 7 0 0 0 0 0 0 0 0 0 0 0 0
X 1 76
A 445 4 0 0 0 6 444 0 3 0 0 0 0 2 0 0 0 0 0 0
A 446 4 0 0 0 6 443 0 445 0 0 0 0 1 0 0 0 0 0 0
A 447 10 0 0 444 6 441 10 0 0 0 0 0 0 0 0 0 0 0 0
X 1 80
A 448 10 0 0 447 6 441 13 0 0 0 0 0 0 0 0 0 0 0 0
X 1 82
A 449 10 0 0 448 6 441 16 0 0 0 0 0 0 0 0 0 0 0 0
X 1 84
A 450 4 0 0 0 6 449 0 3 0 0 0 0 2 0 0 0 0 0 0
A 451 4 0 0 0 6 448 0 450 0 0 0 0 1 0 0 0 0 0 0
A 452 10 0 0 449 6 441 19 0 0 0 0 0 0 0 0 0 0 0 0
X 1 88
A 453 10 0 0 452 6 441 22 0 0 0 0 0 0 0 0 0 0 0 0
X 1 90
A 454 1 0 1 285 266 998 0 0 0 0 0 0 0 0 0 0 0 0 0
A 455 10 0 0 0 6 454 1 0 0 0 0 0 0 0 0 0 0 0 0
X 1 13
A 456 10 0 0 455 6 454 4 0 0 0 0 0 0 0 0 0 0 0 0
X 1 74
A 457 10 0 0 456 6 454 7 0 0 0 0 0 0 0 0 0 0 0 0
X 1 76
A 458 4 0 0 0 6 457 0 3 0 0 0 0 2 0 0 0 0 0 0
A 459 4 0 0 182 6 456 0 458 0 0 0 0 1 0 0 0 0 0 0
A 460 10 0 0 457 6 454 10 0 0 0 0 0 0 0 0 0 0 0 0
X 1 80
A 461 10 0 0 460 6 454 13 0 0 0 0 0 0 0 0 0 0 0 0
X 1 82
A 462 10 0 0 461 6 454 16 0 0 0 0 0 0 0 0 0 0 0 0
X 1 84
A 463 4 0 0 0 6 462 0 3 0 0 0 0 2 0 0 0 0 0 0
A 464 4 0 0 0 6 461 0 463 0 0 0 0 1 0 0 0 0 0 0
A 465 10 0 0 462 6 454 19 0 0 0 0 0 0 0 0 0 0 0 0
X 1 88
A 466 10 0 0 465 6 454 22 0 0 0 0 0 0 0 0 0 0 0 0
X 1 90
A 467 1 0 1 352 272 1002 0 0 0 0 0 0 0 0 0 0 0 0 0
A 468 10 0 0 0 6 467 1 0 0 0 0 0 0 0 0 0 0 0 0
X 1 13
A 469 10 0 0 468 6 467 4 0 0 0 0 0 0 0 0 0 0 0 0
X 1 74
A 470 10 0 0 469 6 467 7 0 0 0 0 0 0 0 0 0 0 0 0
X 1 76
A 471 4 0 0 0 6 470 0 3 0 0 0 0 2 0 0 0 0 0 0
A 472 4 0 0 0 6 469 0 471 0 0 0 0 1 0 0 0 0 0 0
A 473 10 0 0 470 6 467 10 0 0 0 0 0 0 0 0 0 0 0 0
X 1 80
A 474 10 0 0 473 6 467 13 0 0 0 0 0 0 0 0 0 0 0 0
X 1 82
A 475 10 0 0 474 6 467 16 0 0 0 0 0 0 0 0 0 0 0 0
X 1 84
A 476 4 0 0 0 6 475 0 3 0 0 0 0 2 0 0 0 0 0 0
A 477 4 0 0 187 6 474 0 476 0 0 0 0 1 0 0 0 0 0 0
A 478 10 0 0 475 6 467 19 0 0 0 0 0 0 0 0 0 0 0 0
X 1 88
A 479 10 0 0 478 6 467 22 0 0 0 0 0 0 0 0 0 0 0 0
X 1 90
A 480 1 0 1 221 278 1016 0 0 0 0 0 0 0 0 0 0 0 0 0
A 481 10 0 0 0 6 480 1 0 0 0 0 0 0 0 0 0 0 0 0
X 1 13
A 482 10 0 0 481 6 480 4 0 0 0 0 0 0 0 0 0 0 0 0
X 1 74
A 483 10 0 0 482 6 480 7 0 0 0 0 0 0 0 0 0 0 0 0
X 1 76
A 484 4 0 0 0 6 483 0 3 0 0 0 0 2 0 0 0 0 0 0
A 485 4 0 0 393 6 482 0 484 0 0 0 0 1 0 0 0 0 0 0
A 486 10 0 0 483 6 480 10 0 0 0 0 0 0 0 0 0 0 0 0
X 1 80
A 487 10 0 0 486 6 480 13 0 0 0 0 0 0 0 0 0 0 0 0
X 1 82
A 488 10 0 0 487 6 480 16 0 0 0 0 0 0 0 0 0 0 0 0
X 1 84
A 489 4 0 0 91 6 488 0 3 0 0 0 0 2 0 0 0 0 0 0
A 490 4 0 0 0 6 487 0 489 0 0 0 0 1 0 0 0 0 0 0
A 491 10 0 0 488 6 480 19 0 0 0 0 0 0 0 0 0 0 0 0
X 1 88
A 492 10 0 0 491 6 480 22 0 0 0 0 0 0 0 0 0 0 0 0
X 1 90
A 493 1 0 1 234 284 1020 0 0 0 0 0 0 0 0 0 0 0 0 0
A 494 10 0 0 0 6 493 1 0 0 0 0 0 0 0 0 0 0 0 0
X 1 13
A 495 10 0 0 494 6 493 4 0 0 0 0 0 0 0 0 0 0 0 0
X 1 74
A 496 10 0 0 495 6 493 7 0 0 0 0 0 0 0 0 0 0 0 0
X 1 76
A 497 4 0 0 0 6 496 0 3 0 0 0 0 2 0 0 0 0 0 0
A 498 4 0 0 0 6 495 0 497 0 0 0 0 1 0 0 0 0 0 0
A 499 10 0 0 496 6 493 10 0 0 0 0 0 0 0 0 0 0 0 0
X 1 80
A 500 10 0 0 499 6 493 13 0 0 0 0 0 0 0 0 0 0 0 0
X 1 82
A 501 10 0 0 500 6 493 16 0 0 0 0 0 0 0 0 0 0 0 0
X 1 84
A 502 4 0 0 12 6 501 0 3 0 0 0 0 2 0 0 0 0 0 0
A 503 4 0 0 0 6 500 0 502 0 0 0 0 1 0 0 0 0 0 0
A 504 10 0 0 501 6 493 19 0 0 0 0 0 0 0 0 0 0 0 0
X 1 88
A 505 10 0 0 504 6 493 22 0 0 0 0 0 0 0 0 0 0 0 0
X 1 90
A 506 1 0 1 437 290 1024 0 0 0 0 0 0 0 0 0 0 0 0 0
A 507 10 0 0 0 6 506 1 0 0 0 0 0 0 0 0 0 0 0 0
X 1 13
A 508 10 0 0 507 6 506 4 0 0 0 0 0 0 0 0 0 0 0 0
X 1 74
A 509 10 0 0 508 6 506 7 0 0 0 0 0 0 0 0 0 0 0 0
X 1 76
A 510 4 0 0 0 6 509 0 3 0 0 0 0 2 0 0 0 0 0 0
A 511 4 0 0 0 6 508 0 510 0 0 0 0 1 0 0 0 0 0 0
A 512 10 0 0 509 6 506 10 0 0 0 0 0 0 0 0 0 0 0 0
X 1 80
A 513 10 0 0 512 6 506 13 0 0 0 0 0 0 0 0 0 0 0 0
X 1 82
A 514 10 0 0 513 6 506 16 0 0 0 0 0 0 0 0 0 0 0 0
X 1 84
A 515 4 0 0 0 6 514 0 3 0 0 0 0 2 0 0 0 0 0 0
A 516 4 0 0 0 6 513 0 515 0 0 0 0 1 0 0 0 0 0 0
A 517 10 0 0 514 6 506 19 0 0 0 0 0 0 0 0 0 0 0 0
X 1 88
A 518 10 0 0 517 6 506 22 0 0 0 0 0 0 0 0 0 0 0 0
X 1 90
A 519 1 0 1 260 296 1028 0 0 0 0 0 0 0 0 0 0 0 0 0
A 520 10 0 0 0 6 519 1 0 0 0 0 0 0 0 0 0 0 0 0
X 1 13
A 521 10 0 0 520 6 519 4 0 0 0 0 0 0 0 0 0 0 0 0
X 1 74
A 522 10 0 0 521 6 519 7 0 0 0 0 0 0 0 0 0 0 0 0
X 1 76
A 523 4 0 0 0 6 522 0 3 0 0 0 0 2 0 0 0 0 0 0
A 524 4 0 0 402 6 521 0 523 0 0 0 0 1 0 0 0 0 0 0
A 525 10 0 0 522 6 519 10 0 0 0 0 0 0 0 0 0 0 0 0
X 1 80
A 526 10 0 0 525 6 519 13 0 0 0 0 0 0 0 0 0 0 0 0
X 1 82
A 527 10 0 0 526 6 519 16 0 0 0 0 0 0 0 0 0 0 0 0
X 1 84
A 528 4 0 0 0 6 527 0 3 0 0 0 0 2 0 0 0 0 0 0
A 529 4 0 0 0 6 526 0 528 0 0 0 0 1 0 0 0 0 0 0
A 530 10 0 0 527 6 519 19 0 0 0 0 0 0 0 0 0 0 0 0
X 1 88
A 531 10 0 0 530 6 519 22 0 0 0 0 0 0 0 0 0 0 0 0
X 1 90
A 532 1 0 3 445 302 1032 0 0 0 0 0 0 0 0 0 0 0 0 0
A 533 10 0 0 389 6 532 1 0 0 0 0 0 0 0 0 0 0 0 0
X 1 13
A 534 10 0 0 533 6 532 4 0 0 0 0 0 0 0 0 0 0 0 0
X 1 74
A 535 10 0 0 534 6 532 7 0 0 0 0 0 0 0 0 0 0 0 0
X 1 76
A 536 4 0 0 0 6 535 0 3 0 0 0 0 2 0 0 0 0 0 0
A 537 4 0 0 0 6 534 0 536 0 0 0 0 1 0 0 0 0 0 0
A 538 10 0 0 535 6 532 10 0 0 0 0 0 0 0 0 0 0 0 0
X 1 80
A 539 10 0 0 538 6 532 22 0 0 0 0 0 0 0 0 0 0 0 0
X 1 90
A 540 1 0 1 0 308 1064 0 0 0 0 0 0 0 0 0 0 0 0 0
A 541 10 0 0 0 6 540 1 0 0 0 0 0 0 0 0 0 0 0 0
X 1 13
A 542 10 0 0 541 6 540 4 0 0 0 0 0 0 0 0 0 0 0 0
X 1 74
A 543 10 0 0 542 6 540 7 0 0 0 0 0 0 0 0 0 0 0 0
X 1 76
A 544 4 0 0 21 6 543 0 3 0 0 0 0 2 0 0 0 0 0 0
A 545 4 0 0 160 6 542 0 544 0 0 0 0 1 0 0 0 0 0 0
A 546 10 0 0 543 6 540 10 0 0 0 0 0 0 0 0 0 0 0 0
X 1 80
A 547 10 0 0 546 6 540 13 0 0 0 0 0 0 0 0 0 0 0 0
X 1 82
A 548 10 0 0 547 6 540 16 0 0 0 0 0 0 0 0 0 0 0 0
X 1 84
A 549 4 0 0 24 6 548 0 3 0 0 0 0 2 0 0 0 0 0 0
A 550 4 0 0 0 6 547 0 549 0 0 0 0 1 0 0 0 0 0 0
A 551 10 0 0 548 6 540 19 0 0 0 0 0 0 0 0 0 0 0 0
X 1 88
A 552 10 0 0 551 6 540 22 0 0 0 0 0 0 0 0 0 0 0 0
X 1 90
A 553 1 0 1 252 314 1068 0 0 0 0 0 0 0 0 0 0 0 0 0
A 554 10 0 0 407 6 553 1 0 0 0 0 0 0 0 0 0 0 0 0
X 1 13
A 555 10 0 0 554 6 553 4 0 0 0 0 0 0 0 0 0 0 0 0
X 1 74
A 556 10 0 0 555 6 553 7 0 0 0 0 0 0 0 0 0 0 0 0
X 1 76
A 557 4 0 0 31 6 556 0 3 0 0 0 0 2 0 0 0 0 0 0
A 558 4 0 0 0 6 555 0 557 0 0 0 0 1 0 0 0 0 0 0
A 559 10 0 0 556 6 553 10 0 0 0 0 0 0 0 0 0 0 0 0
X 1 80
A 560 10 0 0 559 6 553 13 0 0 0 0 0 0 0 0 0 0 0 0
X 1 82
A 561 10 0 0 560 6 553 16 0 0 0 0 0 0 0 0 0 0 0 0
X 1 84
A 562 4 0 0 34 6 561 0 3 0 0 0 0 2 0 0 0 0 0 0
A 563 4 0 0 0 6 560 0 562 0 0 0 0 1 0 0 0 0 0 0
A 564 10 0 0 561 6 553 19 0 0 0 0 0 0 0 0 0 0 0 0
X 1 88
A 565 10 0 0 564 6 553 22 0 0 0 0 0 0 0 0 0 0 0 0
X 1 90
A 566 1 0 1 451 320 1072 0 0 0 0 0 0 0 0 0 0 0 0 0
A 567 10 0 0 0 6 566 1 0 0 0 0 0 0 0 0 0 0 0 0
X 1 13
A 568 10 0 0 567 6 566 4 0 0 0 0 0 0 0 0 0 0 0 0
X 1 74
A 569 10 0 0 568 6 566 7 0 0 0 0 0 0 0 0 0 0 0 0
X 1 76
A 570 4 0 0 0 6 569 0 3 0 0 0 0 2 0 0 0 0 0 0
A 571 4 0 0 179 6 568 0 570 0 0 0 0 1 0 0 0 0 0 0
A 572 10 0 0 569 6 566 10 0 0 0 0 0 0 0 0 0 0 0 0
X 1 80
A 573 10 0 0 572 6 566 13 0 0 0 0 0 0 0 0 0 0 0 0
X 1 82
A 574 10 0 0 573 6 566 16 0 0 0 0 0 0 0 0 0 0 0 0
X 1 84
A 575 4 0 0 425 6 574 0 3 0 0 0 0 2 0 0 0 0 0 0
A 576 4 0 0 88 6 573 0 575 0 0 0 0 1 0 0 0 0 0 0
A 577 10 0 0 574 6 566 19 0 0 0 0 0 0 0 0 0 0 0 0
X 1 88
A 578 10 0 0 577 6 566 22 0 0 0 0 0 0 0 0 0 0 0 0
X 1 90
A 579 1 0 1 157 326 1076 0 0 0 0 0 0 0 0 0 0 0 0 0
A 580 10 0 0 0 6 579 1 0 0 0 0 0 0 0 0 0 0 0 0
X 1 13
A 581 10 0 0 580 6 579 4 0 0 0 0 0 0 0 0 0 0 0 0
X 1 74
A 582 10 0 0 581 6 579 7 0 0 0 0 0 0 0 0 0 0 0 0
X 1 76
A 583 4 0 0 335 6 582 0 3 0 0 0 0 2 0 0 0 0 0 0
A 584 4 0 0 0 6 581 0 583 0 0 0 0 1 0 0 0 0 0 0
A 585 10 0 0 582 6 579 10 0 0 0 0 0 0 0 0 0 0 0 0
X 1 80
A 586 10 0 0 585 6 579 13 0 0 0 0 0 0 0 0 0 0 0 0
X 1 82
A 587 10 0 0 586 6 579 16 0 0 0 0 0 0 0 0 0 0 0 0
X 1 84
A 588 4 0 0 0 6 587 0 3 0 0 0 0 2 0 0 0 0 0 0
A 589 4 0 0 0 6 586 0 588 0 0 0 0 1 0 0 0 0 0 0
A 590 10 0 0 587 6 579 19 0 0 0 0 0 0 0 0 0 0 0 0
X 1 88
A 591 10 0 0 590 6 579 22 0 0 0 0 0 0 0 0 0 0 0 0
X 1 90
A 592 1 0 1 0 332 1080 0 0 0 0 0 0 0 0 0 0 0 0 0
A 593 10 0 0 515 6 592 1 0 0 0 0 0 0 0 0 0 0 0 0
X 1 13
A 594 10 0 0 593 6 592 4 0 0 0 0 0 0 0 0 0 0 0 0
X 1 74
A 595 10 0 0 594 6 592 7 0 0 0 0 0 0 0 0 0 0 0 0
X 1 76
A 596 4 0 0 57 6 595 0 3 0 0 0 0 2 0 0 0 0 0 0
A 597 4 0 0 595 6 594 0 596 0 0 0 0 1 0 0 0 0 0 0
A 598 10 0 0 597 6 592 10 0 0 0 0 0 0 0 0 0 0 0 0
X 1 80
A 599 10 0 0 598 6 592 13 0 0 0 0 0 0 0 0 0 0 0 0
X 1 82
A 600 10 0 0 599 6 592 16 0 0 0 0 0 0 0 0 0 0 0 0
X 1 84
A 601 4 0 0 208 6 600 0 3 0 0 0 0 2 0 0 0 0 0 0
A 602 4 0 0 375 6 599 0 601 0 0 0 0 1 0 0 0 0 0 0
A 603 10 0 0 600 6 592 19 0 0 0 0 0 0 0 0 0 0 0 0
X 1 88
A 604 10 0 0 603 6 592 22 0 0 0 0 0 0 0 0 0 0 0 0
X 1 90
A 605 1 0 1 0 338 1084 0 0 0 0 0 0 0 0 0 0 0 0 0
A 606 10 0 0 528 6 605 1 0 0 0 0 0 0 0 0 0 0 0 0
X 1 13
A 607 10 0 0 606 6 605 4 0 0 0 0 0 0 0 0 0 0 0 0
X 1 74
A 608 10 0 0 607 6 605 7 0 0 0 0 0 0 0 0 0 0 0 0
X 1 76
A 609 4 0 0 493 6 608 0 3 0 0 0 0 2 0 0 0 0 0 0
A 610 4 0 0 0 6 607 0 609 0 0 0 0 1 0 0 0 0 0 0
A 611 10 0 0 608 6 605 10 0 0 0 0 0 0 0 0 0 0 0 0
X 1 80
A 612 10 0 0 611 6 605 13 0 0 0 0 0 0 0 0 0 0 0 0
X 1 82
A 613 10 0 0 612 6 605 16 0 0 0 0 0 0 0 0 0 0 0 0
X 1 84
A 614 4 0 0 22 6 613 0 3 0 0 0 0 2 0 0 0 0 0 0
A 615 4 0 0 596 6 612 0 614 0 0 0 0 1 0 0 0 0 0 0
A 616 10 0 0 613 6 605 19 0 0 0 0 0 0 0 0 0 0 0 0
X 1 88
A 617 10 0 0 616 6 605 22 0 0 0 0 0 0 0 0 0 0 0 0
X 1 90
A 618 1 0 1 101 344 1088 0 0 0 0 0 0 0 0 0 0 0 0 0
A 619 10 0 0 0 6 618 1 0 0 0 0 0 0 0 0 0 0 0 0
X 1 13
A 620 10 0 0 619 6 618 4 0 0 0 0 0 0 0 0 0 0 0 0
X 1 74
A 621 10 0 0 620 6 618 7 0 0 0 0 0 0 0 0 0 0 0 0
X 1 76
A 622 4 0 0 618 6 621 0 3 0 0 0 0 2 0 0 0 0 0 0
A 623 4 0 0 0 6 620 0 622 0 0 0 0 1 0 0 0 0 0 0
A 624 10 0 0 621 6 618 10 0 0 0 0 0 0 0 0 0 0 0 0
X 1 80
A 625 10 0 0 624 6 618 13 0 0 0 0 0 0 0 0 0 0 0 0
X 1 82
A 626 10 0 0 625 6 618 16 0 0 0 0 0 0 0 0 0 0 0 0
X 1 84
A 627 4 0 0 343 6 626 0 3 0 0 0 0 2 0 0 0 0 0 0
A 628 4 0 0 505 6 625 0 627 0 0 0 0 1 0 0 0 0 0 0
A 629 10 0 0 626 6 618 19 0 0 0 0 0 0 0 0 0 0 0 0
X 1 88
A 630 10 0 0 629 6 618 22 0 0 0 0 0 0 0 0 0 0 0 0
X 1 90
A 631 1 0 1 64 350 1092 0 0 0 0 0 0 0 0 0 0 0 0 0
A 632 10 0 0 29 6 631 1 0 0 0 0 0 0 0 0 0 0 0 0
X 1 13
A 633 10 0 0 632 6 631 4 0 0 0 0 0 0 0 0 0 0 0 0
X 1 74
A 634 10 0 0 633 6 631 7 0 0 0 0 0 0 0 0 0 0 0 0
X 1 76
A 635 4 0 0 43 6 634 0 3 0 0 0 0 2 0 0 0 0 0 0
A 636 4 0 0 0 6 633 0 635 0 0 0 0 1 0 0 0 0 0 0
A 637 10 0 0 634 6 631 10 0 0 0 0 0 0 0 0 0 0 0 0
X 1 80
A 638 10 0 0 637 6 631 13 0 0 0 0 0 0 0 0 0 0 0 0
X 1 82
A 639 10 0 0 638 6 631 16 0 0 0 0 0 0 0 0 0 0 0 0
X 1 84
A 640 4 0 0 623 6 639 0 3 0 0 0 0 2 0 0 0 0 0 0
A 641 4 0 0 174 6 638 0 640 0 0 0 0 1 0 0 0 0 0 0
A 642 10 0 0 639 6 631 19 0 0 0 0 0 0 0 0 0 0 0 0
X 1 88
A 643 10 0 0 642 6 631 22 0 0 0 0 0 0 0 0 0 0 0 0
X 1 90
A 644 1 0 1 552 356 1096 0 0 0 0 0 0 0 0 0 0 0 0 0
A 645 10 0 0 40 6 644 1 0 0 0 0 0 0 0 0 0 0 0 0
X 1 13
A 646 10 0 0 645 6 644 4 0 0 0 0 0 0 0 0 0 0 0 0
X 1 74
A 647 10 0 0 646 6 644 7 0 0 0 0 0 0 0 0 0 0 0 0
X 1 76
A 648 4 0 0 0 6 647 0 3 0 0 0 0 2 0 0 0 0 0 0
A 649 4 0 0 0 6 646 0 648 0 0 0 0 1 0 0 0 0 0 0
A 650 10 0 0 647 6 644 10 0 0 0 0 0 0 0 0 0 0 0 0
X 1 80
A 651 10 0 0 650 6 644 13 0 0 0 0 0 0 0 0 0 0 0 0
X 1 82
A 652 10 0 0 651 6 644 16 0 0 0 0 0 0 0 0 0 0 0 0
X 1 84
A 653 4 0 0 0 6 652 0 3 0 0 0 0 2 0 0 0 0 0 0
A 654 4 0 0 41 6 651 0 653 0 0 0 0 1 0 0 0 0 0 0
A 655 10 0 0 652 6 644 19 0 0 0 0 0 0 0 0 0 0 0 0
X 1 88
A 656 10 0 0 655 6 644 22 0 0 0 0 0 0 0 0 0 0 0 0
X 1 90
A 657 1 0 1 458 362 1100 0 0 0 0 0 0 0 0 0 0 0 0 0
A 658 10 0 0 50 6 657 1 0 0 0 0 0 0 0 0 0 0 0 0
X 1 13
A 659 10 0 0 658 6 657 4 0 0 0 0 0 0 0 0 0 0 0 0
X 1 74
A 660 10 0 0 659 6 657 7 0 0 0 0 0 0 0 0 0 0 0 0
X 1 76
A 661 4 0 0 69 6 660 0 3 0 0 0 0 2 0 0 0 0 0 0
A 662 4 0 0 207 6 659 0 661 0 0 0 0 1 0 0 0 0 0 0
A 663 10 0 0 660 6 657 10 0 0 0 0 0 0 0 0 0 0 0 0
X 1 80
A 664 10 0 0 663 6 657 13 0 0 0 0 0 0 0 0 0 0 0 0
X 1 82
A 665 10 0 0 664 6 657 16 0 0 0 0 0 0 0 0 0 0 0 0
X 1 84
A 666 4 0 0 0 6 665 0 3 0 0 0 0 2 0 0 0 0 0 0
A 667 4 0 0 0 6 664 0 666 0 0 0 0 1 0 0 0 0 0 0
A 668 10 0 0 665 6 657 19 0 0 0 0 0 0 0 0 0 0 0 0
X 1 88
A 669 10 0 0 668 6 657 22 0 0 0 0 0 0 0 0 0 0 0 0
X 1 90
A 670 1 0 1 189 368 1104 0 0 0 0 0 0 0 0 0 0 0 0 0
A 671 10 0 0 61 6 670 1 0 0 0 0 0 0 0 0 0 0 0 0
X 1 13
A 672 10 0 0 671 6 670 4 0 0 0 0 0 0 0 0 0 0 0 0
X 1 74
A 673 10 0 0 672 6 670 7 0 0 0 0 0 0 0 0 0 0 0 0
X 1 76
A 674 4 0 0 0 6 673 0 3 0 0 0 0 2 0 0 0 0 0 0
A 675 4 0 0 0 6 672 0 674 0 0 0 0 1 0 0 0 0 0 0
A 676 10 0 0 673 6 670 10 0 0 0 0 0 0 0 0 0 0 0 0
X 1 80
A 677 10 0 0 676 6 670 13 0 0 0 0 0 0 0 0 0 0 0 0
X 1 82
A 678 10 0 0 677 6 670 16 0 0 0 0 0 0 0 0 0 0 0 0
X 1 84
A 679 4 0 0 0 6 678 0 3 0 0 0 0 2 0 0 0 0 0 0
A 680 4 0 0 143 6 677 0 679 0 0 0 0 1 0 0 0 0 0 0
A 681 10 0 0 678 6 670 19 0 0 0 0 0 0 0 0 0 0 0 0
X 1 88
A 682 10 0 0 681 6 670 22 0 0 0 0 0 0 0 0 0 0 0 0
X 1 90
A 683 1 0 1 0 374 1108 0 0 0 0 0 0 0 0 0 0 0 0 0
A 684 10 0 0 0 6 683 1 0 0 0 0 0 0 0 0 0 0 0 0
X 1 13
A 685 10 0 0 684 6 683 4 0 0 0 0 0 0 0 0 0 0 0 0
X 1 74
A 686 10 0 0 685 6 683 7 0 0 0 0 0 0 0 0 0 0 0 0
X 1 76
A 687 4 0 0 0 6 686 0 3 0 0 0 0 2 0 0 0 0 0 0
A 688 4 0 0 412 6 685 0 687 0 0 0 0 1 0 0 0 0 0 0
A 689 10 0 0 686 6 683 10 0 0 0 0 0 0 0 0 0 0 0 0
X 1 80
A 690 10 0 0 689 6 683 13 0 0 0 0 0 0 0 0 0 0 0 0
X 1 82
A 691 10 0 0 690 6 683 16 0 0 0 0 0 0 0 0 0 0 0 0
X 1 84
A 692 4 0 0 144 6 691 0 3 0 0 0 0 2 0 0 0 0 0 0
A 693 4 0 0 150 6 690 0 692 0 0 0 0 1 0 0 0 0 0 0
A 694 10 0 0 691 6 683 19 0 0 0 0 0 0 0 0 0 0 0 0
X 1 88
A 695 10 0 0 694 6 683 22 0 0 0 0 0 0 0 0 0 0 0 0
X 1 90
A 696 1 0 3 0 380 1112 0 0 0 0 0 0 0 0 0 0 0 0 0
A 697 10 0 0 433 6 696 1 0 0 0 0 0 0 0 0 0 0 0 0
X 1 13
A 698 10 0 0 697 6 696 4 0 0 0 0 0 0 0 0 0 0 0 0
X 1 74
A 699 10 0 0 698 6 696 7 0 0 0 0 0 0 0 0 0 0 0 0
X 1 76
A 700 4 0 0 147 6 699 0 3 0 0 0 0 2 0 0 0 0 0 0
A 701 4 0 0 55 6 698 0 700 0 0 0 0 1 0 0 0 0 0 0
A 702 10 0 0 699 6 696 10 0 0 0 0 0 0 0 0 0 0 0 0
X 1 80
A 703 10 0 0 702 6 696 22 0 0 0 0 0 0 0 0 0 0 0 0
X 1 90
A 704 1 0 3 0 386 1116 0 0 0 0 0 0 0 0 0 0 0 0 0
A 705 10 0 0 627 6 704 1 0 0 0 0 0 0 0 0 0 0 0 0
X 1 13
A 706 10 0 0 705 6 704 4 0 0 0 0 0 0 0 0 0 0 0 0
X 1 74
A 707 10 0 0 706 6 704 7 0 0 0 0 0 0 0 0 0 0 0 0
X 1 76
A 708 4 0 0 0 6 707 0 3 0 0 0 0 2 0 0 0 0 0 0
A 709 4 0 0 74 6 706 0 708 0 0 0 0 1 0 0 0 0 0 0
A 710 10 0 0 707 6 704 10 0 0 0 0 0 0 0 0 0 0 0 0
X 1 80
A 711 10 0 0 710 6 704 22 0 0 0 0 0 0 0 0 0 0 0 0
X 1 90
A 712 1 0 3 592 392 1135 0 0 0 0 0 0 0 0 0 0 0 0 0
A 713 10 0 0 635 6 712 1 0 0 0 0 0 0 0 0 0 0 0 0
X 1 13
A 714 10 0 0 713 6 712 4 0 0 0 0 0 0 0 0 0 0 0 0
X 1 74
A 715 10 0 0 714 6 712 7 0 0 0 0 0 0 0 0 0 0 0 0
X 1 76
A 716 4 0 0 498 6 715 0 3 0 0 0 0 2 0 0 0 0 0 0
A 717 4 0 0 490 6 714 0 716 0 0 0 0 1 0 0 0 0 0 0
A 718 10 0 0 715 6 712 10 0 0 0 0 0 0 0 0 0 0 0 0
X 1 80
A 719 10 0 0 718 6 712 22 0 0 0 0 0 0 0 0 0 0 0 0
X 1 90
A 720 1 0 1 161 398 1139 0 0 0 0 0 0 0 0 0 0 0 0 0
A 721 10 0 0 51 6 720 1 0 0 0 0 0 0 0 0 0 0 0 0
X 1 13
A 722 10 0 0 721 6 720 4 0 0 0 0 0 0 0 0 0 0 0 0
X 1 74
A 723 10 0 0 722 6 720 7 0 0 0 0 0 0 0 0 0 0 0 0
X 1 76
A 724 4 0 0 156 6 723 0 3 0 0 0 0 2 0 0 0 0 0 0
A 725 4 0 0 716 6 722 0 724 0 0 0 0 1 0 0 0 0 0 0
A 726 10 0 0 723 6 720 10 0 0 0 0 0 0 0 0 0 0 0 0
X 1 80
A 727 10 0 0 726 6 720 13 0 0 0 0 0 0 0 0 0 0 0 0
X 1 82
A 728 10 0 0 727 6 720 16 0 0 0 0 0 0 0 0 0 0 0 0
X 1 84
A 729 4 0 0 0 6 728 0 3 0 0 0 0 2 0 0 0 0 0 0
A 730 4 0 0 0 6 727 0 729 0 0 0 0 1 0 0 0 0 0 0
A 731 10 0 0 728 6 720 19 0 0 0 0 0 0 0 0 0 0 0 0
X 1 88
A 732 10 0 0 731 6 720 22 0 0 0 0 0 0 0 0 0 0 0 0
X 1 90
A 733 1 0 1 622 404 1143 0 0 0 0 0 0 0 0 0 0 0 0 0
A 734 10 0 0 0 6 733 1 0 0 0 0 0 0 0 0 0 0 0 0
X 1 13
A 735 10 0 0 734 6 733 4 0 0 0 0 0 0 0 0 0 0 0 0
X 1 74
A 736 10 0 0 735 6 733 7 0 0 0 0 0 0 0 0 0 0 0 0
X 1 76
A 737 4 0 0 0 6 736 0 3 0 0 0 0 2 0 0 0 0 0 0
A 738 4 0 0 536 6 735 0 737 0 0 0 0 1 0 0 0 0 0 0
A 739 10 0 0 736 6 733 10 0 0 0 0 0 0 0 0 0 0 0 0
X 1 80
A 740 10 0 0 739 6 733 13 0 0 0 0 0 0 0 0 0 0 0 0
X 1 82
A 741 10 0 0 740 6 733 16 0 0 0 0 0 0 0 0 0 0 0 0
X 1 84
A 742 4 0 0 0 6 741 0 3 0 0 0 0 2 0 0 0 0 0 0
A 743 4 0 0 0 6 740 0 742 0 0 0 0 1 0 0 0 0 0 0
A 744 10 0 0 741 6 733 19 0 0 0 0 0 0 0 0 0 0 0 0
X 1 88
A 745 10 0 0 744 6 733 22 0 0 0 0 0 0 0 0 0 0 0 0
X 1 90
A 746 1 0 1 631 410 1147 0 0 0 0 0 0 0 0 0 0 0 0 0
A 747 10 0 0 0 6 746 1 0 0 0 0 0 0 0 0 0 0 0 0
X 1 13
A 748 10 0 0 747 6 746 4 0 0 0 0 0 0 0 0 0 0 0 0
X 1 74
A 749 10 0 0 748 6 746 7 0 0 0 0 0 0 0 0 0 0 0 0
X 1 76
A 750 4 0 0 0 6 749 0 3 0 0 0 0 2 0 0 0 0 0 0
A 751 4 0 0 427 6 748 0 750 0 0 0 0 1 0 0 0 0 0 0
A 752 10 0 0 749 6 746 10 0 0 0 0 0 0 0 0 0 0 0 0
X 1 80
A 753 10 0 0 752 6 746 13 0 0 0 0 0 0 0 0 0 0 0 0
X 1 82
A 754 10 0 0 753 6 746 16 0 0 0 0 0 0 0 0 0 0 0 0
X 1 84
A 755 4 0 0 171 6 754 0 3 0 0 0 0 2 0 0 0 0 0 0
A 756 4 0 0 96 6 753 0 755 0 0 0 0 1 0 0 0 0 0 0
A 757 10 0 0 754 6 746 19 0 0 0 0 0 0 0 0 0 0 0 0
X 1 88
A 758 10 0 0 757 6 746 22 0 0 0 0 0 0 0 0 0 0 0 0
X 1 90
A 759 1 0 1 644 416 1151 0 0 0 0 0 0 0 0 0 0 0 0 0
A 760 10 0 0 0 6 759 1 0 0 0 0 0 0 0 0 0 0 0 0
X 1 13
A 761 10 0 0 760 6 759 4 0 0 0 0 0 0 0 0 0 0 0 0
X 1 74
A 762 10 0 0 761 6 759 7 0 0 0 0 0 0 0 0 0 0 0 0
X 1 76
A 763 4 0 0 184 6 762 0 3 0 0 0 0 2 0 0 0 0 0 0
A 764 4 0 0 661 6 761 0 763 0 0 0 0 1 0 0 0 0 0 0
A 765 10 0 0 762 6 759 10 0 0 0 0 0 0 0 0 0 0 0 0
X 1 80
A 766 10 0 0 765 6 759 13 0 0 0 0 0 0 0 0 0 0 0 0
X 1 82
A 767 10 0 0 766 6 759 16 0 0 0 0 0 0 0 0 0 0 0 0
X 1 84
A 768 4 0 0 9 6 767 0 3 0 0 0 0 2 0 0 0 0 0 0
A 769 4 0 0 539 6 766 0 768 0 0 0 0 1 0 0 0 0 0 0
A 770 10 0 0 767 6 759 19 0 0 0 0 0 0 0 0 0 0 0 0
X 1 88
A 771 10 0 0 770 6 759 22 0 0 0 0 0 0 0 0 0 0 0 0
X 1 90
A 772 1 0 1 657 422 1155 0 0 0 0 0 0 0 0 0 0 0 0 0
A 773 10 0 0 441 6 772 1 0 0 0 0 0 0 0 0 0 0 0 0
X 1 13
A 774 10 0 0 773 6 772 4 0 0 0 0 0 0 0 0 0 0 0 0
X 1 74
A 775 10 0 0 774 6 772 7 0 0 0 0 0 0 0 0 0 0 0 0
X 1 76
A 776 4 0 0 191 6 775 0 3 0 0 0 0 2 0 0 0 0 0 0
A 777 4 0 0 0 6 774 0 776 0 0 0 0 1 0 0 0 0 0 0
A 778 10 0 0 775 6 772 10 0 0 0 0 0 0 0 0 0 0 0 0
X 1 80
A 779 10 0 0 778 6 772 13 0 0 0 0 0 0 0 0 0 0 0 0
X 1 82
A 780 10 0 0 779 6 772 16 0 0 0 0 0 0 0 0 0 0 0 0
X 1 84
A 781 4 0 0 251 6 780 0 3 0 0 0 0 2 0 0 0 0 0 0
A 782 4 0 0 0 6 779 0 781 0 0 0 0 1 0 0 0 0 0 0
A 783 10 0 0 780 6 772 19 0 0 0 0 0 0 0 0 0 0 0 0
X 1 88
A 784 10 0 0 783 6 772 22 0 0 0 0 0 0 0 0 0 0 0 0
X 1 90
A 785 1 0 1 589 428 1159 0 0 0 0 0 0 0 0 0 0 0 0 0
A 786 10 0 0 708 6 785 1 0 0 0 0 0 0 0 0 0 0 0 0
X 1 13
A 787 10 0 0 786 6 785 4 0 0 0 0 0 0 0 0 0 0 0 0
X 1 74
A 788 10 0 0 787 6 785 7 0 0 0 0 0 0 0 0 0 0 0 0
X 1 76
A 789 4 0 0 0 6 788 0 3 0 0 0 0 2 0 0 0 0 0 0
A 790 4 0 0 563 6 787 0 789 0 0 0 0 1 0 0 0 0 0 0
A 791 10 0 0 788 6 785 10 0 0 0 0 0 0 0 0 0 0 0 0
X 1 80
A 792 10 0 0 791 6 785 13 0 0 0 0 0 0 0 0 0 0 0 0
X 1 82
A 793 10 0 0 792 6 785 16 0 0 0 0 0 0 0 0 0 0 0 0
X 1 84
A 794 4 0 0 0 6 793 0 3 0 0 0 0 2 0 0 0 0 0 0
A 795 4 0 0 669 6 792 0 794 0 0 0 0 1 0 0 0 0 0 0
A 796 10 0 0 793 6 785 19 0 0 0 0 0 0 0 0 0 0 0 0
X 1 88
A 797 10 0 0 796 6 785 22 0 0 0 0 0 0 0 0 0 0 0 0
X 1 90
A 798 1 0 1 683 434 1163 0 0 0 0 0 0 0 0 0 0 0 0 0
A 799 10 0 0 0 6 798 1 0 0 0 0 0 0 0 0 0 0 0 0
X 1 13
A 800 10 0 0 799 6 798 4 0 0 0 0 0 0 0 0 0 0 0 0
X 1 74
A 801 10 0 0 800 6 798 7 0 0 0 0 0 0 0 0 0 0 0 0
X 1 76
A 802 4 0 0 0 6 801 0 3 0 0 0 0 2 0 0 0 0 0 0
A 803 4 0 0 0 6 800 0 802 0 0 0 0 1 0 0 0 0 0 0
A 804 10 0 0 801 6 798 10 0 0 0 0 0 0 0 0 0 0 0 0
X 1 80
A 805 10 0 0 804 6 798 13 0 0 0 0 0 0 0 0 0 0 0 0
X 1 82
A 806 10 0 0 805 6 798 16 0 0 0 0 0 0 0 0 0 0 0 0
X 1 84
A 807 4 0 0 330 6 806 0 3 0 0 0 0 2 0 0 0 0 0 0
A 808 4 0 0 0 6 805 0 807 0 0 0 0 1 0 0 0 0 0 0
A 809 10 0 0 806 6 798 19 0 0 0 0 0 0 0 0 0 0 0 0
X 1 88
A 810 10 0 0 809 6 798 22 0 0 0 0 0 0 0 0 0 0 0 0
X 1 90
A 811 1 0 1 696 440 1167 0 0 0 0 0 0 0 0 0 0 0 0 0
A 812 10 0 0 0 6 811 1 0 0 0 0 0 0 0 0 0 0 0 0
X 1 13
A 813 10 0 0 812 6 811 4 0 0 0 0 0 0 0 0 0 0 0 0
X 1 74
A 814 10 0 0 813 6 811 7 0 0 0 0 0 0 0 0 0 0 0 0
X 1 76
A 815 4 0 0 516 6 814 0 3 0 0 0 0 2 0 0 0 0 0 0
A 816 4 0 0 0 6 813 0 815 0 0 0 0 1 0 0 0 0 0 0
A 817 10 0 0 814 6 811 10 0 0 0 0 0 0 0 0 0 0 0 0
X 1 80
A 818 10 0 0 817 6 811 13 0 0 0 0 0 0 0 0 0 0 0 0
X 1 82
A 819 10 0 0 818 6 811 16 0 0 0 0 0 0 0 0 0 0 0 0
X 1 84
A 820 4 0 0 0 6 819 0 3 0 0 0 0 2 0 0 0 0 0 0
A 821 4 0 0 166 6 818 0 820 0 0 0 0 1 0 0 0 0 0 0
A 822 10 0 0 819 6 811 19 0 0 0 0 0 0 0 0 0 0 0 0
X 1 88
A 823 10 0 0 822 6 811 22 0 0 0 0 0 0 0 0 0 0 0 0
X 1 90
A 824 1 0 1 372 446 1181 0 0 0 0 0 0 0 0 0 0 0 0 0
A 825 10 0 0 0 6 824 1 0 0 0 0 0 0 0 0 0 0 0 0
X 1 13
A 826 10 0 0 825 6 824 4 0 0 0 0 0 0 0 0 0 0 0 0
X 1 74
A 827 10 0 0 826 6 824 7 0 0 0 0 0 0 0 0 0 0 0 0
X 1 76
A 828 4 0 0 0 6 827 0 3 0 0 0 0 2 0 0 0 0 0 0
A 829 4 0 0 794 6 826 0 828 0 0 0 0 1 0 0 0 0 0 0
A 830 10 0 0 827 6 824 10 0 0 0 0 0 0 0 0 0 0 0 0
X 1 80
A 831 10 0 0 830 6 824 13 0 0 0 0 0 0 0 0 0 0 0 0
X 1 82
A 832 10 0 0 831 6 824 16 0 0 0 0 0 0 0 0 0 0 0 0
X 1 84
A 833 4 0 0 0 6 832 0 3 0 0 0 0 2 0 0 0 0 0 0
A 834 4 0 0 558 6 831 0 833 0 0 0 0 1 0 0 0 0 0 0
A 835 10 0 0 832 6 824 19 0 0 0 0 0 0 0 0 0 0 0 0
X 1 88
A 836 10 0 0 835 6 824 22 0 0 0 0 0 0 0 0 0 0 0 0
X 1 90
A 837 1 0 1 810 452 1185 0 0 0 0 0 0 0 0 0 0 0 0 0
A 838 10 0 0 178 6 837 1 0 0 0 0 0 0 0 0 0 0 0 0
X 1 13
A 839 10 0 0 838 6 837 4 0 0 0 0 0 0 0 0 0 0 0 0
X 1 74
A 840 10 0 0 839 6 837 7 0 0 0 0 0 0 0 0 0 0 0 0
X 1 76
A 841 4 0 0 0 6 840 0 3 0 0 0 0 2 0 0 0 0 0 0
A 842 4 0 0 615 6 839 0 841 0 0 0 0 1 0 0 0 0 0 0
A 843 10 0 0 840 6 837 10 0 0 0 0 0 0 0 0 0 0 0 0
X 1 80
A 844 10 0 0 843 6 837 13 0 0 0 0 0 0 0 0 0 0 0 0
X 1 82
A 845 10 0 0 844 6 837 16 0 0 0 0 0 0 0 0 0 0 0 0
X 1 84
A 846 4 0 0 244 6 845 0 3 0 0 0 0 2 0 0 0 0 0 0
A 847 4 0 0 798 6 844 0 846 0 0 0 0 1 0 0 0 0 0 0
A 848 10 0 0 845 6 837 19 0 0 0 0 0 0 0 0 0 0 0 0
X 1 88
A 849 10 0 0 848 6 837 22 0 0 0 0 0 0 0 0 0 0 0 0
X 1 90
A 850 1 0 1 311 458 1189 0 0 0 0 0 0 0 0 0 0 0 0 0
A 851 10 0 0 0 6 850 1 0 0 0 0 0 0 0 0 0 0 0 0
X 1 13
A 852 10 0 0 851 6 850 4 0 0 0 0 0 0 0 0 0 0 0 0
X 1 74
A 853 10 0 0 852 6 850 7 0 0 0 0 0 0 0 0 0 0 0 0
X 1 76
A 854 4 0 0 273 6 853 0 3 0 0 0 0 2 0 0 0 0 0 0
A 855 4 0 0 398 6 852 0 854 0 0 0 0 1 0 0 0 0 0 0
A 856 10 0 0 853 6 850 10 0 0 0 0 0 0 0 0 0 0 0 0
X 1 80
A 857 10 0 0 856 6 850 13 0 0 0 0 0 0 0 0 0 0 0 0
X 1 82
A 858 10 0 0 857 6 850 16 0 0 0 0 0 0 0 0 0 0 0 0
X 1 84
A 859 4 0 0 524 6 858 0 3 0 0 0 0 2 0 0 0 0 0 0
A 860 4 0 0 584 6 857 0 859 0 0 0 0 1 0 0 0 0 0 0
A 861 10 0 0 858 6 850 19 0 0 0 0 0 0 0 0 0 0 0 0
X 1 88
A 862 10 0 0 861 6 850 22 0 0 0 0 0 0 0 0 0 0 0 0
X 1 90
A 863 1 0 1 756 464 1193 0 0 0 0 0 0 0 0 0 0 0 0 0
A 864 10 0 0 367 6 863 1 0 0 0 0 0 0 0 0 0 0 0 0
X 1 13
A 865 10 0 0 864 6 863 4 0 0 0 0 0 0 0 0 0 0 0 0
X 1 74
A 866 10 0 0 865 6 863 7 0 0 0 0 0 0 0 0 0 0 0 0
X 1 76
A 867 4 0 0 428 6 866 0 3 0 0 0 0 2 0 0 0 0 0 0
A 868 4 0 0 837 6 865 0 867 0 0 0 0 1 0 0 0 0 0 0
A 869 10 0 0 866 6 863 10 0 0 0 0 0 0 0 0 0 0 0 0
X 1 80
A 870 10 0 0 869 6 863 13 0 0 0 0 0 0 0 0 0 0 0 0
X 1 82
A 871 10 0 0 870 6 863 16 0 0 0 0 0 0 0 0 0 0 0 0
X 1 84
A 872 4 0 0 192 6 871 0 3 0 0 0 0 2 0 0 0 0 0 0
A 873 4 0 0 0 6 870 0 872 0 0 0 0 1 0 0 0 0 0 0
A 874 10 0 0 871 6 863 19 0 0 0 0 0 0 0 0 0 0 0 0
X 1 88
A 875 10 0 0 874 6 863 22 0 0 0 0 0 0 0 0 0 0 0 0
X 1 90
A 876 1 0 3 662 470 1197 0 0 0 0 0 0 0 0 0 0 0 0 0
A 877 10 0 0 0 6 876 1 0 0 0 0 0 0 0 0 0 0 0 0
X 1 13
A 878 10 0 0 877 6 876 4 0 0 0 0 0 0 0 0 0 0 0 0
X 1 74
A 879 10 0 0 878 6 876 7 0 0 0 0 0 0 0 0 0 0 0 0
X 1 76
A 880 4 0 0 0 6 879 0 3 0 0 0 0 2 0 0 0 0 0 0
A 881 4 0 0 33 6 878 0 880 0 0 0 0 1 0 0 0 0 0 0
A 882 10 0 0 879 6 876 10 0 0 0 0 0 0 0 0 0 0 0 0
X 1 80
A 883 10 0 0 882 6 876 22 0 0 0 0 0 0 0 0 0 0 0 0
X 1 90
A 884 1 0 0 82 6 1212 0 0 0 0 0 0 0 0 0 0 0 0 0
A 885 1 0 0 876 6 1203 0 0 0 0 0 0 0 0 0 0 0 0 0
A 886 1 0 0 709 6 1210 0 0 0 0 0 0 0 0 0 0 0 0 0
A 887 1 0 0 76 6 1211 0 0 0 0 0 0 0 0 0 0 0 0 0
A 888 1 0 0 576 6 1215 0 0 0 0 0 0 0 0 0 0 0 0 0
A 889 1 0 0 65 6 1205 0 0 0 0 0 0 0 0 0 0 0 0 0
A 890 1 0 0 84 6 1213 0 0 0 0 0 0 0 0 0 0 0 0 0
A 891 1 0 0 80 6 1214 0 0 0 0 0 0 0 0 0 0 0 0 0
A 892 1 0 1 72 482 1216 0 0 0 0 0 0 0 0 0 0 0 0 0
A 893 10 0 0 401 6 892 1 0 0 0 0 0 0 0 0 0 0 0 0
X 1 13
A 894 10 0 0 893 6 892 4 0 0 0 0 0 0 0 0 0 0 0 0
X 1 74
A 895 10 0 0 894 6 892 7 0 0 0 0 0 0 0 0 0 0 0 0
X 1 76
A 896 4 0 0 0 6 895 0 3 0 0 0 0 2 0 0 0 0 0 0
A 897 4 0 0 745 6 894 0 896 0 0 0 0 1 0 0 0 0 0 0
A 898 10 0 0 895 6 892 10 0 0 0 0 0 0 0 0 0 0 0 0
X 1 80
A 899 10 0 0 898 6 892 13 0 0 0 0 0 0 0 0 0 0 0 0
X 1 82
A 900 10 0 0 899 6 892 16 0 0 0 0 0 0 0 0 0 0 0 0
X 1 84
A 901 4 0 0 380 6 900 0 3 0 0 0 0 2 0 0 0 0 0 0
A 902 4 0 0 675 6 899 0 901 0 0 0 0 1 0 0 0 0 0 0
A 903 10 0 0 900 6 892 19 0 0 0 0 0 0 0 0 0 0 0 0
X 1 88
A 904 10 0 0 903 6 892 22 0 0 0 0 0 0 0 0 0 0 0 0
X 1 90
A 905 1 0 1 0 488 1220 0 0 0 0 0 0 0 0 0 0 0 0 0
A 906 10 0 0 414 6 905 1 0 0 0 0 0 0 0 0 0 0 0 0
X 1 13
A 907 10 0 0 906 6 905 4 0 0 0 0 0 0 0 0 0 0 0 0
X 1 74
A 908 10 0 0 907 6 905 7 0 0 0 0 0 0 0 0 0 0 0 0
X 1 76
A 909 4 0 0 0 6 908 0 3 0 0 0 0 2 0 0 0 0 0 0
A 910 4 0 0 772 6 907 0 909 0 0 0 0 1 0 0 0 0 0 0
A 911 10 0 0 908 6 905 10 0 0 0 0 0 0 0 0 0 0 0 0
X 1 80
A 912 10 0 0 911 6 905 13 0 0 0 0 0 0 0 0 0 0 0 0
X 1 82
A 913 10 0 0 912 6 905 16 0 0 0 0 0 0 0 0 0 0 0 0
X 1 84
A 914 4 0 0 485 6 913 0 3 0 0 0 0 2 0 0 0 0 0 0
A 915 4 0 0 737 6 912 0 914 0 0 0 0 1 0 0 0 0 0 0
A 916 10 0 0 913 6 905 19 0 0 0 0 0 0 0 0 0 0 0 0
X 1 88
A 917 10 0 0 916 6 905 22 0 0 0 0 0 0 0 0 0 0 0 0
X 1 90
A 918 1 0 0 653 6 1235 0 0 0 0 0 0 0 0 0 0 0 0 0
A 919 1 0 0 529 6 1226 0 0 0 0 0 0 0 0 0 0 0 0 0
A 920 1 0 0 105 6 1233 0 0 0 0 0 0 0 0 0 0 0 0 0
A 921 1 0 0 0 6 1234 0 0 0 0 0 0 0 0 0 0 0 0 0
A 922 1 0 0 897 6 1238 0 0 0 0 0 0 0 0 0 0 0 0 0
A 923 1 0 0 54 6 1228 0 0 0 0 0 0 0 0 0 0 0 0 0
A 924 1 0 0 133 6 1236 0 0 0 0 0 0 0 0 0 0 0 0 0
A 925 1 0 0 304 6 1237 0 0 0 0 0 0 0 0 0 0 0 0 0
A 926 1 0 1 896 500 1239 0 0 0 0 0 0 0 0 0 0 0 0 0
A 927 10 0 0 286 6 926 1 0 0 0 0 0 0 0 0 0 0 0 0
X 1 13
A 928 10 0 0 927 6 926 4 0 0 0 0 0 0 0 0 0 0 0 0
X 1 74
A 929 10 0 0 928 6 926 7 0 0 0 0 0 0 0 0 0 0 0 0
X 1 76
A 930 4 0 0 0 6 929 0 3 0 0 0 0 2 0 0 0 0 0 0
A 931 4 0 0 0 6 928 0 930 0 0 0 0 1 0 0 0 0 0 0
A 932 10 0 0 929 6 926 10 0 0 0 0 0 0 0 0 0 0 0 0
X 1 80
A 933 10 0 0 932 6 926 13 0 0 0 0 0 0 0 0 0 0 0 0
X 1 82
A 934 10 0 0 933 6 926 16 0 0 0 0 0 0 0 0 0 0 0 0
X 1 84
A 935 4 0 0 902 6 934 0 3 0 0 0 0 2 0 0 0 0 0 0
A 936 4 0 0 58 6 933 0 935 0 0 0 0 1 0 0 0 0 0 0
A 937 10 0 0 934 6 926 19 0 0 0 0 0 0 0 0 0 0 0 0
X 1 88
A 938 10 0 0 937 6 926 22 0 0 0 0 0 0 0 0 0 0 0 0
X 1 90
A 939 1 0 1 0 506 1243 0 0 0 0 0 0 0 0 0 0 0 0 0
A 940 10 0 0 670 6 939 1 0 0 0 0 0 0 0 0 0 0 0 0
X 1 13
A 941 10 0 0 940 6 939 4 0 0 0 0 0 0 0 0 0 0 0 0
X 1 74
A 942 10 0 0 941 6 939 7 0 0 0 0 0 0 0 0 0 0 0 0
X 1 76
A 943 4 0 0 0 6 942 0 3 0 0 0 0 2 0 0 0 0 0 0
A 944 4 0 0 116 6 941 0 943 0 0 0 0 1 0 0 0 0 0 0
A 945 10 0 0 942 6 939 10 0 0 0 0 0 0 0 0 0 0 0 0
X 1 80
A 946 10 0 0 945 6 939 13 0 0 0 0 0 0 0 0 0 0 0 0
X 1 82
A 947 10 0 0 946 6 939 16 0 0 0 0 0 0 0 0 0 0 0 0
X 1 84
A 948 4 0 0 0 6 947 0 3 0 0 0 0 2 0 0 0 0 0 0
A 949 4 0 0 0 6 946 0 948 0 0 0 0 1 0 0 0 0 0 0
A 950 10 0 0 947 6 939 19 0 0 0 0 0 0 0 0 0 0 0 0
X 1 88
A 951 10 0 0 950 6 939 22 0 0 0 0 0 0 0 0 0 0 0 0
X 1 90
A 952 1 0 0 679 6 1261 0 0 0 0 0 0 0 0 0 0 0 0 0
A 953 1 0 0 0 6 1250 0 0 0 0 0 0 0 0 0 0 0 0 0
A 954 1 0 0 0 6 1257 0 0 0 0 0 0 0 0 0 0 0 0 0
A 955 1 0 0 0 6 1252 0 0 0 0 0 0 0 0 0 0 0 0 0
A 956 1 0 0 0 6 1258 0 0 0 0 0 0 0 0 0 0 0 0 0
A 957 1 0 0 860 6 1259 0 0 0 0 0 0 0 0 0 0 0 0 0
A 958 1 0 0 0 6 1260 0 0 0 0 0 0 0 0 0 0 0 0 0
A 959 1 0 1 0 518 1262 0 0 0 0 0 0 0 0 0 0 0 0 0
A 960 10 0 0 667 6 959 1 0 0 0 0 0 0 0 0 0 0 0 0
X 1 13
A 961 10 0 0 960 6 959 4 0 0 0 0 0 0 0 0 0 0 0 0
X 1 74
A 962 10 0 0 961 6 959 7 0 0 0 0 0 0 0 0 0 0 0 0
X 1 76
A 963 4 0 0 376 6 962 0 3 0 0 0 0 2 0 0 0 0 0 0
A 964 4 0 0 688 6 961 0 963 0 0 0 0 1 0 0 0 0 0 0
A 965 10 0 0 962 6 959 10 0 0 0 0 0 0 0 0 0 0 0 0
X 1 80
A 966 10 0 0 965 6 959 13 0 0 0 0 0 0 0 0 0 0 0 0
X 1 82
A 967 10 0 0 966 6 959 16 0 0 0 0 0 0 0 0 0 0 0 0
X 1 84
A 968 4 0 0 129 6 967 0 3 0 0 0 0 2 0 0 0 0 0 0
A 969 4 0 0 549 6 966 0 968 0 0 0 0 1 0 0 0 0 0 0
A 970 10 0 0 967 6 959 19 0 0 0 0 0 0 0 0 0 0 0 0
X 1 88
A 971 10 0 0 970 6 959 22 0 0 0 0 0 0 0 0 0 0 0 0
X 1 90
A 972 1 0 1 836 524 1266 0 0 0 0 0 0 0 0 0 0 0 0 0
A 973 10 0 0 0 6 972 1 0 0 0 0 0 0 0 0 0 0 0 0
X 1 13
A 974 10 0 0 973 6 972 4 0 0 0 0 0 0 0 0 0 0 0 0
X 1 74
A 975 10 0 0 974 6 972 7 0 0 0 0 0 0 0 0 0 0 0 0
X 1 76
A 976 4 0 0 0 6 975 0 3 0 0 0 0 2 0 0 0 0 0 0
A 977 4 0 0 682 6 974 0 976 0 0 0 0 1 0 0 0 0 0 0
A 978 10 0 0 975 6 972 10 0 0 0 0 0 0 0 0 0 0 0 0
X 1 80
A 979 10 0 0 978 6 972 13 0 0 0 0 0 0 0 0 0 0 0 0
X 1 82
A 980 10 0 0 979 6 972 16 0 0 0 0 0 0 0 0 0 0 0 0
X 1 84
A 981 4 0 0 0 6 980 0 3 0 0 0 0 2 0 0 0 0 0 0
A 982 4 0 0 872 6 979 0 981 0 0 0 0 1 0 0 0 0 0 0
A 983 10 0 0 980 6 972 19 0 0 0 0 0 0 0 0 0 0 0 0
X 1 88
A 984 10 0 0 983 6 972 22 0 0 0 0 0 0 0 0 0 0 0 0
X 1 90
A 985 1 0 0 680 6 1284 0 0 0 0 0 0 0 0 0 0 0 0 0
A 986 1 0 0 146 6 1275 0 0 0 0 0 0 0 0 0 0 0 0 0
A 987 1 0 0 338 6 1280 0 0 0 0 0 0 0 0 0 0 0 0 0
A 988 1 0 0 454 6 1281 0 0 0 0 0 0 0 0 0 0 0 0 0
A 989 1 0 0 140 6 1273 0 0 0 0 0 0 0 0 0 0 0 0 0
A 990 1 0 0 700 6 1282 0 0 0 0 0 0 0 0 0 0 0 0 0
A 991 1 0 0 265 6 1283 0 0 0 0 0 0 0 0 0 0 0 0 0
A 992 1 0 1 924 536 1285 0 0 0 0 0 0 0 0 0 0 0 0 0
A 993 10 0 0 121 6 992 1 0 0 0 0 0 0 0 0 0 0 0 0
X 1 13
A 994 10 0 0 993 6 992 4 0 0 0 0 0 0 0 0 0 0 0 0
X 1 74
A 995 10 0 0 994 6 992 7 0 0 0 0 0 0 0 0 0 0 0 0
X 1 76
A 996 4 0 0 317 6 995 0 3 0 0 0 0 2 0 0 0 0 0 0
A 997 4 0 0 151 6 994 0 996 0 0 0 0 1 0 0 0 0 0 0
A 998 10 0 0 995 6 992 10 0 0 0 0 0 0 0 0 0 0 0 0
X 1 80
A 999 10 0 0 998 6 992 13 0 0 0 0 0 0 0 0 0 0 0 0
X 1 82
A 1000 10 0 0 999 6 992 16 0 0 0 0 0 0 0 0 0 0 0 0
X 1 84
A 1001 4 0 0 578 6 1000 0 3 0 0 0 0 2 0 0 0 0 0 0
A 1002 4 0 0 0 6 999 0 1001 0 0 0 0 1 0 0 0 0 0 0
A 1003 10 0 0 1000 6 992 19 0 0 0 0 0 0 0 0 0 0 0 0
X 1 88
A 1004 10 0 0 1003 6 992 22 0 0 0 0 0 0 0 0 0 0 0 0
X 1 90
A 1005 1 0 1 66 542 1289 0 0 0 0 0 0 0 0 0 0 0 0 0
A 1006 10 0 0 0 6 1005 1 0 0 0 0 0 0 0 0 0 0 0 0
X 1 13
A 1007 10 0 0 1006 6 1005 4 0 0 0 0 0 0 0 0 0 0 0 0
X 1 74
A 1008 10 0 0 1007 6 1005 7 0 0 0 0 0 0 0 0 0 0 0 0
X 1 76
A 1009 4 0 0 0 6 1008 0 3 0 0 0 0 2 0 0 0 0 0 0
A 1010 4 0 0 231 6 1007 0 1009 0 0 0 0 1 0 0 0 0 0 0
A 1011 10 0 0 1008 6 1005 10 0 0 0 0 0 0 0 0 0 0 0 0
X 1 80
A 1012 10 0 0 1011 6 1005 13 0 0 0 0 0 0 0 0 0 0 0 0
X 1 82
A 1013 10 0 0 1012 6 1005 16 0 0 0 0 0 0 0 0 0 0 0 0
X 1 84
A 1014 4 0 0 591 6 1013 0 3 0 0 0 0 2 0 0 0 0 0 0
A 1015 4 0 0 0 6 1012 0 1014 0 0 0 0 1 0 0 0 0 0 0
A 1016 10 0 0 1013 6 1005 19 0 0 0 0 0 0 0 0 0 0 0 0
X 1 88
A 1017 10 0 0 1016 6 1005 22 0 0 0 0 0 0 0 0 0 0 0 0
X 1 90
A 1018 1 0 0 850 6 1307 0 0 0 0 0 0 0 0 0 0 0 0 0
A 1019 1 0 0 0 6 1297 0 0 0 0 0 0 0 0 0 0 0 0 0
A 1020 1 0 0 868 6 1303 0 0 0 0 0 0 0 0 0 0 0 0 0
A 1021 1 0 0 725 6 1298 0 0 0 0 0 0 0 0 0 0 0 0 0
A 1022 1 0 0 579 6 1304 0 0 0 0 0 0 0 0 0 0 0 0 0
A 1023 1 0 0 159 6 1305 0 0 0 0 0 0 0 0 0 0 0 0 0
A 1024 1 0 0 724 6 1306 0 0 0 0 0 0 0 0 0 0 0 0 0
A 1025 1 0 1 0 554 1308 0 0 0 0 0 0 0 0 0 0 0 0 0
A 1026 10 0 0 0 6 1025 1 0 0 0 0 0 0 0 0 0 0 0 0
X 1 13
A 1027 10 0 0 1026 6 1025 4 0 0 0 0 0 0 0 0 0 0 0 0
X 1 74
A 1028 10 0 0 1027 6 1025 7 0 0 0 0 0 0 0 0 0 0 0 0
X 1 76
A 1029 4 0 0 544 6 1028 0 3 0 0 0 0 2 0 0 0 0 0 0
A 1030 4 0 0 59 6 1027 0 1029 0 0 0 0 1 0 0 0 0 0 0
A 1031 10 0 0 1028 6 1025 10 0 0 0 0 0 0 0 0 0 0 0 0
X 1 80
A 1032 10 0 0 1031 6 1025 13 0 0 0 0 0 0 0 0 0 0 0 0
X 1 82
A 1033 10 0 0 1032 6 1025 16 0 0 0 0 0 0 0 0 0 0 0 0
X 1 84
A 1034 4 0 0 969 6 1033 0 3 0 0 0 0 2 0 0 0 0 0 0
A 1035 4 0 0 0 6 1032 0 1034 0 0 0 0 1 0 0 0 0 0 0
A 1036 10 0 0 1033 6 1025 19 0 0 0 0 0 0 0 0 0 0 0 0
X 1 88
A 1037 10 0 0 1036 6 1025 22 0 0 0 0 0 0 0 0 0 0 0 0
X 1 90
A 1038 1 0 1 914 560 1312 0 0 0 0 0 0 0 0 0 0 0 0 0
A 1039 10 0 0 0 6 1038 1 0 0 0 0 0 0 0 0 0 0 0 0
X 1 13
A 1040 10 0 0 1039 6 1038 4 0 0 0 0 0 0 0 0 0 0 0 0
X 1 74
A 1041 10 0 0 1040 6 1038 7 0 0 0 0 0 0 0 0 0 0 0 0
X 1 76
A 1042 4 0 0 557 6 1041 0 3 0 0 0 0 2 0 0 0 0 0 0
A 1043 4 0 0 0 6 1040 0 1042 0 0 0 0 1 0 0 0 0 0 0
A 1044 10 0 0 1041 6 1038 10 0 0 0 0 0 0 0 0 0 0 0 0
X 1 80
A 1045 10 0 0 1044 6 1038 13 0 0 0 0 0 0 0 0 0 0 0 0
X 1 82
A 1046 10 0 0 1045 6 1038 16 0 0 0 0 0 0 0 0 0 0 0 0
X 1 84
A 1047 4 0 0 562 6 1046 0 3 0 0 0 0 2 0 0 0 0 0 0
A 1048 4 0 0 141 6 1045 0 1047 0 0 0 0 1 0 0 0 0 0 0
A 1049 10 0 0 1046 6 1038 19 0 0 0 0 0 0 0 0 0 0 0 0
X 1 88
A 1050 10 0 0 1049 6 1038 22 0 0 0 0 0 0 0 0 0 0 0 0
X 1 90
A 1051 1 0 0 365 6 1330 0 0 0 0 0 0 0 0 0 0 0 0 0
A 1052 1 0 0 167 6 1321 0 0 0 0 0 0 0 0 0 0 0 0 0
A 1053 1 0 0 0 6 1326 0 0 0 0 0 0 0 0 0 0 0 0 0
A 1054 1 0 0 0 6 1327 0 0 0 0 0 0 0 0 0 0 0 0 0
A 1055 1 0 0 324 6 1320 0 0 0 0 0 0 0 0 0 0 0 0 0
A 1056 1 0 0 964 6 1328 0 0 0 0 0 0 0 0 0 0 0 0 0
A 1057 1 0 0 972 6 1329 0 0 0 0 0 0 0 0 0 0 0 0 0
A 1058 1 0 1 0 572 1331 0 0 0 0 0 0 0 0 0 0 0 0 0
A 1059 10 0 0 0 6 1058 1 0 0 0 0 0 0 0 0 0 0 0 0
X 1 13
A 1060 10 0 0 1059 6 1058 4 0 0 0 0 0 0 0 0 0 0 0 0
X 1 74
A 1061 10 0 0 1060 6 1058 7 0 0 0 0 0 0 0 0 0 0 0 0
X 1 76
A 1062 4 0 0 654 6 1061 0 3 0 0 0 0 2 0 0 0 0 0 0
A 1063 4 0 0 0 6 1060 0 1062 0 0 0 0 1 0 0 0 0 0 0
A 1064 10 0 0 1061 6 1058 10 0 0 0 0 0 0 0 0 0 0 0 0
X 1 80
A 1065 10 0 0 1064 6 1058 13 0 0 0 0 0 0 0 0 0 0 0 0
X 1 82
A 1066 10 0 0 1065 6 1058 16 0 0 0 0 0 0 0 0 0 0 0 0
X 1 84
A 1067 4 0 0 0 6 1066 0 3 0 0 0 0 2 0 0 0 0 0 0
A 1068 4 0 0 0 6 1065 0 1067 0 0 0 0 1 0 0 0 0 0 0
A 1069 10 0 0 1066 6 1058 19 0 0 0 0 0 0 0 0 0 0 0 0
X 1 88
A 1070 10 0 0 1069 6 1058 22 0 0 0 0 0 0 0 0 0 0 0 0
X 1 90
A 1071 1 0 1 180 578 1335 0 0 0 0 0 0 0 0 0 0 0 0 0
A 1072 10 0 0 0 6 1071 1 0 0 0 0 0 0 0 0 0 0 0 0
X 1 13
A 1073 10 0 0 1072 6 1071 4 0 0 0 0 0 0 0 0 0 0 0 0
X 1 74
A 1074 10 0 0 1073 6 1071 7 0 0 0 0 0 0 0 0 0 0 0 0
X 1 76
A 1075 4 0 0 0 6 1074 0 3 0 0 0 0 2 0 0 0 0 0 0
A 1076 4 0 0 0 6 1073 0 1075 0 0 0 0 1 0 0 0 0 0 0
A 1077 10 0 0 1074 6 1071 10 0 0 0 0 0 0 0 0 0 0 0 0
X 1 80
A 1078 10 0 0 1077 6 1071 13 0 0 0 0 0 0 0 0 0 0 0 0
X 1 82
A 1079 10 0 0 1078 6 1071 16 0 0 0 0 0 0 0 0 0 0 0 0
X 1 84
A 1080 4 0 0 360 6 1079 0 3 0 0 0 0 2 0 0 0 0 0 0
A 1081 4 0 0 0 6 1078 0 1080 0 0 0 0 1 0 0 0 0 0 0
A 1082 10 0 0 1079 6 1071 19 0 0 0 0 0 0 0 0 0 0 0 0
X 1 88
A 1083 10 0 0 1082 6 1071 22 0 0 0 0 0 0 0 0 0 0 0 0
X 1 90
A 1084 1 0 0 776 6 1349 0 0 0 0 0 0 0 0 0 0 0 0 0
A 1085 1 0 0 849 6 1342 0 0 0 0 0 0 0 0 0 0 0 0 0
A 1086 1 0 0 188 6 1347 0 0 0 0 0 0 0 0 0 0 0 0 0
A 1087 1 0 0 190 6 1348 0 0 0 0 0 0 0 0 0 0 0 0 0
A 1088 1 0 1 264 587 1350 0 0 0 0 0 0 0 0 0 0 0 0 0
A 1089 10 0 0 550 6 1088 1 0 0 0 0 0 0 0 0 0 0 0 0
X 1 13
A 1090 10 0 0 1089 6 1088 4 0 0 0 0 0 0 0 0 0 0 0 0
X 1 74
A 1091 10 0 0 1090 6 1088 7 0 0 0 0 0 0 0 0 0 0 0 0
X 1 76
A 1092 4 0 0 86 6 1091 0 3 0 0 0 0 2 0 0 0 0 0 0
A 1093 4 0 0 692 6 1090 0 1092 0 0 0 0 1 0 0 0 0 0 0
A 1094 10 0 0 1091 6 1088 10 0 0 0 0 0 0 0 0 0 0 0 0
X 1 80
A 1095 10 0 0 1094 6 1088 13 0 0 0 0 0 0 0 0 0 0 0 0
X 1 82
A 1096 10 0 0 1095 6 1088 16 0 0 0 0 0 0 0 0 0 0 0 0
X 1 84
A 1097 4 0 0 0 6 1096 0 3 0 0 0 0 2 0 0 0 0 0 0
A 1098 4 0 0 0 6 1095 0 1097 0 0 0 0 1 0 0 0 0 0 0
A 1099 10 0 0 1096 6 1088 19 0 0 0 0 0 0 0 0 0 0 0 0
X 1 88
A 1100 10 0 0 1099 6 1088 22 0 0 0 0 0 0 0 0 0 0 0 0
X 1 90
A 1101 1 0 1 953 593 1354 0 0 0 0 0 0 0 0 0 0 0 0 0
A 1102 10 0 0 0 6 1101 1 0 0 0 0 0 0 0 0 0 0 0 0
X 1 13
A 1103 10 0 0 1102 6 1101 4 0 0 0 0 0 0 0 0 0 0 0 0
X 1 74
A 1104 10 0 0 1103 6 1101 7 0 0 0 0 0 0 0 0 0 0 0 0
X 1 76
A 1105 4 0 0 0 6 1104 0 3 0 0 0 0 2 0 0 0 0 0 0
A 1106 4 0 0 23 6 1103 0 1105 0 0 0 0 1 0 0 0 0 0 0
A 1107 10 0 0 1104 6 1101 10 0 0 0 0 0 0 0 0 0 0 0 0
X 1 80
A 1108 10 0 0 1107 6 1101 13 0 0 0 0 0 0 0 0 0 0 0 0
X 1 82
A 1109 10 0 0 1108 6 1101 16 0 0 0 0 0 0 0 0 0 0 0 0
X 1 84
A 1110 4 0 0 67 6 1109 0 3 0 0 0 0 2 0 0 0 0 0 0
A 1111 4 0 0 0 6 1108 0 1110 0 0 0 0 1 0 0 0 0 0 0
A 1112 10 0 0 1109 6 1101 19 0 0 0 0 0 0 0 0 0 0 0 0
X 1 88
A 1113 10 0 0 1112 6 1101 22 0 0 0 0 0 0 0 0 0 0 0 0
X 1 90
A 1114 1 0 1 272 599 1372 0 0 0 0 0 0 0 0 0 0 0 0 0
A 1115 10 0 0 0 6 1114 1 0 0 0 0 0 0 0 0 0 0 0 0
X 1 13
A 1116 10 0 0 1115 6 1114 4 0 0 0 0 0 0 0 0 0 0 0 0
X 1 74
A 1117 10 0 0 1116 6 1114 7 0 0 0 0 0 0 0 0 0 0 0 0
X 1 76
A 1118 4 0 0 888 6 1117 0 3 0 0 0 0 2 0 0 0 0 0 0
A 1119 4 0 0 0 6 1116 0 1118 0 0 0 0 1 0 0 0 0 0 0
A 1120 10 0 0 1117 6 1114 10 0 0 0 0 0 0 0 0 0 0 0 0
X 1 80
A 1121 10 0 0 1120 6 1114 13 0 0 0 0 0 0 0 0 0 0 0 0
X 1 82
A 1122 10 0 0 1121 6 1114 16 0 0 0 0 0 0 0 0 0 0 0 0
X 1 84
A 1123 4 0 0 46 6 1122 0 3 0 0 0 0 2 0 0 0 0 0 0
A 1124 4 0 0 394 6 1121 0 1123 0 0 0 0 1 0 0 0 0 0 0
A 1125 10 0 0 1122 6 1114 19 0 0 0 0 0 0 0 0 0 0 0 0
X 1 88
A 1126 10 0 0 1125 6 1114 22 0 0 0 0 0 0 0 0 0 0 0 0
X 1 90
A 1127 1 0 1 312 605 1376 0 0 0 0 0 0 0 0 0 0 0 0 0
A 1128 10 0 0 20 6 1127 1 0 0 0 0 0 0 0 0 0 0 0 0
X 1 13
A 1129 10 0 0 1128 6 1127 4 0 0 0 0 0 0 0 0 0 0 0 0
X 1 74
A 1130 10 0 0 1129 6 1127 7 0 0 0 0 0 0 0 0 0 0 0 0
X 1 76
A 1131 4 0 0 923 6 1130 0 3 0 0 0 0 2 0 0 0 0 0 0
A 1132 4 0 0 989 6 1129 0 1131 0 0 0 0 1 0 0 0 0 0 0
A 1133 10 0 0 1130 6 1127 10 0 0 0 0 0 0 0 0 0 0 0 0
X 1 80
A 1134 10 0 0 1133 6 1127 13 0 0 0 0 0 0 0 0 0 0 0 0
X 1 82
A 1135 10 0 0 1134 6 1127 16 0 0 0 0 0 0 0 0 0 0 0 0
X 1 84
A 1136 4 0 0 920 6 1135 0 3 0 0 0 0 2 0 0 0 0 0 0
A 1137 4 0 0 910 6 1134 0 1136 0 0 0 0 1 0 0 0 0 0 0
A 1138 10 0 0 1135 6 1127 19 0 0 0 0 0 0 0 0 0 0 0 0
X 1 88
A 1139 10 0 0 1138 6 1127 22 0 0 0 0 0 0 0 0 0 0 0 0
X 1 90
A 1140 1 0 1 1063 611 1380 0 0 0 0 0 0 0 0 0 0 0 0 0
A 1141 10 0 0 0 6 1140 1 0 0 0 0 0 0 0 0 0 0 0 0
X 1 13
A 1142 10 0 0 1141 6 1140 4 0 0 0 0 0 0 0 0 0 0 0 0
X 1 74
A 1143 10 0 0 1142 6 1140 7 0 0 0 0 0 0 0 0 0 0 0 0
X 1 76
A 1144 4 0 0 0 6 1143 0 3 0 0 0 0 2 0 0 0 0 0 0
A 1145 4 0 0 502 6 1142 0 1144 0 0 0 0 1 0 0 0 0 0 0
A 1146 10 0 0 1143 6 1140 10 0 0 0 0 0 0 0 0 0 0 0 0
X 1 80
A 1147 10 0 0 1146 6 1140 13 0 0 0 0 0 0 0 0 0 0 0 0
X 1 82
A 1148 10 0 0 1147 6 1140 16 0 0 0 0 0 0 0 0 0 0 0 0
X 1 84
A 1149 4 0 0 0 6 1148 0 3 0 0 0 0 2 0 0 0 0 0 0
A 1150 4 0 0 322 6 1147 0 1149 0 0 0 0 1 0 0 0 0 0 0
A 1151 10 0 0 1148 6 1140 19 0 0 0 0 0 0 0 0 0 0 0 0
X 1 88
A 1152 10 0 0 1151 6 1140 22 0 0 0 0 0 0 0 0 0 0 0 0
X 1 90
A 1153 1 0 1 0 617 1384 0 0 0 0 0 0 0 0 0 0 0 0 0
A 1154 10 0 0 472 6 1153 1 0 0 0 0 0 0 0 0 0 0 0 0
X 1 13
A 1155 10 0 0 1154 6 1153 4 0 0 0 0 0 0 0 0 0 0 0 0
X 1 74
A 1156 10 0 0 1155 6 1153 7 0 0 0 0 0 0 0 0 0 0 0 0
X 1 76
A 1157 4 0 0 717 6 1156 0 3 0 0 0 0 2 0 0 0 0 0 0
A 1158 4 0 0 807 6 1155 0 1157 0 0 0 0 1 0 0 0 0 0 0
A 1159 10 0 0 1156 6 1153 10 0 0 0 0 0 0 0 0 0 0 0 0
X 1 80
A 1160 10 0 0 1159 6 1153 13 0 0 0 0 0 0 0 0 0 0 0 0
X 1 82
A 1161 10 0 0 1160 6 1153 16 0 0 0 0 0 0 0 0 0 0 0 0
X 1 84
A 1162 4 0 0 957 6 1161 0 3 0 0 0 0 2 0 0 0 0 0 0
A 1163 4 0 0 0 6 1160 0 1162 0 0 0 0 1 0 0 0 0 0 0
A 1164 10 0 0 1161 6 1153 19 0 0 0 0 0 0 0 0 0 0 0 0
X 1 88
A 1165 10 0 0 1164 6 1153 22 0 0 0 0 0 0 0 0 0 0 0 0
X 1 90
A 1166 1 0 1 0 623 1388 0 0 0 0 0 0 0 0 0 0 0 0 0
A 1167 10 0 0 49 6 1166 1 0 0 0 0 0 0 0 0 0 0 0 0
X 1 13
A 1168 10 0 0 1167 6 1166 4 0 0 0 0 0 0 0 0 0 0 0 0
X 1 74
A 1169 10 0 0 1168 6 1166 7 0 0 0 0 0 0 0 0 0 0 0 0
X 1 76
A 1170 4 0 0 0 6 1169 0 3 0 0 0 0 2 0 0 0 0 0 0
A 1171 4 0 0 992 6 1168 0 1170 0 0 0 0 1 0 0 0 0 0 0
A 1172 10 0 0 1169 6 1166 10 0 0 0 0 0 0 0 0 0 0 0 0
X 1 80
A 1173 10 0 0 1172 6 1166 13 0 0 0 0 0 0 0 0 0 0 0 0
X 1 82
A 1174 10 0 0 1173 6 1166 16 0 0 0 0 0 0 0 0 0 0 0 0
X 1 84
A 1175 4 0 0 1127 6 1174 0 3 0 0 0 0 2 0 0 0 0 0 0
A 1176 4 0 0 385 6 1173 0 1175 0 0 0 0 1 0 0 0 0 0 0
A 1177 10 0 0 1174 6 1166 19 0 0 0 0 0 0 0 0 0 0 0 0
X 1 88
A 1178 10 0 0 1177 6 1166 22 0 0 0 0 0 0 0 0 0 0 0 0
X 1 90
A 1179 1 0 1 0 629 1392 0 0 0 0 0 0 0 0 0 0 0 0 0
A 1180 10 0 0 78 6 1179 1 0 0 0 0 0 0 0 0 0 0 0 0
X 1 13
A 1181 10 0 0 1180 6 1179 4 0 0 0 0 0 0 0 0 0 0 0 0
X 1 74
A 1182 10 0 0 1181 6 1179 7 0 0 0 0 0 0 0 0 0 0 0 0
X 1 76
A 1183 4 0 0 987 6 1182 0 3 0 0 0 0 2 0 0 0 0 0 0
A 1184 4 0 0 0 6 1181 0 1183 0 0 0 0 1 0 0 0 0 0 0
A 1185 10 0 0 1182 6 1179 10 0 0 0 0 0 0 0 0 0 0 0 0
X 1 80
A 1186 10 0 0 1185 6 1179 13 0 0 0 0 0 0 0 0 0 0 0 0
X 1 82
A 1187 10 0 0 1186 6 1179 16 0 0 0 0 0 0 0 0 0 0 0 0
X 1 84
A 1188 4 0 0 997 6 1187 0 3 0 0 0 0 2 0 0 0 0 0 0
A 1189 4 0 0 0 6 1186 0 1188 0 0 0 0 1 0 0 0 0 0 0
A 1190 10 0 0 1187 6 1179 19 0 0 0 0 0 0 0 0 0 0 0 0
X 1 88
A 1191 10 0 0 1190 6 1179 22 0 0 0 0 0 0 0 0 0 0 0 0
X 1 90
A 1192 1 0 1 943 635 1396 0 0 0 0 0 0 0 0 0 0 0 0 0
A 1193 10 0 0 1097 6 1192 1 0 0 0 0 0 0 0 0 0 0 0 0
X 1 13
A 1194 10 0 0 1193 6 1192 4 0 0 0 0 0 0 0 0 0 0 0 0
X 1 74
A 1195 10 0 0 1194 6 1192 7 0 0 0 0 0 0 0 0 0 0 0 0
X 1 76
A 1196 4 0 0 0 6 1195 0 3 0 0 0 0 2 0 0 0 0 0 0
A 1197 4 0 0 1071 6 1194 0 1196 0 0 0 0 1 0 0 0 0 0 0
A 1198 10 0 0 1195 6 1192 10 0 0 0 0 0 0 0 0 0 0 0 0
X 1 80
A 1199 10 0 0 1198 6 1192 13 0 0 0 0 0 0 0 0 0 0 0 0
X 1 82
A 1200 10 0 0 1199 6 1192 16 0 0 0 0 0 0 0 0 0 0 0 0
X 1 84
A 1201 4 0 0 1021 6 1200 0 3 0 0 0 0 2 0 0 0 0 0 0
A 1202 4 0 0 1165 6 1199 0 1201 0 0 0 0 1 0 0 0 0 0 0
A 1203 10 0 0 1200 6 1192 19 0 0 0 0 0 0 0 0 0 0 0 0
X 1 88
A 1204 10 0 0 1203 6 1192 22 0 0 0 0 0 0 0 0 0 0 0 0
X 1 90
A 1205 1 0 1 0 641 1400 0 0 0 0 0 0 0 0 0 0 0 0 0
A 1206 10 0 0 1110 6 1205 1 0 0 0 0 0 0 0 0 0 0 0 0
X 1 13
A 1207 10 0 0 1206 6 1205 4 0 0 0 0 0 0 0 0 0 0 0 0
X 1 74
A 1208 10 0 0 1207 6 1205 7 0 0 0 0 0 0 0 0 0 0 0 0
X 1 76
A 1209 4 0 0 1024 6 1208 0 3 0 0 0 0 2 0 0 0 0 0 0
A 1210 4 0 0 863 6 1207 0 1209 0 0 0 0 1 0 0 0 0 0 0
A 1211 10 0 0 1208 6 1205 10 0 0 0 0 0 0 0 0 0 0 0 0
X 1 80
A 1212 10 0 0 1211 6 1205 13 0 0 0 0 0 0 0 0 0 0 0 0
X 1 82
A 1213 10 0 0 1212 6 1205 16 0 0 0 0 0 0 0 0 0 0 0 0
X 1 84
A 1214 4 0 0 729 6 1213 0 3 0 0 0 0 2 0 0 0 0 0 0
A 1215 4 0 0 185 6 1212 0 1214 0 0 0 0 1 0 0 0 0 0 0
A 1216 10 0 0 1213 6 1205 19 0 0 0 0 0 0 0 0 0 0 0 0
X 1 88
A 1217 10 0 0 1216 6 1205 22 0 0 0 0 0 0 0 0 0 0 0 0
X 1 90
A 1218 1 0 0 0 6 1416 0 0 0 0 0 0 0 0 0 0 0 0 0
A 1219 1 0 0 833 6 1406 0 0 0 0 0 0 0 0 0 0 0 0 0
A 1220 1 0 0 841 6 1414 0 0 0 0 0 0 0 0 0 0 0 0 0
A 1221 1 0 0 321 6 1415 0 0 0 0 0 0 0 0 0 0 0 0 0
A 1222 1 0 0 846 6 1419 0 0 0 0 0 0 0 0 0 0 0 0 0
A 1223 1 0 0 0 6 1408 0 0 0 0 0 0 0 0 0 0 0 0 0
A 1224 1 0 0 1119 6 1417 0 0 0 0 0 0 0 0 0 0 0 0 0
A 1225 1 0 0 381 6 1418 0 0 0 0 0 0 0 0 0 0 0 0 0
A 1226 1 0 1 1111 653 1420 0 0 0 0 0 0 0 0 0 0 0 0 0
A 1227 10 0 0 1131 6 1226 1 0 0 0 0 0 0 0 0 0 0 0 0
X 1 13
A 1228 10 0 0 1227 6 1226 4 0 0 0 0 0 0 0 0 0 0 0 0
X 1 74
A 1229 10 0 0 1228 6 1226 7 0 0 0 0 0 0 0 0 0 0 0 0
X 1 76
A 1230 4 0 0 1054 6 1229 0 3 0 0 0 0 2 0 0 0 0 0 0
A 1231 4 0 0 1037 6 1228 0 1230 0 0 0 0 1 0 0 0 0 0 0
A 1232 10 0 0 1229 6 1226 10 0 0 0 0 0 0 0 0 0 0 0 0
X 1 80
A 1233 10 0 0 1232 6 1226 13 0 0 0 0 0 0 0 0 0 0 0 0
X 1 82
A 1234 10 0 0 1233 6 1226 16 0 0 0 0 0 0 0 0 0 0 0 0
X 1 84
A 1235 4 0 0 750 6 1234 0 3 0 0 0 0 2 0 0 0 0 0 0
A 1236 4 0 0 1085 6 1233 0 1235 0 0 0 0 1 0 0 0 0 0 0
A 1237 10 0 0 1234 6 1226 19 0 0 0 0 0 0 0 0 0 0 0 0
X 1 88
A 1238 10 0 0 1237 6 1226 22 0 0 0 0 0 0 0 0 0 0 0 0
X 1 90
A 1239 1 0 1 79 659 1424 0 0 0 0 0 0 0 0 0 0 0 0 0
A 1240 10 0 0 1144 6 1239 1 0 0 0 0 0 0 0 0 0 0 0 0
X 1 13
A 1241 10 0 0 1240 6 1239 4 0 0 0 0 0 0 0 0 0 0 0 0
X 1 74
A 1242 10 0 0 1241 6 1239 7 0 0 0 0 0 0 0 0 0 0 0 0
X 1 76
A 1243 4 0 0 175 6 1242 0 3 0 0 0 0 2 0 0 0 0 0 0
A 1244 4 0 0 0 6 1241 0 1243 0 0 0 0 1 0 0 0 0 0 0
A 1245 10 0 0 1242 6 1239 10 0 0 0 0 0 0 0 0 0 0 0 0
X 1 80
A 1246 10 0 0 1245 6 1239 13 0 0 0 0 0 0 0 0 0 0 0 0
X 1 82
A 1247 10 0 0 1246 6 1239 16 0 0 0 0 0 0 0 0 0 0 0 0
X 1 84
A 1248 4 0 0 763 6 1247 0 3 0 0 0 0 2 0 0 0 0 0 0
A 1249 4 0 0 795 6 1246 0 1248 0 0 0 0 1 0 0 0 0 0 0
A 1250 10 0 0 1247 6 1239 19 0 0 0 0 0 0 0 0 0 0 0 0
X 1 88
A 1251 10 0 0 1250 6 1239 22 0 0 0 0 0 0 0 0 0 0 0 0
X 1 90
A 1252 1 0 0 867 6 1440 0 0 0 0 0 0 0 0 0 0 0 0 0
A 1253 1 0 0 0 6 1430 0 0 0 0 0 0 0 0 0 0 0 0 0
A 1254 1 0 0 177 6 1438 0 0 0 0 0 0 0 0 0 0 0 0 0
A 1255 1 0 0 571 6 1439 0 0 0 0 0 0 0 0 0 0 0 0 0
A 1256 1 0 0 477 6 1443 0 0 0 0 0 0 0 0 0 0 0 0 0
A 1257 1 0 0 859 6 1432 0 0 0 0 0 0 0 0 0 0 0 0 0
A 1258 1 0 0 347 6 1441 0 0 0 0 0 0 0 0 0 0 0 0 0
A 1259 1 0 0 1215 6 1442 0 0 0 0 0 0 0 0 0 0 0 0 0
A 1260 1 0 1 1188 671 1444 0 0 0 0 0 0 0 0 0 0 0 0 0
A 1261 10 0 0 0 6 1260 1 0 0 0 0 0 0 0 0 0 0 0 0
X 1 13
A 1262 10 0 0 1261 6 1260 4 0 0 0 0 0 0 0 0 0 0 0 0
X 1 74
A 1263 10 0 0 1262 6 1260 7 0 0 0 0 0 0 0 0 0 0 0 0
X 1 76
A 1264 4 0 0 0 6 1263 0 3 0 0 0 0 2 0 0 0 0 0 0
A 1265 4 0 0 1101 6 1262 0 1264 0 0 0 0 1 0 0 0 0 0 0
A 1266 10 0 0 1263 6 1260 10 0 0 0 0 0 0 0 0 0 0 0 0
X 1 80
A 1267 10 0 0 1266 6 1260 13 0 0 0 0 0 0 0 0 0 0 0 0
X 1 82
A 1268 10 0 0 1267 6 1260 16 0 0 0 0 0 0 0 0 0 0 0 0
X 1 84
A 1269 4 0 0 1015 6 1268 0 3 0 0 0 0 2 0 0 0 0 0 0
A 1270 4 0 0 0 6 1267 0 1269 0 0 0 0 1 0 0 0 0 0 0
A 1271 10 0 0 1268 6 1260 19 0 0 0 0 0 0 0 0 0 0 0 0
X 1 88
A 1272 10 0 0 1271 6 1260 22 0 0 0 0 0 0 0 0 0 0 0 0
X 1 90
A 1273 1 0 1 693 677 1448 0 0 0 0 0 0 0 0 0 0 0 0 0
A 1274 10 0 0 986 6 1273 1 0 0 0 0 0 0 0 0 0 0 0 0
X 1 13
A 1275 10 0 0 1274 6 1273 4 0 0 0 0 0 0 0 0 0 0 0 0
X 1 74
A 1276 10 0 0 1275 6 1273 7 0 0 0 0 0 0 0 0 0 0 0 0
X 1 76
A 1277 4 0 0 373 6 1276 0 3 0 0 0 0 2 0 0 0 0 0 0
A 1278 4 0 0 0 6 1275 0 1277 0 0 0 0 1 0 0 0 0 0 0
A 1279 10 0 0 1276 6 1273 10 0 0 0 0 0 0 0 0 0 0 0 0
X 1 80
A 1280 10 0 0 1279 6 1273 13 0 0 0 0 0 0 0 0 0 0 0 0
X 1 82
A 1281 10 0 0 1280 6 1273 16 0 0 0 0 0 0 0 0 0 0 0 0
X 1 84
A 1282 4 0 0 0 6 1281 0 3 0 0 0 0 2 0 0 0 0 0 0
A 1283 4 0 0 1084 6 1280 0 1282 0 0 0 0 1 0 0 0 0 0 0
A 1284 10 0 0 1281 6 1273 19 0 0 0 0 0 0 0 0 0 0 0 0
X 1 88
A 1285 10 0 0 1284 6 1273 22 0 0 0 0 0 0 0 0 0 0 0 0
X 1 90
A 1286 1 0 0 553 6 1463 0 0 0 0 0 0 0 0 0 0 0 0 0
A 1287 1 0 0 205 6 1456 0 0 0 0 0 0 0 0 0 0 0 0 0
A 1288 1 0 0 0 6 1461 0 0 0 0 0 0 0 0 0 0 0 0 0
A 1289 1 0 0 466 6 1462 0 0 0 0 0 0 0 0 0 0 0 0 0
A 1290 1 0 1 28 686 1464 0 0 0 0 0 0 0 0 0 0 0 0 0
A 1291 10 0 0 0 6 1290 1 0 0 0 0 0 0 0 0 0 0 0 0
X 1 13
A 1292 10 0 0 1291 6 1290 4 0 0 0 0 0 0 0 0 0 0 0 0
X 1 74
A 1293 10 0 0 1292 6 1290 7 0 0 0 0 0 0 0 0 0 0 0 0
X 1 76
A 1294 4 0 0 283 6 1293 0 3 0 0 0 0 2 0 0 0 0 0 0
A 1295 4 0 0 743 6 1292 0 1294 0 0 0 0 1 0 0 0 0 0 0
A 1296 10 0 0 1293 6 1290 10 0 0 0 0 0 0 0 0 0 0 0 0
X 1 80
A 1297 10 0 0 1296 6 1290 13 0 0 0 0 0 0 0 0 0 0 0 0
X 1 82
A 1298 10 0 0 1297 6 1290 16 0 0 0 0 0 0 0 0 0 0 0 0
X 1 84
A 1299 4 0 0 0 6 1298 0 3 0 0 0 0 2 0 0 0 0 0 0
A 1300 4 0 0 0 6 1297 0 1299 0 0 0 0 1 0 0 0 0 0 0
A 1301 10 0 0 1298 6 1290 19 0 0 0 0 0 0 0 0 0 0 0 0
X 1 88
A 1302 10 0 0 1301 6 1290 22 0 0 0 0 0 0 0 0 0 0 0 0
X 1 90
A 1303 1 0 1 0 692 1468 0 0 0 0 0 0 0 0 0 0 0 0 0
A 1304 10 0 0 1023 6 1303 1 0 0 0 0 0 0 0 0 0 0 0 0
X 1 13
A 1305 10 0 0 1304 6 1303 4 0 0 0 0 0 0 0 0 0 0 0 0
X 1 74
A 1306 10 0 0 1305 6 1303 7 0 0 0 0 0 0 0 0 0 0 0 0
X 1 76
A 1307 4 0 0 790 6 1306 0 3 0 0 0 0 2 0 0 0 0 0 0
A 1308 4 0 0 919 6 1305 0 1307 0 0 0 0 1 0 0 0 0 0 0
A 1309 10 0 0 1306 6 1303 10 0 0 0 0 0 0 0 0 0 0 0 0
X 1 80
A 1310 10 0 0 1309 6 1303 13 0 0 0 0 0 0 0 0 0 0 0 0
X 1 82
A 1311 10 0 0 1310 6 1303 16 0 0 0 0 0 0 0 0 0 0 0 0
X 1 84
A 1312 4 0 0 0 6 1311 0 3 0 0 0 0 2 0 0 0 0 0 0
A 1313 4 0 0 518 6 1310 0 1312 0 0 0 0 1 0 0 0 0 0 0
A 1314 10 0 0 1311 6 1303 19 0 0 0 0 0 0 0 0 0 0 0 0
X 1 88
A 1315 10 0 0 1314 6 1303 22 0 0 0 0 0 0 0 0 0 0 0 0
X 1 90
A 1316 1 0 0 901 6 1474 0 0 0 0 0 0 0 0 0 0 0 0 0
A 1317 1 0 0 0 6 1457 0 0 0 0 0 0 0 0 0 0 0 0 0
A 1318 1 0 0 0 6 1472 0 0 0 0 0 0 0 0 0 0 0 0 0
A 1319 1 0 0 939 6 1473 0 0 0 0 0 0 0 0 0 0 0 0 0
A 1320 1 0 0 0 6 1486 0 0 0 0 0 0 0 0 0 0 0 0 0
A 1321 1 0 0 1176 6 1479 0 0 0 0 0 0 0 0 0 0 0 0 0
A 1322 1 0 0 0 6 1484 0 0 0 0 0 0 0 0 0 0 0 0 0
A 1323 1 0 0 0 6 1485 0 0 0 0 0 0 0 0 0 0 0 0 0
A 1324 1 0 1 0 704 1487 0 0 0 0 0 0 0 0 0 0 0 0 0
A 1325 10 0 0 1053 6 1324 1 0 0 0 0 0 0 0 0 0 0 0 0
X 1 13
A 1326 10 0 0 1325 6 1324 4 0 0 0 0 0 0 0 0 0 0 0 0
X 1 74
A 1327 10 0 0 1326 6 1324 7 0 0 0 0 0 0 0 0 0 0 0 0
X 1 76
A 1328 4 0 0 1218 6 1327 0 3 0 0 0 0 2 0 0 0 0 0 0
A 1329 4 0 0 0 6 1326 0 1328 0 0 0 0 1 0 0 0 0 0 0
A 1330 10 0 0 1327 6 1324 10 0 0 0 0 0 0 0 0 0 0 0 0
X 1 80
A 1331 10 0 0 1330 6 1324 13 0 0 0 0 0 0 0 0 0 0 0 0
X 1 82
A 1332 10 0 0 1331 6 1324 16 0 0 0 0 0 0 0 0 0 0 0 0
X 1 84
A 1333 4 0 0 0 6 1332 0 3 0 0 0 0 2 0 0 0 0 0 0
A 1334 4 0 0 337 6 1331 0 1333 0 0 0 0 1 0 0 0 0 0 0
A 1335 10 0 0 1332 6 1324 19 0 0 0 0 0 0 0 0 0 0 0 0
X 1 88
A 1336 10 0 0 1335 6 1324 22 0 0 0 0 0 0 0 0 0 0 0 0
X 1 90
A 1337 1 0 1 295 710 1491 0 0 0 0 0 0 0 0 0 0 0 0 0
A 1338 10 0 0 641 6 1337 1 0 0 0 0 0 0 0 0 0 0 0 0
X 1 13
A 1339 10 0 0 1338 6 1337 4 0 0 0 0 0 0 0 0 0 0 0 0
X 1 74
A 1340 10 0 0 1339 6 1337 7 0 0 0 0 0 0 0 0 0 0 0 0
X 1 76
A 1341 4 0 0 0 6 1340 0 3 0 0 0 0 2 0 0 0 0 0 0
A 1342 4 0 0 0 6 1339 0 1341 0 0 0 0 1 0 0 0 0 0 0
A 1343 10 0 0 1340 6 1337 10 0 0 0 0 0 0 0 0 0 0 0 0
X 1 80
A 1344 10 0 0 1343 6 1337 13 0 0 0 0 0 0 0 0 0 0 0 0
X 1 82
A 1345 10 0 0 1344 6 1337 16 0 0 0 0 0 0 0 0 0 0 0 0
X 1 84
A 1346 4 0 0 0 6 1345 0 3 0 0 0 0 2 0 0 0 0 0 0
A 1347 4 0 0 0 6 1344 0 1346 0 0 0 0 1 0 0 0 0 0 0
A 1348 10 0 0 1345 6 1337 19 0 0 0 0 0 0 0 0 0 0 0 0
X 1 88
A 1349 10 0 0 1348 6 1337 22 0 0 0 0 0 0 0 0 0 0 0 0
X 1 90
A 1350 1 0 0 1004 6 1497 0 0 0 0 0 0 0 0 0 0 0 0 0
A 1351 1 0 0 0 6 1480 0 0 0 0 0 0 0 0 0 0 0 0 0
A 1352 1 0 0 0 6 1495 0 0 0 0 0 0 0 0 0 0 0 0 0
A 1353 1 0 0 0 6 1496 0 0 0 0 0 0 0 0 0 0 0 0 0
A 1354 1 0 0 0 6 1509 0 0 0 0 0 0 0 0 0 0 0 0 0
A 1355 1 0 0 0 6 1502 0 0 0 0 0 0 0 0 0 0 0 0 0
A 1356 1 0 0 0 6 1507 0 0 0 0 0 0 0 0 0 0 0 0 0
A 1357 1 0 0 935 6 1508 0 0 0 0 0 0 0 0 0 0 0 0 0
A 1358 1 0 1 0 722 1510 0 0 0 0 0 0 0 0 0 0 0 0 0
A 1359 10 0 0 359 6 1358 1 0 0 0 0 0 0 0 0 0 0 0 0
X 1 13
A 1360 10 0 0 1359 6 1358 4 0 0 0 0 0 0 0 0 0 0 0 0
X 1 74
A 1361 10 0 0 1360 6 1358 7 0 0 0 0 0 0 0 0 0 0 0 0
X 1 76
A 1362 4 0 0 356 6 1361 0 3 0 0 0 0 2 0 0 0 0 0 0
A 1363 4 0 0 357 6 1360 0 1362 0 0 0 0 1 0 0 0 0 0 0
A 1364 10 0 0 1361 6 1358 10 0 0 0 0 0 0 0 0 0 0 0 0
X 1 80
A 1365 10 0 0 1364 6 1358 13 0 0 0 0 0 0 0 0 0 0 0 0
X 1 82
A 1366 10 0 0 1365 6 1358 16 0 0 0 0 0 0 0 0 0 0 0 0
X 1 84
A 1367 4 0 0 0 6 1366 0 3 0 0 0 0 2 0 0 0 0 0 0
A 1368 4 0 0 816 6 1365 0 1367 0 0 0 0 1 0 0 0 0 0 0
A 1369 10 0 0 1366 6 1358 19 0 0 0 0 0 0 0 0 0 0 0 0
X 1 88
A 1370 10 0 0 1369 6 1358 22 0 0 0 0 0 0 0 0 0 0 0 0
X 1 90
A 1371 1 0 1 566 728 1514 0 0 0 0 0 0 0 0 0 0 0 0 0
A 1372 10 0 0 1226 6 1371 1 0 0 0 0 0 0 0 0 0 0 0 0
X 1 13
A 1373 10 0 0 1372 6 1371 4 0 0 0 0 0 0 0 0 0 0 0 0
X 1 74
A 1374 10 0 0 1373 6 1371 7 0 0 0 0 0 0 0 0 0 0 0 0
X 1 76
A 1375 4 0 0 1286 6 1374 0 3 0 0 0 0 2 0 0 0 0 0 0
A 1376 4 0 0 0 6 1373 0 1375 0 0 0 0 1 0 0 0 0 0 0
A 1377 10 0 0 1374 6 1371 10 0 0 0 0 0 0 0 0 0 0 0 0
X 1 80
A 1378 10 0 0 1377 6 1371 13 0 0 0 0 0 0 0 0 0 0 0 0
X 1 82
A 1379 10 0 0 1378 6 1371 16 0 0 0 0 0 0 0 0 0 0 0 0
X 1 84
A 1380 4 0 0 1076 6 1379 0 3 0 0 0 0 2 0 0 0 0 0 0
A 1381 4 0 0 1283 6 1378 0 1380 0 0 0 0 1 0 0 0 0 0 0
A 1382 10 0 0 1379 6 1371 19 0 0 0 0 0 0 0 0 0 0 0 0
X 1 88
A 1383 10 0 0 1382 6 1371 22 0 0 0 0 0 0 0 0 0 0 0 0
X 1 90
A 1384 1 0 0 1368 6 1520 0 0 0 0 0 0 0 0 0 0 0 0 0
A 1385 1 0 0 930 6 1503 0 0 0 0 0 0 0 0 0 0 0 0 0
A 1386 1 0 0 424 6 1518 0 0 0 0 0 0 0 0 0 0 0 0 0
A 1387 1 0 0 0 6 1519 0 0 0 0 0 0 0 0 0 0 0 0 0
A 1388 1 0 1 45 739 1535 0 0 0 0 0 0 0 0 0 0 0 0 0
A 1389 10 0 0 0 6 1388 1 0 0 0 0 0 0 0 0 0 0 0 0
X 1 13
A 1390 10 0 0 1389 6 1388 4 0 0 0 0 0 0 0 0 0 0 0 0
X 1 74
A 1391 10 0 0 1390 6 1388 7 0 0 0 0 0 0 0 0 0 0 0 0
X 1 76
A 1392 4 0 0 1351 6 1391 0 3 0 0 0 0 2 0 0 0 0 0 0
A 1393 4 0 0 0 6 1390 0 1392 0 0 0 0 1 0 0 0 0 0 0
A 1394 10 0 0 1391 6 1388 10 0 0 0 0 0 0 0 0 0 0 0 0
X 1 80
A 1395 10 0 0 1394 6 1388 13 0 0 0 0 0 0 0 0 0 0 0 0
X 1 82
A 1396 10 0 0 1395 6 1388 16 0 0 0 0 0 0 0 0 0 0 0 0
X 1 84
A 1397 4 0 0 1323 6 1396 0 3 0 0 0 0 2 0 0 0 0 0 0
A 1398 4 0 0 1300 6 1395 0 1397 0 0 0 0 1 0 0 0 0 0 0
A 1399 10 0 0 1396 6 1388 19 0 0 0 0 0 0 0 0 0 0 0 0
X 1 88
A 1400 10 0 0 1399 6 1388 22 0 0 0 0 0 0 0 0 0 0 0 0
X 1 90
A 1401 1 0 1 48 745 1539 0 0 0 0 0 0 0 0 0 0 0 0 0
A 1402 10 0 0 0 6 1401 1 0 0 0 0 0 0 0 0 0 0 0 0
X 1 13
A 1403 10 0 0 1402 6 1401 4 0 0 0 0 0 0 0 0 0 0 0 0
X 1 74
A 1404 10 0 0 1403 6 1401 7 0 0 0 0 0 0 0 0 0 0 0 0
X 1 76
A 1405 4 0 0 1270 6 1404 0 3 0 0 0 0 2 0 0 0 0 0 0
A 1406 4 0 0 1308 6 1403 0 1405 0 0 0 0 1 0 0 0 0 0 0
A 1407 10 0 0 1404 6 1401 10 0 0 0 0 0 0 0 0 0 0 0 0
X 1 80
A 1408 10 0 0 1407 6 1401 13 0 0 0 0 0 0 0 0 0 0 0 0
X 1 82
A 1409 10 0 0 1408 6 1401 16 0 0 0 0 0 0 0 0 0 0 0 0
X 1 84
A 1410 4 0 0 0 6 1409 0 3 0 0 0 0 2 0 0 0 0 0 0
A 1411 4 0 0 0 6 1408 0 1410 0 0 0 0 1 0 0 0 0 0 0
A 1412 10 0 0 1409 6 1401 19 0 0 0 0 0 0 0 0 0 0 0 0
X 1 88
A 1413 10 0 0 1412 6 1401 22 0 0 0 0 0 0 0 0 0 0 0 0
X 1 90
A 1414 1 0 3 1249 751 1543 0 0 0 0 0 0 0 0 0 0 0 0 0
A 1415 10 0 0 1328 6 1414 1 0 0 0 0 0 0 0 0 0 0 0 0
X 1 13
A 1416 10 0 0 1415 6 1414 4 0 0 0 0 0 0 0 0 0 0 0 0
X 1 74
A 1417 10 0 0 1416 6 1414 7 0 0 0 0 0 0 0 0 0 0 0 0
X 1 76
A 1418 4 0 0 1058 6 1417 0 3 0 0 0 0 2 0 0 0 0 0 0
A 1419 4 0 0 0 6 1416 0 1418 0 0 0 0 1 0 0 0 0 0 0
A 1420 10 0 0 1417 6 1414 10 0 0 0 0 0 0 0 0 0 0 0 0
X 1 80
A 1421 10 0 0 1420 6 1414 22 0 0 0 0 0 0 0 0 0 0 0 0
X 1 90
A 1422 1 0 1 996 759 1559 0 0 0 0 0 0 0 0 0 0 0 0 0
A 1423 10 0 0 1068 6 1422 1 0 0 0 0 0 0 0 0 0 0 0 0
X 1 13
A 1424 10 0 0 1423 6 1422 4 0 0 0 0 0 0 0 0 0 0 0 0
X 1 74
A 1425 10 0 0 1424 6 1422 7 0 0 0 0 0 0 0 0 0 0 0 0
X 1 76
A 1426 4 0 0 1313 6 1425 0 3 0 0 0 0 2 0 0 0 0 0 0
A 1427 4 0 0 26 6 1424 0 1426 0 0 0 0 1 0 0 0 0 0 0
A 1428 10 0 0 1425 6 1422 10 0 0 0 0 0 0 0 0 0 0 0 0
X 1 80
A 1429 10 0 0 1428 6 1422 13 0 0 0 0 0 0 0 0 0 0 0 0
X 1 82
A 1430 10 0 0 1429 6 1422 16 0 0 0 0 0 0 0 0 0 0 0 0
X 1 84
A 1431 4 0 0 1387 6 1430 0 3 0 0 0 0 2 0 0 0 0 0 0
A 1432 4 0 0 0 6 1429 0 1431 0 0 0 0 1 0 0 0 0 0 0
A 1433 10 0 0 1430 6 1422 19 0 0 0 0 0 0 0 0 0 0 0 0
X 1 88
A 1434 10 0 0 1433 6 1422 22 0 0 0 0 0 0 0 0 0 0 0 0
X 1 90
A 1435 1 0 1 0 765 1563 0 0 0 0 0 0 0 0 0 0 0 0 0
A 1436 10 0 0 168 6 1435 1 0 0 0 0 0 0 0 0 0 0 0 0
X 1 13
A 1437 10 0 0 1436 6 1435 4 0 0 0 0 0 0 0 0 0 0 0 0
X 1 74
A 1438 10 0 0 1437 6 1435 7 0 0 0 0 0 0 0 0 0 0 0 0
X 1 76
A 1439 4 0 0 531 6 1438 0 3 0 0 0 0 2 0 0 0 0 0 0
A 1440 4 0 0 0 6 1437 0 1439 0 0 0 0 1 0 0 0 0 0 0
A 1441 10 0 0 1438 6 1435 10 0 0 0 0 0 0 0 0 0 0 0 0
X 1 80
A 1442 10 0 0 1441 6 1435 13 0 0 0 0 0 0 0 0 0 0 0 0
X 1 82
A 1443 10 0 0 1442 6 1435 16 0 0 0 0 0 0 0 0 0 0 0 0
X 1 84
A 1444 4 0 0 368 6 1443 0 3 0 0 0 0 2 0 0 0 0 0 0
A 1445 4 0 0 1347 6 1442 0 1444 0 0 0 0 1 0 0 0 0 0 0
A 1446 10 0 0 1443 6 1435 19 0 0 0 0 0 0 0 0 0 0 0 0
X 1 88
A 1447 10 0 0 1446 6 1435 22 0 0 0 0 0 0 0 0 0 0 0 0
X 1 90
A 1448 1 0 1 917 771 1567 0 0 0 0 0 0 0 0 0 0 0 0 0
A 1449 10 0 0 1362 6 1448 1 0 0 0 0 0 0 0 0 0 0 0 0
X 1 13
A 1450 10 0 0 1449 6 1448 4 0 0 0 0 0 0 0 0 0 0 0 0
X 1 74
A 1451 10 0 0 1450 6 1448 7 0 0 0 0 0 0 0 0 0 0 0 0
X 1 76
A 1452 4 0 0 769 6 1451 0 3 0 0 0 0 2 0 0 0 0 0 0
A 1453 4 0 0 246 6 1450 0 1452 0 0 0 0 1 0 0 0 0 0 0
A 1454 10 0 0 1451 6 1448 10 0 0 0 0 0 0 0 0 0 0 0 0
X 1 80
A 1455 10 0 0 1454 6 1448 13 0 0 0 0 0 0 0 0 0 0 0 0
X 1 82
A 1456 10 0 0 1455 6 1448 16 0 0 0 0 0 0 0 0 0 0 0 0
X 1 84
A 1457 4 0 0 636 6 1456 0 3 0 0 0 0 2 0 0 0 0 0 0
A 1458 4 0 0 759 6 1455 0 1457 0 0 0 0 1 0 0 0 0 0 0
A 1459 10 0 0 1456 6 1448 19 0 0 0 0 0 0 0 0 0 0 0 0
X 1 88
A 1460 10 0 0 1459 6 1448 22 0 0 0 0 0 0 0 0 0 0 0 0
X 1 90
A 1461 1 0 1 1220 777 1571 0 0 0 0 0 0 0 0 0 0 0 0 0
A 1462 10 0 0 1375 6 1461 1 0 0 0 0 0 0 0 0 0 0 0 0
X 1 13
A 1463 10 0 0 1462 6 1461 4 0 0 0 0 0 0 0 0 0 0 0 0
X 1 74
A 1464 10 0 0 1463 6 1461 7 0 0 0 0 0 0 0 0 0 0 0 0
X 1 76
A 1465 4 0 0 270 6 1464 0 3 0 0 0 0 2 0 0 0 0 0 0
A 1466 4 0 0 0 6 1463 0 1465 0 0 0 0 1 0 0 0 0 0 0
A 1467 10 0 0 1464 6 1461 10 0 0 0 0 0 0 0 0 0 0 0 0
X 1 80
A 1468 10 0 0 1467 6 1461 13 0 0 0 0 0 0 0 0 0 0 0 0
X 1 82
A 1469 10 0 0 1468 6 1461 16 0 0 0 0 0 0 0 0 0 0 0 0
X 1 84
A 1470 4 0 0 892 6 1469 0 3 0 0 0 0 2 0 0 0 0 0 0
A 1471 4 0 0 238 6 1468 0 1470 0 0 0 0 1 0 0 0 0 0 0
A 1472 10 0 0 1469 6 1461 19 0 0 0 0 0 0 0 0 0 0 0 0
X 1 88
A 1473 10 0 0 1472 6 1461 22 0 0 0 0 0 0 0 0 0 0 0 0
X 1 90
A 1474 1 0 3 1225 783 1575 0 0 0 0 0 0 0 0 0 0 0 0 0
A 1475 10 0 0 808 6 1474 1 0 0 0 0 0 0 0 0 0 0 0 0
X 1 13
A 1476 10 0 0 1475 6 1474 4 0 0 0 0 0 0 0 0 0 0 0 0
X 1 74
A 1477 10 0 0 1476 6 1474 7 0 0 0 0 0 0 0 0 0 0 0 0
X 1 76
A 1478 4 0 0 92 6 1477 0 3 0 0 0 0 2 0 0 0 0 0 0
A 1479 4 0 0 1324 6 1476 0 1478 0 0 0 0 1 0 0 0 0 0 0
A 1480 10 0 0 1477 6 1474 10 0 0 0 0 0 0 0 0 0 0 0 0
X 1 80
A 1481 10 0 0 1480 6 1474 22 0 0 0 0 0 0 0 0 0 0 0 0
X 1 90
A 1482 1 0 0 1010 6 1599 0 0 0 0 0 0 0 0 0 0 0 0 0
A 1483 1 0 0 1025 6 1595 0 0 0 0 0 0 0 0 0 0 0 0 0
A 1484 1 0 0 604 6 1600 0 0 0 0 0 0 0 0 0 0 0 0 0
A 1485 1 0 0 278 6 1597 0 0 0 0 0 0 0 0 0 0 0 0 0
A 1486 1 0 0 1145 6 1596 0 0 0 0 0 0 0 0 0 0 0 0 0
A 1487 1 0 0 0 6 1601 0 0 0 0 0 0 0 0 0 0 0 0 0
A 1488 1 0 0 15 6 1598 0 0 0 0 0 0 0 0 0 0 0 0 0
A 1489 1 0 0 1113 6 1606 0 0 0 0 0 0 0 0 0 0 0 0 0
A 1490 1 0 0 1329 6 1602 0 0 0 0 0 0 0 0 0 0 0 0 0
A 1491 1 0 0 0 6 1607 0 0 0 0 0 0 0 0 0 0 0 0 0
A 1492 1 0 0 510 6 1604 0 0 0 0 0 0 0 0 0 0 0 0 0
A 1493 1 0 0 104 6 1603 0 0 0 0 0 0 0 0 0 0 0 0 0
A 1494 1 0 0 523 6 1608 0 0 0 0 0 0 0 0 0 0 0 0 0
A 1495 1 0 0 0 6 1605 0 0 0 0 0 0 0 0 0 0 0 0 0
A 1496 1 0 0 0 6 1611 0 0 0 0 0 0 0 0 0 0 0 0 0
A 1497 1 0 0 873 6 1609 0 0 0 0 0 0 0 0 0 0 0 0 0
A 1498 1 0 0 1140 6 1612 0 0 0 0 0 0 0 0 0 0 0 0 0
A 1499 1 0 0 0 6 1610 0 0 0 0 0 0 0 0 0 0 0 0 0
A 1500 1 0 1 459 798 1613 0 0 0 0 0 0 0 0 0 0 0 0 0
A 1501 10 0 0 1355 6 1500 1 0 0 0 0 0 0 0 0 0 0 0 0
X 1 13
A 1502 10 0 0 1501 6 1500 4 0 0 0 0 0 0 0 0 0 0 0 0
X 1 74
A 1503 10 0 0 1502 6 1500 7 0 0 0 0 0 0 0 0 0 0 0 0
X 1 76
A 1504 4 0 0 1466 6 1503 0 3 0 0 0 0 2 0 0 0 0 0 0
A 1505 4 0 0 1376 6 1502 0 1504 0 0 0 0 1 0 0 0 0 0 0
A 1506 10 0 0 1503 6 1500 10 0 0 0 0 0 0 0 0 0 0 0 0
X 1 80
A 1507 10 0 0 1506 6 1500 13 0 0 0 0 0 0 0 0 0 0 0 0
X 1 82
A 1508 10 0 0 1507 6 1500 16 0 0 0 0 0 0 0 0 0 0 0 0
X 1 84
A 1509 4 0 0 1485 6 1508 0 3 0 0 0 0 2 0 0 0 0 0 0
A 1510 4 0 0 155 6 1507 0 1509 0 0 0 0 1 0 0 0 0 0 0
A 1511 10 0 0 1508 6 1500 19 0 0 0 0 0 0 0 0 0 0 0 0
X 1 88
A 1512 10 0 0 1511 6 1500 22 0 0 0 0 0 0 0 0 0 0 0 0
X 1 90
A 1513 1 0 1 1191 804 1617 0 0 0 0 0 0 0 0 0 0 0 0 0
A 1514 10 0 0 446 6 1513 1 0 0 0 0 0 0 0 0 0 0 0 0
X 1 13
A 1515 10 0 0 1514 6 1513 4 0 0 0 0 0 0 0 0 0 0 0 0
X 1 74
A 1516 10 0 0 1515 6 1513 7 0 0 0 0 0 0 0 0 0 0 0 0
X 1 76
A 1517 4 0 0 1495 6 1516 0 3 0 0 0 0 2 0 0 0 0 0 0
A 1518 4 0 0 1349 6 1515 0 1517 0 0 0 0 1 0 0 0 0 0 0
A 1519 10 0 0 1516 6 1513 10 0 0 0 0 0 0 0 0 0 0 0 0
X 1 80
A 1520 10 0 0 1519 6 1513 13 0 0 0 0 0 0 0 0 0 0 0 0
X 1 82
A 1521 10 0 0 1520 6 1513 16 0 0 0 0 0 0 0 0 0 0 0 0
X 1 84
A 1522 4 0 0 1499 6 1521 0 3 0 0 0 0 2 0 0 0 0 0 0
A 1523 4 0 0 0 6 1520 0 1522 0 0 0 0 1 0 0 0 0 0 0
A 1524 10 0 0 1521 6 1513 19 0 0 0 0 0 0 0 0 0 0 0 0
X 1 88
A 1525 10 0 0 1524 6 1513 22 0 0 0 0 0 0 0 0 0 0 0 0
X 1 90
A 1526 1 0 1 386 810 1621 0 0 0 0 0 0 0 0 0 0 0 0 0
A 1527 10 0 0 0 6 1526 1 0 0 0 0 0 0 0 0 0 0 0 0
X 1 13
A 1528 10 0 0 1527 6 1526 4 0 0 0 0 0 0 0 0 0 0 0 0
X 1 74
A 1529 10 0 0 1528 6 1526 7 0 0 0 0 0 0 0 0 0 0 0 0
X 1 76
A 1530 4 0 0 0 6 1529 0 3 0 0 0 0 2 0 0 0 0 0 0
A 1531 4 0 0 733 6 1528 0 1530 0 0 0 0 1 0 0 0 0 0 0
A 1532 10 0 0 1529 6 1526 10 0 0 0 0 0 0 0 0 0 0 0 0
X 1 80
A 1533 10 0 0 1532 6 1526 13 0 0 0 0 0 0 0 0 0 0 0 0
X 1 82
A 1534 10 0 0 1533 6 1526 16 0 0 0 0 0 0 0 0 0 0 0 0
X 1 84
A 1535 4 0 0 0 6 1534 0 3 0 0 0 0 2 0 0 0 0 0 0
A 1536 4 0 0 1254 6 1533 0 1535 0 0 0 0 1 0 0 0 0 0 0
A 1537 10 0 0 1534 6 1526 19 0 0 0 0 0 0 0 0 0 0 0 0
X 1 88
A 1538 10 0 0 1537 6 1526 22 0 0 0 0 0 0 0 0 0 0 0 0
X 1 90
A 1539 1 0 1 0 816 1625 0 0 0 0 0 0 0 0 0 0 0 0 0
A 1540 10 0 0 968 6 1539 1 0 0 0 0 0 0 0 0 0 0 0 0
X 1 13
A 1541 10 0 0 1540 6 1539 4 0 0 0 0 0 0 0 0 0 0 0 0
X 1 74
A 1542 10 0 0 1541 6 1539 7 0 0 0 0 0 0 0 0 0 0 0 0
X 1 76
A 1543 4 0 0 123 6 1542 0 3 0 0 0 0 2 0 0 0 0 0 0
A 1544 4 0 0 1319 6 1541 0 1543 0 0 0 0 1 0 0 0 0 0 0
A 1545 10 0 0 1542 6 1539 10 0 0 0 0 0 0 0 0 0 0 0 0
X 1 80
A 1546 10 0 0 1545 6 1539 13 0 0 0 0 0 0 0 0 0 0 0 0
X 1 82
A 1547 10 0 0 1546 6 1539 16 0 0 0 0 0 0 0 0 0 0 0 0
X 1 84
A 1548 4 0 0 0 6 1547 0 3 0 0 0 0 2 0 0 0 0 0 0
A 1549 4 0 0 1170 6 1546 0 1548 0 0 0 0 1 0 0 0 0 0 0
A 1550 10 0 0 1547 6 1539 19 0 0 0 0 0 0 0 0 0 0 0 0
X 1 88
A 1551 10 0 0 1550 6 1539 22 0 0 0 0 0 0 0 0 0 0 0 0
X 1 90
A 1552 1 0 3 777 822 1629 0 0 0 0 0 0 0 0 0 0 0 0 0
A 1553 10 0 0 981 6 1552 1 0 0 0 0 0 0 0 0 0 0 0 0
X 1 13
A 1554 10 0 0 1553 6 1552 4 0 0 0 0 0 0 0 0 0 0 0 0
X 1 74
A 1555 10 0 0 1554 6 1552 7 0 0 0 0 0 0 0 0 0 0 0 0
X 1 76
A 1556 4 0 0 136 6 1555 0 3 0 0 0 0 2 0 0 0 0 0 0
A 1557 4 0 0 1214 6 1554 0 1556 0 0 0 0 1 0 0 0 0 0 0
A 1558 10 0 0 1555 6 1552 10 0 0 0 0 0 0 0 0 0 0 0 0
X 1 80
A 1559 10 0 0 1558 6 1552 22 0 0 0 0 0 0 0 0 0 0 0 0
X 1 90
A 1560 1 0 0 881 6 1653 0 0 0 0 0 0 0 0 0 0 0 0 0
A 1561 1 0 0 0 6 1649 0 0 0 0 0 0 0 0 0 0 0 0 0
A 1562 1 0 0 0 6 1654 0 0 0 0 0 0 0 0 0 0 0 0 0
A 1563 1 0 0 39 6 1651 0 0 0 0 0 0 0 0 0 0 0 0 0
A 1564 1 0 0 36 6 1650 0 0 0 0 0 0 0 0 0 0 0 0 0
A 1565 1 0 0 570 6 1655 0 0 0 0 0 0 0 0 0 0 0 0 0
A 1566 1 0 0 656 6 1652 0 0 0 0 0 0 0 0 0 0 0 0 0
A 1567 1 0 0 575 6 1660 0 0 0 0 0 0 0 0 0 0 0 0 0
A 1568 1 0 0 42 6 1656 0 0 0 0 0 0 0 0 0 0 0 0 0
A 1569 1 0 0 1401 6 1661 0 0 0 0 0 0 0 0 0 0 0 0 0
A 1570 1 0 0 1202 6 1658 0 0 0 0 0 0 0 0 0 0 0 0 0
A 1571 1 0 0 1388 6 1657 0 0 0 0 0 0 0 0 0 0 0 0 0
A 1572 1 0 0 1062 6 1662 0 0 0 0 0 0 0 0 0 0 0 0 0
A 1573 1 0 0 44 6 1659 0 0 0 0 0 0 0 0 0 0 0 0 0
A 1574 1 0 0 1414 6 1665 0 0 0 0 0 0 0 0 0 0 0 0 0
A 1575 1 0 0 1523 6 1663 0 0 0 0 0 0 0 0 0 0 0 0 0
A 1576 1 0 0 53 6 1666 0 0 0 0 0 0 0 0 0 0 0 0 0
A 1577 1 0 0 0 6 1664 0 0 0 0 0 0 0 0 0 0 0 0 0
A 1578 1 0 1 1367 837 1667 0 0 0 0 0 0 0 0 0 0 0 0 0
A 1579 10 0 0 1539 6 1578 1 0 0 0 0 0 0 0 0 0 0 0 0
X 1 13
A 1580 10 0 0 1579 6 1578 4 0 0 0 0 0 0 0 0 0 0 0 0
X 1 74
A 1581 10 0 0 1580 6 1578 7 0 0 0 0 0 0 0 0 0 0 0 0
X 1 76
A 1582 4 0 0 1569 6 1581 0 3 0 0 0 0 2 0 0 0 0 0 0
A 1583 4 0 0 440 6 1580 0 1582 0 0 0 0 1 0 0 0 0 0 0
A 1584 10 0 0 1581 6 1578 10 0 0 0 0 0 0 0 0 0 0 0 0
X 1 80
A 1585 10 0 0 1584 6 1578 13 0 0 0 0 0 0 0 0 0 0 0 0
X 1 82
A 1586 10 0 0 1585 6 1578 16 0 0 0 0 0 0 0 0 0 0 0 0
X 1 84
A 1587 4 0 0 1576 6 1586 0 3 0 0 0 0 2 0 0 0 0 0 0
A 1588 4 0 0 666 6 1585 0 1587 0 0 0 0 1 0 0 0 0 0 0
A 1589 10 0 0 1586 6 1578 19 0 0 0 0 0 0 0 0 0 0 0 0
X 1 88
A 1590 10 0 0 1589 6 1578 22 0 0 0 0 0 0 0 0 0 0 0 0
X 1 90
A 1591 1 0 1 540 843 1671 0 0 0 0 0 0 0 0 0 0 0 0 0
A 1592 10 0 0 1100 6 1591 1 0 0 0 0 0 0 0 0 0 0 0 0
X 1 13
A 1593 10 0 0 1592 6 1591 4 0 0 0 0 0 0 0 0 0 0 0 0
X 1 74
A 1594 10 0 0 1593 6 1591 7 0 0 0 0 0 0 0 0 0 0 0 0
X 1 76
A 1595 4 0 0 0 6 1594 0 3 0 0 0 0 2 0 0 0 0 0 0
A 1596 4 0 0 1302 6 1593 0 1595 0 0 0 0 1 0 0 0 0 0 0
A 1597 10 0 0 1594 6 1591 10 0 0 0 0 0 0 0 0 0 0 0 0
X 1 80
A 1598 10 0 0 1597 6 1591 13 0 0 0 0 0 0 0 0 0 0 0 0
X 1 82
A 1599 10 0 0 1598 6 1591 16 0 0 0 0 0 0 0 0 0 0 0 0
X 1 84
A 1600 4 0 0 60 6 1599 0 3 0 0 0 0 2 0 0 0 0 0 0
A 1601 4 0 0 1098 6 1598 0 1600 0 0 0 0 1 0 0 0 0 0 0
A 1602 10 0 0 1599 6 1591 19 0 0 0 0 0 0 0 0 0 0 0 0
X 1 88
A 1603 10 0 0 1602 6 1591 22 0 0 0 0 0 0 0 0 0 0 0 0
X 1 90
A 1604 1 0 1 782 849 1675 0 0 0 0 0 0 0 0 0 0 0 0 0
A 1605 10 0 0 1489 6 1604 1 0 0 0 0 0 0 0 0 0 0 0 0
X 1 13
A 1606 10 0 0 1605 6 1604 4 0 0 0 0 0 0 0 0 0 0 0 0
X 1 74
A 1607 10 0 0 1606 6 1604 7 0 0 0 0 0 0 0 0 0 0 0 0
X 1 76
A 1608 4 0 0 2 6 1607 0 3 0 0 0 0 2 0 0 0 0 0 0
A 1609 4 0 0 1106 6 1606 0 1608 0 0 0 0 1 0 0 0 0 0 0
A 1610 10 0 0 1607 6 1604 10 0 0 0 0 0 0 0 0 0 0 0 0
X 1 80
A 1611 10 0 0 1610 6 1604 13 0 0 0 0 0 0 0 0 0 0 0 0
X 1 82
A 1612 10 0 0 1611 6 1604 16 0 0 0 0 0 0 0 0 0 0 0 0
X 1 84
A 1613 4 0 0 1092 6 1612 0 3 0 0 0 0 2 0 0 0 0 0 0
A 1614 4 0 0 1383 6 1611 0 1613 0 0 0 0 1 0 0 0 0 0 0
A 1615 10 0 0 1612 6 1604 19 0 0 0 0 0 0 0 0 0 0 0 0
X 1 88
A 1616 10 0 0 1615 6 1604 22 0 0 0 0 0 0 0 0 0 0 0 0
X 1 90
A 1617 1 0 1 862 855 1679 0 0 0 0 0 0 0 0 0 0 0 0 0
A 1618 10 0 0 1126 6 1617 1 0 0 0 0 0 0 0 0 0 0 0 0
X 1 13
A 1619 10 0 0 1618 6 1617 4 0 0 0 0 0 0 0 0 0 0 0 0
X 1 74
A 1620 10 0 0 1619 6 1617 7 0 0 0 0 0 0 0 0 0 0 0 0
X 1 76
A 1621 4 0 0 0 6 1620 0 3 0 0 0 0 2 0 0 0 0 0 0
A 1622 4 0 0 1224 6 1619 0 1621 0 0 0 0 1 0 0 0 0 0 0
A 1623 10 0 0 1620 6 1617 10 0 0 0 0 0 0 0 0 0 0 0 0
X 1 80
A 1624 10 0 0 1623 6 1617 13 0 0 0 0 0 0 0 0 0 0 0 0
X 1 82
A 1625 10 0 0 1624 6 1617 16 0 0 0 0 0 0 0 0 0 0 0 0
X 1 84
A 1626 4 0 0 1105 6 1625 0 3 0 0 0 0 2 0 0 0 0 0 0
A 1627 4 0 0 887 6 1624 0 1626 0 0 0 0 1 0 0 0 0 0 0
A 1628 10 0 0 1625 6 1617 19 0 0 0 0 0 0 0 0 0 0 0 0
X 1 88
A 1629 10 0 0 1628 6 1617 22 0 0 0 0 0 0 0 0 0 0 0 0
X 1 90
A 1630 1 0 3 256 861 1683 0 0 0 0 0 0 0 0 0 0 0 0 0
A 1631 10 0 0 1139 6 1630 1 0 0 0 0 0 0 0 0 0 0 0 0
X 1 13
A 1632 10 0 0 1631 6 1630 4 0 0 0 0 0 0 0 0 0 0 0 0
X 1 74
A 1633 10 0 0 1632 6 1630 7 0 0 0 0 0 0 0 0 0 0 0 0
X 1 76
A 1634 4 0 0 886 6 1633 0 3 0 0 0 0 2 0 0 0 0 0 0
A 1635 4 0 0 259 6 1632 0 1634 0 0 0 0 1 0 0 0 0 0 0
A 1636 10 0 0 1633 6 1630 10 0 0 0 0 0 0 0 0 0 0 0 0
X 1 80
A 1637 10 0 0 1636 6 1630 22 0 0 0 0 0 0 0 0 0 0 0 0
X 1 90
A 1638 1 0 0 884 6 1715 0 0 0 0 0 0 0 0 0 0 0 0 0
A 1639 1 0 0 746 6 1711 0 0 0 0 0 0 0 0 0 0 0 0 0
A 1640 1 0 0 890 6 1716 0 0 0 0 0 0 0 0 0 0 0 0 0
A 1641 1 0 0 1634 6 1713 0 0 0 0 0 0 0 0 0 0 0 0 0
A 1642 1 0 0 711 6 1712 0 0 0 0 0 0 0 0 0 0 0 0 0
A 1643 1 0 0 891 6 1717 0 0 0 0 0 0 0 0 0 0 0 0 0
A 1644 1 0 0 1627 6 1714 0 0 0 0 0 0 0 0 0 0 0 0 0
A 1645 1 0 0 0 6 1722 0 0 0 0 0 0 0 0 0 0 0 0 0
A 1646 1 0 0 1118 6 1718 0 0 0 0 0 0 0 0 0 0 0 0 0
A 1647 1 0 0 1123 6 1723 0 0 0 0 0 0 0 0 0 0 0 0 0
A 1648 1 0 0 719 6 1720 0 0 0 0 0 0 0 0 0 0 0 0 0
A 1649 1 0 0 220 6 1719 0 0 0 0 0 0 0 0 0 0 0 0 0
A 1650 1 0 0 0 6 1724 0 0 0 0 0 0 0 0 0 0 0 0 0
A 1651 1 0 0 944 6 1721 0 0 0 0 0 0 0 0 0 0 0 0 0
A 1652 1 0 0 1406 6 1729 0 0 0 0 0 0 0 0 0 0 0 0 0
A 1653 1 0 0 640 6 1725 0 0 0 0 0 0 0 0 0 0 0 0 0
A 1654 1 0 0 0 6 1730 0 0 0 0 0 0 0 0 0 0 0 0 0
A 1655 1 0 0 0 6 1727 0 0 0 0 0 0 0 0 0 0 0 0 0
A 1656 1 0 0 120 6 1726 0 0 0 0 0 0 0 0 0 0 0 0 0
A 1657 1 0 0 1238 6 1731 0 0 0 0 0 0 0 0 0 0 0 0 0
A 1658 1 0 0 732 6 1728 0 0 0 0 0 0 0 0 0 0 0 0 0
A 1659 1 0 0 1136 6 1736 0 0 0 0 0 0 0 0 0 0 0 0 0
A 1660 1 0 0 1124 6 1732 0 0 0 0 0 0 0 0 0 0 0 0 0
A 1661 1 0 0 921 6 1737 0 0 0 0 0 0 0 0 0 0 0 0 0
A 1662 1 0 0 128 6 1734 0 0 0 0 0 0 0 0 0 0 0 0 0
A 1663 1 0 0 648 6 1733 0 0 0 0 0 0 0 0 0 0 0 0 0
A 1664 1 0 0 918 6 1738 0 0 0 0 0 0 0 0 0 0 0 0 0
A 1665 1 0 0 0 6 1735 0 0 0 0 0 0 0 0 0 0 0 0 0
A 1666 1 0 0 922 6 1741 0 0 0 0 0 0 0 0 0 0 0 0 0
A 1667 1 0 0 1171 6 1739 0 0 0 0 0 0 0 0 0 0 0 0 0
A 1668 1 0 0 257 6 1742 0 0 0 0 0 0 0 0 0 0 0 0 0
A 1669 1 0 0 925 6 1740 0 0 0 0 0 0 0 0 0 0 0 0 0
A 1670 1 0 1 239 882 1743 0 0 0 0 0 0 0 0 0 0 0 0 0
A 1671 10 0 0 0 6 1670 1 0 0 0 0 0 0 0 0 0 0 0 0
X 1 13
A 1672 10 0 0 1671 6 1670 4 0 0 0 0 0 0 0 0 0 0 0 0
X 1 74
A 1673 10 0 0 1672 6 1670 7 0 0 0 0 0 0 0 0 0 0 0 0
X 1 76
A 1674 4 0 0 1265 6 1673 0 3 0 0 0 0 2 0 0 0 0 0 0
A 1675 4 0 0 479 6 1672 0 1674 0 0 0 0 1 0 0 0 0 0 0
A 1676 10 0 0 1673 6 1670 10 0 0 0 0 0 0 0 0 0 0 0 0
X 1 80
A 1677 10 0 0 1676 6 1670 13 0 0 0 0 0 0 0 0 0 0 0 0
X 1 82
A 1678 10 0 0 1677 6 1670 16 0 0 0 0 0 0 0 0 0 0 0 0
X 1 84
A 1679 4 0 0 1635 6 1678 0 3 0 0 0 0 2 0 0 0 0 0 0
A 1680 4 0 0 1646 6 1677 0 1679 0 0 0 0 1 0 0 0 0 0 0
A 1681 10 0 0 1678 6 1670 19 0 0 0 0 0 0 0 0 0 0 0 0
X 1 88
A 1682 10 0 0 1681 6 1670 22 0 0 0 0 0 0 0 0 0 0 0 0
X 1 90
A 1683 1 0 1 1047 888 1747 0 0 0 0 0 0 0 0 0 0 0 0 0
A 1684 10 0 0 1398 6 1683 1 0 0 0 0 0 0 0 0 0 0 0 0
X 1 13
A 1685 10 0 0 1684 6 1683 4 0 0 0 0 0 0 0 0 0 0 0 0
X 1 74
A 1686 10 0 0 1685 6 1683 7 0 0 0 0 0 0 0 0 0 0 0 0
X 1 76
A 1687 4 0 0 0 6 1686 0 3 0 0 0 0 2 0 0 0 0 0 0
A 1688 4 0 0 1162 6 1685 0 1687 0 0 0 0 1 0 0 0 0 0 0
A 1689 10 0 0 1686 6 1683 10 0 0 0 0 0 0 0 0 0 0 0 0
X 1 80
A 1690 10 0 0 1689 6 1683 13 0 0 0 0 0 0 0 0 0 0 0 0
X 1 82
A 1691 10 0 0 1690 6 1683 16 0 0 0 0 0 0 0 0 0 0 0 0
X 1 84
A 1692 4 0 0 1114 6 1691 0 3 0 0 0 0 2 0 0 0 0 0 0
A 1693 4 0 0 785 6 1690 0 1692 0 0 0 0 1 0 0 0 0 0 0
A 1694 10 0 0 1691 6 1683 19 0 0 0 0 0 0 0 0 0 0 0 0
X 1 88
A 1695 10 0 0 1694 6 1683 22 0 0 0 0 0 0 0 0 0 0 0 0
X 1 90
A 1696 1 0 1 1563 894 1751 0 0 0 0 0 0 0 0 0 0 0 0 0
A 1697 10 0 0 0 6 1696 1 0 0 0 0 0 0 0 0 0 0 0 0
X 1 13
A 1698 10 0 0 1697 6 1696 4 0 0 0 0 0 0 0 0 0 0 0 0
X 1 74
A 1699 10 0 0 1698 6 1696 7 0 0 0 0 0 0 0 0 0 0 0 0
X 1 76
A 1700 4 0 0 325 6 1699 0 3 0 0 0 0 2 0 0 0 0 0 0
A 1701 4 0 0 1484 6 1698 0 1700 0 0 0 0 1 0 0 0 0 0 0
A 1702 10 0 0 1699 6 1696 10 0 0 0 0 0 0 0 0 0 0 0 0
X 1 80
A 1703 10 0 0 1702 6 1696 13 0 0 0 0 0 0 0 0 0 0 0 0
X 1 82
A 1704 10 0 0 1703 6 1696 16 0 0 0 0 0 0 0 0 0 0 0 0
X 1 84
A 1705 4 0 0 988 6 1704 0 3 0 0 0 0 2 0 0 0 0 0 0
A 1706 4 0 0 0 6 1703 0 1705 0 0 0 0 1 0 0 0 0 0 0
A 1707 10 0 0 1704 6 1696 19 0 0 0 0 0 0 0 0 0 0 0 0
X 1 88
A 1708 10 0 0 1707 6 1696 22 0 0 0 0 0 0 0 0 0 0 0 0
X 1 90
A 1709 1 0 1 492 900 1755 0 0 0 0 0 0 0 0 0 0 0 0 0
A 1710 10 0 0 1639 6 1709 1 0 0 0 0 0 0 0 0 0 0 0 0
X 1 13
A 1711 10 0 0 1710 6 1709 4 0 0 0 0 0 0 0 0 0 0 0 0
X 1 74
A 1712 10 0 0 1711 6 1709 7 0 0 0 0 0 0 0 0 0 0 0 0
X 1 76
A 1713 4 0 0 704 6 1712 0 3 0 0 0 0 2 0 0 0 0 0 0
A 1714 4 0 0 1287 6 1711 0 1713 0 0 0 0 1 0 0 0 0 0 0
A 1715 10 0 0 1712 6 1709 10 0 0 0 0 0 0 0 0 0 0 0 0
X 1 80
A 1716 10 0 0 1715 6 1709 13 0 0 0 0 0 0 0 0 0 0 0 0
X 1 82
A 1717 10 0 0 1716 6 1709 16 0 0 0 0 0 0 0 0 0 0 0 0
X 1 84
A 1718 4 0 0 298 6 1717 0 3 0 0 0 0 2 0 0 0 0 0 0
A 1719 4 0 0 842 6 1716 0 1718 0 0 0 0 1 0 0 0 0 0 0
A 1720 10 0 0 1717 6 1709 19 0 0 0 0 0 0 0 0 0 0 0 0
X 1 88
A 1721 10 0 0 1720 6 1709 22 0 0 0 0 0 0 0 0 0 0 0 0
X 1 90
A 1722 1 0 1 855 906 1759 0 0 0 0 0 0 0 0 0 0 0 0 0
A 1723 10 0 0 1650 6 1722 1 0 0 0 0 0 0 0 0 0 0 0 0
X 1 13
A 1724 10 0 0 1723 6 1722 4 0 0 0 0 0 0 0 0 0 0 0 0
X 1 74
A 1725 10 0 0 1724 6 1722 7 0 0 0 0 0 0 0 0 0 0 0 0
X 1 76
A 1726 4 0 0 199 6 1725 0 3 0 0 0 0 2 0 0 0 0 0 0
A 1727 4 0 0 1653 6 1724 0 1726 0 0 0 0 1 0 0 0 0 0 0
A 1728 10 0 0 1725 6 1722 10 0 0 0 0 0 0 0 0 0 0 0 0
X 1 80
A 1729 10 0 0 1728 6 1722 13 0 0 0 0 0 0 0 0 0 0 0 0
X 1 82
A 1730 10 0 0 1729 6 1722 16 0 0 0 0 0 0 0 0 0 0 0 0
X 1 84
A 1731 4 0 0 1018 6 1730 0 3 0 0 0 0 2 0 0 0 0 0 0
A 1732 4 0 0 1278 6 1729 0 1731 0 0 0 0 1 0 0 0 0 0 0
A 1733 10 0 0 1730 6 1722 19 0 0 0 0 0 0 0 0 0 0 0 0
X 1 88
A 1734 10 0 0 1733 6 1722 22 0 0 0 0 0 0 0 0 0 0 0 0
X 1 90
A 1735 1 0 1 388 912 1763 0 0 0 0 0 0 0 0 0 0 0 0 0
A 1736 10 0 0 1661 6 1735 1 0 0 0 0 0 0 0 0 0 0 0 0
X 1 13
A 1737 10 0 0 1736 6 1735 4 0 0 0 0 0 0 0 0 0 0 0 0
X 1 74
A 1738 10 0 0 1737 6 1735 7 0 0 0 0 0 0 0 0 0 0 0 0
X 1 76
A 1739 4 0 0 212 6 1738 0 3 0 0 0 0 2 0 0 0 0 0 0
A 1740 4 0 0 0 6 1737 0 1739 0 0 0 0 1 0 0 0 0 0 0
A 1741 10 0 0 1738 6 1735 10 0 0 0 0 0 0 0 0 0 0 0 0
X 1 80
A 1742 10 0 0 1741 6 1735 13 0 0 0 0 0 0 0 0 0 0 0 0
X 1 82
A 1743 10 0 0 1742 6 1735 16 0 0 0 0 0 0 0 0 0 0 0 0
X 1 84
A 1744 4 0 0 1055 6 1743 0 3 0 0 0 0 2 0 0 0 0 0 0
A 1745 4 0 0 802 6 1742 0 1744 0 0 0 0 1 0 0 0 0 0 0
A 1746 10 0 0 1743 6 1735 19 0 0 0 0 0 0 0 0 0 0 0 0
X 1 88
A 1747 10 0 0 1746 6 1735 22 0 0 0 0 0 0 0 0 0 0 0 0
X 1 90
A 1748 1 0 1 815 918 1767 0 0 0 0 0 0 0 0 0 0 0 0 0
A 1749 10 0 0 193 6 1748 1 0 0 0 0 0 0 0 0 0 0 0 0
X 1 13
A 1750 10 0 0 1749 6 1748 4 0 0 0 0 0 0 0 0 0 0 0 0
X 1 74
A 1751 10 0 0 1750 6 1748 7 0 0 0 0 0 0 0 0 0 0 0 0
X 1 76
A 1752 4 0 0 1056 6 1751 0 3 0 0 0 0 2 0 0 0 0 0 0
A 1753 4 0 0 1222 6 1750 0 1752 0 0 0 0 1 0 0 0 0 0 0
A 1754 10 0 0 1751 6 1748 10 0 0 0 0 0 0 0 0 0 0 0 0
X 1 80
A 1755 10 0 0 1754 6 1748 13 0 0 0 0 0 0 0 0 0 0 0 0
X 1 82
A 1756 10 0 0 1755 6 1748 16 0 0 0 0 0 0 0 0 0 0 0 0
X 1 84
A 1757 4 0 0 1334 6 1756 0 3 0 0 0 0 2 0 0 0 0 0 0
A 1758 4 0 0 1572 6 1755 0 1757 0 0 0 0 1 0 0 0 0 0 0
A 1759 10 0 0 1756 6 1748 19 0 0 0 0 0 0 0 0 0 0 0 0
X 1 88
A 1760 10 0 0 1759 6 1748 22 0 0 0 0 0 0 0 0 0 0 0 0
X 1 90
A 1761 1 0 1 0 924 1771 0 0 0 0 0 0 0 0 0 0 0 0 0
A 1762 10 0 0 958 6 1761 1 0 0 0 0 0 0 0 0 0 0 0 0
X 1 13
A 1763 10 0 0 1762 6 1761 4 0 0 0 0 0 0 0 0 0 0 0 0
X 1 74
A 1764 10 0 0 1763 6 1761 7 0 0 0 0 0 0 0 0 0 0 0 0
X 1 76
A 1765 4 0 0 1471 6 1764 0 3 0 0 0 0 2 0 0 0 0 0 0
A 1766 4 0 0 885 6 1763 0 1765 0 0 0 0 1 0 0 0 0 0 0
A 1767 10 0 0 1764 6 1761 10 0 0 0 0 0 0 0 0 0 0 0 0
X 1 80
A 1768 10 0 0 1767 6 1761 13 0 0 0 0 0 0 0 0 0 0 0 0
X 1 82
A 1769 10 0 0 1768 6 1761 16 0 0 0 0 0 0 0 0 0 0 0 0
X 1 84
A 1770 4 0 0 350 6 1769 0 3 0 0 0 0 2 0 0 0 0 0 0
A 1771 4 0 0 406 6 1768 0 1770 0 0 0 0 1 0 0 0 0 0 0
A 1772 10 0 0 1769 6 1761 19 0 0 0 0 0 0 0 0 0 0 0 0
X 1 88
A 1773 10 0 0 1772 6 1761 22 0 0 0 0 0 0 0 0 0 0 0 0
X 1 90
A 1774 1 0 3 1660 930 1775 0 0 0 0 0 0 0 0 0 0 0 0 0
A 1775 10 0 0 1132 6 1774 1 0 0 0 0 0 0 0 0 0 0 0 0
X 1 13
A 1776 10 0 0 1775 6 1774 4 0 0 0 0 0 0 0 0 0 0 0 0
X 1 74
A 1777 10 0 0 1776 6 1774 7 0 0 0 0 0 0 0 0 0 0 0 0
X 1 76
A 1778 4 0 0 781 6 1777 0 3 0 0 0 0 2 0 0 0 0 0 0
A 1779 4 0 0 450 6 1776 0 1778 0 0 0 0 1 0 0 0 0 0 0
A 1780 10 0 0 1777 6 1774 10 0 0 0 0 0 0 0 0 0 0 0 0
X 1 80
A 1781 10 0 0 1780 6 1774 22 0 0 0 0 0 0 0 0 0 0 0 0
X 1 90
A 1782 1 0 0 1022 6 1807 0 0 0 0 0 0 0 0 0 0 0 0 0
A 1783 1 0 0 1371 6 1803 0 0 0 0 0 0 0 0 0 0 0 0 0
A 1784 1 0 0 1315 6 1808 0 0 0 0 0 0 0 0 0 0 0 0 0
A 1785 1 0 0 1726 6 1805 0 0 0 0 0 0 0 0 0 0 0 0 0
A 1786 1 0 0 0 6 1804 0 0 0 0 0 0 0 0 0 0 0 0 0
A 1787 1 0 0 1209 6 1809 0 0 0 0 0 0 0 0 0 0 0 0 0
A 1788 1 0 0 1020 6 1806 0 0 0 0 0 0 0 0 0 0 0 0 0
A 1789 1 0 0 1557 6 1814 0 0 0 0 0 0 0 0 0 0 0 0 0
A 1790 1 0 0 1731 6 1810 0 0 0 0 0 0 0 0 0 0 0 0 0
A 1791 1 0 0 720 6 1815 0 0 0 0 0 0 0 0 0 0 0 0 0
A 1792 1 0 0 87 6 1812 0 0 0 0 0 0 0 0 0 0 0 0 0
A 1793 1 0 0 712 6 1811 0 0 0 0 0 0 0 0 0 0 0 0 0
A 1794 1 0 0 163 6 1816 0 0 0 0 0 0 0 0 0 0 0 0 0
A 1795 1 0 0 0 6 1813 0 0 0 0 0 0 0 0 0 0 0 0 0
A 1796 1 0 0 0 6 1821 0 0 0 0 0 0 0 0 0 0 0 0 0
A 1797 1 0 0 545 6 1817 0 0 0 0 0 0 0 0 0 0 0 0 0
A 1798 1 0 0 915 6 1822 0 0 0 0 0 0 0 0 0 0 0 0 0
A 1799 1 0 0 823 6 1819 0 0 0 0 0 0 0 0 0 0 0 0 0
A 1800 1 0 0 1739 6 1818 0 0 0 0 0 0 0 0 0 0 0 0 0
A 1801 1 0 0 1744 6 1823 0 0 0 0 0 0 0 0 0 0 0 0 0
A 1802 1 0 0 134 6 1820 0 0 0 0 0 0 0 0 0 0 0 0 0
A 1803 1 0 0 959 6 1828 0 0 0 0 0 0 0 0 0 0 0 0 0
A 1804 1 0 0 1052 6 1824 0 0 0 0 0 0 0 0 0 0 0 0 0
A 1805 1 0 0 1336 6 1829 0 0 0 0 0 0 0 0 0 0 0 0 0
A 1806 1 0 0 821 6 1826 0 0 0 0 0 0 0 0 0 0 0 0 0
A 1807 1 0 0 164 6 1825 0 0 0 0 0 0 0 0 0 0 0 0 0
A 1808 1 0 0 1230 6 1830 0 0 0 0 0 0 0 0 0 0 0 0 0
A 1809 1 0 0 742 6 1827 0 0 0 0 0 0 0 0 0 0 0 0 0
A 1810 1 0 0 1051 6 1833 0 0 0 0 0 0 0 0 0 0 0 0 0
A 1811 1 0 0 1752 6 1831 0 0 0 0 0 0 0 0 0 0 0 0 0
A 1812 1 0 0 0 6 1834 0 0 0 0 0 0 0 0 0 0 0 0 0
A 1813 1 0 0 1057 6 1832 0 0 0 0 0 0 0 0 0 0 0 0 0
A 1814 1 0 1 1080 951 1835 0 0 0 0 0 0 0 0 0 0 0 0 0
A 1815 10 0 0 1794 6 1814 1 0 0 0 0 0 0 0 0 0 0 0 0
X 1 13
A 1816 10 0 0 1815 6 1814 4 0 0 0 0 0 0 0 0 0 0 0 0
X 1 74
A 1817 10 0 0 1816 6 1814 7 0 0 0 0 0 0 0 0 0 0 0 0
X 1 76
A 1818 4 0 0 1479 6 1817 0 3 0 0 0 0 2 0 0 0 0 0 0
A 1819 4 0 0 952 6 1816 0 1818 0 0 0 0 1 0 0 0 0 0 0
A 1820 10 0 0 1817 6 1814 10 0 0 0 0 0 0 0 0 0 0 0 0
X 1 80
A 1821 10 0 0 1820 6 1814 13 0 0 0 0 0 0 0 0 0 0 0 0
X 1 82
A 1822 10 0 0 1821 6 1814 16 0 0 0 0 0 0 0 0 0 0 0 0
X 1 84
A 1823 4 0 0 1400 6 1822 0 3 0 0 0 0 2 0 0 0 0 0 0
A 1824 4 0 0 1352 6 1821 0 1823 0 0 0 0 1 0 0 0 0 0 0
A 1825 10 0 0 1822 6 1814 19 0 0 0 0 0 0 0 0 0 0 0 0
X 1 88
A 1826 10 0 0 1825 6 1814 22 0 0 0 0 0 0 0 0 0 0 0 0
X 1 90
A 1827 1 0 1 1513 957 1839 0 0 0 0 0 0 0 0 0 0 0 0 0
A 1828 10 0 0 1805 6 1827 1 0 0 0 0 0 0 0 0 0 0 0 0
X 1 13
A 1829 10 0 0 1828 6 1827 4 0 0 0 0 0 0 0 0 0 0 0 0
X 1 74
A 1830 10 0 0 1829 6 1827 7 0 0 0 0 0 0 0 0 0 0 0 0
X 1 76
A 1831 4 0 0 0 6 1830 0 3 0 0 0 0 2 0 0 0 0 0 0
A 1832 4 0 0 532 6 1829 0 1831 0 0 0 0 1 0 0 0 0 0 0
A 1833 10 0 0 1830 6 1827 10 0 0 0 0 0 0 0 0 0 0 0 0
X 1 80
A 1834 10 0 0 1833 6 1827 13 0 0 0 0 0 0 0 0 0 0 0 0
X 1 82
A 1835 10 0 0 1834 6 1827 16 0 0 0 0 0 0 0 0 0 0 0 0
X 1 84
A 1836 4 0 0 1413 6 1835 0 3 0 0 0 0 2 0 0 0 0 0 0
A 1837 4 0 0 1236 6 1834 0 1836 0 0 0 0 1 0 0 0 0 0 0
A 1838 10 0 0 1835 6 1827 19 0 0 0 0 0 0 0 0 0 0 0 0
X 1 88
A 1839 10 0 0 1838 6 1827 22 0 0 0 0 0 0 0 0 0 0 0 0
X 1 90
A 1840 1 0 1 948 963 1843 0 0 0 0 0 0 0 0 0 0 0 0 0
A 1841 10 0 0 1518 6 1840 1 0 0 0 0 0 0 0 0 0 0 0 0
X 1 13
A 1842 10 0 0 1841 6 1840 4 0 0 0 0 0 0 0 0 0 0 0 0
X 1 74
A 1843 10 0 0 1842 6 1840 7 0 0 0 0 0 0 0 0 0 0 0 0
X 1 76
A 1844 4 0 0 0 6 1843 0 3 0 0 0 0 2 0 0 0 0 0 0
A 1845 4 0 0 1244 6 1842 0 1844 0 0 0 0 1 0 0 0 0 0 0
A 1846 10 0 0 1843 6 1840 10 0 0 0 0 0 0 0 0 0 0 0 0
X 1 80
A 1847 10 0 0 1846 6 1840 13 0 0 0 0 0 0 0 0 0 0 0 0
X 1 82
A 1848 10 0 0 1847 6 1840 16 0 0 0 0 0 0 0 0 0 0 0 0
X 1 84
A 1849 4 0 0 1421 6 1848 0 3 0 0 0 0 2 0 0 0 0 0 0
A 1850 4 0 0 1613 6 1847 0 1849 0 0 0 0 1 0 0 0 0 0 0
A 1851 10 0 0 1848 6 1840 19 0 0 0 0 0 0 0 0 0 0 0 0
X 1 88
A 1852 10 0 0 1851 6 1840 22 0 0 0 0 0 0 0 0 0 0 0 0
X 1 90
A 1853 1 0 1 309 969 1847 0 0 0 0 0 0 0 0 0 0 0 0 0
A 1854 10 0 0 0 6 1853 1 0 0 0 0 0 0 0 0 0 0 0 0
X 1 13
A 1855 10 0 0 1854 6 1853 4 0 0 0 0 0 0 0 0 0 0 0 0
X 1 74
A 1856 10 0 0 1855 6 1853 7 0 0 0 0 0 0 0 0 0 0 0 0
X 1 76
A 1857 4 0 0 1434 6 1856 0 3 0 0 0 0 2 0 0 0 0 0 0
A 1858 4 0 0 1659 6 1855 0 1857 0 0 0 0 1 0 0 0 0 0 0
A 1859 10 0 0 1856 6 1853 10 0 0 0 0 0 0 0 0 0 0 0 0
X 1 80
A 1860 10 0 0 1859 6 1853 13 0 0 0 0 0 0 0 0 0 0 0 0
X 1 82
A 1861 10 0 0 1860 6 1853 16 0 0 0 0 0 0 0 0 0 0 0 0
X 1 84
A 1862 4 0 0 1341 6 1861 0 3 0 0 0 0 2 0 0 0 0 0 0
A 1863 4 0 0 0 6 1860 0 1862 0 0 0 0 1 0 0 0 0 0 0
A 1864 10 0 0 1861 6 1853 19 0 0 0 0 0 0 0 0 0 0 0 0
X 1 88
A 1865 10 0 0 1864 6 1853 22 0 0 0 0 0 0 0 0 0 0 0 0
X 1 90
A 1866 1 0 1 0 975 1851 0 0 0 0 0 0 0 0 0 0 0 0 0
A 1867 10 0 0 97 6 1866 1 0 0 0 0 0 0 0 0 0 0 0 0
X 1 13
A 1868 10 0 0 1867 6 1866 4 0 0 0 0 0 0 0 0 0 0 0 0
X 1 74
A 1869 10 0 0 1868 6 1866 7 0 0 0 0 0 0 0 0 0 0 0 0
X 1 76
A 1870 4 0 0 1447 6 1869 0 3 0 0 0 0 2 0 0 0 0 0 0
A 1871 4 0 0 0 6 1868 0 1870 0 0 0 0 1 0 0 0 0 0 0
A 1872 10 0 0 1869 6 1866 10 0 0 0 0 0 0 0 0 0 0 0 0
X 1 80
A 1873 10 0 0 1872 6 1866 13 0 0 0 0 0 0 0 0 0 0 0 0
X 1 82
A 1874 10 0 0 1873 6 1866 16 0 0 0 0 0 0 0 0 0 0 0 0
X 1 84
A 1875 4 0 0 1259 6 1874 0 3 0 0 0 0 2 0 0 0 0 0 0
A 1876 4 0 0 1797 6 1873 0 1875 0 0 0 0 1 0 0 0 0 0 0
A 1877 10 0 0 1874 6 1866 19 0 0 0 0 0 0 0 0 0 0 0 0
X 1 88
A 1878 10 0 0 1877 6 1866 22 0 0 0 0 0 0 0 0 0 0 0 0
X 1 90
A 1879 1 0 1 1333 981 1855 0 0 0 0 0 0 0 0 0 0 0 0 0
A 1880 10 0 0 0 6 1879 1 0 0 0 0 0 0 0 0 0 0 0 0
X 1 13
A 1881 10 0 0 1880 6 1879 4 0 0 0 0 0 0 0 0 0 0 0 0
X 1 74
A 1882 10 0 0 1881 6 1879 7 0 0 0 0 0 0 0 0 0 0 0 0
X 1 76
A 1883 4 0 0 1460 6 1882 0 3 0 0 0 0 2 0 0 0 0 0 0
A 1884 4 0 0 1088 6 1881 0 1883 0 0 0 0 1 0 0 0 0 0 0
A 1885 10 0 0 1882 6 1879 10 0 0 0 0 0 0 0 0 0 0 0 0
X 1 80
A 1886 10 0 0 1885 6 1879 13 0 0 0 0 0 0 0 0 0 0 0 0
X 1 82
A 1887 10 0 0 1886 6 1879 16 0 0 0 0 0 0 0 0 0 0 0 0
X 1 84
A 1888 4 0 0 1578 6 1887 0 3 0 0 0 0 2 0 0 0 0 0 0
A 1889 4 0 0 1577 6 1886 0 1888 0 0 0 0 1 0 0 0 0 0 0
A 1890 10 0 0 1887 6 1879 19 0 0 0 0 0 0 0 0 0 0 0 0
X 1 88
A 1891 10 0 0 1890 6 1879 22 0 0 0 0 0 0 0 0 0 0 0 0
X 1 90
A 1892 1 0 1 0 987 1859 0 0 0 0 0 0 0 0 0 0 0 0 0
A 1893 10 0 0 0 6 1892 1 0 0 0 0 0 0 0 0 0 0 0 0
X 1 13
A 1894 10 0 0 1893 6 1892 4 0 0 0 0 0 0 0 0 0 0 0 0
X 1 74
A 1895 10 0 0 1894 6 1892 7 0 0 0 0 0 0 0 0 0 0 0 0
X 1 76
A 1896 4 0 0 1473 6 1895 0 3 0 0 0 0 2 0 0 0 0 0 0
A 1897 4 0 0 889 6 1894 0 1896 0 0 0 0 1 0 0 0 0 0 0
A 1898 10 0 0 1895 6 1892 10 0 0 0 0 0 0 0 0 0 0 0 0
X 1 80
A 1899 10 0 0 1898 6 1892 13 0 0 0 0 0 0 0 0 0 0 0 0
X 1 82
A 1900 10 0 0 1899 6 1892 16 0 0 0 0 0 0 0 0 0 0 0 0
X 1 84
A 1901 4 0 0 1380 6 1900 0 3 0 0 0 0 2 0 0 0 0 0 0
A 1902 4 0 0 1255 6 1899 0 1901 0 0 0 0 1 0 0 0 0 0 0
A 1903 10 0 0 1900 6 1892 19 0 0 0 0 0 0 0 0 0 0 0 0
X 1 88
A 1904 10 0 0 1903 6 1892 22 0 0 0 0 0 0 0 0 0 0 0 0
X 1 90
A 1905 1 0 1 1272 993 1863 0 0 0 0 0 0 0 0 0 0 0 0 0
A 1906 10 0 0 0 6 1905 1 0 0 0 0 0 0 0 0 0 0 0 0
X 1 13
A 1907 10 0 0 1906 6 1905 4 0 0 0 0 0 0 0 0 0 0 0 0
X 1 74
A 1908 10 0 0 1907 6 1905 7 0 0 0 0 0 0 0 0 0 0 0 0
X 1 76
A 1909 4 0 0 1481 6 1908 0 3 0 0 0 0 2 0 0 0 0 0 0
A 1910 4 0 0 0 6 1907 0 1909 0 0 0 0 1 0 0 0 0 0 0
A 1911 10 0 0 1908 6 1905 10 0 0 0 0 0 0 0 0 0 0 0 0
X 1 80
A 1912 10 0 0 1911 6 1905 13 0 0 0 0 0 0 0 0 0 0 0 0
X 1 82
A 1913 10 0 0 1912 6 1905 16 0 0 0 0 0 0 0 0 0 0 0 0
X 1 84
A 1914 4 0 0 0 6 1913 0 3 0 0 0 0 2 0 0 0 0 0 0
A 1915 4 0 0 1363 6 1912 0 1914 0 0 0 0 1 0 0 0 0 0 0
A 1916 10 0 0 1913 6 1905 19 0 0 0 0 0 0 0 0 0 0 0 0
X 1 88
A 1917 10 0 0 1916 6 1905 22 0 0 0 0 0 0 0 0 0 0 0 0
X 1 90
A 1918 1 0 3 0 999 1867 0 0 0 0 0 0 0 0 0 0 0 0 0
A 1919 10 0 0 1622 6 1918 1 0 0 0 0 0 0 0 0 0 0 0 0
X 1 13
A 1920 10 0 0 1919 6 1918 4 0 0 0 0 0 0 0 0 0 0 0 0
X 1 74
A 1921 10 0 0 1920 6 1918 7 0 0 0 0 0 0 0 0 0 0 0 0
X 1 76
A 1922 4 0 0 0 6 1921 0 3 0 0 0 0 2 0 0 0 0 0 0
A 1923 4 0 0 1810 6 1920 0 1922 0 0 0 0 1 0 0 0 0 0 0
A 1924 10 0 0 1921 6 1918 10 0 0 0 0 0 0 0 0 0 0 0 0
X 1 80
A 1925 10 0 0 1924 6 1918 22 0 0 0 0 0 0 0 0 0 0 0 0
X 1 90
A 1926 1 0 0 602 6 1879 0 0 0 0 0 0 0 0 0 0 0 0 0
A 1927 1 0 0 420 6 1875 0 0 0 0 0 0 0 0 0 0 0 0 0
A 1928 1 0 0 1342 6 1880 0 0 0 0 0 0 0 0 0 0 0 0 0
A 1929 1 0 0 1277 6 1877 0 0 0 0 0 0 0 0 0 0 0 0 0
A 1930 1 0 0 1614 6 1876 0 0 0 0 0 0 0 0 0 0 0 0 0
A 1931 1 0 0 1891 6 1881 0 0 0 0 0 0 0 0 0 0 0 0 0
A 1932 1 0 0 1745 6 1878 0 0 0 0 0 0 0 0 0 0 0 0 0
A 1933 1 0 0 1448 6 1913 0 0 0 0 0 0 0 0 0 0 0 0 0
A 1934 1 0 0 1219 6 1909 0 0 0 0 0 0 0 0 0 0 0 0 0
A 1935 1 0 0 1844 6 1914 0 0 0 0 0 0 0 0 0 0 0 0 0
A 1936 1 0 0 1223 6 1911 0 0 0 0 0 0 0 0 0 0 0 0 0
A 1937 1 0 0 931 6 1910 0 0 0 0 0 0 0 0 0 0 0 0 0
A 1938 1 0 0 1706 6 1915 0 0 0 0 0 0 0 0 0 0 0 0 0
A 1939 1 0 0 0 6 1912 0 0 0 0 0 0 0 0 0 0 0 0 0
A 1940 1 0 0 1925 6 1920 0 0 0 0 0 0 0 0 0 0 0 0 0
A 1941 1 0 0 1440 6 1916 0 0 0 0 0 0 0 0 0 0 0 0 0
A 1942 1 0 0 1474 6 1921 0 0 0 0 0 0 0 0 0 0 0 0 0
A 1943 1 0 0 1221 6 1918 0 0 0 0 0 0 0 0 0 0 0 0 0
A 1944 1 0 0 1461 6 1917 0 0 0 0 0 0 0 0 0 0 0 0 0
A 1945 1 0 0 1753 6 1922 0 0 0 0 0 0 0 0 0 0 0 0 0
A 1946 1 0 0 1849 6 1919 0 0 0 0 0 0 0 0 0 0 0 0 0
A 1947 1 0 0 1857 6 1927 0 0 0 0 0 0 0 0 0 0 0 0 0
A 1948 1 0 0 610 6 1923 0 0 0 0 0 0 0 0 0 0 0 0 0
A 1949 1 0 0 1892 6 1928 0 0 0 0 0 0 0 0 0 0 0 0 0
A 1950 1 0 0 0 6 1925 0 0 0 0 0 0 0 0 0 0 0 0 0
A 1951 1 0 0 1879 6 1924 0 0 0 0 0 0 0 0 0 0 0 0 0
A 1952 1 0 0 291 6 1929 0 0 0 0 0 0 0 0 0 0 0 0 0
A 1953 1 0 0 751 6 1926 0 0 0 0 0 0 0 0 0 0 0 0 0
A 1954 1 0 0 938 6 1934 0 0 0 0 0 0 0 0 0 0 0 0 0
A 1955 1 0 0 854 6 1930 0 0 0 0 0 0 0 0 0 0 0 0 0
A 1956 1 0 0 1257 6 1935 0 0 0 0 0 0 0 0 0 0 0 0 0
A 1957 1 0 0 1862 6 1932 0 0 0 0 0 0 0 0 0 0 0 0 0
A 1958 1 0 0 334 6 1931 0 0 0 0 0 0 0 0 0 0 0 0 0
A 1959 1 0 0 0 6 1936 0 0 0 0 0 0 0 0 0 0 0 0 0
A 1960 1 0 0 1253 6 1933 0 0 0 0 0 0 0 0 0 0 0 0 0
A 1961 1 0 0 1536 6 1941 0 0 0 0 0 0 0 0 0 0 0 0 0
A 1962 1 0 0 1346 6 1937 0 0 0 0 0 0 0 0 0 0 0 0 0
A 1963 1 0 0 1902 6 1942 0 0 0 0 0 0 0 0 0 0 0 0 0
A 1964 1 0 0 1583 6 1939 0 0 0 0 0 0 0 0 0 0 0 0 0
A 1965 1 0 0 299 6 1938 0 0 0 0 0 0 0 0 0 0 0 0 0
A 1966 1 0 0 1252 6 1943 0 0 0 0 0 0 0 0 0 0 0 0 0
A 1967 1 0 0 1870 6 1940 0 0 0 0 0 0 0 0 0 0 0 0 0
A 1968 1 0 0 982 6 1948 0 0 0 0 0 0 0 0 0 0 0 0 0
A 1969 1 0 0 1258 6 1944 0 0 0 0 0 0 0 0 0 0 0 0 0
A 1970 1 0 0 0 6 1949 0 0 0 0 0 0 0 0 0 0 0 0 0
A 1971 1 0 0 1256 6 1946 0 0 0 0 0 0 0 0 0 0 0 0 0
A 1972 1 0 0 1875 6 1945 0 0 0 0 0 0 0 0 0 0 0 0 0
A 1973 1 0 0 0 6 1950 0 0 0 0 0 0 0 0 0 0 0 0 0
A 1974 1 0 0 951 6 1947 0 0 0 0 0 0 0 0 0 0 0 0 0
A 1975 1 0 0 1883 6 1953 0 0 0 0 0 0 0 0 0 0 0 0 0
A 1976 1 0 0 847 6 1951 0 0 0 0 0 0 0 0 0 0 0 0 0
A 1977 1 0 0 1393 6 1954 0 0 0 0 0 0 0 0 0 0 0 0 0
A 1978 1 0 0 453 6 1952 0 0 0 0 0 0 0 0 0 0 0 0 0
A 1979 1 0 0 0 6 1957 0 0 0 0 0 0 0 0 0 0 0 0 0
A 1980 1 0 0 811 6 1955 0 0 0 0 0 0 0 0 0 0 0 0 0
A 1981 1 0 0 1888 6 1958 0 0 0 0 0 0 0 0 0 0 0 0 0
A 1982 1 0 0 880 6 1956 0 0 0 0 0 0 0 0 0 0 0 0 0
A 1983 1 0 1 1009 1032 1959 0 0 0 0 0 0 0 0 0 0 0 0 0
A 1984 10 0 0 909 6 1983 1 0 0 0 0 0 0 0 0 0 0 0 0
X 1 13
A 1985 10 0 0 1984 6 1983 4 0 0 0 0 0 0 0 0 0 0 0 0
X 1 74
A 1986 10 0 0 1985 6 1983 7 0 0 0 0 0 0 0 0 0 0 0 0
X 1 76
A 1987 4 0 0 1559 6 1986 0 3 0 0 0 0 2 0 0 0 0 0 0
A 1988 4 0 0 1955 6 1985 0 1987 0 0 0 0 1 0 0 0 0 0 0
A 1989 10 0 0 1986 6 1983 10 0 0 0 0 0 0 0 0 0 0 0 0
X 1 80
A 1990 10 0 0 1989 6 1983 13 0 0 0 0 0 0 0 0 0 0 0 0
X 1 82
A 1991 10 0 0 1990 6 1983 16 0 0 0 0 0 0 0 0 0 0 0 0
X 1 84
A 1992 4 0 0 0 6 1991 0 3 0 0 0 0 2 0 0 0 0 0 0
A 1993 4 0 0 1663 6 1990 0 1992 0 0 0 0 1 0 0 0 0 0 0
A 1994 10 0 0 1991 6 1983 19 0 0 0 0 0 0 0 0 0 0 0 0
X 1 88
A 1995 10 0 0 1994 6 1983 22 0 0 0 0 0 0 0 0 0 0 0 0
X 1 90
A 1996 1 0 1 503 1038 1963 0 0 0 0 0 0 0 0 0 0 0 0 0
A 1997 10 0 0 1824 6 1996 1 0 0 0 0 0 0 0 0 0 0 0 0
X 1 13
A 1998 10 0 0 1997 6 1996 4 0 0 0 0 0 0 0 0 0 0 0 0
X 1 74
A 1999 10 0 0 1998 6 1996 7 0 0 0 0 0 0 0 0 0 0 0 0
X 1 76
A 2000 4 0 0 0 6 1999 0 3 0 0 0 0 2 0 0 0 0 0 0
A 2001 4 0 0 1093 6 1998 0 2000 0 0 0 0 1 0 0 0 0 0 0
A 2002 10 0 0 1999 6 1996 10 0 0 0 0 0 0 0 0 0 0 0 0
X 1 80
A 2003 10 0 0 2002 6 1996 13 0 0 0 0 0 0 0 0 0 0 0 0
X 1 82
A 2004 10 0 0 2003 6 1996 16 0 0 0 0 0 0 0 0 0 0 0 0
X 1 84
A 2005 4 0 0 0 6 2004 0 3 0 0 0 0 2 0 0 0 0 0 0
A 2006 4 0 0 1357 6 2003 0 2005 0 0 0 0 1 0 0 0 0 0 0
A 2007 10 0 0 2004 6 1996 19 0 0 0 0 0 0 0 0 0 0 0 0
X 1 88
A 2008 10 0 0 2007 6 1996 22 0 0 0 0 0 0 0 0 0 0 0 0
X 1 90
A 2009 1 0 1 0 1044 1967 0 0 0 0 0 0 0 0 0 0 0 0 0
A 2010 10 0 0 2006 6 2009 1 0 0 0 0 0 0 0 0 0 0 0 0
X 1 13
A 2011 10 0 0 2010 6 2009 4 0 0 0 0 0 0 0 0 0 0 0 0
X 1 74
A 2012 10 0 0 2011 6 2009 7 0 0 0 0 0 0 0 0 0 0 0 0
X 1 76
A 2013 4 0 0 1590 6 2012 0 3 0 0 0 0 2 0 0 0 0 0 0
A 2014 4 0 0 1137 6 2011 0 2013 0 0 0 0 1 0 0 0 0 0 0
A 2015 10 0 0 2012 6 2009 10 0 0 0 0 0 0 0 0 0 0 0 0
X 1 80
A 2016 10 0 0 2015 6 2009 13 0 0 0 0 0 0 0 0 0 0 0 0
X 1 82
A 2017 10 0 0 2016 6 2009 16 0 0 0 0 0 0 0 0 0 0 0 0
X 1 84
A 2018 4 0 0 0 6 2017 0 3 0 0 0 0 2 0 0 0 0 0 0
A 2019 4 0 0 1617 6 2016 0 2018 0 0 0 0 1 0 0 0 0 0 0
A 2020 10 0 0 2017 6 2009 19 0 0 0 0 0 0 0 0 0 0 0 0
X 1 88
A 2021 10 0 0 2020 6 2009 22 0 0 0 0 0 0 0 0 0 0 0 0
X 1 90
A 2022 1 0 1 1995 1050 1971 0 0 0 0 0 0 0 0 0 0 0 0 0
A 2023 10 0 0 1840 6 2022 1 0 0 0 0 0 0 0 0 0 0 0 0
X 1 13
A 2024 10 0 0 2023 6 2022 4 0 0 0 0 0 0 0 0 0 0 0 0
X 1 74
A 2025 10 0 0 2024 6 2022 7 0 0 0 0 0 0 0 0 0 0 0 0
X 1 76
A 2026 4 0 0 1603 6 2025 0 3 0 0 0 0 2 0 0 0 0 0 0
A 2027 4 0 0 0 6 2024 0 2026 0 0 0 0 1 0 0 0 0 0 0
A 2028 10 0 0 2025 6 2022 10 0 0 0 0 0 0 0 0 0 0 0 0
X 1 80
A 2029 10 0 0 2028 6 2022 13 0 0 0 0 0 0 0 0 0 0 0 0
X 1 82
A 2030 10 0 0 2029 6 2022 16 0 0 0 0 0 0 0 0 0 0 0 0
X 1 84
A 2031 4 0 0 1488 6 2030 0 3 0 0 0 0 2 0 0 0 0 0 0
A 2032 4 0 0 1609 6 2029 0 2031 0 0 0 0 1 0 0 0 0 0 0
A 2033 10 0 0 2030 6 2022 19 0 0 0 0 0 0 0 0 0 0 0 0
X 1 88
A 2034 10 0 0 2033 6 2022 22 0 0 0 0 0 0 0 0 0 0 0 0
X 1 90
A 2035 1 0 1 1798 1056 1975 0 0 0 0 0 0 0 0 0 0 0 0 0
A 2036 10 0 0 0 6 2035 1 0 0 0 0 0 0 0 0 0 0 0 0
X 1 13
A 2037 10 0 0 2036 6 2035 4 0 0 0 0 0 0 0 0 0 0 0 0
X 1 74
A 2038 10 0 0 2037 6 2035 7 0 0 0 0 0 0 0 0 0 0 0 0
X 1 76
A 2039 4 0 0 1616 6 2038 0 3 0 0 0 0 2 0 0 0 0 0 0
A 2040 4 0 0 936 6 2037 0 2039 0 0 0 0 1 0 0 0 0 0 0
A 2041 10 0 0 2038 6 2035 10 0 0 0 0 0 0 0 0 0 0 0 0
X 1 80
A 2042 10 0 0 2041 6 2035 13 0 0 0 0 0 0 0 0 0 0 0 0
X 1 82
A 2043 10 0 0 2042 6 2035 16 0 0 0 0 0 0 0 0 0 0 0 0
X 1 84
A 2044 4 0 0 1496 6 2043 0 3 0 0 0 0 2 0 0 0 0 0 0
A 2045 4 0 0 1392 6 2042 0 2044 0 0 0 0 1 0 0 0 0 0 0
A 2046 10 0 0 2043 6 2035 19 0 0 0 0 0 0 0 0 0 0 0 0
X 1 88
A 2047 10 0 0 2046 6 2035 22 0 0 0 0 0 0 0 0 0 0 0 0
X 1 90
A 2048 1 0 1 1806 1062 1979 0 0 0 0 0 0 0 0 0 0 0 0 0
A 2049 10 0 0 0 6 2048 1 0 0 0 0 0 0 0 0 0 0 0 0
X 1 13
A 2050 10 0 0 2049 6 2048 4 0 0 0 0 0 0 0 0 0 0 0 0
X 1 74
A 2051 10 0 0 2050 6 2048 7 0 0 0 0 0 0 0 0 0 0 0 0
X 1 76
A 2052 4 0 0 0 6 2051 0 3 0 0 0 0 2 0 0 0 0 0 0
A 2053 4 0 0 0 6 2050 0 2052 0 0 0 0 1 0 0 0 0 0 0
A 2054 10 0 0 2051 6 2048 10 0 0 0 0 0 0 0 0 0 0 0 0
X 1 80
A 2055 10 0 0 2054 6 2048 13 0 0 0 0 0 0 0 0 0 0 0 0
X 1 82
A 2056 10 0 0 2055 6 2048 16 0 0 0 0 0 0 0 0 0 0 0 0
X 1 84
A 2057 4 0 0 1696 6 2056 0 3 0 0 0 0 2 0 0 0 0 0 0
A 2058 4 0 0 771 6 2055 0 2057 0 0 0 0 1 0 0 0 0 0 0
A 2059 10 0 0 2056 6 2048 19 0 0 0 0 0 0 0 0 0 0 0 0
X 1 88
A 2060 10 0 0 2059 6 2048 22 0 0 0 0 0 0 0 0 0 0 0 0
X 1 90
A 2061 1 0 3 1808 1068 1983 0 0 0 0 0 0 0 0 0 0 0 0 0
A 2062 10 0 0 2053 6 2061 1 0 0 0 0 0 0 0 0 0 0 0 0
X 1 13
A 2063 10 0 0 2062 6 2061 4 0 0 0 0 0 0 0 0 0 0 0 0
X 1 74
A 2064 10 0 0 2063 6 2061 7 0 0 0 0 0 0 0 0 0 0 0 0
X 1 76
A 2065 4 0 0 1573 6 2064 0 3 0 0 0 0 2 0 0 0 0 0 0
A 2066 4 0 0 1158 6 2063 0 2065 0 0 0 0 1 0 0 0 0 0 0
A 2067 10 0 0 2064 6 2061 10 0 0 0 0 0 0 0 0 0 0 0 0
X 1 80
A 2068 10 0 0 2067 6 2061 22 0 0 0 0 0 0 0 0 0 0 0 0
X 1 90
A 2069 1 0 3 1645 1074 1987 0 0 0 0 0 0 0 0 0 0 0 0 0
A 2070 10 0 0 0 6 2069 1 0 0 0 0 0 0 0 0 0 0 0 0
X 1 13
A 2071 10 0 0 2070 6 2069 4 0 0 0 0 0 0 0 0 0 0 0 0
X 1 74
A 2072 10 0 0 2071 6 2069 7 0 0 0 0 0 0 0 0 0 0 0 0
X 1 76
A 2073 4 0 0 1067 6 2072 0 3 0 0 0 0 2 0 0 0 0 0 0
A 2074 4 0 0 1865 6 2071 0 2073 0 0 0 0 1 0 0 0 0 0 0
A 2075 10 0 0 2072 6 2069 10 0 0 0 0 0 0 0 0 0 0 0 0
X 1 80
A 2076 10 0 0 2075 6 2069 22 0 0 0 0 0 0 0 0 0 0 0 0
X 1 90
A 2077 1 0 3 1656 1080 1991 0 0 0 0 0 0 0 0 0 0 0 0 0
A 2078 10 0 0 1083 6 2077 1 0 0 0 0 0 0 0 0 0 0 0 0
X 1 13
A 2079 10 0 0 2078 6 2077 4 0 0 0 0 0 0 0 0 0 0 0 0
X 1 74
A 2080 10 0 0 2079 6 2077 7 0 0 0 0 0 0 0 0 0 0 0 0
X 1 76
A 2081 4 0 0 1075 6 2080 0 3 0 0 0 0 2 0 0 0 0 0 0
A 2082 4 0 0 1901 6 2079 0 2081 0 0 0 0 1 0 0 0 0 0 0
A 2083 10 0 0 2080 6 2077 10 0 0 0 0 0 0 0 0 0 0 0 0
X 1 80
A 2084 10 0 0 2083 6 2077 22 0 0 0 0 0 0 0 0 0 0 0 0
X 1 90
A 2085 1 0 3 1654 1086 1995 0 0 0 0 0 0 0 0 0 0 0 0 0
A 2086 10 0 0 1552 6 2085 1 0 0 0 0 0 0 0 0 0 0 0 0
X 1 13
A 2087 10 0 0 2086 6 2085 4 0 0 0 0 0 0 0 0 0 0 0 0
X 1 74
A 2088 10 0 0 2087 6 2085 7 0 0 0 0 0 0 0 0 0 0 0 0
X 1 76
A 2089 4 0 0 62 6 2088 0 3 0 0 0 0 2 0 0 0 0 0 0
A 2090 4 0 0 1966 6 2087 0 2089 0 0 0 0 1 0 0 0 0 0 0
A 2091 10 0 0 2088 6 2085 10 0 0 0 0 0 0 0 0 0 0 0 0
X 1 80
A 2092 10 0 0 2091 6 2085 22 0 0 0 0 0 0 0 0 0 0 0 0
X 1 90
A 2093 1 0 1 0 1092 2003 0 0 0 0 0 0 0 0 0 0 0 0 0
A 2094 10 0 0 1504 6 2093 1 0 0 0 0 0 0 0 0 0 0 0 0
X 1 13
A 2095 10 0 0 2094 6 2093 4 0 0 0 0 0 0 0 0 0 0 0 0
X 1 74
A 2096 10 0 0 2095 6 2093 7 0 0 0 0 0 0 0 0 0 0 0 0
X 1 76
A 2097 4 0 0 695 6 2096 0 3 0 0 0 0 2 0 0 0 0 0 0
A 2098 4 0 0 1693 6 2095 0 2097 0 0 0 0 1 0 0 0 0 0 0
A 2099 10 0 0 2096 6 2093 10 0 0 0 0 0 0 0 0 0 0 0 0
X 1 80
A 2100 10 0 0 2099 6 2093 13 0 0 0 0 0 0 0 0 0 0 0 0
X 1 82
A 2101 10 0 0 2100 6 2093 16 0 0 0 0 0 0 0 0 0 0 0 0
X 1 84
A 2102 4 0 0 296 6 2101 0 3 0 0 0 0 2 0 0 0 0 0 0
A 2103 4 0 0 1235 6 2100 0 2102 0 0 0 0 1 0 0 0 0 0 0
A 2104 10 0 0 2101 6 2093 19 0 0 0 0 0 0 0 0 0 0 0 0
X 1 88
A 2105 10 0 0 2104 6 2093 22 0 0 0 0 0 0 0 0 0 0 0 0
X 1 90
A 2106 1 0 1 2092 1102 2016 0 0 0 0 0 0 0 0 0 0 0 0 0
A 2107 10 0 0 1517 6 2106 1 0 0 0 0 0 0 0 0 0 0 0 0
X 1 13
A 2108 10 0 0 2107 6 2106 4 0 0 0 0 0 0 0 0 0 0 0 0
X 1 74
A 2109 10 0 0 2108 6 2106 7 0 0 0 0 0 0 0 0 0 0 0 0
X 1 76
A 2110 4 0 0 703 6 2109 0 3 0 0 0 0 2 0 0 0 0 0 0
A 2111 4 0 0 1782 6 2108 0 2110 0 0 0 0 1 0 0 0 0 0 0
A 2112 10 0 0 2109 6 2106 10 0 0 0 0 0 0 0 0 0 0 0 0
X 1 80
A 2113 10 0 0 2112 6 2106 13 0 0 0 0 0 0 0 0 0 0 0 0
X 1 82
A 2114 10 0 0 2113 6 2106 16 0 0 0 0 0 0 0 0 0 0 0 0
X 1 84
A 2115 4 0 0 803 6 2114 0 3 0 0 0 0 2 0 0 0 0 0 0
A 2116 4 0 0 1565 6 2113 0 2115 0 0 0 0 1 0 0 0 0 0 0
A 2117 10 0 0 2114 6 2106 19 0 0 0 0 0 0 0 0 0 0 0 0
X 1 88
A 2118 10 0 0 2117 6 2106 22 0 0 0 0 0 0 0 0 0 0 0 0
X 1 90
A 2119 1 0 3 1909 1108 2020 0 0 0 0 0 0 0 0 0 0 0 0 0
A 2120 10 0 0 1530 6 2119 1 0 0 0 0 0 0 0 0 0 0 0 0
X 1 13
A 2121 10 0 0 2120 6 2119 4 0 0 0 0 0 0 0 0 0 0 0 0
X 1 74
A 2122 10 0 0 2121 6 2119 7 0 0 0 0 0 0 0 0 0 0 0 0
X 1 76
A 2123 4 0 0 1643 6 2122 0 3 0 0 0 0 2 0 0 0 0 0 0
A 2124 4 0 0 1548 6 2121 0 2123 0 0 0 0 1 0 0 0 0 0 0
A 2125 10 0 0 2122 6 2119 10 0 0 0 0 0 0 0 0 0 0 0 0
X 1 80
A 2126 10 0 0 2125 6 2119 22 0 0 0 0 0 0 0 0 0 0 0 0
X 1 90
A 2127 1 0 0 963 6 2039 0 0 0 0 0 0 0 0 0 0 0 0 0
A 2128 1 0 0 949 6 2027 0 0 0 0 0 0 0 0 0 0 0 0 0
A 2129 1 0 0 2047 6 2037 0 0 0 0 0 0 0 0 0 0 0 0 0
A 2130 1 0 0 519 6 2038 0 0 0 0 0 0 0 0 0 0 0 0 0
A 2131 1 0 1 1813 1120 2040 0 0 0 0 0 0 0 0 0 0 0 0 0
A 2132 10 0 0 511 6 2131 1 0 0 0 0 0 0 0 0 0 0 0 0
X 1 13
A 2133 10 0 0 2132 6 2131 4 0 0 0 0 0 0 0 0 0 0 0 0
X 1 74
A 2134 10 0 0 2133 6 2131 7 0 0 0 0 0 0 0 0 0 0 0 0
X 1 76
A 2135 4 0 0 1652 6 2134 0 3 0 0 0 0 2 0 0 0 0 0 0
A 2136 4 0 0 1905 6 2133 0 2135 0 0 0 0 1 0 0 0 0 0 0
A 2137 10 0 0 2134 6 2131 10 0 0 0 0 0 0 0 0 0 0 0 0
X 1 80
A 2138 10 0 0 2137 6 2131 13 0 0 0 0 0 0 0 0 0 0 0 0
X 1 82
A 2139 10 0 0 2138 6 2131 16 0 0 0 0 0 0 0 0 0 0 0 0
X 1 84
A 2140 4 0 0 1662 6 2139 0 3 0 0 0 0 2 0 0 0 0 0 0
A 2141 4 0 0 926 6 2138 0 2140 0 0 0 0 1 0 0 0 0 0 0
A 2142 10 0 0 2139 6 2131 19 0 0 0 0 0 0 0 0 0 0 0 0
X 1 88
A 2143 10 0 0 2142 6 2131 22 0 0 0 0 0 0 0 0 0 0 0 0
X 1 90
A 2144 1 0 1 1757 1126 2044 0 0 0 0 0 0 0 0 0 0 0 0 0
A 2145 10 0 0 1670 6 2144 1 0 0 0 0 0 0 0 0 0 0 0 0
X 1 13
A 2146 10 0 0 2145 6 2144 4 0 0 0 0 0 0 0 0 0 0 0 0
X 1 74
A 2147 10 0 0 2146 6 2144 7 0 0 0 0 0 0 0 0 0 0 0 0
X 1 76
A 2148 4 0 0 1668 6 2147 0 3 0 0 0 0 2 0 0 0 0 0 0
A 2149 4 0 0 2018 6 2146 0 2148 0 0 0 0 1 0 0 0 0 0 0
A 2150 10 0 0 2147 6 2144 10 0 0 0 0 0 0 0 0 0 0 0 0
X 1 80
A 2151 10 0 0 2150 6 2144 13 0 0 0 0 0 0 0 0 0 0 0 0
X 1 82
A 2152 10 0 0 2151 6 2144 16 0 0 0 0 0 0 0 0 0 0 0 0
X 1 84
A 2153 4 0 0 1081 6 2152 0 3 0 0 0 0 2 0 0 0 0 0 0
A 2154 4 0 0 1713 6 2151 0 2153 0 0 0 0 1 0 0 0 0 0 0
A 2155 10 0 0 2152 6 2144 19 0 0 0 0 0 0 0 0 0 0 0 0
X 1 88
A 2156 10 0 0 2155 6 2144 22 0 0 0 0 0 0 0 0 0 0 0 0
X 1 90
A 2157 1 0 3 755 1132 2048 0 0 0 0 0 0 0 0 0 0 0 0 0
A 2158 10 0 0 1568 6 2157 1 0 0 0 0 0 0 0 0 0 0 0 0
X 1 13
A 2159 10 0 0 2158 6 2157 4 0 0 0 0 0 0 0 0 0 0 0 0
X 1 74
A 2160 10 0 0 2159 6 2157 7 0 0 0 0 0 0 0 0 0 0 0 0
X 1 76
A 2161 4 0 0 955 6 2160 0 3 0 0 0 0 2 0 0 0 0 0 0
A 2162 4 0 0 0 6 2159 0 2161 0 0 0 0 1 0 0 0 0 0 0
A 2163 10 0 0 2160 6 2157 10 0 0 0 0 0 0 0 0 0 0 0 0
X 1 80
A 2164 10 0 0 2163 6 2157 22 0 0 0 0 0 0 0 0 0 0 0 0
X 1 90
A 2165 1 0 1 1774 1138 2052 0 0 0 0 0 0 0 0 0 0 0 0 0
A 2166 10 0 0 1889 6 2165 1 0 0 0 0 0 0 0 0 0 0 0 0
X 1 13
A 2167 10 0 0 2166 6 2165 4 0 0 0 0 0 0 0 0 0 0 0 0
X 1 74
A 2168 10 0 0 2167 6 2165 7 0 0 0 0 0 0 0 0 0 0 0 0
X 1 76
A 2169 4 0 0 1773 6 2168 0 3 0 0 0 0 2 0 0 0 0 0 0
A 2170 4 0 0 1928 6 2167 0 2169 0 0 0 0 1 0 0 0 0 0 0
A 2171 10 0 0 2168 6 2165 10 0 0 0 0 0 0 0 0 0 0 0 0
X 1 80
A 2172 10 0 0 2171 6 2165 13 0 0 0 0 0 0 0 0 0 0 0 0
X 1 82
A 2173 10 0 0 2172 6 2165 16 0 0 0 0 0 0 0 0 0 0 0 0
X 1 84
A 2174 4 0 0 1239 6 2173 0 3 0 0 0 0 2 0 0 0 0 0 0
A 2175 4 0 0 2164 6 2172 0 2174 0 0 0 0 1 0 0 0 0 0 0
A 2176 10 0 0 2173 6 2165 19 0 0 0 0 0 0 0 0 0 0 0 0
X 1 88
A 2177 10 0 0 2176 6 2165 22 0 0 0 0 0 0 0 0 0 0 0 0
X 1 90
A 2178 1 0 0 471 6 2068 0 0 0 0 0 0 0 0 0 0 0 0 0
A 2179 1 0 0 1002 6 2058 0 0 0 0 0 0 0 0 0 0 0 0 0
A 2180 1 0 0 1070 6 2066 0 0 0 0 0 0 0 0 0 0 0 0 0
A 2181 1 0 0 1505 6 2067 0 0 0 0 0 0 0 0 0 0 0 0 0
A 2182 1 0 0 2076 6 2071 0 0 0 0 0 0 0 0 0 0 0 0 0
A 2183 1 0 0 463 6 2060 0 0 0 0 0 0 0 0 0 0 0 0 0
A 2184 1 0 0 1478 6 2069 0 0 0 0 0 0 0 0 0 0 0 0 0
A 2185 1 0 0 2000 6 2070 0 0 0 0 0 0 0 0 0 0 0 0 0
A 2186 1 0 1 0 1150 2072 0 0 0 0 0 0 0 0 0 0 0 0 0
A 2187 10 0 0 1695 6 2186 1 0 0 0 0 0 0 0 0 0 0 0 0
X 1 13
A 2188 10 0 0 2187 6 2186 4 0 0 0 0 0 0 0 0 0 0 0 0
X 1 74
A 2189 10 0 0 2188 6 2186 7 0 0 0 0 0 0 0 0 0 0 0 0
X 1 76
A 2190 4 0 0 1705 6 2189 0 3 0 0 0 0 2 0 0 0 0 0 0
A 2191 4 0 0 1251 6 2188 0 2190 0 0 0 0 1 0 0 0 0 0 0
A 2192 10 0 0 2189 6 2186 10 0 0 0 0 0 0 0 0 0 0 0 0
X 1 80
A 2193 10 0 0 2192 6 2186 13 0 0 0 0 0 0 0 0 0 0 0 0
X 1 82
A 2194 10 0 0 2193 6 2186 16 0 0 0 0 0 0 0 0 0 0 0 0
X 1 84
A 2195 4 0 0 1915 6 2194 0 3 0 0 0 0 2 0 0 0 0 0 0
A 2196 4 0 0 2105 6 2193 0 2195 0 0 0 0 1 0 0 0 0 0 0
A 2197 10 0 0 2194 6 2186 19 0 0 0 0 0 0 0 0 0 0 0 0
X 1 88
A 2198 10 0 0 2197 6 2186 22 0 0 0 0 0 0 0 0 0 0 0 0
X 1 90
A 2199 1 0 1 1601 1156 2076 0 0 0 0 0 0 0 0 0 0 0 0 0
A 2200 10 0 0 1708 6 2199 1 0 0 0 0 0 0 0 0 0 0 0 0
X 1 13
A 2201 10 0 0 2200 6 2199 4 0 0 0 0 0 0 0 0 0 0 0 0
X 1 74
A 2202 10 0 0 2201 6 2199 7 0 0 0 0 0 0 0 0 0 0 0 0
X 1 76
A 2203 4 0 0 1718 6 2202 0 3 0 0 0 0 2 0 0 0 0 0 0
A 2204 4 0 0 2181 6 2201 0 2203 0 0 0 0 1 0 0 0 0 0 0
A 2205 10 0 0 2202 6 2199 10 0 0 0 0 0 0 0 0 0 0 0 0
X 1 80
A 2206 10 0 0 2205 6 2199 13 0 0 0 0 0 0 0 0 0 0 0 0
X 1 82
A 2207 10 0 0 2206 6 2199 16 0 0 0 0 0 0 0 0 0 0 0 0
X 1 84
A 2208 4 0 0 1189 6 2207 0 3 0 0 0 0 2 0 0 0 0 0 0
A 2209 4 0 0 1938 6 2206 0 2208 0 0 0 0 1 0 0 0 0 0 0
A 2210 10 0 0 2207 6 2199 19 0 0 0 0 0 0 0 0 0 0 0 0
X 1 88
A 2211 10 0 0 2210 6 2199 22 0 0 0 0 0 0 0 0 0 0 0 0
X 1 90
Z
Z
