# Supplementary material for: The Role of Ca2+ Sparks in Force Frequency Relationships in Guinea Pig Ventricular Myocytes
Source: Biomolecules. 2022 Oct 27;12(11):1577. doi: 10.3390/biom12111577 (PMC9687237; doi:10.3390/biom12111577)
Supplement: Supplementary file 1 [file biomolecules-12-01577-s001.zip › ECC_GPU_FFR/Compartmental_code/matrix_utility.mod]

V27 0x4 matrix_utility
22 src/matrix_utility.f95 S582 0
06/02/2016  16:29:45
use precisioninfo public 0 direct
enduse
D 56 21 6 2 17 24 0 0 1 0 0
 0 19 3 3 20 20
 0 22 20 3 23 23
D 59 21 6 2 25 32 0 0 1 0 0
 0 27 3 3 28 28
 0 30 28 3 31 31
D 62 21 8 2 33 40 0 0 1 0 0
 0 35 3 3 36 36
 0 38 36 3 39 39
D 65 21 9 2 41 48 0 0 1 0 0
 0 43 3 3 44 44
 0 46 44 3 47 47
D 68 21 9 2 49 56 0 0 1 0 0
 0 51 3 3 52 52
 0 54 52 3 55 55
D 71 21 6 2 57 63 1 1 0 0 1
 3 58 3 3 58 59
 3 60 61 3 60 62
D 74 21 6 1 3 64 0 0 0 0 0
 0 64 3 3 64 64
D 77 21 9 1 3 67 0 0 1 0 0
 0 66 3 3 67 67
D 80 21 6 1 3 70 0 0 1 0 0
 0 69 3 3 70 70
D 83 21 9 2 73 91 0 1 0 0 1
 75 79 81 75 79 77
 83 87 89 83 87 85
D 86 21 6 1 0 71 0 0 0 0 0
 0 71 0 3 71 0
D 89 21 6 2 93 104 0 1 0 0 1
 94 97 98 94 97 95
 99 102 103 99 102 100
D 92 21 6 1 0 71 0 0 0 0 0
 0 71 0 3 71 0
D 95 21 9 1 3 107 0 0 1 0 0
 0 106 3 3 107 107
D 98 21 6 1 3 110 0 0 1 0 0
 0 109 3 3 110 110
S 582 24 0 0 0 6 1 0 4658 10005 0 A 0 0 0 0 0 0 0 0 0 0 0 0 0 0 0 0 0 0 0 0 0 10 0 0 0 0 0 0 matrix_utility
S 584 3 0 0 0 6 1 1 0 0 0 A 0 0 0 0 0 0 0 0 0 8 0 0 0 0 0 0 0 0 0 0 0 0 0 0 0 0 0 0 6
S 589 19 0 0 0 8 1 582 4700 4000 0 A 0 0 0 0 0 0 0 0 0 0 0 0 0 0 0 0 10 5 0 0 0 0 0 582 0 0 0 0 print_mat
O 589 5 594 593 592 591 590
S 590 27 0 0 0 8 635 582 4710 10000 400000 A 0 0 0 0 0 0 30 0 0 0 0 0 0 0 0 0 0 0 0 0 0 0 0 582 0 0 0 0 print_matdbl
Q 590 589 0
S 591 27 0 0 0 8 626 582 4723 10000 400000 A 0 0 0 0 0 0 29 0 0 0 0 0 0 0 0 0 0 0 0 0 0 0 0 582 0 0 0 0 print_matreal
Q 591 589 0
S 592 27 0 0 0 8 607 582 4737 10000 400000 A 0 0 0 0 0 0 27 0 0 0 0 0 0 0 0 0 0 0 0 0 0 0 0 582 0 0 0 0 print_matint
Q 592 589 0
S 593 27 0 0 0 8 699 582 4750 10000 400000 A 0 0 0 0 0 0 36 0 0 0 0 0 0 0 0 0 0 0 0 0 0 0 0 582 0 0 0 0 print_matdbl_detail
Q 593 589 0
S 594 27 0 0 0 8 719 582 4770 10000 400000 A 0 0 0 0 0 0 37 0 0 0 0 0 0 0 0 0 0 0 0 0 0 0 0 582 0 0 0 0 print_matint_detail
Q 594 589 0
S 595 19 0 0 0 8 1 582 4790 4000 0 A 0 0 0 0 0 0 0 0 0 0 0 0 0 0 0 0 14 2 0 0 0 0 0 582 0 0 0 0 print_vect
O 595 2 597 596
S 596 27 0 0 0 8 688 582 4801 10000 400000 A 0 0 0 0 0 0 34 0 0 0 0 0 0 0 0 0 0 0 0 0 0 0 0 582 0 0 0 0 print_vectdbl
Q 596 595 0
S 597 27 0 0 0 8 693 582 4815 10000 400000 A 0 0 0 0 0 0 35 0 0 0 0 0 0 0 0 0 0 0 0 0 0 0 0 582 0 0 0 0 print_vectint
Q 597 595 0
S 598 19 0 0 0 8 1 582 4829 4000 0 A 0 0 0 0 0 0 0 0 0 0 0 0 0 0 0 0 18 2 0 0 0 0 0 582 0 0 0 0 print_vect_t
O 598 2 600 599
S 599 27 0 0 0 8 730 582 4842 10000 400000 A 0 0 0 0 0 0 38 0 0 0 0 0 0 0 0 0 0 0 0 0 0 0 0 582 0 0 0 0 print_vectdbl_t
Q 599 598 0
S 600 27 0 0 0 8 736 582 4858 10000 400000 A 0 0 0 0 0 0 39 0 0 0 0 0 0 0 0 0 0 0 0 0 0 0 0 582 0 0 0 0 print_vectint_t
Q 600 598 0
S 601 19 0 0 0 8 1 582 4874 4000 0 A 0 0 0 0 0 0 0 0 0 0 0 0 0 0 0 0 22 2 0 0 0 0 0 582 0 0 0 0 print_mat_t
O 601 2 603 602
S 602 27 0 0 0 8 644 582 4886 10000 400000 A 0 0 0 0 0 0 31 0 0 0 0 0 0 0 0 0 0 0 0 0 0 0 0 582 0 0 0 0 print_matdbl_t
Q 602 601 0
S 603 27 0 0 0 8 617 582 4901 10000 400000 A 0 0 0 0 0 0 28 0 0 0 0 0 0 0 0 0 0 0 0 0 0 0 0 582 0 0 0 0 print_matint_t
Q 603 601 0
S 604 19 0 0 0 6 1 582 4916 4000 0 A 0 0 0 0 0 0 0 0 0 0 0 0 0 0 0 0 26 2 0 0 0 0 0 582 0 0 0 0 map3d2linear
O 604 2 606 605
S 605 27 0 0 0 6 665 582 4929 10000 400000 A 0 0 0 0 0 0 32 0 0 0 0 0 0 0 0 0 0 0 0 0 0 0 0 582 0 0 0 0 map3d2linear_a
Q 605 604 0
S 606 27 0 0 0 6 673 582 4944 10000 400000 A 0 0 0 0 0 0 33 0 0 0 0 0 0 0 0 0 0 0 0 0 0 0 0 582 0 0 0 0 map3d2linear_b
Q 606 604 0
S 607 23 5 0 0 0 612 582 4737 0 0 A 0 0 0 0 0 0 0 0 0 0 0 0 0 0 0 0 0 0 0 0 0 0 0 0 0 0 0 0 print_matint
S 608 7 3 0 0 56 1 607 4959 800204 3000 A 0 0 0 0 0 0 0 0 0 0 0 0 0 0 0 0 0 0 0 0 0 0 0 0 0 0 0 0 matrix
S 609 6 3 1 0 6 1 607 4966 800004 3000 A 0 0 0 0 0 0 0 0 0 0 0 0 0 0 0 0 0 0 0 0 0 0 0 0 0 0 0 0 rows
S 610 6 3 1 0 6 1 607 4971 800004 3000 A 0 0 0 0 0 0 0 0 0 0 0 0 0 0 0 0 0 0 0 0 0 0 0 0 0 0 0 0 cols
S 611 1 3 0 0 28 1 607 4976 80000004 43000 A 0 0 0 0 0 0 0 0 0 0 0 0 0 0 0 0 0 0 0 0 0 0 0 0 0 0 0 0 filename
S 612 14 5 0 0 0 1 607 4737 200 400000 A 0 0 0 0 0 0 0 2 4 0 0 0 0 0 0 0 0 0 0 0 0 41 0 582 0 0 0 0 print_matint
F 612 4 608 609 610 611
S 613 6 1 0 0 6 1 607 4985 40800006 3000 A 0 0 0 0 0 0 0 0 0 0 0 0 0 0 0 0 0 0 0 0 0 0 0 0 0 0 0 0 z_e_18
S 614 6 1 0 0 6 1 607 4992 40800006 3000 A 0 0 0 0 0 0 0 0 0 0 0 0 0 0 0 0 0 0 0 0 0 0 0 0 0 0 0 0 z_e_20
S 615 6 1 0 0 6 1 607 4999 40800006 3000 A 0 0 0 0 0 0 0 0 0 0 0 0 0 0 0 0 0 0 0 0 0 0 0 0 0 0 0 0 z_e_23
S 616 6 1 0 0 6 1 607 5006 40800006 3000 A 0 0 0 0 0 0 0 0 0 0 0 0 0 0 0 0 0 0 0 0 0 0 0 0 0 0 0 0 z_e_25
S 617 23 5 0 0 0 621 582 4901 0 0 A 0 0 0 0 0 0 0 0 0 0 0 0 0 0 0 0 0 0 0 0 0 0 0 0 0 0 0 0 print_matint_t
S 618 7 3 0 0 59 1 617 4959 800204 3000 A 0 0 0 0 0 0 0 0 0 0 0 0 0 0 0 0 0 0 0 0 0 0 0 0 0 0 0 0 matrix
S 619 6 3 1 0 6 1 617 4966 800004 3000 A 0 0 0 0 0 0 0 0 0 0 0 0 0 0 0 0 0 0 0 0 0 0 0 0 0 0 0 0 rows
S 620 6 3 1 0 6 1 617 4971 800004 3000 A 0 0 0 0 0 0 0 0 0 0 0 0 0 0 0 0 0 0 0 0 0 0 0 0 0 0 0 0 cols
S 621 14 5 0 0 0 1 617 4901 200 400000 A 0 0 0 0 0 0 0 7 3 0 0 0 0 0 0 0 0 0 0 0 0 71 0 582 0 0 0 0 print_matint_t
F 621 3 618 619 620
S 622 6 1 0 0 6 1 617 5013 40800006 3000 A 0 0 0 0 0 0 0 0 0 0 0 0 0 0 0 0 0 0 0 0 0 0 0 0 0 0 0 0 z_e_26
S 623 6 1 0 0 6 1 617 5020 40800006 3000 A 0 0 0 0 0 0 0 0 0 0 0 0 0 0 0 0 0 0 0 0 0 0 0 0 0 0 0 0 z_e_28
S 624 6 1 0 0 6 1 617 5027 40800006 3000 A 0 0 0 0 0 0 0 0 0 0 0 0 0 0 0 0 0 0 0 0 0 0 0 0 0 0 0 0 z_e_31
S 625 6 1 0 0 6 1 617 5034 40800006 3000 A 0 0 0 0 0 0 0 0 0 0 0 0 0 0 0 0 0 0 0 0 0 0 0 0 0 0 0 0 z_e_33
S 626 23 5 0 0 0 630 582 4723 0 0 A 0 0 0 0 0 0 0 0 0 0 0 0 0 0 0 0 0 0 0 0 0 0 0 0 0 0 0 0 print_matreal
S 627 7 3 0 0 62 1 626 4959 800204 3000 A 0 0 0 0 0 0 0 0 0 0 0 0 0 0 0 0 0 0 0 0 0 0 0 0 0 0 0 0 matrix
S 628 6 3 1 0 6 1 626 4966 800004 3000 A 0 0 0 0 0 0 0 0 0 0 0 0 0 0 0 0 0 0 0 0 0 0 0 0 0 0 0 0 rows
S 629 6 3 1 0 6 1 626 4971 800004 3000 A 0 0 0 0 0 0 0 0 0 0 0 0 0 0 0 0 0 0 0 0 0 0 0 0 0 0 0 0 cols
S 630 14 5 0 0 0 1 626 4723 200 400000 A 0 0 0 0 0 0 0 11 3 0 0 0 0 0 0 0 0 0 0 0 0 85 0 582 0 0 0 0 print_matreal
F 630 3 627 628 629
S 631 6 1 0 0 6 1 626 5041 40800006 3000 A 0 0 0 0 0 0 0 0 0 0 0 0 0 0 0 0 0 0 0 0 0 0 0 0 0 0 0 0 z_e_34
S 632 6 1 0 0 6 1 626 5048 40800006 3000 A 0 0 0 0 0 0 0 0 0 0 0 0 0 0 0 0 0 0 0 0 0 0 0 0 0 0 0 0 z_e_36
S 633 6 1 0 0 6 1 626 5055 40800006 3000 A 0 0 0 0 0 0 0 0 0 0 0 0 0 0 0 0 0 0 0 0 0 0 0 0 0 0 0 0 z_e_39
S 634 6 1 0 0 6 1 626 5062 40800006 3000 A 0 0 0 0 0 0 0 0 0 0 0 0 0 0 0 0 0 0 0 0 0 0 0 0 0 0 0 0 z_e_41
S 635 23 5 0 0 0 639 582 4710 0 0 A 0 0 0 0 0 0 0 0 0 0 0 0 0 0 0 0 0 0 0 0 0 0 0 0 0 0 0 0 print_matdbl
S 636 7 3 0 0 65 1 635 4959 800204 3000 A 0 0 0 0 0 0 0 0 0 0 0 0 0 0 0 0 0 0 0 0 0 0 0 0 0 0 0 0 matrix
S 637 6 3 1 0 6 1 635 4966 800004 3000 A 0 0 0 0 0 0 0 0 0 0 0 0 0 0 0 0 0 0 0 0 0 0 0 0 0 0 0 0 rows
S 638 6 3 1 0 6 1 635 4971 800004 3000 A 0 0 0 0 0 0 0 0 0 0 0 0 0 0 0 0 0 0 0 0 0 0 0 0 0 0 0 0 cols
S 639 14 5 0 0 0 1 635 4710 200 400000 A 0 0 0 0 0 0 0 15 3 0 0 0 0 0 0 0 0 0 0 0 0 101 0 582 0 0 0 0 print_matdbl
F 639 3 636 637 638
S 640 6 1 0 0 6 1 635 5069 40800006 3000 A 0 0 0 0 0 0 0 0 0 0 0 0 0 0 0 0 0 0 0 0 0 0 0 0 0 0 0 0 z_e_42
S 641 6 1 0 0 6 1 635 5076 40800006 3000 A 0 0 0 0 0 0 0 0 0 0 0 0 0 0 0 0 0 0 0 0 0 0 0 0 0 0 0 0 z_e_44
S 642 6 1 0 0 6 1 635 5083 40800006 3000 A 0 0 0 0 0 0 0 0 0 0 0 0 0 0 0 0 0 0 0 0 0 0 0 0 0 0 0 0 z_e_47
S 643 6 1 0 0 6 1 635 5090 40800006 3000 A 0 0 0 0 0 0 0 0 0 0 0 0 0 0 0 0 0 0 0 0 0 0 0 0 0 0 0 0 z_e_49
S 644 23 5 0 0 0 648 582 4886 0 0 A 0 0 0 0 0 0 0 0 0 0 0 0 0 0 0 0 0 0 0 0 0 0 0 0 0 0 0 0 print_matdbl_t
S 645 7 3 0 0 68 1 644 4959 800204 3000 A 0 0 0 0 0 0 0 0 0 0 0 0 0 0 0 0 0 0 0 0 0 0 0 0 0 0 0 0 matrix
S 646 6 3 1 0 6 1 644 4966 800004 3000 A 0 0 0 0 0 0 0 0 0 0 0 0 0 0 0 0 0 0 0 0 0 0 0 0 0 0 0 0 rows
S 647 6 3 1 0 6 1 644 4971 800004 3000 A 0 0 0 0 0 0 0 0 0 0 0 0 0 0 0 0 0 0 0 0 0 0 0 0 0 0 0 0 cols
S 648 14 5 0 0 0 1 644 4886 200 400000 A 0 0 0 0 0 0 0 19 3 0 0 0 0 0 0 0 0 0 0 0 0 116 0 582 0 0 0 0 print_matdbl_t
F 648 3 645 646 647
S 649 6 1 0 0 6 1 644 5097 40800006 3000 A 0 0 0 0 0 0 0 0 0 0 0 0 0 0 0 0 0 0 0 0 0 0 0 0 0 0 0 0 z_e_50
S 650 6 1 0 0 6 1 644 5104 40800006 3000 A 0 0 0 0 0 0 0 0 0 0 0 0 0 0 0 0 0 0 0 0 0 0 0 0 0 0 0 0 z_e_52
S 651 6 1 0 0 6 1 644 5111 40800006 3000 A 0 0 0 0 0 0 0 0 0 0 0 0 0 0 0 0 0 0 0 0 0 0 0 0 0 0 0 0 z_e_55
S 652 6 1 0 0 6 1 644 5118 40800006 3000 A 0 0 0 0 0 0 0 0 0 0 0 0 0 0 0 0 0 0 0 0 0 0 0 0 0 0 0 0 z_e_57
S 653 23 5 0 0 0 657 582 5125 0 0 A 0 0 0 0 0 0 0 0 0 0 0 0 0 0 0 0 0 0 0 0 0 0 0 0 0 0 0 0 mat_reset
S 654 7 3 0 0 71 1 653 4959 20000004 10003000 A 0 0 0 0 0 0 0 0 0 0 0 0 0 0 0 0 0 0 0 0 0 0 0 0 0 0 0 0 matrix
S 655 1 3 1 0 6 1 653 4966 4 3000 A 0 0 0 0 0 0 0 0 0 0 0 0 0 0 0 0 0 0 0 0 0 0 0 0 0 0 0 0 rows
S 656 1 3 1 0 6 1 653 4971 4 3000 A 0 0 0 0 0 0 0 0 0 0 0 0 0 0 0 0 0 0 0 0 0 0 0 0 0 0 0 0 cols
S 657 14 5 0 0 0 1 653 5125 20000000 400000 A 0 0 0 0 0 0 0 23 3 0 0 0 0 0 0 0 0 0 0 0 0 134 0 582 0 0 0 0 mat_reset
F 657 3 654 655 656
S 658 6 1 0 0 6 1 653 5135 40800006 3000 A 0 0 0 0 0 0 0 0 0 0 0 0 0 0 0 0 0 0 0 0 0 0 0 0 0 0 0 0 z_b_0
S 659 6 1 0 0 6 1 653 5141 40800006 3000 A 0 0 0 0 0 0 0 0 0 0 0 0 0 0 0 0 0 0 0 0 0 0 0 0 0 0 0 0 z_b_2
S 660 6 1 0 0 6 1 653 5147 40800006 3000 A 0 0 0 0 0 0 0 0 0 0 0 0 0 0 0 0 0 0 0 0 0 0 0 0 0 0 0 0 z_b_3
S 661 6 1 0 0 6 1 653 5153 40800006 3000 A 0 0 0 0 0 0 0 0 0 0 0 0 0 0 0 0 0 0 0 0 0 0 0 0 0 0 0 0 z_b_5
S 662 6 1 0 0 6 1 653 5159 40800006 3000 A 0 0 0 0 0 0 0 0 0 0 0 0 0 0 0 0 0 0 0 0 0 0 0 0 0 0 0 0 z_b_6
S 663 6 1 0 0 6 1 653 5165 40800006 3000 A 0 0 0 0 0 0 0 0 0 0 0 0 0 0 0 0 0 0 0 0 0 0 0 0 0 0 0 0 z_e_65
S 664 6 1 0 0 6 1 653 5172 40800006 3000 A 0 0 0 0 0 0 0 0 0 0 0 0 0 0 0 0 0 0 0 0 0 0 0 0 0 0 0 0 z_e_68
S 665 23 5 0 0 6 672 582 4929 0 0 A 0 0 0 0 0 0 0 0 0 0 0 0 0 0 0 0 0 0 0 0 0 0 0 0 0 0 0 0 map3d2linear_a
S 666 1 3 1 0 6 1 665 5179 4 3000 A 0 0 0 0 0 0 0 0 0 0 0 0 0 0 0 0 0 0 0 0 0 0 0 0 0 0 0 0 maxx
S 667 1 3 1 0 6 1 665 5184 4 3000 A 0 0 0 0 0 0 0 0 0 0 0 0 0 0 0 0 0 0 0 0 0 0 0 0 0 0 0 0 maxy
S 668 1 3 1 0 6 1 665 5189 4 3000 A 0 0 0 0 0 0 0 0 0 0 0 0 0 0 0 0 0 0 0 0 0 0 0 0 0 0 0 0 i
S 669 1 3 1 0 6 1 665 5191 4 3000 A 0 0 0 0 0 0 0 0 0 0 0 0 0 0 0 0 0 0 0 0 0 0 0 0 0 0 0 0 j
S 670 1 3 1 0 6 1 665 5193 4 3000 A 0 0 0 0 0 0 0 0 0 0 0 0 0 0 0 0 0 0 0 0 0 0 0 0 0 0 0 0 k
S 671 1 3 0 0 6 1 665 5195 4 1003000 A 0 0 0 0 0 0 0 0 0 0 0 0 0 0 0 0 0 0 0 0 0 0 0 0 0 0 0 0 res
S 672 14 5 0 0 6 1 665 4929 4 1400000 A 0 0 0 0 0 0 0 27 5 0 0 671 0 0 0 0 0 0 0 0 0 152 0 582 0 0 0 0 map3d2linear_a
F 672 5 666 667 668 669 670
S 673 23 5 0 0 6 678 582 4944 0 0 A 0 0 0 0 0 0 0 0 0 0 0 0 0 0 0 0 0 0 0 0 0 0 0 0 0 0 0 0 map3d2linear_b
S 674 1 3 1 0 6 1 673 5179 4 3000 A 0 0 0 0 0 0 0 0 0 0 0 0 0 0 0 0 0 0 0 0 0 0 0 0 0 0 0 0 maxx
S 675 1 3 1 0 6 1 673 5184 4 3000 A 0 0 0 0 0 0 0 0 0 0 0 0 0 0 0 0 0 0 0 0 0 0 0 0 0 0 0 0 maxy
S 676 7 3 0 0 74 1 673 5199 800004 3000 A 0 0 0 0 0 0 0 0 0 0 0 0 0 0 0 0 0 0 0 0 0 0 0 0 0 0 0 0 coord3d
S 677 1 3 0 0 6 1 673 5207 4 1003000 A 0 0 0 0 0 0 0 0 0 0 0 0 0 0 0 0 0 0 0 0 0 0 0 0 0 0 0 0 res
S 678 14 5 0 0 6 1 673 4944 4 1400000 A 0 0 0 0 0 0 0 33 3 0 0 677 0 0 0 0 0 0 0 0 0 160 0 582 0 0 0 0 map3d2linear_b
F 678 3 674 675 676
S 679 3 0 0 0 6 1 1 0 0 0 A 0 0 0 0 0 0 0 0 0 3 0 0 0 0 0 0 0 0 0 0 0 0 0 0 0 0 0 0 6
S 680 23 5 0 0 0 687 582 5211 0 0 A 0 0 0 0 0 0 0 0 0 0 0 0 0 0 0 0 0 0 0 0 0 0 0 0 0 0 0 0 maplinearto3d
S 681 1 3 0 0 6 1 680 5225 4 3000 A 0 0 0 0 0 0 0 0 0 0 0 0 0 0 0 0 0 0 0 0 0 0 0 0 0 0 0 0 offset
S 682 1 3 0 0 6 1 680 5179 4 3000 A 0 0 0 0 0 0 0 0 0 0 0 0 0 0 0 0 0 0 0 0 0 0 0 0 0 0 0 0 maxx
S 683 1 3 0 0 6 1 680 5184 4 3000 A 0 0 0 0 0 0 0 0 0 0 0 0 0 0 0 0 0 0 0 0 0 0 0 0 0 0 0 0 maxy
S 684 1 3 0 0 6 1 680 5232 4 3000 A 0 0 0 0 0 0 0 0 0 0 0 0 0 0 0 0 0 0 0 0 0 0 0 0 0 0 0 0 ix
S 685 1 3 0 0 6 1 680 5235 4 3000 A 0 0 0 0 0 0 0 0 0 0 0 0 0 0 0 0 0 0 0 0 0 0 0 0 0 0 0 0 iy
S 686 1 3 0 0 6 1 680 5238 4 3000 A 0 0 0 0 0 0 0 0 0 0 0 0 0 0 0 0 0 0 0 0 0 0 0 0 0 0 0 0 iz
S 687 14 5 0 0 0 1 680 5211 0 400000 A 0 0 0 0 0 0 0 37 6 0 0 0 0 0 0 0 0 0 0 0 0 173 0 582 0 0 0 0 maplinearto3d
F 687 6 681 682 683 684 685 686
S 688 23 5 0 0 0 691 582 4801 0 0 A 0 0 0 0 0 0 0 0 0 0 0 0 0 0 0 0 0 0 0 0 0 0 0 0 0 0 0 0 print_vectdbl
S 689 7 3 0 0 77 1 688 4959 800204 3000 A 0 0 0 0 0 0 0 0 0 0 0 0 0 0 0 0 0 0 0 0 0 0 0 0 0 0 0 0 matrix
S 690 6 3 1 0 6 1 688 4971 800004 3000 A 0 0 0 0 0 0 0 0 0 0 0 0 0 0 0 0 0 0 0 0 0 0 0 0 0 0 0 0 cols
S 691 14 5 0 0 0 1 688 4801 200 400000 A 0 0 0 0 0 0 0 44 2 0 0 0 0 0 0 0 0 0 0 0 0 187 0 582 0 0 0 0 print_vectdbl
F 691 2 689 690
S 692 6 1 0 0 6 1 688 5241 40800006 3000 A 0 0 0 0 0 0 0 0 0 0 0 0 0 0 0 0 0 0 0 0 0 0 0 0 0 0 0 0 z_e_66
S 693 23 5 0 0 0 697 582 4815 0 0 A 0 0 0 0 0 0 0 0 0 0 0 0 0 0 0 0 0 0 0 0 0 0 0 0 0 0 0 0 print_vectint
S 694 7 3 0 0 80 1 693 4959 800204 3000 A 0 0 0 0 0 0 0 0 0 0 0 0 0 0 0 0 0 0 0 0 0 0 0 0 0 0 0 0 matrix
S 695 6 3 1 0 6 1 693 4971 800004 3000 A 0 0 0 0 0 0 0 0 0 0 0 0 0 0 0 0 0 0 0 0 0 0 0 0 0 0 0 0 cols
S 696 1 3 0 0 28 1 693 5248 80000004 43000 A 0 0 0 0 0 0 0 0 0 0 0 0 0 0 0 0 0 0 0 0 0 0 0 0 0 0 0 0 formatstring
S 697 14 5 0 0 0 1 693 4815 200 400000 A 0 0 0 0 0 0 0 47 3 0 0 0 0 0 0 0 0 0 0 0 0 200 0 582 0 0 0 0 print_vectint
F 697 3 694 695 696
S 698 6 1 0 0 6 1 693 5261 40800006 3000 A 0 0 0 0 0 0 0 0 0 0 0 0 0 0 0 0 0 0 0 0 0 0 0 0 0 0 0 0 z_e_69
S 699 23 5 0 0 0 706 582 4750 0 0 A 0 0 0 0 0 0 0 0 0 0 0 0 0 0 0 0 0 0 0 0 0 0 0 0 0 0 0 0 print_matdbl_detail
S 700 7 3 0 0 83 1 699 4959 10a00004 3050 A 0 0 0 0 0 0 0 0 0 0 0 0 0 0 0 0 0 0 0 708 0 0 0 0 0 0 0 0 matrix
S 701 1 3 1 0 6 1 699 5268 4 3000 A 0 0 0 0 0 0 0 0 0 0 0 0 0 0 0 0 0 0 0 0 0 0 0 0 0 0 0 0 rstart
S 702 1 3 1 0 6 1 699 5275 4 3000 A 0 0 0 0 0 0 0 0 0 0 0 0 0 0 0 0 0 0 0 0 0 0 0 0 0 0 0 0 rend
S 703 1 3 1 0 6 1 699 5280 4 3000 A 0 0 0 0 0 0 0 0 0 0 0 0 0 0 0 0 0 0 0 0 0 0 0 0 0 0 0 0 cstart
S 704 1 3 1 0 6 1 699 5287 4 3000 A 0 0 0 0 0 0 0 0 0 0 0 0 0 0 0 0 0 0 0 0 0 0 0 0 0 0 0 0 cend
S 705 1 3 0 0 28 1 699 4976 80000004 43000 A 0 0 0 0 0 0 0 0 0 0 0 0 0 0 0 0 0 0 0 0 0 0 0 0 0 0 0 0 filename
S 706 14 5 0 0 0 1 699 4750 0 400000 A 0 0 0 0 0 0 0 51 6 0 0 0 0 0 0 0 0 0 0 0 0 224 0 582 0 0 0 0 print_matdbl_detail
F 706 6 700 701 702 703 704 705
S 707 3 0 0 0 6 1 1 0 0 0 A 0 0 0 0 0 0 0 0 0 24 0 0 0 0 0 0 0 0 0 0 0 0 0 0 0 0 0 0 6
S 708 8 1 0 0 86 1 699 5292 40822004 1020 A 0 0 0 0 0 0 0 0 0 0 0 0 0 0 0 0 0 0 0 0 0 0 0 0 0 0 0 0 matrix$sd
S 712 3 0 0 0 6 1 1 0 0 0 A 0 0 0 0 0 0 0 0 0 13 0 0 0 0 0 0 0 0 0 0 0 0 0 0 0 0 0 0 6
S 713 3 0 0 0 6 1 1 0 0 0 A 0 0 0 0 0 0 0 0 0 14 0 0 0 0 0 0 0 0 0 0 0 0 0 0 0 0 0 0 6
S 714 3 0 0 0 6 1 1 0 0 0 A 0 0 0 0 0 0 0 0 0 19 0 0 0 0 0 0 0 0 0 0 0 0 0 0 0 0 0 0 6
S 715 3 0 0 0 6 1 1 0 0 0 A 0 0 0 0 0 0 0 0 0 20 0 0 0 0 0 0 0 0 0 0 0 0 0 0 0 0 0 0 6
S 716 3 0 0 0 6 1 1 0 0 0 A 0 0 0 0 0 0 0 0 0 17 0 0 0 0 0 0 0 0 0 0 0 0 0 0 0 0 0 0 6
S 717 3 0 0 0 6 1 1 0 0 0 A 0 0 0 0 0 0 0 0 0 23 0 0 0 0 0 0 0 0 0 0 0 0 0 0 0 0 0 0 6
S 718 3 0 0 0 6 1 1 0 0 0 A 0 0 0 0 0 0 0 0 0 7 0 0 0 0 0 0 0 0 0 0 0 0 0 0 0 0 0 0 6
S 719 23 5 0 0 0 725 582 4770 0 0 A 0 0 0 0 0 0 0 0 0 0 0 0 0 0 0 0 0 0 0 0 0 0 0 0 0 0 0 0 print_matint_detail
S 720 7 3 0 0 89 1 719 4959 10a00004 3050 A 0 0 0 0 0 0 0 0 0 0 0 0 0 0 0 0 0 0 0 726 0 0 0 0 0 0 0 0 matrix
S 721 1 3 1 0 6 1 719 5268 4 3000 A 0 0 0 0 0 0 0 0 0 0 0 0 0 0 0 0 0 0 0 0 0 0 0 0 0 0 0 0 rstart
S 722 1 3 1 0 6 1 719 5275 4 3000 A 0 0 0 0 0 0 0 0 0 0 0 0 0 0 0 0 0 0 0 0 0 0 0 0 0 0 0 0 rend
S 723 1 3 1 0 6 1 719 5280 4 3000 A 0 0 0 0 0 0 0 0 0 0 0 0 0 0 0 0 0 0 0 0 0 0 0 0 0 0 0 0 cstart
S 724 1 3 1 0 6 1 719 5287 4 3000 A 0 0 0 0 0 0 0 0 0 0 0 0 0 0 0 0 0 0 0 0 0 0 0 0 0 0 0 0 cend
S 725 14 5 0 0 0 1 719 4770 0 400000 A 0 0 0 0 0 0 0 58 5 0 0 0 0 0 0 0 0 0 0 0 0 256 0 582 0 0 0 0 print_matint_detail
F 725 5 720 721 722 723 724
S 726 8 1 0 0 92 1 719 5334 40822004 1020 A 0 0 0 0 0 0 0 0 0 0 0 0 0 0 0 0 0 0 0 0 0 0 0 0 0 0 0 0 matrix$sd1
S 730 23 5 0 0 0 734 582 4842 0 0 A 0 0 0 0 0 0 0 0 0 0 0 0 0 0 0 0 0 0 0 0 0 0 0 0 0 0 0 0 print_vectdbl_t
S 731 7 3 0 0 95 1 730 4959 800204 3000 A 0 0 0 0 0 0 0 0 0 0 0 0 0 0 0 0 0 0 0 0 0 0 0 0 0 0 0 0 matrix
S 732 6 3 1 0 6 1 730 4971 800004 3000 A 0 0 0 0 0 0 0 0 0 0 0 0 0 0 0 0 0 0 0 0 0 0 0 0 0 0 0 0 cols
S 733 1 3 0 0 28 1 730 5248 80000004 43000 A 0 0 0 0 0 0 0 0 0 0 0 0 0 0 0 0 0 0 0 0 0 0 0 0 0 0 0 0 formatstring
S 734 14 5 0 0 0 1 730 4842 200 400000 A 0 0 0 0 0 0 0 64 3 0 0 0 0 0 0 0 0 0 0 0 0 272 0 582 0 0 0 0 print_vectdbl_t
F 734 3 731 732 733
S 735 6 1 0 0 6 1 730 5380 40800006 3000 A 0 0 0 0 0 0 0 0 0 0 0 0 0 0 0 0 0 0 0 0 0 0 0 0 0 0 0 0 z_e_106
S 736 23 5 0 0 0 740 582 4858 0 0 A 0 0 0 0 0 0 0 0 0 0 0 0 0 0 0 0 0 0 0 0 0 0 0 0 0 0 0 0 print_vectint_t
S 737 7 3 0 0 98 1 736 4959 800204 3000 A 0 0 0 0 0 0 0 0 0 0 0 0 0 0 0 0 0 0 0 0 0 0 0 0 0 0 0 0 matrix
S 738 6 3 1 0 6 1 736 4971 800004 3000 A 0 0 0 0 0 0 0 0 0 0 0 0 0 0 0 0 0 0 0 0 0 0 0 0 0 0 0 0 cols
S 739 1 3 0 0 28 1 736 5248 80000004 43000 A 0 0 0 0 0 0 0 0 0 0 0 0 0 0 0 0 0 0 0 0 0 0 0 0 0 0 0 0 formatstring
S 740 14 5 0 0 0 1 736 4858 200 400000 A 0 0 0 0 0 0 0 68 3 0 0 0 0 0 0 0 0 0 0 0 0 291 0 582 0 0 0 0 print_vectint_t
F 740 3 737 738 739
S 741 6 1 0 0 6 1 736 5388 40800006 3000 A 0 0 0 0 0 0 0 0 0 0 0 0 0 0 0 0 0 0 0 0 0 0 0 0 0 0 0 0 z_e_109
A 13 2 0 0 0 6 584 0 0 0 13 0 0 0 0 0 0 0 0 0
A 17 1 0 0 0 6 616 0 0 0 0 0 0 0 0 0 0 0 0 0
A 18 1 0 0 0 6 609 0 0 0 0 0 0 0 0 0 0 0 0 0
A 19 7 0 0 0 6 18 0 0 0 0 0 0 0 0 0 0 0 0 0
A 20 1 0 0 0 6 613 0 0 0 0 0 0 0 0 0 0 0 0 0
A 21 1 0 0 0 6 610 0 0 0 0 0 0 0 0 0 0 0 0 0
A 22 7 0 0 0 6 21 0 0 0 0 0 0 0 0 0 0 0 0 0
A 23 1 0 0 0 6 614 0 0 0 0 0 0 0 0 0 0 0 0 0
A 24 1 0 0 0 6 615 0 0 0 0 0 0 0 0 0 0 0 0 0
A 25 1 0 0 0 6 625 0 0 0 0 0 0 0 0 0 0 0 0 0
A 26 1 0 0 0 6 619 0 0 0 0 0 0 0 0 0 0 0 0 0
A 27 7 0 0 0 6 26 0 0 0 0 0 0 0 0 0 0 0 0 0
A 28 1 0 0 0 6 622 0 0 0 0 0 0 0 0 0 0 0 0 0
A 29 1 0 0 0 6 620 0 0 0 0 0 0 0 0 0 0 0 0 0
A 30 7 0 0 0 6 29 0 0 0 0 0 0 0 0 0 0 0 0 0
A 31 1 0 0 0 6 623 0 0 0 0 0 0 0 0 0 0 0 0 0
A 32 1 0 0 0 6 624 0 0 0 0 0 0 0 0 0 0 0 0 0
A 33 1 0 0 0 6 634 0 0 0 0 0 0 0 0 0 0 0 0 0
A 34 1 0 0 0 6 628 0 0 0 0 0 0 0 0 0 0 0 0 0
A 35 7 0 0 0 6 34 0 0 0 0 0 0 0 0 0 0 0 0 0
A 36 1 0 0 0 6 631 0 0 0 0 0 0 0 0 0 0 0 0 0
A 37 1 0 0 0 6 629 0 0 0 0 0 0 0 0 0 0 0 0 0
A 38 7 0 0 0 6 37 0 0 0 0 0 0 0 0 0 0 0 0 0
A 39 1 0 0 0 6 632 0 0 0 0 0 0 0 0 0 0 0 0 0
A 40 1 0 0 0 6 633 0 0 0 0 0 0 0 0 0 0 0 0 0
A 41 1 0 0 0 6 643 0 0 0 0 0 0 0 0 0 0 0 0 0
A 42 1 0 0 0 6 637 0 0 0 0 0 0 0 0 0 0 0 0 0
A 43 7 0 0 0 6 42 0 0 0 0 0 0 0 0 0 0 0 0 0
A 44 1 0 0 0 6 640 0 0 0 0 0 0 0 0 0 0 0 0 0
A 45 1 0 0 0 6 638 0 0 0 0 0 0 0 0 0 0 0 0 0
A 46 7 0 0 0 6 45 0 0 0 0 0 0 0 0 0 0 0 0 0
A 47 1 0 0 0 6 641 0 0 0 0 0 0 0 0 0 0 0 0 0
A 48 1 0 0 0 6 642 0 0 0 0 0 0 0 0 0 0 0 0 0
A 49 1 0 0 0 6 652 0 0 0 0 0 0 0 0 0 0 0 0 0
A 50 1 0 0 0 6 646 0 0 0 0 0 0 0 0 0 0 0 0 0
A 51 7 0 0 0 6 50 0 0 0 0 0 0 0 0 0 0 0 0 0
A 52 1 0 0 0 6 649 0 0 0 0 0 0 0 0 0 0 0 0 0
A 53 1 0 0 0 6 647 0 0 0 0 0 0 0 0 0 0 0 0 0
A 54 7 0 0 0 6 53 0 0 0 0 0 0 0 0 0 0 0 0 0
A 55 1 0 0 0 6 650 0 0 0 0 0 0 0 0 0 0 0 0 0
A 56 1 0 0 0 6 651 0 0 0 0 0 0 0 0 0 0 0 0 0
A 57 1 0 0 0 6 662 0 0 0 0 0 0 0 0 0 0 0 0 0
A 58 1 0 0 0 6 658 0 0 0 0 0 0 0 0 0 0 0 0 0
A 59 1 0 0 0 6 663 0 0 0 0 0 0 0 0 0 0 0 0 0
A 60 1 0 0 0 6 660 0 0 0 0 0 0 0 0 0 0 0 0 0
A 61 1 0 0 0 6 659 0 0 0 0 0 0 0 0 0 0 0 0 0
A 62 1 0 0 0 6 664 0 0 0 0 0 0 0 0 0 0 0 0 0
A 63 1 0 0 0 6 661 0 0 0 0 0 0 0 0 0 0 0 0 0
A 64 2 0 0 0 6 679 0 0 0 64 0 0 0 0 0 0 0 0 0
A 65 1 0 0 19 6 690 0 0 0 0 0 0 0 0 0 0 0 0 0
A 66 7 0 0 0 6 65 0 0 0 0 0 0 0 0 0 0 0 0 0
A 67 1 0 0 0 6 692 0 0 0 0 0 0 0 0 0 0 0 0 0
A 68 1 0 0 0 6 695 0 0 0 0 0 0 0 0 0 0 0 0 0
A 69 7 0 0 0 6 68 0 0 0 0 0 0 0 0 0 0 0 0 0
A 70 1 0 0 27 6 698 0 0 0 0 0 0 0 0 0 0 0 0 0
A 71 2 0 0 0 6 707 0 0 0 71 0 0 0 0 0 0 0 0 0
A 72 1 0 1 0 86 708 0 0 0 0 0 0 0 0 0 0 0 0 0
A 73 10 0 0 0 6 72 1 0 0 0 0 0 0 0 0 0 0 0 0
X 1 13
A 74 2 0 0 0 6 712 0 0 0 74 0 0 0 0 0 0 0 0 0
A 75 10 0 0 73 6 72 4 0 0 0 0 0 0 0 0 0 0 0 0
X 1 74
A 76 2 0 0 0 6 713 0 0 0 76 0 0 0 0 0 0 0 0 0
A 77 10 0 0 75 6 72 7 0 0 0 0 0 0 0 0 0 0 0 0
X 1 76
A 78 4 0 0 0 6 77 0 3 0 0 0 0 2 0 0 0 0 0 0
A 79 4 0 0 0 6 75 0 78 0 0 0 0 1 0 0 0 0 0 0
A 80 2 0 0 0 6 716 0 0 0 80 0 0 0 0 0 0 0 0 0
A 81 10 0 0 77 6 72 10 0 0 0 0 0 0 0 0 0 0 0 0
X 1 80
A 82 2 0 0 0 6 714 0 0 0 82 0 0 0 0 0 0 0 0 0
A 83 10 0 0 81 6 72 13 0 0 0 0 0 0 0 0 0 0 0 0
X 1 82
A 84 2 0 0 0 6 715 0 0 0 84 0 0 0 0 0 0 0 0 0
A 85 10 0 0 83 6 72 16 0 0 0 0 0 0 0 0 0 0 0 0
X 1 84
A 86 4 0 0 0 6 85 0 3 0 0 0 0 2 0 0 0 0 0 0
A 87 4 0 0 0 6 83 0 86 0 0 0 0 1 0 0 0 0 0 0
A 88 2 0 0 0 6 717 0 0 0 88 0 0 0 0 0 0 0 0 0
A 89 10 0 0 85 6 72 19 0 0 0 0 0 0 0 0 0 0 0 0
X 1 88
A 90 2 0 0 0 6 718 0 0 0 90 0 0 0 0 0 0 0 0 0
A 91 10 0 0 89 6 72 22 0 0 0 0 0 0 0 0 0 0 0 0
X 1 90
A 92 1 0 1 0 92 726 0 0 0 0 0 0 0 0 0 0 0 0 0
A 93 10 0 0 0 6 92 1 0 0 0 0 0 0 0 0 0 0 0 0
X 1 13
A 94 10 0 0 93 6 92 4 0 0 0 0 0 0 0 0 0 0 0 0
X 1 74
A 95 10 0 0 94 6 92 7 0 0 0 0 0 0 0 0 0 0 0 0
X 1 76
A 96 4 0 0 13 6 95 0 3 0 0 0 0 2 0 0 0 0 0 0
A 97 4 0 0 0 6 94 0 96 0 0 0 0 1 0 0 0 0 0 0
A 98 10 0 0 95 6 92 10 0 0 0 0 0 0 0 0 0 0 0 0
X 1 80
A 99 10 0 0 98 6 92 13 0 0 0 0 0 0 0 0 0 0 0 0
X 1 82
A 100 10 0 0 99 6 92 16 0 0 0 0 0 0 0 0 0 0 0 0
X 1 84
A 101 4 0 0 30 6 100 0 3 0 0 0 0 2 0 0 0 0 0 0
A 102 4 0 0 45 6 99 0 101 0 0 0 0 1 0 0 0 0 0 0
A 103 10 0 0 100 6 92 19 0 0 0 0 0 0 0 0 0 0 0 0
X 1 88
A 104 10 0 0 103 6 92 22 0 0 0 0 0 0 0 0 0 0 0 0
X 1 90
A 105 1 0 0 0 6 732 0 0 0 0 0 0 0 0 0 0 0 0 0
A 106 7 0 0 0 6 105 0 0 0 0 0 0 0 0 0 0 0 0 0
A 107 1 0 0 0 6 735 0 0 0 0 0 0 0 0 0 0 0 0 0
A 108 1 0 0 0 6 738 0 0 0 0 0 0 0 0 0 0 0 0 0
A 109 7 0 0 0 6 108 0 0 0 0 0 0 0 0 0 0 0 0 0
A 110 1 0 0 0 6 741 0 0 0 0 0 0 0 0 0 0 0 0 0
Z
Z
