# Supplementary material for: The Role of Ca2+ Sparks in Force Frequency Relationships in Guinea Pig Ventricular Myocytes
Source: Biomolecules. 2022 Oct 27;12(11):1577. doi: 10.3390/biom12111577 (PMC9687237; doi:10.3390/biom12111577)
Supplement: Supplementary file 1 [file biomolecules-12-01577-s001.zip › ECC_GPU_FFR/Compartmental_code/precisioninfo.mod]

V27 0x4 precisioninfo
21 src/precisioninfo.f95 S582 0
06/02/2016  16:29:46
enduse
S 582 24 0 0 0 8 1 0 4658 5 0 A 0 0 0 0 0 0 0 0 0 0 0 0 30 0 0 0 0 0 0 0 0 10 0 0 0 0 0 0 precisioninfo
S 583 16 1 0 0 6 587 582 4672 800004 400000 A 0 0 0 0 0 0 0 0 8 16 0 0 0 0 0 0 0 0 0 0 0 0 0 582 0 0 0 0 dp
S 586 3 0 0 0 6 0 1 0 0 0 A 0 0 0 0 0 0 0 0 0 8 0 0 0 0 0 0 0 0 0 0 0 0 0 0 0 0 0 0 6
S 587 16 0 0 0 6 588 582 4675 800004 400000 A 0 0 0 0 0 0 0 0 8 16 0 0 0 0 0 0 0 0 0 0 0 0 0 582 0 0 0 0 real8
S 588 16 0 0 0 9 0 582 4681 800004 400000 A 0 0 0 0 0 0 0 0 589 20 0 0 0 0 0 0 0 0 0 0 0 0 0 582 0 0 0 0 eps
S 589 3 0 0 0 9 0 1 0 0 0 A 0 0 0 0 0 0 0 0 724303662 -460454608 0 0 0 0 0 0 0 0 0 0 0 0 0 0 0 0 0 0 9
A 16 2 0 0 0 6 586 0 0 0 16 0 0 0 0 0 0 0 0 0
A 20 2 0 0 0 9 589 0 0 0 20 0 0 0 0 0 0 0 0 0
Z
Z
