# Supplementary material for: The Role of Ca2+ Sparks in Force Frequency Relationships in Guinea Pig Ventricular Myocytes
Source: Biomolecules. 2022 Oct 27;12(11):1577. doi: 10.3390/biom12111577 (PMC9687237; doi:10.3390/biom12111577)
Supplement: Supplementary file 1 [file biomolecules-12-01577-s001.zip › ECC_GPU_FFR/Compartmental_code/readme.txt]

The code is working with CUDA 4.0 from PGI 11.10
Testing if it's working with 
  CUDA 4.0 from PGI 12.4???
  CUDA 4.1 from PGI 12.4???

2013-NOV-01:
 - Complete developing a new algorithm that accept a more generalized Markov-chain model

2013-NOV-03:
 - Add Williams model to test new algorithm
2013-NOV-03:
 - Fix bug to new algorithm

2013-NOV-05
 - Add CaCM_ds to I/O for Sun2000 model 
 - ./plot_code : support CaCM_ds
   ./plot_code_noCACM : no CaCM_ds
   fix P_dhpr in plotting code too

2013-NOV-06:
  - Fix number of records in the last I/O
  - Use different parameter file for different LCC models
  - Fix Sun2000 model bug
2013-NOV-07:
  - src_Sun2000_5state (not working yet)
  - src/ (try to get 6-state working)

2013-NOV-08:
  - fix bug related to CaCM binding calculation that lead to negative Cads

2013-NOV-09:
  - remove P_dhprT from parameter.conf (move to LCC_Markov file)
  - update plot_code_Sun2000 to reflect this change as well (not for other plot_code??? folder)
  - fix LCC 6state C1->C6 rate high
  - fix to limit CaCM not to exceed Calmodulin total
  - fix I_dhpr when V_m repolarize, i.e. reduce P_dhpr_T for Sun to ~6x

2013-NOV-10:
  - (not SUN2000 6-state working)
  - try to add Morotti-2012 model

2013-NOV-11:
  - add new mode to simulate single LCC channel _MODE_V_CLAMP_TEST_LCC
  - new function to organize parameter file

2013-NOV-12:
  - fix bug in plot_code_Sun2000 : read UR2_49_vector.txt file, if N_R < 10 or N_R > 10 
  - fix saving parameter file (data_global.f95)
  - add plotting LCC density (uA/uF) plot_code_Sun2000
  - ongoing fix Sun2000-LCC

2013-NOV-14:
  - switch to binding is not calcium dependent
    but activating is linear, i.e. _SUN_STRATEGY_ == _NO

2013-NOV-14:
  - add _STRATEGY3 (eta_Ca, eta_LCC)
  eta_Ca = Ca-bind_CaM, eta_LCC = CaM-activate LCC
  IMPORTANT: when reduce k2-4,we need to reduce k4-2 accordingly, to prevent reopening of LCC channels

2013-NOV-15:  
  - 2 calcium binding to CaM, then we change the formula of Ca_ds_dev to relect the loss of 2 calciums: 2*d_CaCM
  - Update parameter Sun2000 LCC : work +10mV
  - Update plot_code using ECC_GPU_newalgorithm_cuda4.0 (need to update more from ecc_gpu_utility.f95)

2013-NOV-17:
  - Revise ecc_gpu_utility.f95
  - New macro to decide what to analyze _ANALYZE_SL_CALCIUM_FLUX_, _ANALYZE_SR_CALCIUM_FLUX_, _ANALYZE_SPARKS_
  - Add code to run _MODE_V_CLAMP with increasing Vstim every +10mV at every time-step (i.e. combine with _INCREMENT_VSTIM_ == YES)

2013-NOV-18:
  - revise the way we use eta_LCC, eta_Ca_CaM (Hill cofficient of [Ca]ds or Ca/CaM bind to LCC, and [Ca]ds bind to CaM, respectively)
  - fix Vstim error at 0mV when using _INCREMENT_VSTIM_ == _YES
  - new functions: reset_Data(), allocate_Data()
  - add new data to plot_each_per_line.pro (plot_code_Sun2000)
2013-NOV-19:
  - Fix Sun2000 LCC model: Ca_o should be used in the formula as value in unit of [mM], rather than uM (check /ecc_sun2000_6state_Vclamp_increment12)
  - Modify Vclamp increment to +5mV and every half second
  - Switch to using BCL = basic cycle length, rather than Hz in code and parameter file
  - Fix Sun2000 LCC model: Po2 and S_inverseslope (check /ecc_sun2000_6state_Vclamp_increment13)
  - Fix Sun2000 LCC model: tau_Po2 is used in (msec) (check /ecc_sun2000_6state_Vclamp_increment14)

2013-NOV-20:
  - Fix tsegment initialization
  - Update how we calculate ramp_time
  - Update mode _MODE_V_CLAMP + _INCREMENT_VSTIM_==_YES : write GAIN + spark analysis to 'Vstim_gain.txt': should run with BCL=1.0 (sec), [Ca]o=1.8mM
  - IMPORTANT: It's recommended to turn firstbeat-analysis = 0 (OFF) in parameter file when running _MODE_V_CLAMP + _INCREMENT_VSTIM_==_YES
2013-NOV-24:
  - Fix Sun2000 LCC model: to bring I-V curve correct to Zhong 1998 paper

2013-DEC-02:
  - Fix the way we calculate GAIN (_increment39gain1,2), i.e. the integral-flux GAIN calculate from time release to time (end depolarization - 2ms) to avoid tail current
  MYFOLDER=/scratch/minhtuan/ecc_sun2000_6state_Vclamp_increment39gain2/Vstim_gain.txt; grep 'GAIN' $MYFOLDER > tmp1 & grep 'Vstim' $MYFOLDER > tmp2; paste -d" " tmp1 tmp2 > tmp3; awk -F" " '{print $5 "  " $1}' tmp3; rm tmp1 tmp2 tmp3
  - Add PEAK_GAIN, i.e. the peakJryr/peakJdhpr to the GAIN calculation

  try to adjust i1dhpr so that Idhpr density is correct: _increment38e

ONGOGING:
  - fix L-type Sun2000
 - try to put CaCM and [Ca]ds to real relationship
 - set cut-off for CaCM so that in-activation occurs slower
 - it seems that we need km_CM=238
 - test kp_CM = 34
