# Supplementary material for: The Role of Ca2+ Sparks in Force Frequency Relationships in Guinea Pig Ventricular Myocytes
Source: Biomolecules. 2022 Oct 27;12(11):1577. doi: 10.3390/biom12111577 (PMC9687237; doi:10.3390/biom12111577)
Supplement: Supplementary file 1 [file biomolecules-12-01577-s001.zip › ECC_GPU_FFR/Compartmental_code/src/data_ecc_gpu.f95]

!!>****h* 
!! SYNOPSIS:  
!!   Contains GPU data for whole-cell non-spatial model
!!   
!! CREATOR: 
!!      Hoang-Trong Minh Tuan 
!! AFFILIATION: 
!!      George Mason University 
!! 
!! HISTORY
!!    Rev: 0.1 
!!    0.2: (Tuan - Nov, 8, 2010) change filename from data_spark_gpu.f95 to data_ecc_gpu.f95 
!!_****
MODULE data_ecc_gpu
  USE precisioninfo
  USE cudafor
  ! should be of size NSFU
  
  SAVE
CONTAINS
END MODULE data_ecc_gpu
