# Supplementary material for: The Role of Ca2+ Sparks in Force Frequency Relationships in Guinea Pig Ventricular Myocytes
Source: Biomolecules. 2022 Oct 27;12(11):1577. doi: 10.3390/biom12111577 (PMC9687237; doi:10.3390/biom12111577)
Supplement: Supplementary file 1 [file biomolecules-12-01577-s001.zip › ECC_GPU_FFR/Compartmental_code/src/matrix_utility.f95]

!*****************
! File Description:  
!   
! Creator: Hoang-Trong Minh Tuan 
! 
! Rev: 0.1 
! Update: 
!    x.x: 
!*******************/
MODULE matrix_utility
  USE precisioninfo
  IMPLICIT NONE

  INTERFACE print_mat
     MODULE PROCEDURE print_matdbl, print_matreal, print_matint, print_matdbl_detail, print_matint_detail 
  END INTERFACE
  
  INTERFACE print_vect
     MODULE PROCEDURE print_vectdbl, print_vectint
  END INTERFACE

  INTERFACE print_vect_T
     MODULE PROCEDURE print_vectdbl_T, print_vectint_T
  END INTERFACE
  
  INTERFACE print_mat_T
     MODULE PROCEDURE print_matdbl_T, print_matint_T
  END INTERFACE

  INTERFACE map3D2linear
     MODULE PROCEDURE map3D2linear_a
     MODULE PROCEDURE  map3D2linear_b
  END INTERFACE

  SAVE
CONTAINS

  !====================
  ! print out the matrix of size rows x cols
  !===================
  SUBROUTINE print_matint(matrix, rows, cols, filename)
    INTEGER, DIMENSION(rows,cols) :: matrix
    INTEGER, INTENT(IN) :: rows, cols
    CHARACTER(*), OPTIONAL :: filename
    !local
    INTEGER :: I, J
    LOGICAL:: UNITOK, UNITOP
    INTEGER :: fileID
    IF (PRESENT(filename)) THEN
       fileID = 20
       UNITOK = .FALSE.; unitop = .TRUE.
       DO WHILE  (.NOT. (UNITOK .AND. .NOT. UNITOP)) 
          INQUIRE (unit=fileID,exist=UNITOK,opened=UNITOP)
       END DO
       OPEN(fileID, FILE=TRIM(filename))
    ELSE
       fileID = 6 ! standard output
    ENDIF
       
    DO I = 1, rows 
       DO J = 1, cols-1
          WRITE(fileID, "(I5)", ADVANCE='NO') matrix(I,J)
       END DO
       WRITE(fileID, "(I5)") matrix(I,cols)
    END DO
    PRINT *, "Use print_matint"
    
    IF (PRESENT(filename))  CLOSE(fileID)
       
  END SUBROUTINE print_matint
  SUBROUTINE print_matint_T(matrix, rows, cols)
    INTEGER, DIMENSION(rows,cols) :: matrix
    INTEGER, INTENT(IN) :: rows, cols
    !local
    INTEGER :: I, J
    DO J = 1, cols
       DO I = 1, rows 
          WRITE(*, "(I5)", ADVANCE='NO') matrix(I,J)
       END DO
       WRITE(*,*)
    END DO

  END SUBROUTINE print_matint_T

  SUBROUTINE print_matreal(matrix, rows, cols)
    REAL, DIMENSION(rows,cols) :: matrix
    INTEGER, INTENT(IN) :: rows, cols
    !local
    INTEGER :: I, J
    DO I = 1, rows 
       DO J = 1, cols-1
          WRITE(*, "(f15.7,',')", ADVANCE='NO') matrix(I,J)
       END DO
       WRITE(*, "(f15.7)") matrix(I,cols)
       !WRITE(*,*)
    END DO
    PRINT *, "Use print_real"

  END SUBROUTINE print_matreal

  SUBROUTINE print_matdbl(matrix, rows, cols)
    REAL(KIND=dp), DIMENSION(rows,cols) :: matrix
    INTEGER, INTENT(IN) :: rows, cols
    !local
    INTEGER :: I, J
    DO I = 1, rows 
       DO J = 1, cols-1
          WRITE(*, "(f15.7,',')", ADVANCE='NO') matrix(I,J)
       END DO
       WRITE(*, "(f15.7)") matrix(I,cols)
       !WRITE(*,*)
    END DO
    PRINT *, "Use print_matdbl"
  END SUBROUTINE print_matdbl

  SUBROUTINE print_matdbl_T(matrix, rows, cols)
    IMPLICIT NONE
    REAL(KIND=dp), DIMENSION(rows,cols) :: matrix
    INTEGER, INTENT(IN) :: rows, cols
    !local
    INTEGER :: I, J
    DO J = 1, cols
       DO I = 1, rows 
          WRITE(*, "(f15.7,',')", ADVANCE='NO') matrix(I,J)
       END DO
       WRITE(*,*)
    END DO

  END SUBROUTINE print_matdbl_T
  
  !=========================
  ! set all matrix elements to zeros 
  !=========================
  SUBROUTINE mat_reset(matrix, rows, cols)
    IMPLICIT NONE
    INTEGER, INTENT(IN) :: rows, cols
    INTEGER, DIMENSION(:,:) :: matrix

    INTEGER :: I, J

    DO I = 1, rows
       DO J = 1, cols
          matrix(I,J) = 0
       END DO
    END DO
  END SUBROUTINE mat_reset


  ! Map from (i,j,k) to linear index
  ! MAXX = # of columns
  ! MAXY = # of rows
  FUNCTION map3D2linear_a(MAXX, MAXY, i, j, k) RESULT(res)
    IMPLICIT NONE
    INTEGER, INTENT(IN) :: MAXX, MAXY, i, j, k
    INTEGER :: res
    !!offset
    res = (k-1) * MAXX * MAXY + (j-1) * MAXX + i
  END FUNCTION map3D2linear_a

  FUNCTION map3D2linear_b(MAXX, MAXY, coord3d) RESULT(res)
    IMPLICIT NONE
    INTEGER, INTENT(IN) :: MAXX, MAXY
    INTEGER, DIMENSION(3) :: coord3d
    INTEGER :: res
    !!offset
    INTEGER :: i, j, k
    i = coord3d(1)
    j = coord3d(2)
    k = coord3d(3)
    res = (k-1) * MAXX * MAXY + (j-1) * MAXX + i
  END FUNCTION map3D2linear_b
  
  SUBROUTINE  maplinearto3D(offset, MAXX, MAXY, ix, iy, iz) 
    IMPLICIT NONE
    
    INTEGER:: ix, iy, iz, offset
    INTEGER:: MAXX, MAXY
    INTEGER :: itmp

    itmp = MOD(offset, MAXX*MAXY)
    ix = MOD(itmp, MAXX)
    iy = (itmp / MAXX) + 1
    iz = (offset / (MAXX*MAXY))+1

  END SUBROUTINE  maplinearto3D

  SUBROUTINE print_vectdbl(matrix, cols)
    REAL(KIND=dp), DIMENSION(cols) :: matrix
    INTEGER, INTENT(IN) ::  cols
    !local
    INTEGER :: I, J
    DO J = 1, cols-1
       WRITE(*, "(f15.7,',')", ADVANCE='NO') matrix(J)
    END DO
    WRITE(*, "(f15.7)") matrix(cols)
       !WRITE(*,*)
    
  END SUBROUTINE print_vectdbl

  SUBROUTINE print_vectint(matrix, cols, formatstring)
    INTEGER, DIMENSION(cols) :: matrix
    INTEGER, INTENT(IN) ::  cols
    CHARACTER(*), OPTIONAL :: formatstring
    !local
    INTEGER :: I, J
    CHARACTER(100) :: mystring

    IF (PRESENT(formatstring)) THEN
       mystring=TRIM(formatstring)
    ELSE
       mystring = "(I5,',')"
    END IF
    
    DO J = 1, cols-1
       !WRITE(*, "(I5,',')", ADVANCE='NO') matrix(J)
       WRITE(*, FMT=mystring, ADVANCE='NO') matrix(J)
    END DO
    !WRITE(*, "(I5)") matrix(cols)
    WRITE(*, FMT=mystring) matrix(cols)
       !WRITE(*,*)
    
  END SUBROUTINE print_vectint
  
  SUBROUTINE print_matdbl_detail(matrix, rstart, rend, cstart, cend, filename)
    !REAL(KIND=dp), DIMENSION(rstart:rstart+nrows-1,cstart:cstart+ncols-1) :: matrix
    REAL(KIND=dp), DIMENSION(:,:), ALLOCATABLE :: matrix
    INTEGER, INTENT(IN) :: rstart, rend, cstart, cend
    CHARACTER(*), OPTIONAL :: filename
    !local
    INTEGER :: I, J
    LOGICAL:: UNITOK, UNITOP
    INTEGER :: fileID
    
    IF (PRESENT(filename)) THEN
       fileID = 20
       UNITOK = .FALSE.; unitop = .TRUE.
       DO WHILE  (.NOT. (UNITOK .AND. .NOT. UNITOP)) 
          INQUIRE (unit=fileID,exist=UNITOK,opened=UNITOP)
       END DO
       OPEN(fileID, FILE=TRIM(filename))
    ELSE
       fileID = 6 ! standard output
    ENDIF

    DO I = rstart, rend
       DO J = cstart, cend-1
          WRITE(fileID, "(f15.7,',')", ADVANCE='NO') matrix(I,J)
       END DO
       WRITE(fileID, "(f15.7)") matrix(I,cend)
       !!WRITE(*,*)
    END DO
    IF (PRESENT(filename))  CLOSE(fileID)    
    PRINT *, "print_matdbl_detail"
  END SUBROUTINE print_matdbl_detail

  SUBROUTINE print_matint_detail(matrix, rstart, rend, cstart, cend)
    INTEGER, DIMENSION(:,:), ALLOCATABLE :: matrix
    INTEGER, INTENT(IN) :: rstart, rend, cstart, cend
    !local
    INTEGER :: I, J
    DO I = rstart, rend
       DO J = cstart, cend-1
          WRITE(*, "(I4,',')", ADVANCE='NO') matrix(I,J)
       END DO
       WRITE(*, "(I4)") matrix(I,cend)
       !!WRITE(*,*)
    END DO
    PRINT *, "print_matint_detail"
  END SUBROUTINE print_matint_detail


  SUBROUTINE print_vectdbl_T(matrix, cols, formatstring)
    REAL(KIND=dp), DIMENSION(cols) :: matrix
    INTEGER, INTENT(IN) ::  cols
    CHARACTER(*), OPTIONAL :: formatstring
    !local
    INTEGER :: I, J
    CHARACTER(100) :: mystring

    IF (PRESENT(formatstring)) THEN
       mystring=TRIM(formatstring)
    ELSE
       mystring = "(f15.7)"
    END IF
    
    DO J = 1, cols
       WRITE(*, mystring) matrix(J)
    END DO
  END SUBROUTINE print_vectdbl_T

  SUBROUTINE print_vectint_T(matrix, cols, formatstring)
    INTEGER, DIMENSION(cols) :: matrix
    INTEGER, INTENT(IN) ::  cols
    CHARACTER(*), OPTIONAL :: formatstring
    !local
    INTEGER :: I, J
    CHARACTER(100) :: mystring

    IF (PRESENT(formatstring)) THEN
       mystring=TRIM(formatstring)
    ELSE
       mystring = "(I5)"
    END IF
    
    DO J = 1, cols
       WRITE(*, FMT=mystring) matrix(J)
    END DO
    
  END SUBROUTINE print_vectint_T
  
END MODULE matrix_utility
