# Supplementary material for: The Role of Ca2+ Sparks in Force Frequency Relationships in Guinea Pig Ventricular Myocytes
Source: Biomolecules. 2022 Oct 27;12(11):1577. doi: 10.3390/biom12111577 (PMC9687237; doi:10.3390/biom12111577)
Supplement: Supplementary file 1 [file biomolecules-12-01577-s001.zip › ECC_GPU_FFR/Compartmental_code/src/old_codes.txt]

       !!!!J_CaCM =  dp_ca(21) * (Ca_ds_dev(ii)**dp_ca(15)) * (dp_ca(23)-CaCM_ds_dev(ii)) - dp_ca(22) * CaCM_ds_dev(ii)
       !!!!CaCM_ds_dev(ii) = CaCM_ds_dev(ii) + J_CaCM * dt
       


!!CONCLUSION: It's important that 90% of calcium is buffered bound
       !exact formula
       !s_cads(tx) = s_cads(tx) + dt * dp_ca(6) * dp_ca(7) * (J_ryr - J_efflux_dev(ii) + J_dhpr_dev(ii))
       !!WRONG (BUG)
       !!-->s_cads(tx) = s_cads(tx) + dt * dp_ca(6) * dp_ca(7) * (J_ryr - J_efflux_dev(ii) + J_dhpr)  - J_CaCM * dt
       !! TUAN: Question: incorporating Calmodulin as buffer, so should we change beta_ds (rapid buffering assumption value)
       !!s_cads(tx) = s_cads(tx) + dt * dp_ca(6) * (dp_ca(7) * (J_ryr - J_efflux_dev(ii) + J_dhpr) -J_CaCM)
       !s_cads(tx) = s_cads(tx) + dt * dp_ca(6) * (dp_ca(7) * (J_ryr - J_efflux_dev(ii) + J_dhpr))
       !s_cads(tx) = s_cads(tx) + dt * 0.5 * (dp_ca(7) * (J_ryr - J_efflux_dev(ii) + J_dhpr))
       !!! The only buffer is Calmodulin which is explicitly modelled so we don't need to use buffering factor beta_ds
       !!! TUAN: need to check as it can give more activity when removing beta_ds
       !!assume  no buffer
       !s_cads(tx) = s_cads(tx) + dt * dp_ca(7) * (J_ryr - J_efflux_dev(ii) + J_dhpr)

!!$       s_cads(tx) = s_cads(tx) + dt * dp_ca(6) * dp_ca(7) * (J_ryr - J_efflux_dev(ii) + J_dhpr)
!!$       !! CaCM is to emulate calcium-dependent inactivation effect
!!$       d_CaCM = dt * (dp_ca(21) * (s_cads(tx)**dp_ca(15)) * (dp_ca(23)-CaCM_ds_dev(ii)) - dp_ca(22) * CaCM_ds_dev(ii))
!!$!!!TUAN: IMPORTANT to avoid numerical error (exceeding total Calmodulin)
!!$       CaCM_ds_dev(ii) = MIN(dp_ca(23), CaCM_ds_dev(ii) + d_CaCM)

       !!BEGIN TEST
       !IF (CaCM_ds_dev(ii).GE. dp_ca(23)) THEN !this is wrong (it make CaCM_ds_dev(ii) if reached maximum, it stays there foreever)
       !   d_CaCM = 0.0d0
       !ELSE
