# Supplementary material for: The Role of Ca2+ Sparks in Force Frequency Relationships in Guinea Pig Ventricular Myocytes
Source: Biomolecules. 2022 Oct 27;12(11):1577. doi: 10.3390/biom12111577 (PMC9687237; doi:10.3390/biom12111577)
Supplement: Supplementary file 1 [file biomolecules-12-01577-s001.zip › ECC_GPU_FFR/Compartmental_code/src/orderpack-2.0/refsor.f90]

Module m_refsor
Integer, Parameter :: kdp = selected_real_kind(15)
public :: refsor
private :: kdp
private :: R_refsor, I_refsor, D_refsor
private :: R_inssor, I_inssor, D_inssor
private :: R_subsor, I_subsor, D_subsor
interface refsor
  module procedure d_refsor, r_refsor, i_refsor
end interface refsor
contains

Subroutine D_refsor (XDONT)
!  Sorts XDONT into ascending order - Quicksort
! __________________________________________________________
!  Quicksort chooses a "pivot" in the set, and explores the
!  array from both ends, looking for a value > pivot with the
!  increasing index, for a value <= pivot with the decreasing
!  index, and swapping them when it has found one of each.
!  The array is then subdivided in 2 ([3]) subsets:
!  { values <= pivot} {pivot} {values > pivot}
!  One then call recursively the program to sort each subset.
!  When the size of the subarray is small enough, one uses an
!  insertion sort that is faster for very small sets.
!  Michel Olagnon - Apr. 2000
! __________________________________________________________
! __________________________________________________________
      Real (kind=kdp), Dimension (:), Intent (InOut) :: XDONT
! __________________________________________________________
!
!
      Call D_subsor (XDONT, 1, Size (XDONT))
      Call D_inssor (XDONT)
      Return
End Subroutine D_refsor
Recursive Subroutine D_subsor (XDONT, IDEB1, IFIN1)
!  Sorts XDONT from IDEB1 to IFIN1
! __________________________________________________________
      Real(kind=kdp), dimension (:), Intent (InOut) :: XDONT
      Integer, Intent (In) :: IDEB1, IFIN1
! __________________________________________________________
      Integer, Parameter :: NINS = 16 ! Max for insertion sort
      Integer :: ICRS, IDEB, IDCR, IFIN, IMIL
      Real(kind=kdp) :: XPIV, XWRK
!
      IDEB = IDEB1
      IFIN = IFIN1
!
!  If we don't have enough values to make it worth while, we leave
!  them unsorted, and the final insertion sort will take care of them
!
      If ((IFIN - IDEB) > NINS) Then
         IMIL = (IDEB+IFIN) / 2
!
!  One chooses a pivot, median of 1st, last, and middle values
!
         If (XDONT(IMIL) < XDONT(IDEB)) Then
            XWRK = XDONT (IDEB)
            XDONT (IDEB) = XDONT (IMIL)
            XDONT (IMIL) = XWRK
         End If
         If (XDONT(IMIL) > XDONT(IFIN)) Then
            XWRK = XDONT (IFIN)
            XDONT (IFIN) = XDONT (IMIL)
            XDONT (IMIL) = XWRK
            If (XDONT(IMIL) < XDONT(IDEB)) Then
               XWRK = XDONT (IDEB)
               XDONT (IDEB) = XDONT (IMIL)
               XDONT (IMIL) = XWRK
            End If
         End If
         XPIV = XDONT (IMIL)
!
!  One exchanges values to put those > pivot in the end and
!  those <= pivot at the beginning
!
         ICRS = IDEB
         IDCR = IFIN
         ECH2: Do
            Do
               ICRS = ICRS + 1
               If (ICRS >= IDCR) Then
!
!  the first  >  pivot is IDCR
!  the last   <= pivot is ICRS-1
!  Note: If one arrives here on the first iteration, then
!        the pivot is the maximum of the set, the last value is equal
!        to it, and one can reduce by one the size of the set to process,
!        as if XDONT (IFIN) > XPIV
!
                  Exit ECH2
!
               End If
               If (XDONT(ICRS) > XPIV) Exit
            End Do
            Do
               If (XDONT(IDCR) <= XPIV) Exit
               IDCR = IDCR - 1
               If (ICRS >= IDCR) Then
!
!  The last value < pivot is always ICRS-1
!
                  Exit ECH2
               End If
            End Do
!
            XWRK = XDONT (IDCR)
            XDONT (IDCR) = XDONT (ICRS)
            XDONT (ICRS) = XWRK
         End Do ECH2
!
!  One now sorts each of the two sub-intervals
!
         Call D_subsor (XDONT, IDEB1, ICRS-1)
         Call D_subsor (XDONT, IDCR, IFIN1)
      End If
      Return
   End Subroutine D_subsor
   Subroutine D_inssor (XDONT)
!  Sorts XDONT into increasing order (Insertion sort)
! __________________________________________________________
      Real(kind=kdp), dimension (:), Intent (InOut) :: XDONT
! __________________________________________________________
      Integer :: ICRS, IDCR
      Real(kind=kdp) :: XWRK
!
      Do ICRS = 2, Size (XDONT)
         XWRK = XDONT (ICRS)
         If (XWRK >= XDONT(ICRS-1)) Cycle
         XDONT (ICRS) = XDONT (ICRS-1)
         Do IDCR = ICRS - 2, 1, - 1
            If (XWRK >= XDONT(IDCR)) Exit
            XDONT (IDCR+1) = XDONT (IDCR)
         End Do
         XDONT (IDCR+1) = XWRK
      End Do
!
      Return
!
End Subroutine D_inssor
!
Subroutine R_refsor (XDONT)
!  Sorts XDONT into ascending order - Quicksort
! __________________________________________________________
!  Quicksort chooses a "pivot" in the set, and explores the
!  array from both ends, looking for a value > pivot with the
!  increasing index, for a value <= pivot with the decreasing
!  index, and swapping them when it has found one of each.
!  The array is then subdivided in 2 ([3]) subsets:
!  { values <= pivot} {pivot} {values > pivot}
!  One then call recursively the program to sort each subset.
!  When the size of the subarray is small enough, one uses an
!  insertion sort that is faster for very small sets.
!  Michel Olagnon - Apr. 2000
! __________________________________________________________
! _________________________________________________________
      Real, Dimension (:), Intent (InOut) :: XDONT
! __________________________________________________________
!
!
      Call R_subsor (XDONT, 1, Size (XDONT))
      Call R_inssor (XDONT)
      Return
End Subroutine R_refsor
Recursive Subroutine R_subsor (XDONT, IDEB1, IFIN1)
!  Sorts XDONT from IDEB1 to IFIN1
! __________________________________________________________
      Real, dimension (:), Intent (InOut) :: XDONT
      Integer, Intent (In) :: IDEB1, IFIN1
! __________________________________________________________
      Integer, Parameter :: NINS = 16 ! Max for insertion sort
      Integer :: ICRS, IDEB, IDCR, IFIN, IMIL
      Real :: XPIV, XWRK
!
      IDEB = IDEB1
      IFIN = IFIN1
!
!  If we don't have enough values to make it worth while, we leave
!  them unsorted, and the final insertion sort will take care of them
!
      If ((IFIN - IDEB) > NINS) Then
         IMIL = (IDEB+IFIN) / 2
!
!  One chooses a pivot, median of 1st, last, and middle values
!
         If (XDONT(IMIL) < XDONT(IDEB)) Then
            XWRK = XDONT (IDEB)
            XDONT (IDEB) = XDONT (IMIL)
            XDONT (IMIL) = XWRK
         End If
         If (XDONT(IMIL) > XDONT(IFIN)) Then
            XWRK = XDONT (IFIN)
            XDONT (IFIN) = XDONT (IMIL)
            XDONT (IMIL) = XWRK
            If (XDONT(IMIL) < XDONT(IDEB)) Then
               XWRK = XDONT (IDEB)
               XDONT (IDEB) = XDONT (IMIL)
               XDONT (IMIL) = XWRK
            End If
         End If
         XPIV = XDONT (IMIL)
!
!  One exchanges values to put those > pivot in the end and
!  those <= pivot at the beginning
!
         ICRS = IDEB
         IDCR = IFIN
         ECH2: Do
            Do
               ICRS = ICRS + 1
               If (ICRS >= IDCR) Then
!
!  the first  >  pivot is IDCR
!  the last   <= pivot is ICRS-1
!  Note: If one arrives here on the first iteration, then
!        the pivot is the maximum of the set, the last value is equal
!        to it, and one can reduce by one the size of the set to process,
!        as if XDONT (IFIN) > XPIV
!
                  Exit ECH2
!
               End If
               If (XDONT(ICRS) > XPIV) Exit
            End Do
            Do
               If (XDONT(IDCR) <= XPIV) Exit
               IDCR = IDCR - 1
               If (ICRS >= IDCR) Then
!
!  The last value < pivot is always ICRS-1
!
                  Exit ECH2
               End If
            End Do
!
            XWRK = XDONT (IDCR)
            XDONT (IDCR) = XDONT (ICRS)
            XDONT (ICRS) = XWRK
         End Do ECH2
!
!  One now sorts each of the two sub-intervals
!
         Call R_subsor (XDONT, IDEB1, ICRS-1)
         Call R_subsor (XDONT, IDCR, IFIN1)
      End If
      Return
   End Subroutine R_subsor
   Subroutine R_inssor (XDONT)
!  Sorts XDONT into increasing order (Insertion sort)
! __________________________________________________________
      Real, dimension (:), Intent (InOut) :: XDONT
! __________________________________________________________
      Integer :: ICRS, IDCR
      Real :: XWRK
!
      Do ICRS = 2, Size (XDONT)
         XWRK = XDONT (ICRS)
         If (XWRK >= XDONT(ICRS-1)) Cycle
         XDONT (ICRS) = XDONT (ICRS-1)
         Do IDCR = ICRS - 2, 1, - 1
            If (XWRK >= XDONT(IDCR)) Exit
            XDONT (IDCR+1) = XDONT (IDCR)
         End Do
         XDONT (IDCR+1) = XWRK
      End Do
!
      Return
!
End Subroutine R_inssor
!
Subroutine I_refsor (XDONT)
!  Sorts XDONT into ascending order - Quicksort
! __________________________________________________________
!  Quicksort chooses a "pivot" in the set, and explores the
!  array from both ends, looking for a value > pivot with the
!  increasing index, for a value <= pivot with the decreasing
!  index, and swapping them when it has found one of each.
!  The array is then subdivided in 2 ([3]) subsets:
!  { values <= pivot} {pivot} {values > pivot}
!  One then call recursively the program to sort each subset.
!  When the size of the subarray is small enough, one uses an
!  insertion sort that is faster for very small sets.
!  Michel Olagnon - Apr. 2000
! __________________________________________________________
! __________________________________________________________
      Integer, Dimension (:), Intent (InOut)  :: XDONT
! __________________________________________________________
!
!
      Call I_subsor (XDONT, 1, Size (XDONT))
      Call I_inssor (XDONT)
      Return
End Subroutine I_refsor
Recursive Subroutine I_subsor (XDONT, IDEB1, IFIN1)
!  Sorts XDONT from IDEB1 to IFIN1
! __________________________________________________________
      Integer, dimension (:), Intent (InOut) :: XDONT
      Integer, Intent (In) :: IDEB1, IFIN1
! __________________________________________________________
      Integer, Parameter :: NINS = 16 ! Max for insertion sort
      Integer :: ICRS, IDEB, IDCR, IFIN, IMIL
      Integer :: XPIV, XWRK
!
      IDEB = IDEB1
      IFIN = IFIN1
!
!  If we don't have enough values to make it worth while, we leave
!  them unsorted, and the final insertion sort will take care of them
!
      If ((IFIN - IDEB) > NINS) Then
         IMIL = (IDEB+IFIN) / 2
!
!  One chooses a pivot, median of 1st, last, and middle values
!
         If (XDONT(IMIL) < XDONT(IDEB)) Then
            XWRK = XDONT (IDEB)
            XDONT (IDEB) = XDONT (IMIL)
            XDONT (IMIL) = XWRK
         End If
         If (XDONT(IMIL) > XDONT(IFIN)) Then
            XWRK = XDONT (IFIN)
            XDONT (IFIN) = XDONT (IMIL)
            XDONT (IMIL) = XWRK
            If (XDONT(IMIL) < XDONT(IDEB)) Then
               XWRK = XDONT (IDEB)
               XDONT (IDEB) = XDONT (IMIL)
               XDONT (IMIL) = XWRK
            End If
         End If
         XPIV = XDONT (IMIL)
!
!  One exchanges values to put those > pivot in the end and
!  those <= pivot at the beginning
!
         ICRS = IDEB
         IDCR = IFIN
         ECH2: Do
            Do
               ICRS = ICRS + 1
               If (ICRS >= IDCR) Then
!
!  the first  >  pivot is IDCR
!  the last   <= pivot is ICRS-1
!  Note: If one arrives here on the first iteration, then
!        the pivot is the maximum of the set, the last value is equal
!        to it, and one can reduce by one the size of the set to process,
!        as if XDONT (IFIN) > XPIV
!
                  Exit ECH2
!
               End If
               If (XDONT(ICRS) > XPIV) Exit
            End Do
            Do
               If (XDONT(IDCR) <= XPIV) Exit
               IDCR = IDCR - 1
               If (ICRS >= IDCR) Then
!
!  The last value < pivot is always ICRS-1
!
                  Exit ECH2
               End If
            End Do
!
            XWRK = XDONT (IDCR)
            XDONT (IDCR) = XDONT (ICRS)
            XDONT (ICRS) = XWRK
         End Do ECH2
!
!  One now sorts each of the two sub-intervals
!
         Call I_subsor (XDONT, IDEB1, ICRS-1)
         Call I_subsor (XDONT, IDCR, IFIN1)
      End If
      Return
   End Subroutine I_subsor
   Subroutine I_inssor (XDONT)
!  Sorts XDONT into increasing order (Insertion sort)
! __________________________________________________________
      Integer, dimension (:), Intent (InOut) :: XDONT
! __________________________________________________________
      Integer :: ICRS, IDCR
      Integer :: XWRK
!
      Do ICRS = 2, Size (XDONT)
         XWRK = XDONT (ICRS)
         If (XWRK >= XDONT(ICRS-1)) Cycle
         XDONT (ICRS) = XDONT (ICRS-1)
         Do IDCR = ICRS - 2, 1, - 1
            If (XWRK >= XDONT(IDCR)) Exit
            XDONT (IDCR+1) = XDONT (IDCR)
         End Do
         XDONT (IDCR+1) = XWRK
      End Do
!
      Return
!
End Subroutine I_inssor
!
end module m_refsor
