# Supplementary material for: The Role of Ca2+ Sparks in Force Frequency Relationships in Guinea Pig Ventricular Myocytes
Source: Biomolecules. 2022 Oct 27;12(11):1577. doi: 10.3390/biom12111577 (PMC9687237; doi:10.3390/biom12111577)
Supplement: Supplementary file 1 [file biomolecules-12-01577-s001.zip › ECC_GPU_FFR/Compartmental_code/src/orderpack-2.0/valmed.f90]

Module m_valmed
Integer, Parameter :: kdp = selected_real_kind(15)
public :: valmed
private :: kdp
private :: R_valmed, I_valmed, D_valmed
interface valmed
  module procedure d_valmed, r_valmed, i_valmed
end interface valmed
contains

Recursive Function D_valmed (XDONT) Result (res_med)
!  Finds the median of XDONT using the recursive procedure
!  described in Knuth, The Art of Computer Programming,
!  vol. 3, 5.3.3 - This procedure is linear in time, and
!  does not require to be able to interpolate in the
!  set as the one used in INDNTH. It also has better worst
!  case behavior than INDNTH, but is about 30% slower in
!  average for random uniformly distributed values.
! __________________________________________________________
! __________________________________________________________
      Real (kind=kdp), Dimension (:), Intent (In) :: XDONT
      Real (kind=kdp) :: res_med
! __________________________________________________________
      Real (kind=kdp), Parameter :: XHUGE = HUGE (XDONT)
      Real (kind=kdp), Dimension (SIZE(XDONT)+6) :: XWRKT
      Real (kind=kdp) :: XWRK, XWRK1, XMED7
!
      Integer, Dimension ((SIZE(XDONT)+6)/7) :: ISTRT, IENDT, IMEDT
      Integer :: NDON, NTRI, NMED, NORD, NEQU, NLEQ, IMED, IDON, IDON1
      Integer :: IDEB, IWRK, IDCR, ICRS, ICRS1, ICRS2, IMED1
!
      NDON = SIZE (XDONT)
      NMED = (NDON+1) / 2
!      write(unit=*,fmt=*) NMED, NDON
!
!  If the number of values is small, then use insertion sort
!
      If (NDON < 35) Then
!
!  Bring minimum to first location to save test in decreasing loop
!
         IDCR = NDON
         If (XDONT (1) < XDONT (NDON)) Then
            XWRK = XDONT (1)
            XWRKT (IDCR) = XDONT (IDCR)
         Else
            XWRK = XDONT (IDCR)
            XWRKT (IDCR) = XDONT (1)
         Endif
         Do IWRK = 1, NDON - 2
            IDCR = IDCR - 1
            XWRK1 = XDONT (IDCR)
            If (XWRK1 < XWRK) Then
                XWRKT (IDCR) = XWRK
                XWRK = XWRK1
            Else
                XWRKT (IDCR) = XWRK1
            Endif
         End Do
         XWRKT (1) = XWRK
!
! Sort the first half, until we have NMED sorted values
!
         Do ICRS = 3, NMED
            XWRK = XWRKT (ICRS)
               IDCR = ICRS - 1
               Do
                  If (XWRK >= XWRKT(IDCR)) Exit
                  XWRKT (IDCR+1) = XWRKT (IDCR)
                  IDCR = IDCR - 1
               End Do
            XWRKT (IDCR+1) = XWRK
         End Do
!
!  Insert any value less than the current median in the first half
!
         Do ICRS = NMED+1, NDON
            XWRK = XWRKT (ICRS)
            If (XWRK < XWRKT (NMED)) Then
               IDCR = NMED - 1
               Do
                  If (XWRK >= XWRKT(IDCR)) Exit
                  XWRKT (IDCR+1) = XWRKT (IDCR)
                  IDCR = IDCR - 1
               End Do
               XWRKT (IDCR+1) = XWRK
            End If
         End Do
         res_med = XWRKT (NMED)
         Return
      End If
!
!  Make sorted subsets of 7 elements
!  This is done by a variant of insertion sort where a first
!  pass is used to bring the smallest element to the first position
!  decreasing disorder at the same time, so that we may remove
!  remove the loop test in the insertion loop.
!
      DO IDEB = 1, NDON-6, 7
         IDCR = IDEB + 6
         If (XDONT (IDEB) < XDONT (IDCR)) Then
            XWRK = XDONT (IDEB)
            XWRKT (IDCR) = XDONT (IDCR)
         Else
            XWRK = XDONT (IDCR)
            XWRKT (IDCR) = XDONT (IDEB)
         Endif
         Do IWRK = 1, 5
            IDCR = IDCR - 1
            XWRK1 = XDONT (IDCR)
            If (XWRK1 < XWRK) Then
                XWRKT (IDCR) = XWRK
                XWRK = XWRK1
            Else
                XWRKT (IDCR) = XWRK1
            Endif
         End Do
         XWRKT (IDEB) = XWRK
         Do ICRS = IDEB+2, IDEB+6
            XWRK = XWRKT (ICRS)
            If (XWRK < XWRKT(ICRS-1)) Then
               XWRKT (ICRS) = XWRKT (ICRS-1)
               IDCR = ICRS - 1
               XWRK1 = XWRKT (IDCR-1)
               Do
                  If (XWRK >= XWRK1) Exit
                  XWRKT (IDCR) = XWRK1
                  IDCR = IDCR - 1
                  XWRK1 = XWRKT (IDCR-1)
               End Do
               XWRKT (IDCR) = XWRK
            EndIf
         End Do
      End Do
!
!  Add-up alternatively + and - HUGE values to make the number of data
!  an exact multiple of 7.
!
      IDEB = 7 * (NDON/7)
      NTRI = NDON
      If (IDEB < NDON) Then
!
         XWRK1 = XHUGE
         Do ICRS = IDEB+1, IDEB+7
            If (ICRS <= NDON) Then
               XWRKT (ICRS) = XDONT (ICRS)
            Else
               If (XWRK1 /= XHUGE) NMED = NMED + 1
               XWRKT (ICRS) = XWRK1
               XWRK1 = - XWRK1
            Endif
         End Do
!
         Do ICRS = IDEB+2, IDEB+7
            XWRK = XWRKT (ICRS)
            Do IDCR = ICRS - 1, IDEB+1, - 1
               If (XWRK >= XWRKT(IDCR)) Exit
               XWRKT (IDCR+1) = XWRKT (IDCR)
            End Do
            XWRKT (IDCR+1) = XWRK
         End Do
!
         NTRI = IDEB+7
      End If
!
!  Make the set of the indices of median values of each sorted subset
!
         IDON1 = 0
         Do IDON = 1, NTRI, 7
            IDON1 = IDON1 + 1
            IMEDT (IDON1) = IDON + 3
         End Do
!
!  Find XMED7, the median of the medians
!
         XMED7 = D_valmed (XWRKT (IMEDT))
!
!  Count how many values are not higher than (and how many equal to) XMED7
!  This number is at least 4 * 1/2 * (N/7) : 4 values in each of the
!  subsets where the median is lower than the median of medians. For similar
!  reasons, we also have at least 2N/7 values not lower than XMED7. At the
!  same time, we find in each subset the index of the last value < XMED7,
!  and that of the first > XMED7. These indices will be used to restrict the
!  search for the median as the Kth element in the subset (> or <) where
!  we know it to be.
!
         IDON1 = 1
         NLEQ = 0
         NEQU = 0
         Do IDON = 1, NTRI, 7
            IMED = IDON+3
            If (XWRKT (IMED) > XMED7) Then
                  IMED = IMED - 2
                  If (XWRKT (IMED) > XMED7) Then
                     IMED = IMED - 1
                  Else If (XWRKT (IMED) < XMED7) Then
                     IMED = IMED + 1
                  Endif
            Else If (XWRKT (IMED) < XMED7) Then
                  IMED = IMED + 2
                  If (XWRKT (IMED) > XMED7) Then
                     IMED = IMED - 1
                  Else If (XWRKT (IMED) < XMED7) Then
                     IMED = IMED + 1
                  Endif
            Endif
            If (XWRKT (IMED) > XMED7) Then
               NLEQ = NLEQ + IMED - IDON
               IENDT (IDON1) = IMED - 1
               ISTRT (IDON1) = IMED
            Else If (XWRKT (IMED) < XMED7) Then
               NLEQ = NLEQ + IMED - IDON + 1
               IENDT (IDON1) = IMED
               ISTRT (IDON1) = IMED + 1
            Else                    !       If (XWRKT (IMED) == XMED7)
               NLEQ = NLEQ + IMED - IDON + 1
               NEQU = NEQU + 1
               IENDT (IDON1) = IMED - 1
               Do IMED1 = IMED - 1, IDON, -1
                  If (XWRKT (IMED1) == XMED7) Then
                     NEQU = NEQU + 1
                     IENDT (IDON1) = IMED1 - 1
                  Else
                     Exit
                  End If
               End Do
               ISTRT (IDON1) = IMED + 1
               Do IMED1 = IMED + 1, IDON + 6
                  If (XWRKT (IMED1) == XMED7) Then
                     NEQU = NEQU + 1
                     NLEQ = NLEQ + 1
                     ISTRT (IDON1) = IMED1 + 1
                  Else
                     Exit
                  End If
               End Do
            Endif
            IDON1 = IDON1 + 1
         End Do
!
!  Carry out a partial insertion sort to find the Kth smallest of the
!  large values, or the Kth largest of the small values, according to
!  what is needed.
!
        If (NLEQ - NEQU + 1 <= NMED) Then
            If (NLEQ < NMED) Then   !      Not enough low values
                XWRK1 = XHUGE
                NORD = NMED - NLEQ
                IDON1 = 0
                ICRS1 = 1
                ICRS2 = 0
                IDCR = 0
               Do IDON = 1, NTRI, 7
                   IDON1 = IDON1 + 1
                   If (ICRS2 < NORD) Then
                      Do ICRS = ISTRT (IDON1), IDON + 6
                         If (XWRKT(ICRS) < XWRK1) Then
                            XWRK = XWRKT (ICRS)
                            Do IDCR = ICRS1 - 1, 1, - 1
                               If (XWRK >= XWRKT(IDCR)) Exit
                               XWRKT (IDCR+1) = XWRKT (IDCR)
                            End Do
                            XWRKT (IDCR+1) = XWRK
                            XWRK1 = XWRKT(ICRS1)
                         Else
                           If (ICRS2 < NORD) Then
                              XWRKT (ICRS1) = XWRKT (ICRS)
                              XWRK1 = XWRKT(ICRS1)
                           Endif
                         End If
                         ICRS1 = MIN (NORD, ICRS1 + 1)
                         ICRS2 = MIN (NORD, ICRS2 + 1)
                      End Do
                   Else
                      Do ICRS = ISTRT (IDON1), IDON + 6
                         If (XWRKT(ICRS) >= XWRK1) Exit
                         XWRK = XWRKT (ICRS)
                         Do IDCR = ICRS1 - 1, 1, - 1
                               If (XWRK >= XWRKT(IDCR)) Exit
                               XWRKT (IDCR+1) = XWRKT (IDCR)
                         End Do
                         XWRKT (IDCR+1) = XWRK
                         XWRK1 = XWRKT(ICRS1)
                      End Do
                   End If
                End Do
                res_med = XWRK1
                Return
            Else
                res_med = XMED7
                Return
            End If
         Else                       !      If (NLEQ > NMED)
!                                          Not enough high values
                XWRK1 = -XHUGE
                NORD = NLEQ - NEQU - NMED + 1
                IDON1 = 0
                ICRS1 = 1
                ICRS2 = 0
                Do IDON = 1, NTRI, 7
                   IDON1 = IDON1 + 1
                   If (ICRS2 < NORD) Then
!
                      Do ICRS = IDON, IENDT (IDON1)
                         If (XWRKT(ICRS) > XWRK1) Then
                            XWRK = XWRKT (ICRS)
                            IDCR = ICRS1 - 1
                            Do IDCR = ICRS1 - 1, 1, - 1
                               If (XWRK <= XWRKT(IDCR)) Exit
                               XWRKT (IDCR+1) = XWRKT (IDCR)
                            End Do
                            XWRKT (IDCR+1) = XWRK
                            XWRK1 = XWRKT(ICRS1)
                         Else
                            If (ICRS2 < NORD) Then
                               XWRKT (ICRS1) = XWRKT (ICRS)
                               XWRK1 = XWRKT (ICRS1)
                            End If
                         End If
                         ICRS1 = MIN (NORD, ICRS1 + 1)
                         ICRS2 = MIN (NORD, ICRS2 + 1)
                      End Do
                   Else
                      Do ICRS = IENDT (IDON1), IDON, -1
                         If (XWRKT(ICRS) > XWRK1) Then
                            XWRK = XWRKT (ICRS)
                            IDCR = ICRS1 - 1
                            Do IDCR = ICRS1 - 1, 1, - 1
                               If (XWRK <= XWRKT(IDCR)) Exit
                               XWRKT (IDCR+1) = XWRKT (IDCR)
                            End Do
                            XWRKT (IDCR+1) = XWRK
                            XWRK1 = XWRKT(ICRS1)
                         Else
                            Exit
                         End If
                      End Do
                   Endif
                End Do
!
                res_med = XWRK1
                Return
         End If
!
End Function D_valmed

Recursive Function R_valmed (XDONT) Result (res_med)
!  Finds the median of XDONT using the recursive procedure
!  described in Knuth, The Art of Computer Programming,
!  vol. 3, 5.3.3 - This procedure is linear in time, and
!  does not require to be able to interpolate in the
!  set as the one used in INDNTH. It also has better worst
!  case behavior than INDNTH, but is about 30% slower in
!  average for random uniformly distributed values.
! __________________________________________________________
! _________________________________________________________
      Real, Dimension (:), Intent (In) :: XDONT
      Real :: res_med
! __________________________________________________________
      Real, Parameter :: XHUGE = HUGE (XDONT)
      Real, Dimension (SIZE(XDONT)+6) :: XWRKT
      Real :: XWRK, XWRK1, XMED7
!
      Integer, Dimension ((SIZE(XDONT)+6)/7) :: ISTRT, IENDT, IMEDT
      Integer :: NDON, NTRI, NMED, NORD, NEQU, NLEQ, IMED, IDON, IDON1
      Integer :: IDEB, IWRK, IDCR, ICRS, ICRS1, ICRS2, IMED1
!
      NDON = SIZE (XDONT)
      NMED = (NDON+1) / 2
!      write(unit=*,fmt=*) NMED, NDON
!
!  If the number of values is small, then use insertion sort
!
      If (NDON < 35) Then
!
!  Bring minimum to first location to save test in decreasing loop
!
         IDCR = NDON
         If (XDONT (1) < XDONT (NDON)) Then
            XWRK = XDONT (1)
            XWRKT (IDCR) = XDONT (IDCR)
         Else
            XWRK = XDONT (IDCR)
            XWRKT (IDCR) = XDONT (1)
         Endif
         Do IWRK = 1, NDON - 2
            IDCR = IDCR - 1
            XWRK1 = XDONT (IDCR)
            If (XWRK1 < XWRK) Then
                XWRKT (IDCR) = XWRK
                XWRK = XWRK1
            Else
                XWRKT (IDCR) = XWRK1
            Endif
         End Do
         XWRKT (1) = XWRK
!
! Sort the first half, until we have NMED sorted values
!
         Do ICRS = 3, NMED
            XWRK = XWRKT (ICRS)
               IDCR = ICRS - 1
               Do
                  If (XWRK >= XWRKT(IDCR)) Exit
                  XWRKT (IDCR+1) = XWRKT (IDCR)
                  IDCR = IDCR - 1
               End Do
            XWRKT (IDCR+1) = XWRK
         End Do
!
!  Insert any value less than the current median in the first half
!
         Do ICRS = NMED+1, NDON
            XWRK = XWRKT (ICRS)
            If (XWRK < XWRKT (NMED)) Then
               IDCR = NMED - 1
               Do
                  If (XWRK >= XWRKT(IDCR)) Exit
                  XWRKT (IDCR+1) = XWRKT (IDCR)
                  IDCR = IDCR - 1
               End Do
               XWRKT (IDCR+1) = XWRK
            End If
         End Do
         res_med = XWRKT (NMED)
         Return
      End If
!
!  Make sorted subsets of 7 elements
!  This is done by a variant of insertion sort where a first
!  pass is used to bring the smallest element to the first position
!  decreasing disorder at the same time, so that we may remove
!  remove the loop test in the insertion loop.
!
      DO IDEB = 1, NDON-6, 7
         IDCR = IDEB + 6
         If (XDONT (IDEB) < XDONT (IDCR)) Then
            XWRK = XDONT (IDEB)
            XWRKT (IDCR) = XDONT (IDCR)
         Else
            XWRK = XDONT (IDCR)
            XWRKT (IDCR) = XDONT (IDEB)
         Endif
         Do IWRK = 1, 5
            IDCR = IDCR - 1
            XWRK1 = XDONT (IDCR)
            If (XWRK1 < XWRK) Then
                XWRKT (IDCR) = XWRK
                XWRK = XWRK1
            Else
                XWRKT (IDCR) = XWRK1
            Endif
         End Do
         XWRKT (IDEB) = XWRK
         Do ICRS = IDEB+2, IDEB+6
            XWRK = XWRKT (ICRS)
            If (XWRK < XWRKT(ICRS-1)) Then
               XWRKT (ICRS) = XWRKT (ICRS-1)
               IDCR = ICRS - 1
               XWRK1 = XWRKT (IDCR-1)
               Do
                  If (XWRK >= XWRK1) Exit
                  XWRKT (IDCR) = XWRK1
                  IDCR = IDCR - 1
                  XWRK1 = XWRKT (IDCR-1)
               End Do
               XWRKT (IDCR) = XWRK
            EndIf
         End Do
      End Do
!
!  Add-up alternatively + and - HUGE values to make the number of data
!  an exact multiple of 7.
!
      IDEB = 7 * (NDON/7)
      NTRI = NDON
      If (IDEB < NDON) Then
!
         XWRK1 = XHUGE
         Do ICRS = IDEB+1, IDEB+7
            If (ICRS <= NDON) Then
               XWRKT (ICRS) = XDONT (ICRS)
            Else
               If (XWRK1 /= XHUGE) NMED = NMED + 1
               XWRKT (ICRS) = XWRK1
               XWRK1 = - XWRK1
            Endif
         End Do
!
         Do ICRS = IDEB+2, IDEB+7
            XWRK = XWRKT (ICRS)
            Do IDCR = ICRS - 1, IDEB+1, - 1
               If (XWRK >= XWRKT(IDCR)) Exit
               XWRKT (IDCR+1) = XWRKT (IDCR)
            End Do
            XWRKT (IDCR+1) = XWRK
         End Do
!
         NTRI = IDEB+7
      End If
!
!  Make the set of the indices of median values of each sorted subset
!
         IDON1 = 0
         Do IDON = 1, NTRI, 7
            IDON1 = IDON1 + 1
            IMEDT (IDON1) = IDON + 3
         End Do
!
!  Find XMED7, the median of the medians
!
         XMED7 = R_valmed (XWRKT (IMEDT))
!
!  Count how many values are not higher than (and how many equal to) XMED7
!  This number is at least 4 * 1/2 * (N/7) : 4 values in each of the
!  subsets where the median is lower than the median of medians. For similar
!  reasons, we also have at least 2N/7 values not lower than XMED7. At the
!  same time, we find in each subset the index of the last value < XMED7,
!  and that of the first > XMED7. These indices will be used to restrict the
!  search for the median as the Kth element in the subset (> or <) where
!  we know it to be.
!
         IDON1 = 1
         NLEQ = 0
         NEQU = 0
         Do IDON = 1, NTRI, 7
            IMED = IDON+3
            If (XWRKT (IMED) > XMED7) Then
                  IMED = IMED - 2
                  If (XWRKT (IMED) > XMED7) Then
                     IMED = IMED - 1
                  Else If (XWRKT (IMED) < XMED7) Then
                     IMED = IMED + 1
                  Endif
            Else If (XWRKT (IMED) < XMED7) Then
                  IMED = IMED + 2
                  If (XWRKT (IMED) > XMED7) Then
                     IMED = IMED - 1
                  Else If (XWRKT (IMED) < XMED7) Then
                     IMED = IMED + 1
                  Endif
            Endif
            If (XWRKT (IMED) > XMED7) Then
               NLEQ = NLEQ + IMED - IDON
               IENDT (IDON1) = IMED - 1
               ISTRT (IDON1) = IMED
            Else If (XWRKT (IMED) < XMED7) Then
               NLEQ = NLEQ + IMED - IDON + 1
               IENDT (IDON1) = IMED
               ISTRT (IDON1) = IMED + 1
            Else                    !       If (XWRKT (IMED) == XMED7)
               NLEQ = NLEQ + IMED - IDON + 1
               NEQU = NEQU + 1
               IENDT (IDON1) = IMED - 1
               Do IMED1 = IMED - 1, IDON, -1
                  If (XWRKT (IMED1) == XMED7) Then
                     NEQU = NEQU + 1
                     IENDT (IDON1) = IMED1 - 1
                  Else
                     Exit
                  End If
               End Do
               ISTRT (IDON1) = IMED + 1
               Do IMED1 = IMED + 1, IDON + 6
                  If (XWRKT (IMED1) == XMED7) Then
                     NEQU = NEQU + 1
                     NLEQ = NLEQ + 1
                     ISTRT (IDON1) = IMED1 + 1
                  Else
                     Exit
                  End If
               End Do
            Endif
            IDON1 = IDON1 + 1
         End Do
!
!  Carry out a partial insertion sort to find the Kth smallest of the
!  large values, or the Kth largest of the small values, according to
!  what is needed.
!
        If (NLEQ - NEQU + 1 <= NMED) Then
            If (NLEQ < NMED) Then   !      Not enough low values
                XWRK1 = XHUGE
                NORD = NMED - NLEQ
                IDON1 = 0
                ICRS1 = 1
                ICRS2 = 0
                IDCR = 0
               Do IDON = 1, NTRI, 7
                   IDON1 = IDON1 + 1
                   If (ICRS2 < NORD) Then
                      Do ICRS = ISTRT (IDON1), IDON + 6
                         If (XWRKT(ICRS) < XWRK1) Then
                            XWRK = XWRKT (ICRS)
                            Do IDCR = ICRS1 - 1, 1, - 1
                               If (XWRK >= XWRKT(IDCR)) Exit
                               XWRKT (IDCR+1) = XWRKT (IDCR)
                            End Do
                            XWRKT (IDCR+1) = XWRK
                            XWRK1 = XWRKT(ICRS1)
                         Else
                           If (ICRS2 < NORD) Then
                              XWRKT (ICRS1) = XWRKT (ICRS)
                              XWRK1 = XWRKT(ICRS1)
                           Endif
                         End If
                         ICRS1 = MIN (NORD, ICRS1 + 1)
                         ICRS2 = MIN (NORD, ICRS2 + 1)
                      End Do
                   Else
                      Do ICRS = ISTRT (IDON1), IDON + 6
                         If (XWRKT(ICRS) >= XWRK1) Exit
                         XWRK = XWRKT (ICRS)
                         Do IDCR = ICRS1 - 1, 1, - 1
                               If (XWRK >= XWRKT(IDCR)) Exit
                               XWRKT (IDCR+1) = XWRKT (IDCR)
                         End Do
                         XWRKT (IDCR+1) = XWRK
                         XWRK1 = XWRKT(ICRS1)
                      End Do
                   End If
                End Do
                res_med = XWRK1
                Return
            Else
                res_med = XMED7
                Return
            End If
         Else                       !      If (NLEQ > NMED)
!                                          Not enough high values
                XWRK1 = -XHUGE
                NORD = NLEQ - NEQU - NMED + 1
                IDON1 = 0
                ICRS1 = 1
                ICRS2 = 0
                Do IDON = 1, NTRI, 7
                   IDON1 = IDON1 + 1
                   If (ICRS2 < NORD) Then
!
                      Do ICRS = IDON, IENDT (IDON1)
                         If (XWRKT(ICRS) > XWRK1) Then
                            XWRK = XWRKT (ICRS)
                            IDCR = ICRS1 - 1
                            Do IDCR = ICRS1 - 1, 1, - 1
                               If (XWRK <= XWRKT(IDCR)) Exit
                               XWRKT (IDCR+1) = XWRKT (IDCR)
                            End Do
                            XWRKT (IDCR+1) = XWRK
                            XWRK1 = XWRKT(ICRS1)
                         Else
                            If (ICRS2 < NORD) Then
                               XWRKT (ICRS1) = XWRKT (ICRS)
                               XWRK1 = XWRKT (ICRS1)
                            End If
                         End If
                         ICRS1 = MIN (NORD, ICRS1 + 1)
                         ICRS2 = MIN (NORD, ICRS2 + 1)
                      End Do
                   Else
                      Do ICRS = IENDT (IDON1), IDON, -1
                         If (XWRKT(ICRS) > XWRK1) Then
                            XWRK = XWRKT (ICRS)
                            IDCR = ICRS1 - 1
                            Do IDCR = ICRS1 - 1, 1, - 1
                               If (XWRK <= XWRKT(IDCR)) Exit
                               XWRKT (IDCR+1) = XWRKT (IDCR)
                            End Do
                            XWRKT (IDCR+1) = XWRK
                            XWRK1 = XWRKT(ICRS1)
                         Else
                            Exit
                         End If
                      End Do
                   Endif
                End Do
!
                res_med = XWRK1
                Return
         End If
!
End Function R_valmed
Recursive Function I_valmed (XDONT) Result (res_med)
!  Finds the median of XDONT using the recursive procedure
!  described in Knuth, The Art of Computer Programming,
!  vol. 3, 5.3.3 - This procedure is linear in time, and
!  does not require to be able to interpolate in the
!  set as the one used in INDNTH. It also has better worst
!  case behavior than INDNTH, but is about 30% slower in
!  average for random uniformly distributed values.
! __________________________________________________________
! __________________________________________________________
      Integer, Dimension (:), Intent (In)  :: XDONT
      Integer :: res_med
! __________________________________________________________
      Integer, Parameter :: XHUGE = HUGE (XDONT)
      Integer, Dimension (SIZE(XDONT)+6) :: XWRKT
      Integer :: XWRK, XWRK1, XMED7
!
      Integer, Dimension ((SIZE(XDONT)+6)/7) :: ISTRT, IENDT, IMEDT
      Integer :: NDON, NTRI, NMED, NORD, NEQU, NLEQ, IMED, IDON, IDON1
      Integer :: IDEB, IWRK, IDCR, ICRS, ICRS1, ICRS2, IMED1
!
      NDON = SIZE (XDONT)
      NMED = (NDON+1) / 2
!      write(unit=*,fmt=*) NMED, NDON
!
!  If the number of values is small, then use insertion sort
!
      If (NDON < 35) Then
!
!  Bring minimum to first location to save test in decreasing loop
!
         IDCR = NDON
         If (XDONT (1) < XDONT (NDON)) Then
            XWRK = XDONT (1)
            XWRKT (IDCR) = XDONT (IDCR)
         Else
            XWRK = XDONT (IDCR)
            XWRKT (IDCR) = XDONT (1)
         Endif
         Do IWRK = 1, NDON - 2
            IDCR = IDCR - 1
            XWRK1 = XDONT (IDCR)
            If (XWRK1 < XWRK) Then
                XWRKT (IDCR) = XWRK
                XWRK = XWRK1
            Else
                XWRKT (IDCR) = XWRK1
            Endif
         End Do
         XWRKT (1) = XWRK
!
! Sort the first half, until we have NMED sorted values
!
         Do ICRS = 3, NMED
            XWRK = XWRKT (ICRS)
               IDCR = ICRS - 1
               Do
                  If (XWRK >= XWRKT(IDCR)) Exit
                  XWRKT (IDCR+1) = XWRKT (IDCR)
                  IDCR = IDCR - 1
               End Do
            XWRKT (IDCR+1) = XWRK
         End Do
!
!  Insert any value less than the current median in the first half
!
         Do ICRS = NMED+1, NDON
            XWRK = XWRKT (ICRS)
            If (XWRK < XWRKT (NMED)) Then
               IDCR = NMED - 1
               Do
                  If (XWRK >= XWRKT(IDCR)) Exit
                  XWRKT (IDCR+1) = XWRKT (IDCR)
                  IDCR = IDCR - 1
               End Do
               XWRKT (IDCR+1) = XWRK
            End If
         End Do
         res_med = XWRKT (NMED)
         Return
      End If
!
!  Make sorted subsets of 7 elements
!  This is done by a variant of insertion sort where a first
!  pass is used to bring the smallest element to the first position
!  decreasing disorder at the same time, so that we may remove
!  remove the loop test in the insertion loop.
!
      DO IDEB = 1, NDON-6, 7
         IDCR = IDEB + 6
         If (XDONT (IDEB) < XDONT (IDCR)) Then
            XWRK = XDONT (IDEB)
            XWRKT (IDCR) = XDONT (IDCR)
         Else
            XWRK = XDONT (IDCR)
            XWRKT (IDCR) = XDONT (IDEB)
         Endif
         Do IWRK = 1, 5
            IDCR = IDCR - 1
            XWRK1 = XDONT (IDCR)
            If (XWRK1 < XWRK) Then
                XWRKT (IDCR) = XWRK
                XWRK = XWRK1
            Else
                XWRKT (IDCR) = XWRK1
            Endif
         End Do
         XWRKT (IDEB) = XWRK
         Do ICRS = IDEB+2, IDEB+6
            XWRK = XWRKT (ICRS)
            If (XWRK < XWRKT(ICRS-1)) Then
               XWRKT (ICRS) = XWRKT (ICRS-1)
               IDCR = ICRS - 1
               XWRK1 = XWRKT (IDCR-1)
               Do
                  If (XWRK >= XWRK1) Exit
                  XWRKT (IDCR) = XWRK1
                  IDCR = IDCR - 1
                  XWRK1 = XWRKT (IDCR-1)
               End Do
               XWRKT (IDCR) = XWRK
            EndIf
         End Do
      End Do
!
!  Add-up alternatively + and - HUGE values to make the number of data
!  an exact multiple of 7.
!
      IDEB = 7 * (NDON/7)
      NTRI = NDON
      If (IDEB < NDON) Then
!
         XWRK1 = XHUGE
         Do ICRS = IDEB+1, IDEB+7
            If (ICRS <= NDON) Then
               XWRKT (ICRS) = XDONT (ICRS)
            Else
               If (XWRK1 /= XHUGE) NMED = NMED + 1
               XWRKT (ICRS) = XWRK1
               XWRK1 = - XWRK1
            Endif
         End Do
!
         Do ICRS = IDEB+2, IDEB+7
            XWRK = XWRKT (ICRS)
            Do IDCR = ICRS - 1, IDEB+1, - 1
               If (XWRK >= XWRKT(IDCR)) Exit
               XWRKT (IDCR+1) = XWRKT (IDCR)
            End Do
            XWRKT (IDCR+1) = XWRK
         End Do
!
         NTRI = IDEB+7
      End If
!
!  Make the set of the indices of median values of each sorted subset
!
         IDON1 = 0
         Do IDON = 1, NTRI, 7
            IDON1 = IDON1 + 1
            IMEDT (IDON1) = IDON + 3
         End Do
!
!  Find XMED7, the median of the medians
!
         XMED7 = I_valmed (XWRKT (IMEDT))
!
!  Count how many values are not higher than (and how many equal to) XMED7
!  This number is at least 4 * 1/2 * (N/7) : 4 values in each of the
!  subsets where the median is lower than the median of medians. For similar
!  reasons, we also have at least 2N/7 values not lower than XMED7. At the
!  same time, we find in each subset the index of the last value < XMED7,
!  and that of the first > XMED7. These indices will be used to restrict the
!  search for the median as the Kth element in the subset (> or <) where
!  we know it to be.
!
         IDON1 = 1
         NLEQ = 0
         NEQU = 0
         Do IDON = 1, NTRI, 7
            IMED = IDON+3
            If (XWRKT (IMED) > XMED7) Then
                  IMED = IMED - 2
                  If (XWRKT (IMED) > XMED7) Then
                     IMED = IMED - 1
                  Else If (XWRKT (IMED) < XMED7) Then
                     IMED = IMED + 1
                  Endif
            Else If (XWRKT (IMED) < XMED7) Then
                  IMED = IMED + 2
                  If (XWRKT (IMED) > XMED7) Then
                     IMED = IMED - 1
                  Else If (XWRKT (IMED) < XMED7) Then
                     IMED = IMED + 1
                  Endif
            Endif
            If (XWRKT (IMED) > XMED7) Then
               NLEQ = NLEQ + IMED - IDON
               IENDT (IDON1) = IMED - 1
               ISTRT (IDON1) = IMED
            Else If (XWRKT (IMED) < XMED7) Then
               NLEQ = NLEQ + IMED - IDON + 1
               IENDT (IDON1) = IMED
               ISTRT (IDON1) = IMED + 1
            Else                    !       If (XWRKT (IMED) == XMED7)
               NLEQ = NLEQ + IMED - IDON + 1
               NEQU = NEQU + 1
               IENDT (IDON1) = IMED - 1
               Do IMED1 = IMED - 1, IDON, -1
                  If (XWRKT (IMED1) == XMED7) Then
                     NEQU = NEQU + 1
                     IENDT (IDON1) = IMED1 - 1
                  Else
                     Exit
                  End If
               End Do
               ISTRT (IDON1) = IMED + 1
               Do IMED1 = IMED + 1, IDON + 6
                  If (XWRKT (IMED1) == XMED7) Then
                     NEQU = NEQU + 1
                     NLEQ = NLEQ + 1
                     ISTRT (IDON1) = IMED1 + 1
                  Else
                     Exit
                  End If
               End Do
            Endif
            IDON1 = IDON1 + 1
         End Do
!
!  Carry out a partial insertion sort to find the Kth smallest of the
!  large values, or the Kth largest of the small values, according to
!  what is needed.
!
        If (NLEQ - NEQU + 1 <= NMED) Then
            If (NLEQ < NMED) Then   !      Not enough low values
                XWRK1 = XHUGE
                NORD = NMED - NLEQ
                IDON1 = 0
                ICRS1 = 1
                ICRS2 = 0
                IDCR = 0
               Do IDON = 1, NTRI, 7
                   IDON1 = IDON1 + 1
                   If (ICRS2 < NORD) Then
                      Do ICRS = ISTRT (IDON1), IDON + 6
                         If (XWRKT(ICRS) < XWRK1) Then
                            XWRK = XWRKT (ICRS)
                            Do IDCR = ICRS1 - 1, 1, - 1
                               If (XWRK >= XWRKT(IDCR)) Exit
                               XWRKT (IDCR+1) = XWRKT (IDCR)
                            End Do
                            XWRKT (IDCR+1) = XWRK
                            XWRK1 = XWRKT(ICRS1)
                         Else
                           If (ICRS2 < NORD) Then
                              XWRKT (ICRS1) = XWRKT (ICRS)
                              XWRK1 = XWRKT(ICRS1)
                           Endif
                         End If
                         ICRS1 = MIN (NORD, ICRS1 + 1)
                         ICRS2 = MIN (NORD, ICRS2 + 1)
                      End Do
                   Else
                      Do ICRS = ISTRT (IDON1), IDON + 6
                         If (XWRKT(ICRS) >= XWRK1) Exit
                         XWRK = XWRKT (ICRS)
                         Do IDCR = ICRS1 - 1, 1, - 1
                               If (XWRK >= XWRKT(IDCR)) Exit
                               XWRKT (IDCR+1) = XWRKT (IDCR)
                         End Do
                         XWRKT (IDCR+1) = XWRK
                         XWRK1 = XWRKT(ICRS1)
                      End Do
                   End If
                End Do
                res_med = XWRK1
                Return
            Else
                res_med = XMED7
                Return
            End If
         Else                       !      If (NLEQ > NMED)
!                                          Not enough high values
                XWRK1 = -XHUGE
                NORD = NLEQ - NEQU - NMED + 1
                IDON1 = 0
                ICRS1 = 1
                ICRS2 = 0
                Do IDON = 1, NTRI, 7
                   IDON1 = IDON1 + 1
                   If (ICRS2 < NORD) Then
!
                      Do ICRS = IDON, IENDT (IDON1)
                         If (XWRKT(ICRS) > XWRK1) Then
                            XWRK = XWRKT (ICRS)
                            IDCR = ICRS1 - 1
                            Do IDCR = ICRS1 - 1, 1, - 1
                               If (XWRK <= XWRKT(IDCR)) Exit
                               XWRKT (IDCR+1) = XWRKT (IDCR)
                            End Do
                            XWRKT (IDCR+1) = XWRK
                            XWRK1 = XWRKT(ICRS1)
                         Else
                            If (ICRS2 < NORD) Then
                               XWRKT (ICRS1) = XWRKT (ICRS)
                               XWRK1 = XWRKT (ICRS1)
                            End If
                         End If
                         ICRS1 = MIN (NORD, ICRS1 + 1)
                         ICRS2 = MIN (NORD, ICRS2 + 1)
                      End Do
                   Else
                      Do ICRS = IENDT (IDON1), IDON, -1
                         If (XWRKT(ICRS) > XWRK1) Then
                            XWRK = XWRKT (ICRS)
                            IDCR = ICRS1 - 1
                            Do IDCR = ICRS1 - 1, 1, - 1
                               If (XWRK <= XWRKT(IDCR)) Exit
                               XWRKT (IDCR+1) = XWRKT (IDCR)
                            End Do
                            XWRKT (IDCR+1) = XWRK
                            XWRK1 = XWRKT(ICRS1)
                         Else
                            Exit
                         End If
                      End Do
                   Endif
                End Do
!
                res_med = XWRK1
                Return
         End If
!
End Function I_valmed
end module m_valmed
