# Supplementary material for: The Role of Ca2+ Sparks in Force Frequency Relationships in Guinea Pig Ventricular Myocytes
Source: Biomolecules. 2022 Oct 27;12(11):1577. doi: 10.3390/biom12111577 (PMC9687237; doi:10.3390/biom12111577)
Supplement: Supplementary file 1 [file biomolecules-12-01577-s001.zip › ECC_GPU_FFR/Compartmental_code/src/TAGS]

cudpp.f95	182
FUNCTION cudppCreate( 77	2241
FUNCTION cudppPlan( 90	2950
FUNCTION cudppReduce( 113	3961
FUNCTION cudppDestroy( 124	4449
FUNCTION cudppDestroyPlan( 130	4741
makeKs_utility.f95	1060
SUBROUTINE makecompKs_3_T( 250	9103
SUBROUTINE setupLCC( 265	9828
SUBROUTINE setupRyR( 279	10557
SUBROUTINE makecompKs_3( 356	13477
SUBROUTINE setupLCC( 371	14200
SUBROUTINE setupRyR( 385	14929
SUBROUTINE getcompK_3( 1253	45329
SUBROUTINE getcompK_3_T( 1337	48957
SUBROUTINE getclustercompKleft( 1428	52617
SUBROUTINE getclustercompKleft_T( 1464	53809
SUBROUTINE getclustercompKright( 1509	55277
SUBROUTINE getclustercompKright_T( 1548	56568
SUBROUTINE getbigK( 1594	58142
SUBROUTINE makeKs( 1645	59983
SUBROUTINE getcompK_4( 1931	69305
SUBROUTINE getcompK_4_T( 2037	73293
SUBROUTINE getcompK( 2150	77576
SUBROUTINE getcompK2( 2210	79673
SUBROUTINE getcompK2_T( 2282	82287
SUBROUTINE export_Umat( 2352	84490
FUNCTION read_RyR_Markov( 2381	85282
FUNCTION read_LCC_Markov( 2490	88631
FUNCTION setup_RyR_2( 2624	93305
FUNCTION setup_RyR_T( 2683	95122
FUNCTION setup_LCC( 2746	97062
FUNCTION setup_LCC_T( 2809	99527
SUBROUTINE read_transition( 2874	102084
FUNCTION makeKs_nj( 2905	102983
rand_utility.f95	223
SUBROUTINE init_mt( 9	128
FUNCTION init_mt_texture( 17	471
SUBROUTINE finalize_mt( 22	686
SUBROUTINE generate_mt_data( 27	883
SUBROUTINE init_rndgen( 41	1410
SUBROUTINE init_rndgen_testonly( 75	2452
ecc_gpu_utility.f95	2152
SUBROUTINE set_device_constant( 201	7334
FUNCTION init_Simulation( 228	8224
SUBROUTINE finalize_Simulation 554	18416
INTEGER FUNCTION simulate_NextSteps( 577	19007
SUBROUTINE free_device( 1506	56508
SUBROUTINE cleanup_gpudata_ecc( 1511	56634
SUBROUTINE data_io_init( 1539	58260
SUBROUTINE datamode1_init( 1563	58852
SUBROUTINE datamode1_print( 1591	59894
SUBROUTINE datamode1_close( 1615	60807
SUBROUTINE datamode2_init( 1629	61075
SUBROUTINE datamode2_close( 1655	61805
SUBROUTINE datamode2_print( 1661	61960
SUBROUTINE datamode2_print_last( 1697	63512
SUBROUTINE datamode2_print_fb( 1705	63921
SUBROUTINE datamode2_print_fb_last( 1741	65492
SUBROUTINE datamode3_init( 1754	66033
SUBROUTINE datamode3_close( 1786	67200
SUBROUTINE datamode3_print( 1790	67318
SUBROUTINE datamode3_print_last( 1827	68761
SUBROUTINE data_io_write( 1846	69213
SUBROUTINE data_io_finalize( 1859	69537
SUBROUTINE loaddata_from_conf( 1894	70680
SUBROUTINE loaddata_from_restartfile( 1918	71335
FUNCTION setup_KernelConfiguration( 2032	74973
SUBROUTINE init_PRNG( 2061	75795
SUBROUTINE spark_summarize( 2103	76955
SUBROUTINE datamode7_init( 2253	83697
SUBROUTINE datamode7_close( 2279	84431
SUBROUTINE datamode7_print( 2285	84587
SUBROUTINE datamode7_print_last( 2322	86158
SUBROUTINE datamode7_print_fb( 2330	86563
SUBROUTINE datamode7_print_fb_last( 2368	88165
SUBROUTINE data_io_write_fb( 2379	88637
SUBROUTINE data_io_write_fb_last( 2392	88977
SUBROUTINE write2restartfile( 2405	89335
SUBROUTINE spark_summarize_fb( 2453	91248
INTEGER FUNCTION print_mode_info( 2630	98995
SUBROUTINE gpu_cleanup( 2670	100262
attributes(device) FUNCTION state_combine_single_ker( 2619	98618
attributes(host) SUBROUTINE continue_Simulation( 508	17349
attributes(global) SUBROUTINE get_compPdt_2( 968	34394
attributes(global) SUBROUTINE get_compPdt_2b( 1021	36358
attributes(global) SUBROUTINE updateSystem_2( 1084	38751
attributes(global) SUBROUTINE analyze_Sparks( 1257	46103
attributes(global) SUBROUTINE updateSystem_2b( 1318	48641
attributes(device) SUBROUTINE state_breakdown_ker( 2607	98224
error_codes.f95	96
SUBROUTINE write2log( 43	1669
SUBROUTINE clean_log( 63	2273
FUNCTION get_file_ID( 79	2524
main.f95	39
SUBROUTINE program_cleanup( 111	2993
math_utility.f95	235
FUNCTION fact( 24	497
FUNCTION combination( 43	866
SUBROUTINE count_ball2bin( 59	1322
SUBROUTINE count_ball2bin_T( 129	3248
SUBROUTINE kron( 193	5080
LOGICAL FUNCTION isnan( 207	5434
SUBROUTINE check_expiration( 217	5605
data_ecc.f95	360
SUBROUTINE cleanup_data_ecc( 80	3071
SUBROUTINE init_CRU_states( 156	5691
SUBROUTINE init_data_ECC( 228	7742
SUBROUTINE state_breakdown( 259	8422
SUBROUTINE state_breakdown_all( 268	8788
FUNCTION state_combine_single( 297	9794
FUNCTION state_combine_single_test( 307	10128
FUNCTION state_combine_all( 345	11557
FUNCTION find_v_ryr( 356	12005
matrix_utility.f95	293
SUBROUTINE print_mat_int( 25	442
SUBROUTINE print_mat_T( 54	1257
SUBROUTINE print_matdbl( 68	1584
SUBROUTINE print_matdbl_T( 82	1929
SUBROUTINE mat_reset( 99	2376
FUNCTION map3D2linear( 116	2720
SUBROUTINE print_matdbl_detail( 123	2922
SUBROUTINE print_matint_detail( 137	3380
cuda_interop.f95	457
FUNCTION cudaGLSetGLDevice 23	462
FUNCTION cutGetMaxGflopsDeviceId( 36	808
SUBROUTINE finalizereduction_double_tesla( 48	1238
SUBROUTINE gen_rand_saru_c2050( 105	3354
SUBROUTINE gen_rand_saru_c1060( 112	3689
SUBROUTINE finalize_saru( 120	4025
SUBROUTINE init_mt( 127	4220
FUNCTION init_mt_texture( 135	4563
SUBROUTINE finalize_mt( 140	4778
SUBROUTINE generate_mt_data( 145	4975
FUNCTION init_GPU( 166	5540
m_inspar.f95	87
Subroutine D_inspar 11	235
Subroutine R_inspar 56	1783
Subroutine I_inspar 100	3310
hdf5_utility.f95	772
FUNCTION hdf_init( 65	2100
FUNCTION hdf_close( 76	2299
SUBROUTINE hdf_open_simple( 92	2697
SUBROUTINE hdf_open_simple_leak( 145	4653
SUBROUTINE hdf_open_simple_ecc( 198	6619
SUBROUTINE hdf_spark_open_filefamily( 254	8754
SUBROUTINE hdf_spark_close( 484	17807
SUBROUTINE hdf_spark_write( 501	18343
SUBROUTINE hdf_write_simple( 549	19857
SUBROUTINE hdf_spatial_open( 569	20505
SUBROUTINE get_new_hdf_group_name( 618	22576
SUBROUTINE hdf_spatial_write( 629	23049
SUBROUTINE hdf_spatial_close( 695	26018
SUBROUTINE hdf_spatial_open_2( 749	28170
SUBROUTINE hdf_spatial_write_2( 783	29439
SUBROUTINE hdf_spatial_close_2( 830	31169
SUBROUTINE hdf_ecc_open( 874	32708
SUBROUTINE hdf_ecc_write( 901	33677
SUBROUTINE hdf_ecc_close( 982	36820
data_global.f95	255
FUNCTION read_param( 186	7360
FUNCTION check_spatial_info( 720	24947
SUBROUTINE print_prog_help( 750	25996
FUNCTION prog_get_info( 780	27206
FUNCTION check_ecc_data( 865	29638
FUNCTION read_testdata( 891	30300
SUBROUTINE cleanup( 948	31936
iso_c_utilities.f95	58
FUNCTION strlen( 6	135
FUNCTION c_f_string( 12	322
data_ecc_gpu.f95	0
opengl_kinds.f95	0
precisioninfo.f95	0
