# Supplementary material for: The Role of Ca2+ Sparks in Force Frequency Relationships in Guinea Pig Ventricular Myocytes
Source: Biomolecules. 2022 Oct 27;12(11):1577. doi: 10.3390/biom12111577 (PMC9687237; doi:10.3390/biom12111577)
Supplement: Supplementary file 1 [file biomolecules-12-01577-s001.zip › ECC_GPU_FFR/Compartmental_code/src/Update_LCC_Mahajan2008.inc]

Ps = 1.0d0 / (1.0d0 + EXP(-(Vm+40.0d0)/11.32d0))
Pr = 1.0d0 / (1.0d0 + EXP(-(Vm+40.0d0)/4.0d0))
!!need to test to confirm which one is correct
!TCa = (78.0329d0 + 0.1d0 * (1.0d0 + Ca_myo/Capeak)**4) / (1 + (Ca_myo/Capeak)**4)
TCa = (78.0329d0 + 0.1d0 * (1.0d0 + (Ca_myo/Capeak)**4)) / (1 + (Ca_myo/Capeak)**4)
tau_Ca = (10.0d0 + 4954.0d0 * EXP(Vm/15.6d0) - TCa) * Pr + TCa

  lcc_Ktransitionrate(1,2) = lcc_Krateconstant(1,2) * (1.0d0 - Ps) / tau_Ca
  lcc_Ktransitionrate(2,1) = lcc_Krateconstant(2,1) * 1.0d0 / (1.0d0 + (Ca_myo/Capeak)**3) * Ps/tau_Ca
  lcc_Ktransitionrate(2,3) = lcc_Krateconstant(2,3) * Ps / tau_Ca
  lcc_Ktransitionrate(2,5) = 
  !! Thermo-stat
  lcc_Ktransitionrate(1,6) = lcc_Ktransitionrate(6,1)*lcc_Ktransitionrate(1,2)*lcc_Ktransitionrate(2,5)*lcc_Ktransitionrate(5,6)/(lcc_Ktransitionrate(6,5)*lcc_Ktransitionrate(5,2)*lcc_Ktransitionrate(2,1))


  !!NOTE: Can move assignment this to the init_Simulation() to save some performance
    !lcc_Ktransitionrate = lcc_Krateconstant
    kva = EXP((Vm - Vtheta_dhpr)/sigma_v_dhpr)/(1.d0 + EXP((Vm - Vtheta_dhpr)/sigma_v_dhpr))  ![unitless]
    kvi = 1.d0 - (1.d0/(1.d0+EXP((Vm+21.5d0)/4.5d0)) + 0.27d0/(1.d0 + EXP((30.d0-Vm)/8.d0))) ![unitless]

    lcc_Ktransitionrate(2,5) = lcc_Krateconstant(2,5) * kva
    lcc_Ktransitionrate(1,6) = lcc_Krateconstant(1,6) * kva
    lcc_Ktransitionrate(3,4) = lcc_Krateconstant(3,4) * kva
    lcc_Ktransitionrate(2,1) = lcc_Krateconstant(2,1) * kvi
    lcc_Ktransitionrate(7,6) = lcc_Krateconstant(7,6) * kvi
    lcc_Ktransitionrate(2,3) = lcc_Krateconstant(2,3) * Ca_myo**eta_LCC
    lcc_Ktransitionrate(7,4) = lcc_Krateconstant(7,4) * Ca_myo**eta_LCC
    
    !nochange:        lcc_Ktransitionrate(1,2)
    !nochange:        lcc_Ktransitionrate(3,2)
    !nochange:        lcc_Ktransitionrate(7,5)
    !nochange:        lcc_Ktransitionrate(6,1)
    !nochange:        lcc_Ktransitionrate(5,2)
    !nochange:        lcc_Ktransitionrate(4,3)
    !nochange:        lcc_Ktransitionrate(5,7)
    !! Thermo-stat
    lcc_Ktransitionrate(4,7) = lcc_Ktransitionrate(7,4)*lcc_Ktransitionrate(4,3)*lcc_Ktransitionrate(3,2)*lcc_Ktransitionrate(2,5)*lcc_Ktransitionrate(5,7)/&
                             (lcc_Ktransitionrate(7,5)*lcc_Ktransitionrate(5,2)*lcc_Ktransitionrate(2,3)*lcc_Ktransitionrate(3,4))
    lcc_Ktransitionrate(6,7) = lcc_Ktransitionrate(7,6)*lcc_Ktransitionrate(6,1)*lcc_Ktransitionrate(1,2)*lcc_Ktransitionrate(2,5)*lcc_Ktransitionrate(5,7)/&
                             (lcc_Ktransitionrate(7,5)*lcc_Ktransitionrate(5,2)*lcc_Ktransitionrate(2,1)*lcc_Ktransitionrate(1,6))
    !CALL make_rowsumzeros(lcc_Ktransitionrate, mL)
