# Supplementary material for: The Role of Ca2+ Sparks in Force Frequency Relationships in Guinea Pig Ventricular Myocytes
Source: Biomolecules. 2022 Oct 27;12(11):1577. doi: 10.3390/biom12111577 (PMC9687237; doi:10.3390/biom12111577)
Supplement: Supplementary file 1 [file biomolecules-12-01577-s001.zip › ECC_GPU_FFR/Compartmental_code/src/Update_LCC_Sun2000.inc]

  Po2 = ((-1.0d0/(1.0 + EXP((Vm-Vhalf)/S_inverseslope))) + 1.0d0)  !okay
  
  !!WRONG:tau_Po2 = 1e3*(0.00025d0 + 0.00305d0 * EXP(-0.0045d0 * (Vm + 7.0d0)**2 ) + 0.00105d0 * EXP(-0.002d0 * (Vm-18.0d0)**2)) !!in (msec)
  tau_Po2 = 0.00025d0 + 0.00305d0 * EXP(-0.0045d0 * (Vm + 7.0d0)**2 ) + 0.00105d0 * EXP(-0.002d0 * (Vm-18.0d0)**2)  !! in (sec)
  !tau_Po2 = 0.00025d0 + 0.00305d0 * EXP(-0.0045d0 * (Vm + 7.0d0+5.0d0)**2 ) + 0.00105d0 * EXP(-0.002d0 * (Vm-18.0d0+5.0d0)**2)  !! in (sec) !shift right 10mV
  
  !!tau_Po2 = 0.00025d0 + 0.00305d0 * EXP(-0.0045d0 * (Vm+5 + 7.0d0)**2 ) + 0.00105d0 * EXP(-0.002d0 * (Vm+5-18.0d0)**2)  !! in (sec)
  !!    tau_Po2 = 0.0005d0 + 0.00065d0 * EXP(-0.0035d0 * (Vm + Vshift+ 0d0)**2 ) + 0.0002d0 * EXP(-0.002d0 * (Vm+Vshift-18.0d0)**2)  !! in (sec)
  !tau_Po2 = 0.00025d0 + 0.00305d0 * EXP(-0.0045d0 * (Vm+Vshift + 7.0d0)**2 ) + 0.00105d0 * EXP(-0.002d0 * (Vm+Vshift-18.0d0)**2)  !! in (sec)
    
  inv_tau_Po2 = 1.0d0 / tau_Po2
  !!att = 4998.92d0 + (-4867.42d0/(1.0d0 + EXP((Vm-35.0d0)/3.53d0))) + (-130.5d0/(1.0d0 + EXP((Vm-10.574d0)/0.89d0)))
  !!update att
  att = 130d0 + (-129d0/(1.0d0 + EXP((Vm+Vshift-60.0d0)/8d0))) + (0.76d0/(1.0d0 + EXP((Vm+Vshift-5.0d0)/3.14d0)))  !!use this

  !!wrong: inh_Ca = (0.89d0 + (-0.888d0/(1.0d0 + EXP((Vm-43.066d0)/2.289d0)))) * (1.004d0 + (-1.199d0/(1+ EXP((Ca_o-0.259d0)/0.164d0))))  !in (msec)
  !! use [Ca]o in unit of mM
  inh_Ca = (0.89d0 + (-0.888d0/(1.0d0 + EXP((Vm+Vshift-43.066d0)/2.289d0)))) * (1.004d0 + (-1.199d0/(1+ EXP((Ca_o*1e-3-0.259d0)/0.164d0))))  ! in (sec)
  
  !!NOTE: Can move assignment this to the init_Simulation() to save some performance
  !lcc_Ktransitionrate = lcc_Krateconstant
  
  dtemp_Sun2000 = (0.0022d0+ 8.0d3 / (1.0d0 + EXP(-(Vm+47.0d0)*0.5)))
  lcc_Ktransitionrate(6,1) = lcc_Krateconstant(6,1) * dtemp_Sun2000
  dtemp_Sun2000 = (1.0d0 - 1.0d0 / (1.0d0 + EXP(-(Vm+70.0d0)*0.5))) * 1.0d4
  lcc_Ktransitionrate(1,6) = lcc_Krateconstant(1,6) * dtemp_Sun2000
  
  lcc_Ktransitionrate(1,2) = lcc_Krateconstant(1,2) * Po2 * inv_tau_Po2
  lcc_Ktransitionrate(2,1) = lcc_Krateconstant(2,1) * (1.0d0-lcc_Krateconstant(1,2)*Po2) * inv_tau_Po2 * att
  lcc_Ktransitionrate(2,5) = lcc_Krateconstant(2,5) * (32.0d0 + (-18.465d0/(1.0d0 + EXP((Vm-30.0d0)/5.746d0)))) * (1.0d0-inh_Ca)
  lcc_Ktransitionrate(5,2) = lcc_Krateconstant(5,2) * ((5.05d0 + (-5.03d0 / (1.0d0 + EXP((Vm-30.0d0)/0.787d0)))) + (0.95d0 + (-0.93d0 / (1.0d0 + EXP((Vm+40.0d0)/0.787d0)))) ) !!new formula
  
  lcc_Ktransitionrate(2,4) = lcc_Krateconstant(2,4) * CaCM_initial
  lcc_Ktransitionrate(2,3) = lcc_Krateconstant(2,3) * (987.3d0 + (-902.53d0/(1+ EXP((Vm-51.23d0)/6.785d0))))
  !nochange:        lcc_Ktransitionrate(4,2)
  !nochange:        lcc_Ktransitionrate(3,2)
  !nochange:        lcc_Ktransitionrate(5,1)
  
  !! Thermo-stat
  lcc_Ktransitionrate(1,5) = lcc_Ktransitionrate(5,1)*lcc_Ktransitionrate(1,2)*lcc_Ktransitionrate(2,5)/(lcc_Ktransitionrate(5,2)*lcc_Ktransitionrate(2,1))
  lcc_Ktransitionrate(5,4) = lcc_Ktransitionrate(4,5)*lcc_Ktransitionrate(5,2)*lcc_Ktransitionrate(2,4)/(lcc_Ktransitionrate(4,2)*lcc_Ktransitionrate(2,5))
  !CALL make_rowsumzeros(lcc_Ktransitionrate, mL)
! print*, lcc_Ktransitionrate(2,4), lcc_Krateconstant(2,4) 
