# Supplementary material for: The Role of Ca2+ Sparks in Force Frequency Relationships in Guinea Pig Ventricular Myocytes
Source: Biomolecules. 2022 Oct 27;12(11):1577. doi: 10.3390/biom12111577 (PMC9687237; doi:10.3390/biom12111577)
Supplement: Supplementary file 1 [file biomolecules-12-01577-s001.zip › ECC_GPU_FFR/Compartmental_code/src/Update_LCC_Williams2013.inc]

    !!NOTE: Can move assignment this to the init_Simulation() to save some performance
    !lcc_Ktransitionrate = lcc_Krateconstant
    kva = EXP((Vm - Vtheta_dhpr)/sigma_v_dhpr)/(1.d0 + EXP((Vm - Vtheta_dhpr)/sigma_v_dhpr))  ![unitless]
    kvi = 1.d0 - (1.d0/(1.d0+EXP((Vm+21.5d0)/4.5d0)) + 0.27d0/(1.d0 + EXP((30.d0-Vm)/8.d0))) ![unitless]

    lcc_Ktransitionrate(2,5) = lcc_Krateconstant(2,5) * kva
    lcc_Ktransitionrate(1,6) = lcc_Krateconstant(1,6) * kva
    lcc_Ktransitionrate(3,4) = lcc_Krateconstant(3,4) * kva
    lcc_Ktransitionrate(2,1) = lcc_Krateconstant(2,1) * kvi
    lcc_Ktransitionrate(7,6) = lcc_Krateconstant(7,6) * kvi
    lcc_Ktransitionrate(2,3) = lcc_Krateconstant(2,3) * Ca_myo**eta_LCC
    lcc_Ktransitionrate(7,4) = lcc_Krateconstant(7,4) * Ca_myo**eta_LCC
    
    !nochange:        lcc_Ktransitionrate(1,2)
    !nochange:        lcc_Ktransitionrate(3,2)
    !nochange:        lcc_Ktransitionrate(7,5)
    !nochange:        lcc_Ktransitionrate(6,1)
    !nochange:        lcc_Ktransitionrate(5,2)
    !nochange:        lcc_Ktransitionrate(4,3)
    !nochange:        lcc_Ktransitionrate(5,7)
    !! Thermo-stat
    lcc_Ktransitionrate(4,7) = lcc_Ktransitionrate(7,4)*lcc_Ktransitionrate(4,3)*lcc_Ktransitionrate(3,2)*lcc_Ktransitionrate(2,5)*lcc_Ktransitionrate(5,7)/&
                             (lcc_Ktransitionrate(7,5)*lcc_Ktransitionrate(5,2)*lcc_Ktransitionrate(2,3)*lcc_Ktransitionrate(3,4))
    lcc_Ktransitionrate(6,7) = lcc_Ktransitionrate(7,6)*lcc_Ktransitionrate(6,1)*lcc_Ktransitionrate(1,2)*lcc_Ktransitionrate(2,5)*lcc_Ktransitionrate(5,7)/&
                             (lcc_Ktransitionrate(7,5)*lcc_Ktransitionrate(5,2)*lcc_Ktransitionrate(2,1)*lcc_Ktransitionrate(1,6))
    !CALL make_rowsumzeros(lcc_Ktransitionrate, mL)
