# Supplementary material for: The Role of Ca2+ Sparks in Force Frequency Relationships in Guinea Pig Ventricular Myocytes
Source: Biomolecules. 2022 Oct 27;12(11):1577. doi: 10.3390/biom12111577 (PMC9687237; doi:10.3390/biom12111577)
Supplement: Supplementary file 1 [file biomolecules-12-01577-s001.zip › ECC_GPU_FFR/Compartmental_code/src/Vclamp_method2.inc]

!! Method 2: Vm piece-wise change, i.e. Vm gradually change from Vrest to Vstim
!!           using dynamics tangent angle 
!!           The angle is calculated from the first point where stimulus start

       IF (tresidue .GE. t_V_stim_start .AND. tresidue .LE. t_V_stim_end + ramp_time) THEN
          IF (tresidue .LE. t_V_stim_start + ramp_time) THEN
             Vm = (tresidue-t_V_stim_start)/ramp_time * (V_stim - V_rest) + V_rest
             INCLUDE "Vm_dependent.inc"  !!kva,kvi
             INCLUDE "dp_args.inc"  !! dp_arg1, dp_arg2
          ELSE IF (tresidue .LE. t_V_stim_end .AND. (.NOT. is_being_clamped)) THEN
             Vm = V_stim
             is_being_clamped = .TRUE.
             INCLUDE "Vm_dependent.inc"  !!kva,kvi
             INCLUDE "dp_args.inc"  !! dp_arg1, dp_arg2
          ELSE IF (tresidue .GT. t_V_stim_end) THEN
             Vm = (t_V_stim_end+ramp_time-tresidue)/ramp_time * (V_stim - V_rest) + V_rest
             INCLUDE "Vm_dependent.inc"  !!kva,kvi
             INCLUDE "dp_args.inc"  !! dp_arg1, dp_arg2
          END IF
       ELSE IF (is_being_clamped .EQ. .TRUE.) THEN
          Vm = V_rest
          Vm = Vm + dt * (V_rest-Vm)/ramp_time             
          is_being_clamped = .FALSE.
          tsegment = tsegment + BCL
          INCLUDE "Vm_dependent.inc"  !!kva,kvi
          INCLUDE "dp_args.inc"  !! dp_arg1, dp_arg2
       END IF
          
