# Supplementary material for: The Role of Ca2+ Sparks in Force Frequency Relationships in Guinea Pig Ventricular Myocytes
Source: Biomolecules. 2022 Oct 27;12(11):1577. doi: 10.3390/biom12111577 (PMC9687237; doi:10.3390/biom12111577)
Supplement: Supplementary file 1 [file biomolecules-12-01577-s001.zip › ECC_GPU_FFR/Compartmental_code/src/Vclamp_method4.inc]

!! Method 4: Vm piece-wise change, i.e. Vm gradually change from Vrest to Vstim
!!           using dynamics tangent angle
!!           The angle is calculated from the previous point of the current point
!!!!NOT WORK WITH 'BCL' approach
       IF (tresidue .GE. t_V_stim_start .AND. tresidue .LT. t_V_stim_end) THEN
          Vm = Vm + dt * (V_stim - Vm)/tau_time
       ELSE
          Vm = Vm + dt * (V_rest - Vm) / tau_time
          tsegment = tsegment + BCL
       ENDIF
       INCLUDE "Vm_dependent.inc"  !!kva,kvi
       INCLUDE "dp_args.inc"  !! dp_arg1, dp_arg2
