# Supplementary material for: The Role of Ca2+ Sparks in Force Frequency Relationships in Guinea Pig Ventricular Myocytes
Source: Biomolecules. 2022 Oct 27;12(11):1577. doi: 10.3390/biom12111577 (PMC9687237; doi:10.3390/biom12111577)
Supplement: Supplementary file 1 [file biomolecules-12-01577-s001.zip › ECC_GPU_FFR/Compartmental_code/src/Vm_dependent.inc]

    kva = dexp((Vm - Vtheta_dhpr)/sigma_v_dhpr)/(1.d0 + dexp((Vm - Vtheta_dhpr)/sigma_v_dhpr))  ![unitless]
    kvi = 1.d0 - (1.d0/(1.d0+EXP((Vm+21.5d0)/4.5d0)) + 0.27d0/(1.d0 + EXP((30.d0-Vm)/8.d0))) ![unitless]
