# Supplementary material for: The Role of Ca2+ Sparks in Force Frequency Relationships in Guinea Pig Ventricular Myocytes
Source: Biomolecules. 2022 Oct 27;12(11):1577. doi: 10.3390/biom12111577 (PMC9687237; doi:10.3390/biom12111577)
Supplement: Supplementary file 1 [file biomolecules-12-01577-s001.zip › ECC_GPU_FFR/Compartmental_code/Test/Vm.dat]

   0.00000E+00  -8.49900E+01
   1.00000E-06  -8.49841E+01
   2.00108E-03  -7.46103E+01
   4.00125E-03  -6.58865E+01
   6.00125E-03  -5.72283E+01
   8.00196E-03   3.11404E+01
   1.00020E-02   1.34841E+01
   1.20020E-02   1.34022E+01
   1.40020E-02   1.28204E+01
   1.60020E-02   7.17267E+00
   1.80023E-02   1.86026E+00
   2.00024E-02  -1.07638E+00
   2.20024E-02  -3.33596E+00
   2.40025E-02  -5.06186E+00
   2.60025E-02  -6.76864E+00
   2.80025E-02  -8.25505E+00
   3.00025E-02  -9.69941E+00
   3.20026E-02  -1.08479E+01
   3.40031E-02  -1.19505E+01
   3.60035E-02  -1.34040E+01
   3.80043E-02  -1.46144E+01
   4.00043E-02  -1.59718E+01
   4.20049E-02  -1.76117E+01
   4.40053E-02  -1.87797E+01
   4.60059E-02  -1.96086E+01
   4.80059E-02  -2.01276E+01
   5.00065E-02  -2.08228E+01
   5.20067E-02  -2.12907E+01
   5.40068E-02  -2.16559E+01
   5.60074E-02  -2.20789E+01
   5.80077E-02  -2.25452E+01
   6.00083E-02  -2.25855E+01
   6.20091E-02  -2.26819E+01
   6.40092E-02  -2.25368E+01
   6.60094E-02  -2.24726E+01
   6.80096E-02  -2.22157E+01
   7.00099E-02  -2.22127E+01
   7.20100E-02  -2.25240E+01
   7.40100E-02  -2.25262E+01
   7.60100E-02  -2.20827E+01
   7.80104E-02  -2.18974E+01
   8.00109E-02  -2.19370E+01
   8.20109E-02  -2.19220E+01
   8.40109E-02  -2.23299E+01
   8.60114E-02  -2.23223E+01
   8.80119E-02  -2.23430E+01
   9.00120E-02  -2.21491E+01
   9.20126E-02  -2.20523E+01
   9.40133E-02  -2.17769E+01
   9.60140E-02  -2.14996E+01
   9.80146E-02  -2.15098E+01
   1.00015E-01  -2.16150E+01
   1.02015E-01  -2.13950E+01
   1.04016E-01  -2.11431E+01
   1.06016E-01  -2.13105E+01
   1.08016E-01  -2.14884E+01
   1.10016E-01  -2.16588E+01
   1.12017E-01  -2.14822E+01
   1.14017E-01  -2.19753E+01
   1.16018E-01  -2.19781E+01
   1.18018E-01  -2.20272E+01
   1.20019E-01  -2.17346E+01
   1.22019E-01  -2.12375E+01
   1.24019E-01  -2.15491E+01
   1.26019E-01  -2.14668E+01
   1.28020E-01  -2.16128E+01
   1.30020E-01  -2.16206E+01
   1.32020E-01  -2.16044E+01
   1.34020E-01  -2.17363E+01
   1.36020E-01  -2.14083E+01
   1.38020E-01  -2.12799E+01
   1.40020E-01  -2.09586E+01
   1.42021E-01  -2.05703E+01
   1.44021E-01  -2.00435E+01
   1.46021E-01  -1.98082E+01
   1.48021E-01  -1.96843E+01
   1.50022E-01  -1.95205E+01
   1.52022E-01  -1.95829E+01
   1.54022E-01  -1.95371E+01
   1.56022E-01  -1.97170E+01
   1.58022E-01  -2.02919E+01
   1.60022E-01  -2.02176E+01
   1.62023E-01  -2.01638E+01
   1.64023E-01  -2.00347E+01
   1.66023E-01  -2.00222E+01
   1.68023E-01  -1.98007E+01
   1.70023E-01  -1.94649E+01
   1.72024E-01  -1.94228E+01
   1.74024E-01  -1.92959E+01
   1.76024E-01  -1.91507E+01
   1.78024E-01  -1.87523E+01
   1.80024E-01  -1.84658E+01
   1.82024E-01  -1.85551E+01
   1.84025E-01  -1.87564E+01
   1.86025E-01  -1.89701E+01
   1.88026E-01  -1.90994E+01
   1.90026E-01  -1.89354E+01
   1.92026E-01  -1.88952E+01
   1.94026E-01  -1.88028E+01
   1.96026E-01  -1.84952E+01
   1.98027E-01  -1.84533E+01
   2.00028E-01  -1.83498E+01
   2.02028E-01  -1.85450E+01
   2.04028E-01  -1.83233E+01
   2.06028E-01  -1.81887E+01
   2.08029E-01  -1.84161E+01
   2.10029E-01  -1.88116E+01
   2.12029E-01  -1.86783E+01
   2.14029E-01  -1.88126E+01
   2.16029E-01  -1.90963E+01
   2.18029E-01  -1.94481E+01
   2.20030E-01  -1.94991E+01
   2.22031E-01  -1.92906E+01
   2.24031E-01  -1.91409E+01
   2.26032E-01  -1.90730E+01
   2.28032E-01  -1.89075E+01
   2.30032E-01  -1.85922E+01
   2.32032E-01  -1.81390E+01
   2.34032E-01  -1.78247E+01
   2.36032E-01  -1.75812E+01
   2.38032E-01  -1.75752E+01
   2.40033E-01  -1.75715E+01
   2.42033E-01  -1.74528E+01
   2.44033E-01  -1.73096E+01
   2.46033E-01  -1.72294E+01
   2.48033E-01  -1.74578E+01
   2.50033E-01  -1.82680E+01
   2.52033E-01  -1.86185E+01
   2.54033E-01  -1.84198E+01
   2.56034E-01  -1.81512E+01
   2.58034E-01  -1.84109E+01
   2.60035E-01  -1.83956E+01
   2.62035E-01  -1.82791E+01
   2.64035E-01  -1.82884E+01
   2.66036E-01  -1.83158E+01
   2.68036E-01  -1.83913E+01
   2.70036E-01  -1.86902E+01
   2.72036E-01  -1.89204E+01
   2.74037E-01  -1.88169E+01
   2.76037E-01  -1.87555E+01
   2.78037E-01  -1.85160E+01
   2.80037E-01  -1.82469E+01
   2.82037E-01  -1.77275E+01
   2.84037E-01  -1.76624E+01
   2.86038E-01  -1.76071E+01
   2.88038E-01  -1.76601E+01
   2.90038E-01  -1.79979E+01
   2.92038E-01  -1.80504E+01
   2.94038E-01  -1.78498E+01
   2.96039E-01  -1.74032E+01
   2.98039E-01  -1.70441E+01
   3.00040E-01  -1.66868E+01
   3.02040E-01  -1.66430E+01
   3.04040E-01  -1.67910E+01
   3.06040E-01  -1.68794E+01
   3.08040E-01  -1.64668E+01
   3.10041E-01  -1.61270E+01
   3.12041E-01  -1.60006E+01
   3.14041E-01  -1.64408E+01
   3.16041E-01  -1.65361E+01
   3.18041E-01  -1.63612E+01
   3.20041E-01  -1.64723E+01
   3.22042E-01  -1.69473E+01
   3.24042E-01  -1.66412E+01
   3.26042E-01  -1.65683E+01
   3.28042E-01  -1.63031E+01
   3.30042E-01  -1.62493E+01
   3.32043E-01  -1.61290E+01
   3.34043E-01  -1.58752E+01
   3.36044E-01  -1.59836E+01
   3.38044E-01  -1.63786E+01
   3.40044E-01  -1.66672E+01
   3.42044E-01  -1.64513E+01
   3.44044E-01  -1.62823E+01
   3.46044E-01  -1.64818E+01
   3.48045E-01  -1.65879E+01
   3.50045E-01  -1.67385E+01
   3.52045E-01  -1.65823E+01
   3.54045E-01  -1.67219E+01
   3.56046E-01  -1.70052E+01
   3.58046E-01  -1.72158E+01
   3.60046E-01  -1.73792E+01
   3.62046E-01  -1.73371E+01
   3.64046E-01  -1.72239E+01
   3.66046E-01  -1.69569E+01
   3.68046E-01  -1.66324E+01
   3.70046E-01  -1.66308E+01
   3.72047E-01  -1.64886E+01
   3.74047E-01  -1.67330E+01
   3.76047E-01  -1.68574E+01
   3.78047E-01  -1.66674E+01
   3.80047E-01  -1.63727E+01
   3.82047E-01  -1.62620E+01
   3.84047E-01  -1.63632E+01
   3.86048E-01  -1.65674E+01
   3.88048E-01  -1.67188E+01
   3.90048E-01  -1.72011E+01
   3.92049E-01  -1.72730E+01
   3.94049E-01  -1.72924E+01
   3.96049E-01  -1.71650E+01
   3.98049E-01  -1.68631E+01
   4.00049E-01  -1.62600E+01
   4.02049E-01  -1.59385E+01
   4.04049E-01  -1.57378E+01
   4.06050E-01  -1.55472E+01
   4.08050E-01  -1.55193E+01
   4.10051E-01  -1.59122E+01
   4.12051E-01  -1.61549E+01
   4.14051E-01  -1.65432E+01
   4.16051E-01  -1.67191E+01
   4.18051E-01  -1.67293E+01
   4.20051E-01  -1.64699E+01
   4.22052E-01  -1.63392E+01
   4.24052E-01  -1.63422E+01
   4.26052E-01  -1.61350E+01
   4.28052E-01  -1.60673E+01
   4.30053E-01  -1.59942E+01
   4.32053E-01  -1.55662E+01
   4.34053E-01  -1.54073E+01
   4.36053E-01  -1.53421E+01
   4.38053E-01  -1.53284E+01
   4.40054E-01  -1.53809E+01
   4.42054E-01  -1.54177E+01
   4.44054E-01  -1.52097E+01
   4.46054E-01  -1.54086E+01
   4.48055E-01  -1.56462E+01
   4.50055E-01  -1.59122E+01
   4.52055E-01  -1.59783E+01
   4.54055E-01  -1.60618E+01
   4.56055E-01  -1.62271E+01
   4.58056E-01  -1.61811E+01
   4.60056E-01  -1.64758E+01
   4.62056E-01  -1.63697E+01
   4.64057E-01  -1.61828E+01
   4.66057E-01  -1.61432E+01
   4.68058E-01  -1.59843E+01
   4.70058E-01  -1.58939E+01
   4.72058E-01  -1.57348E+01
   4.74058E-01  -1.57322E+01
   4.76058E-01  -1.65828E+01
   4.78058E-01  -1.68566E+01
   4.80059E-01  -1.67407E+01
   4.82059E-01  -1.69137E+01
   4.84059E-01  -1.69471E+01
   4.86059E-01  -1.69147E+01
   4.88060E-01  -1.67908E+01
   4.90060E-01  -1.67587E+01
   4.92060E-01  -1.69312E+01
   4.94060E-01  -1.70747E+01
   4.96060E-01  -1.73973E+01
   4.98060E-01  -1.76721E+01
   5.00061E-01  -1.76146E+01
   5.02061E-01  -1.74794E+01
   5.04061E-01  -1.73949E+01
   5.06061E-01  -1.71131E+01
   5.08062E-01  -1.68622E+01
   5.10062E-01  -1.68120E+01
   5.12063E-01  -1.65010E+01
   5.14063E-01  -1.65841E+01
   5.16064E-01  -1.66425E+01
   5.18064E-01  -1.69328E+01
   5.20065E-01  -1.68992E+01
   5.22065E-01  -1.66747E+01
   5.24065E-01  -1.67025E+01
   5.26065E-01  -1.70230E+01
   5.28065E-01  -1.69879E+01
   5.30065E-01  -1.68060E+01
   5.32066E-01  -1.64635E+01
   5.34066E-01  -1.62093E+01
   5.36066E-01  -1.58417E+01
   5.38067E-01  -1.56589E+01
   5.40067E-01  -1.55329E+01
   5.42068E-01  -1.52723E+01
   5.44068E-01  -1.50582E+01
   5.46069E-01  -1.49188E+01
   5.48069E-01  -1.51963E+01
   5.50069E-01  -1.56034E+01
   5.52070E-01  -1.58249E+01
   5.54070E-01  -1.62002E+01
   5.56070E-01  -1.64235E+01
   5.58070E-01  -1.61082E+01
   5.60071E-01  -1.54679E+01
   5.62071E-01
