# Supplementary material for: The Role of Ca2+ Sparks in Force Frequency Relationships in Guinea Pig Ventricular Myocytes
Source: Biomolecules. 2022 Oct 27;12(11):1577. doi: 10.3390/biom12111577 (PMC9687237; doi:10.3390/biom12111577)
Supplement: Supplementary file 1 [file biomolecules-12-01577-s001.zip › ECC_GPU_FFR/Compartmental_code/Test/Vm_no_ns.dat]

0.00E+00 -8.50E+01
1.00E-06 -8.50E+01
2.00E-03 -8.49E+01
4.00E-03 -8.47E+01
6.00E-03 -8.45E+01
8.00E-03 -8.43E+01
1.00E-02 -8.42E+01
1.20E-02 -7.17E+01
1.40E-02 -5.91E+01
1.60E-02 3.42E+01
1.80E-02 1.73E+01
2.00E-02 7.93E+00
2.20E-02 3.79E+00
2.40E-02 1.14E+00
2.60E-02 -1.02E+00
2.80E-02 -2.87E+00
3.00E-02 -5.03E+00
3.20E-02 -6.70E+00
3.40E-02 -8.44E+00
3.60E-02 -1.07E+01
3.80E-02 -1.22E+01
4.00E-02 -1.34E+01
4.20E-02 -1.53E+01
4.40E-02 -1.76E+01
4.60E-02 -2.01E+01
4.80E-02 -2.37E+01
5.00E-02 -2.75E+01
5.20E-02 -3.05E+01
5.40E-02 -3.34E+01
5.60E-02 -3.56E+01
5.80E-02 -3.75E+01
6.00E-02 -3.91E+01
6.20E-02 -4.03E+01
6.40E-02 -4.14E+01
6.60E-02 -4.23E+01
6.80E-02 -4.31E+01
7.00E-02 -4.37E+01
7.20E-02 -4.42E+01
7.40E-02 -4.47E+01
7.60E-02 -4.51E+01
7.80E-02 -4.55E+01
8.00E-02 -4.59E+01
8.20E-02 -4.63E+01
8.40E-02 -4.65E+01
8.60E-02 -4.69E+01
8.80E-02 -4.71E+01
9.00E-02 -4.74E+01
9.20E-02 -4.77E+01
9.40E-02 -4.80E+01
9.60E-02 -4.83E+01
9.80E-02 -4.86E+01
1.00E-01 -4.89E+01
1.02E-01 -4.92E+01
1.04E-01 -4.95E+01
1.06E-01 -4.98E+01
1.08E-01 -5.02E+01
1.10E-01 -5.05E+01
1.12E-01 -5.08E+01
1.14E-01 -5.12E+01
1.16E-01 -5.15E+01
1.18E-01 -5.18E+01
1.20E-01 -5.22E+01
1.22E-01 -5.26E+01
1.24E-01 -5.29E+01
1.26E-01 -5.33E+01
1.28E-01 -5.37E+01
1.30E-01 -5.41E+01
1.32E-01 -5.45E+01
1.34E-01 -5.49E+01
1.36E-01 -5.54E+01
1.38E-01 -5.58E+01
1.40E-01 -5.61E+01
1.42E-01 -5.65E+01
1.44E-01 -5.68E+01
1.46E-01 -5.73E+01
1.48E-01 -5.78E+01
1.50E-01 -5.83E+01
1.52E-01 -5.88E+01
1.54E-01 -5.93E+01
1.56E-01 -5.98E+01
1.58E-01 -6.03E+01
1.60E-01 -6.08E+01
1.62E-01 -6.14E+01
1.64E-01 -6.20E+01
1.66E-01 -6.26E+01
1.68E-01 -6.32E+01
1.70E-01 -6.38E+01
1.72E-01 -6.45E+01
1.74E-01 -6.51E+01
1.76E-01 -6.58E+01
1.78E-01 -6.65E+01
1.80E-01 -6.72E+01
1.82E-01 -6.79E+01
1.84E-01 -6.86E+01
1.86E-01 -6.93E+01
1.88E-01 -7.00E+01
1.90E-01 -7.08E+01
1.92E-01 -7.15E+01
1.94E-01 -7.21E+01
1.96E-01 -7.28E+01
1.98E-01 -7.35E+01
2.00E-01 -7.42E+01
2.02E-01 -7.48E+01
2.04E-01 -7.54E+01
2.06E-01 -7.60E+01
2.08E-01 -7.66E+01
2.10E-01 -7.71E+01
2.12E-01 -7.76E+01
2.14E-01 -7.80E+01
2.16E-01 -7.85E+01
2.18E-01 -7.89E+01
2.20E-01 -7.92E+01
2.22E-01 -7.95E+01
2.24E-01 -7.98E+01
2.26E-01 -8.01E+01
2.28E-01 -8.04E+01
2.30E-01 -8.06E+01
2.32E-01 -8.08E+01
2.34E-01 -8.10E+01
2.36E-01 -8.11E+01
2.38E-01 -8.13E+01
2.40E-01 -8.14E+01
2.42E-01 -8.15E+01
2.44E-01 -8.16E+01
2.46E-01 -8.17E+01
2.48E-01 -8.18E+01
2.50E-01 -8.19E+01
2.52E-01 -8.19E+01
2.54E-01 -8.20E+01
2.56E-01 -8.21E+01
2.58E-01 -8.21E+01
2.60E-01 -8.20E+01
2.62E-01 -8.20E+01
2.64E-01 -8.21E+01
2.66E-01 -8.21E+01
2.68E-01 -8.22E+01
2.70E-01 -8.22E+01
2.72E-01 -8.23E+01
2.74E-01 -8.23E+01
2.76E-01 -8.24E+01
2.78E-01 -8.24E+01
2.80E-01 -8.24E+01
2.82E-01 -8.25E+01
2.84E-01 -8.25E+01
2.86E-01 -8.25E+01
2.88E-01 -8.25E+01
2.90E-01 -8.26E+01
2.92E-01 -8.26E+01
2.94E-01 -8.26E+01
2.96E-01 -8.26E+01
2.98E-01 -8.26E+01
3.00E-01 -8.27E+01
3.02E-01 -8.27E+01
3.04E-01 -8.27E+01
3.06E-01 -8.27E+01
3.08E-01 -8.27E+01
3.10E-01 -8.27E+01
3.12E-01 -8.27E+01
3.14E-01 -8.28E+01
3.16E-01 -8.28E+01
3.18E-01 -8.28E+01
3.20E-01 -8.28E+01
3.22E-01 -8.28E+01
3.24E-01 -8.28E+01
3.26E-01 -8.28E+01
3.28E-01 -8.28E+01
3.30E-01 -8.28E+01
3.32E-01 -8.28E+01
3.34E-01 -8.28E+01
3.36E-01 -8.29E+01
3.38E-01 -8.29E+01
3.40E-01 -8.29E+01
3.42E-01 -8.29E+01
3.44E-01 -8.29E+01
3.46E-01 -8.29E+01
3.48E-01 -8.29E+01
3.50E-01 -8.29E+01
3.52E-01 -8.29E+01
3.54E-01 -8.29E+01
3.56E-01 -8.30E+01
3.58E-01 -8.30E+01
3.60E-01 -8.30E+01
3.62E-01 -8.30E+01
3.64E-01 -8.30E+01
3.66E-01 -8.30E+01
3.68E-01 -8.30E+01
3.70E-01 -8.30E+01
3.72E-01 -8.30E+01
3.74E-01 -8.30E+01
3.76E-01 -8.30E+01
3.78E-01 -8.30E+01
3.80E-01 -8.31E+01
3.82E-01 -8.31E+01
3.84E-01 -8.31E+01
3.86E-01 -8.31E+01
3.88E-01 -8.31E+01
3.90E-01 -8.31E+01
3.92E-01 -8.31E+01
3.94E-01 -8.31E+01
3.96E-01 -8.31E+01
3.98E-01 -8.31E+01
4.00E-01 -8.31E+01
4.02E-01 -8.31E+01
4.04E-01 -8.31E+01
4.06E-01 -8.31E+01
4.08E-01 -8.32E+01
4.10E-01 -8.32E+01
4.12E-01 -8.32E+01
4.14E-01 -8.32E+01
4.16E-01 -8.32E+01
4.18E-01 -8.32E+01
4.20E-01 -8.32E+01
4.22E-01 -8.32E+01
4.24E-01 -8.32E+01
4.26E-01 -8.32E+01
4.28E-01 -8.32E+01
4.30E-01 -8.32E+01
4.32E-01 -8.32E+01
4.34E-01 -8.32E+01
4.36E-01 -8.32E+01
4.38E-01 -8.33E+01
4.40E-01 -8.33E+01
4.42E-01 -8.33E+01
4.44E-01 -8.33E+01
4.46E-01 -8.33E+01
4.48E-01 -8.33E+01
4.50E-01 -8.33E+01
4.52E-01 -8.33E+01
4.54E-01 -8.33E+01
4.56E-01 -8.33E+01
4.58E-01 -8.33E+01
4.60E-01 -8.33E+01
4.62E-01 -8.33E+01
4.64E-01 -8.33E+01
4.66E-01 -8.33E+01
4.68E-01 -8.33E+01
4.70E-01 -8.33E+01
4.72E-01 -8.34E+01
4.74E-01 -8.34E+01
4.76E-01 -8.34E+01
4.78E-01 -8.34E+01
4.80E-01 -8.34E+01
4.82E-01 -8.34E+01
4.84E-01 -8.34E+01
4.86E-01 -8.34E+01
4.88E-01 -8.34E+01
4.90E-01 -8.34E+01
4.92E-01 -8.34E+01
4.94E-01 -8.34E+01
4.96E-01 -8.34E+01
4.98E-01 -8.34E+01
5.00E-01 -8.34E+01
5.02E-01 -8.34E+01
5.04E-01 -8.34E+01
5.06E-01 -8.34E+01
5.08E-01 -8.34E+01
5.10E-01 -8.34E+01
5.12E-01 -8.34E+01
5.14E-01 -8.34E+01
5.16E-01 -8.34E+01
5.18E-01 -8.34E+01
5.20E-01 -8.34E+01
5.22E-01 -8.34E+01
5.24E-01 -8.34E+01
5.26E-01 -8.34E+01
5.28E-01 -8.34E+01
5.30E-01 -8.34E+01
5.32E-01 -8.35E+01
5.34E-01 -8.35E+01
5.36E-01 -8.35E+01
5.38E-01 -8.35E+01
5.40E-01 -8.35E+01
5.42E-01 -8.35E+01
5.44E-01 -8.35E+01
5.46E-01 -8.35E+01
5.48E-01 -8.35E+01
5.50E-01 -8.35E+01
5.52E-01 -8.35E+01
5.54E-01 -8.35E+01
5.56E-01 -8.35E+01
5.58E-01 -8.35E+01
5.60E-01 -8.35E+01
5.62E-01 -8.35E+01
5.64E-01 -8.35E+01
5.66E-01 -8.35E+01
5.68E-01 -8.35E+01
5.70E-01 -8.35E+01
5.72E-01 -8.35E+01
5.74E-01 -8.35E+01
5.76E-01 -8.35E+01
5.78E-01 -8.35E+01
5.80E-01 -8.35E+01
5.82E-01 -8.35E+01
5.84E-01 -8.35E+01
5.86E-01 -8.35E+01
5.88E-01 -8.35E+01
5.90E-01 -8.35E+01
5.92E-01 -8.35E+01
5.94E-01 -8.35E+01
5.96E-01 -8.36E+01
5.98E-01 -8.36E+01
6.00E-01 -8.36E+01
6.02E-01 -8.36E+01
6.04E-01 -8.36E+01
6.06E-01 -8.36E+01
6.08E-01 -8.36E+01
6.10E-01 -8.36E+01
6.12E-01 -8.36E+01
6.14E-01 -8.36E+01
6.16E-01 -8.36E+01
6.18E-01 -8.36E+01
6.20E-01 -8.36E+01
6.22E-01 -8.36E+01
6.24E-01 -8.36E+01
6.26E-01 -8.36E+01
6.28E-01 -8.36E+01
6.30E-01 -8.36E+01
6.32E-01 -8.36E+01
6.34E-01 -8.36E+01
6.36E-01 -8.36E+01
6.38E-01 -8.36E+01
6.40E-01 -8.36E+01
6.42E-01 -8.36E+01
6.44E-01 -8.36E+01
6.46E-01 -8.36E+01
6.48E-01 -8.36E+01
6.50E-01 -8.36E+01
6.52E-01 -8.36E+01
6.54E-01 -8.36E+01
6.56E-01 -8.36E+01
6.58E-01 -8.36E+01
6.60E-01 -8.36E+01
6.62E-01 -8.36E+01
6.64E-01 -8.36E+01
6.66E-01 -8.36E+01
6.68E-01 -8.36E+01
6.70E-01 -8.36E+01
6.72E-01 -8.36E+01
6.74E-01 -8.36E+01
6.76E-01 -8.36E+01
6.78E-01 -8.36E+01
6.80E-01 -8.36E+01
6.82E-01 -8.36E+01
6.84E-01 -8.36E+01
6.86E-01 -8.36E+01
6.88E-01 -8.36E+01
6.90E-01 -8.36E+01
6.92E-01 -8.36E+01
6.94E-01 -8.36E+01
6.96E-01 -8.37E+01
6.98E-01 -8.37E+01
7.00E-01 -8.37E+01
7.02E-01 -8.37E+01
7.04E-01 -8.37E+01
7.06E-01 -8.37E+01
7.08E-01 -8.37E+01
7.10E-01 -8.37E+01
7.12E-01 -8.37E+01
7.14E-01 -8.37E+01
7.16E-01 -8.37E+01
7.18E-01 -8.37E+01
7.20E-01 -8.37E+01
7.22E-01 -8.37E+01
7.24E-01 -8.37E+01
7.26E-01 -8.37E+01
7.28E-01 -8.37E+01
7.30E-01 -8.37E+01
7.32E-01 -8.37E+01
7.34E-01 -8.37E+01
7.36E-01 -8.37E+01
7.38E-01 -8.37E+01
7.40E-01 -8.37E+01
7.42E-01 -8.37E+01
7.44E-01 -8.37E+01
7.46E-01 -8.37E+01
7.48E-01 -8.37E+01
7.50E-01 -8.37E+01
7.52E-01 -8.37E+01
7.54E-01 -8.37E+01
7.56E-01 -8.37E+01
7.58E-01 -8.37E+01
7.60E-01 -8.37E+01
7.62E-01 -8.37E+01
7.64E-01 -8.37E+01
7.66E-01 -8.37E+01
7.68E-01 -8.37E+01
7.70E-01 -8.37E+01
7.72E-01 -8.37E+01
7.74E-01 -8.37E+01
7.76E-01 -8.37E+01
7.78E-01 -8.37E+01
7.80E-01 -8.37E+01
7.82E-01 -8.37E+01
7.84E-01 -8.37E+01
7.86E-01 -8.38E+01
7.88E-01 -8.38E+01
7.90E-01 -8.38E+01
7.92E-01 -8.38E+01
7.94E-01 -8.38E+01
7.96E-01 -8.38E+01
7.98E-01 -8.38E+01
8.00E-01 -8.38E+01
8.02E-01 -8.38E+01
8.04E-01 -8.38E+01
8.06E-01 -8.38E+01
8.08E-01 -8.38E+01
8.10E-01 -8.38E+01
8.12E-01 -8.38E+01
8.14E-01 -8.38E+01
8.16E-01 -8.38E+01
8.18E-01 -8.38E+01
8.20E-01 -8.38E+01
8.22E-01 -8.38E+01
8.24E-01 -8.38E+01
8.26E-01 -8.38E+01
8.28E-01 -8.38E+01
8.30E-01 -8.38E+01
8.32E-01 -8.38E+01
8.34E-01 -8.38E+01
8.36E-01 -8.38E+01
8.38E-01 -8.38E+01
8.40E-01 -8.38E+01
8.42E-01 -8.38E+01
8.44E-01 -8.38E+01
8.46E-01 -8.38E+01
8.48E-01 -8.38E+01
8.50E-01 -8.38E+01
8.52E-01 -8.38E+01
8.54E-01 -8.38E+01
8.56E-01 -8.38E+01
8.58E-01 -8.38E+01
8.60E-01 -8.38E+01
8.62E-01 -8.38E+01
8.64E-01 -8.38E+01
8.66E-01 -8.38E+01
8.68E-01 -8.38E+01
8.70E-01 -8.38E+01
8.72E-01 -8.38E+01
8.74E-01 -8.38E+01
8.76E-01 -8.38E+01
8.78E-01 -8.38E+01
8.80E-01 -8.38E+01
8.82E-01 -8.38E+01
8.84E-01 -8.38E+01
8.86E-01 -8.38E+01
8.88E-01 -8.38E+01
8.90E-01 -8.38E+01
8.92E-01 -8.38E+01
8.94E-01 -8.38E+01
8.96E-01 -8.38E+01
8.98E-01 -8.38E+01
9.00E-01 -8.38E+01
9.02E-01 -8.38E+01
9.04E-01 -8.39E+01
9.06E-01 -8.39E+01
9.08E-01 -8.39E+01
9.10E-01 -8.39E+01
9.12E-01 -8.39E+01
9.14E-01 -8.39E+01
9.16E-01 -8.39E+01
9.18E-01 -8.39E+01
9.20E-01 -8.39E+01
9.22E-01 -8.39E+01
9.24E-01 -8.39E+01
9.26E-01 -8.39E+01
9.28E-01 -8.39E+01
9.30E-01 -8.39E+01
9.32E-01 -8.39E+01
9.34E-01 -8.39E+01
9.36E-01 -8.39E+01
9.38E-01 -8.39E+01
9.40E-01 -8.39E+01
9.42E-01 -8.39E+01
9.44E-01 -8.39E+01
9.46E-01 -8.39E+01
9.48E-01 -8.39E+01
9.50E-01 -8.39E+01
9.52E-01 -8.39E+01
9.54E-01 -8.39E+01
9.56E-01 -8.39E+01
9.58E-01 -8.39E+01
9.60E-01 -8.39E+01
9.62E-01 -8.39E+01
9.64E-01 -8.39E+01
9.66E-01 -8.39E+01
9.68E-01 -8.39E+01
9.70E-01 -8.39E+01
9.72E-01 -8.39E+01
9.74E-01 -8.39E+01
9.76E-01 -8.39E+01
9.78E-01 -8.39E+01
9.80E-01 -8.39E+01
9.82E-01 -8.39E+01
9.84E-01 -8.39E+01
9.86E-01 -8.39E+01
9.88E-01 -8.39E+01
9.90E-01 -8.39E+01
9.92E-01 -8.39E+01
9.94E-01 -8.39E+01
9.96E-01 -8.39E+01
9.98E-01 -8.39E+01
