# Supplementary material for: The Role of Ca2+ Sparks in Force Frequency Relationships in Guinea Pig Ventricular Myocytes
Source: Biomolecules. 2022 Oct 27;12(11):1577. doi: 10.3390/biom12111577 (PMC9687237; doi:10.3390/biom12111577)
Supplement: Supplementary file 1 [file biomolecules-12-01577-s001.zip › ECC_GPU_FFR/Compartmental_code/Test/Vm_plot.xlsx]

## Sheet: Vm
0	-84.99
1e-06	-84.99
0.00200108	-84.8718
0.00400125	-84.6903
0.00600151	-84.5097
0.00800197	-84.3431
0.010002	-84.1794
0.0120026	-71.6861
0.0140027	-59.1457
0.0160036	34.2476
0.0180037	17.3025
0.0200037	7.93034
0.0220038	3.79042
0.0240038	1.13552
0.0260039	-1.02369
0.0280039	-2.86512
0.0300043	-5.02557
0.0320043	-6.70441
0.0340046	-8.43785
0.0360051	-10.691
0.0380057	-12.2053
0.0400058	-13.4273
0.0420061	-15.2523
0.0440067	-17.5674
0.0460068	-20.0583
0.0480076	-23.7183
0.050008	-27.4504
0.0520083	-30.528
0.0540085	-33.3883
0.0560092	-35.6144
0.0580092	-37.5381
0.0600092	-39.1134
0.0620102	-40.3446
0.0640111	-41.407
0.0660111	-42.3345
0.068012	-43.0601
0.0700125	-43.7314
0.0720125	-44.2402
0.0740126	-44.6881
0.0760126	-45.0966
0.0780126	-45.4736
0.0800126	-45.9047
0.0820126	-46.257
0.0840126	-46.5422
0.0860126	-46.8521
0.0880126	-47.136
0.0900126	-47.4418
0.0920126	-47.6572
0.0940126	-47.9893
0.0960126	-48.2561
0.0980126	-48.5647
0.100013	-48.8932
0.102013	-49.2069
0.104013	-49.5033
0.106013	-49.8303
0.108013	-50.1682
0.110013	-50.4856
0.112013	-50.8222
0.114013	-51.1674
0.116013	-51.5008
0.118013	-51.8498
0.120013	-52.2244
0.122013	-52.5865
0.124013	-52.9469
0.126013	-53.3358
0.128013	-53.6935
0.130013	-54.1068
0.132013	-54.5048
0.134013	-54.924
0.136013	-55.3645
0.138014	-55.7879
0.140015	-56.1493
0.142016	-56.5054
0.144016	-56.8476
0.146017	-57.2629
0.148017	-57.7517
0.150017	-58.2518
0.152018	-58.771
0.154018	-59.2667
0.156018	-59.789
0.158019	-60.2549
0.160019	-60.7997
0.162019	-61.3787
0.164019	-61.9761
0.166019	-62.5722
0.16802	-63.198
0.17002	-63.8055
0.172021	-64.4586
0.174021	-65.1224
0.176021	-65.791
0.178021	-66.4805
0.180021	-67.1803
0.182021	-67.8863
0.184021	-68.5982
0.186021	-69.3174
0.188021	-70.0383
0.190021	-70.758
0.192021	-71.4731
0.194021	-72.1485
0.196022	-72.8056
0.198022	-73.4873
0.200022	-74.1504
0.202022	-74.7916
0.204022	-75.4079
0.206022	-75.9966
0.208022	-76.5554
0.210023	-77.0821
0.212023	-77.5757
0.214023	-78.0357
0.216024	-78.4621
0.218024	-78.8551
0.220024	-79.2159
0.222024	-79.5458
0.224024	-79.8459
0.226024	-80.1182
0.228024	-80.3646
0.230024	-80.5871
0.232024	-80.7876
0.234024	-80.9681
0.236025	-81.1304
0.238026	-81.2513
0.240026	-81.3847
0.242027	-81.5043
0.244027	-81.6116
0.246027	-81.708
0.248028	-81.7947
0.250028	-81.873
0.252029	-81.9438
0.25403	-82.0081
0.256031	-82.0665
0.258031	-82.0674
0.260031	-82.0205
0.262032	-82.0254
0.264033	-82.0879
0.266033	-82.1473
0.268033	-82.2009
0.270034	-82.2496
0.272035	-82.294
0.274035	-82.3344
0.276036	-82.3713
0.278037	-82.4053
0.280037	-82.4366
0.282038	-82.4655
0.284039	-82.4923
0.286039	-82.5172
0.288039	-82.5404
0.29004	-82.5623
0.292041	-82.5831
0.294041	-82.6029
0.296042	-82.6218
0.298043	-82.6398
0.300043	-82.657
0.302044	-82.6736
0.304045	-82.6898
0.306046	-82.7054
0.308046	-82.7151
0.310046	-82.7297
0.312047	-82.7435
0.314047	-82.7565
0.316048	-82.7691
0.318049	-82.7816
0.32005	-82.794
0.322051	-82.8064
0.324052	-82.7842
0.326052	-82.8002
0.328052	-82.799
0.330052	-82.8151
0.332053	-82.8302
0.334054	-82.8447
0.336055	-82.8584
0.338055	-82.8715
0.340055	-82.884
0.342056	-82.896
0.344057	-82.9077
0.346057	-82.9189
0.348057	-82.9089
0.350058	-82.9216
0.352059	-82.9335
0.354059	-82.9449
0.356059	-82.9558
0.35806	-82.9658
0.36006	-82.9752
0.362061	-82.9842
0.364061	-82.993
0.366062	-83.0014
0.368062	-83.0097
0.370063	-83.0179
0.372063	-83.0259
0.374064	-83.0338
0.376064	-83.0417
0.378065	-83.0495
0.380066	-83.0572
0.382067	-83.0649
0.384068	-83.0728
0.386068	-83.0806
0.388069	-83.0884
0.390069	-83.0958
0.39207	-83.1029
0.39407	-83.1098
0.39607	-83.1166
0.398071	-83.1234
0.400071	-83.1303
0.402072	-83.1372
0.404072	-83.1442
0.406073	-83.1458
0.408073	-83.1532
0.410073	-83.1602
0.412074	-83.1669
0.414074	-83.1735
0.416075	-83.1799
0.418076	-83.1863
0.420077	-83.1928
0.422078	-83.1993
0.424078	-83.2058
0.426079	-83.2123
0.42808	-83.2185
0.430081	-83.2248
0.432082	-83.2311
0.434083	-83.2375
0.436084	-83.244
0.438085	-83.2506
0.440086	-83.2572
0.442086	-83.2638
0.444087	-83.27
0.446087	-83.2759
0.448088	-83.2817
0.450089	-83.2874
0.452089	-83.293
0.45409	-83.2988
0.456091	-83.3046
0.458091	-83.3105
0.460092	-83.3162
0.462093	-83.3221
0.464093	-83.328
0.466093	-83.3336
0.468094	-83.3392
0.470094	-83.3446
0.472095	-83.35
0.474096	-83.3547
0.476096	-83.359
0.478097	-83.3634
0.480098	-83.3677
0.482099	-83.372
0.4841	-83.3766
0.486101	-83.3813
0.488102	-83.3859
0.490102	-83.3899
0.492103	-83.3937
0.494103	-83.3974
0.496103	-83.401
0.498104	-83.4046
0.500104	-83.4085
0.502105	-83.4123
0.504105	-83.416
0.506106	-83.413
0.508106	-83.4051
0.510107	-83.41
0.512107	-83.4143
0.514108	-83.4181
0.516108	-83.4219
0.518108	-83.4257
0.520108	-83.4296
0.522109	-83.4335
0.524109	-83.4372
0.52611	-83.4406
0.528111	-83.4438
0.530112	-83.4469
0.532112	-83.4501
0.534112	-83.4535
0.536112	-83.4569
0.538112	-83.4604
0.540112	-83.464
0.542113	-83.4673
0.544113	-83.4702
0.546113	-83.4733
0.548114	-83.4765
0.550114	-83.4797
0.552114	-83.483
0.554114	-83.4865
0.556114	-83.4902
0.558114	-83.494
0.560115	-83.4979
0.562115	-83.5017
0.564116	-83.5051
0.566117	-83.5084
0.568117	-83.5115
0.570118	-83.5146
0.572118	-83.5176
0.574118	-83.5205
0.576119	-83.5234
0.578119	-83.5263
0.580119	-83.5295
0.582119	-83.5327
0.584119	-83.536
0.58612	-83.5391
0.58812	-83.5424
0.59012	-83.5459
0.592121	-83.5445
0.594121	-83.548
0.596121	-83.5513
0.598121	-83.5544
0.600121	-83.5575
0.602121	-83.5604
0.604122	-83.5628
0.606122	-83.5651
0.608123	-83.5676
0.610123	-83.5699
0.612124	-83.5722
0.614124	-83.5599
0.616125	-83.5645
0.618126	-83.5687
0.620126	-83.5724
0.622127	-83.576
0.624127	-83.5791
0.626128	-83.582
0.628128	-83.5847
0.630128	-83.5872
0.632128	-83.5897
0.634129	-83.5923
0.63613	-83.5948
0.63813	-83.5974
0.64013	-83.6
0.642131	-83.6024
0.644131	-83.6046
0.646132	-83.6066
0.648132	-83.6087
0.650133	-83.6107
0.652133	-83.6129
0.654133	-83.6149
0.656134	-83.6169
0.658135	-83.6189
0.660135	-83.6209
0.662136	-83.6231
0.664136	-83.6251
0.666137	-83.6271
0.668138	-83.6287
0.670138	-83.6301
0.672139	-83.6314
0.67414	-83.6325
0.67614	-83.6337
0.67814	-83.6349
0.68014	-83.6364
0.68214	-83.6381
0.684141	-83.6401
0.686141	-83.6421
0.688141	-83.6439
0.690142	-83.6457
0.692142	-83.6475
0.694142	-83.6495
0.696143	-83.6515
0.698144	-83.6536
0.700144	-83.6558
0.702144	-83.6581
0.704144	-83.6602
0.706145	-83.6622
0.708146	-83.6643
0.710146	-83.6664
0.712146	-83.6687
0.714146	-83.6712
0.716146	-83.674
0.718147	-83.6769
0.720147	-83.6796
0.722147	-83.6822
0.724147	-83.6849
0.726147	-83.6878
0.728147	-83.6907
0.730148	-83.6933
0.732148	-83.6958
0.734148	-83.6985
0.736148	-83.7012
0.738148	-83.7041
0.740148	-83.7071
0.742148	-83.7101
0.744148	-83.7133
0.746148	-83.7164
0.748149	-83.7192
0.75015	-83.7218
0.75215	-83.7243
0.754151	-83.7267
0.756151	-83.729
0.758152	-83.7306
0.760152	-83.7321
0.762152	-83.7338
0.764152	-83.7357
0.766153	-83.7375
0.768154	-83.7392
0.770154	-83.7409
0.772154	-83.7424
0.774155	-83.7437
0.776156	-83.745
0.778156	-83.7461
0.780156	-83.7472
0.782156	-83.7485
0.784157	-83.7497
0.786157	-83.7511
0.788157	-83.7526
0.790158	-83.7539
0.792158	-83.7552
0.794158	-83.7566
0.796158	-83.7582
0.798158	-83.76
0.800158	-83.7619
0.802158	-83.7639
0.804159	-83.766
0.806159	-83.7679
0.808159	-83.7699
0.810159	-83.772
0.812159	-83.7742
0.814159	-83.7766
0.816159	-83.779
0.818159	-83.7816
0.820159	-83.7842
0.82216	-83.7864
0.82416	-83.7882
0.82616	-83.7897
0.82816	-83.7912
0.830161	-83.7929
0.832162	-83.7946
0.834162	-83.7964
0.836163	-83.7981
0.838163	-83.7999
0.840163	-83.8019
0.842163	-83.8039
0.844164	-83.8055
0.846165	-83.8069
0.848165	-83.8084
0.850165	-83.8101
0.852165	-83.8119
0.854166	-83.8138
0.856167	-83.8157
0.858168	-83.8175
0.860168	-83.8191
0.862168	-83.8207
0.864168	-83.8224
0.866169	-83.8237
0.868169	-83.8249
0.870169	-83.8262
0.872169	-83.8277
0.874169	-83.8293
0.876169	-83.8311
0.87817	-83.8329
0.88017	-83.8346
0.88217	-83.8364
0.88417	-83.8382
0.88617	-83.84
0.888171	-83.8416
0.890172	-83.8429
0.892172	-83.8441
0.894173	-83.8451
0.896173	-83.8463
0.898173	-83.8475
0.900173	-83.8486
0.902173	-83.8497
0.904174	-83.8508
0.906175	-83.8517
0.908175	-83.852
0.910176	-83.8518
0.912176	-83.8515
0.914177	-83.8513
0.916178	-83.8511
0.918179	-83.8509
0.920179	-83.851
0.922179	-83.851
0.92418	-83.851
0.92618	-83.8512
0.92818	-83.8516
0.93018	-83.8523
0.932181	-83.853
0.934181	-83.8538
0.936182	-83.8548
0.938182	-83.8558
0.940182	-83.8569
0.942182	-83.8583
0.944182	-83.8597
0.946183	-83.8613
0.948183	-83.8628
0.950183	-83.8645
0.952183	-83.8662
0.954183	-83.8681
0.956183	-83.8699
0.958184	-83.8717
0.960185	-83.8733
0.962185	-83.8747
0.964186	-83.8759
0.966187	-83.8769
0.968187	-83.8778
0.970187	-83.8786
0.972187	-83.8794
0.974188	-83.8802
0.976188	-83.8808
0.978188	-83.8815
0.980188	-83.8824
0.982188	-83.8834
0.984188	-83.8845
0.986188	-83.8857
0.988188	-83.8871
0.990189	-83.8883
0.992189	-83.8895
0.994189	-83.8907
0.996189	-83.8921
0.998189	-83.8935
