# Supplementary material for: The Role of Ca2+ Sparks in Force Frequency Relationships in Guinea Pig Ventricular Myocytes
Source: Biomolecules. 2022 Oct 27;12(11):1577. doi: 10.3390/biom12111577 (PMC9687237; doi:10.3390/biom12111577)
Supplement: Supplementary file 1 [file biomolecules-12-01577-s001.zip › ECC_GPU_FFR/cuda_interop.mod]

V27 0x4 cuda_interop
20 src/cuda_interop.f95 S582 0
07/11/2020  21:56:06
use precisioninfo public 0 direct
use opengl_kinds public 0 direct
use iso_c_binding public 0 direct
use pgi_acc_common public 0 indirect
use cudafor public 0 direct
use error_codes public 0 direct
enduse
B 525 iso_c_binding c_loc
B 526 iso_c_binding c_funloc
B 527 iso_c_binding c_associated
B 528 iso_c_binding c_f_pointer
B 529 iso_c_binding c_f_procpointer
D 56 24 605 8 604 7
D 62 24 607 8 606 7
D 86 24 605 8 604 7
D 104 24 699 8 698 7
D 726 18 108
D 732 18 111
D 740 18 142
D 742 18 153
D 744 18 150
D 746 21 9 1 3 0 0 0 0 1 0
 0 0 3 3 0 826
D 749 21 9 1 3 0 0 0 0 1 0
 0 0 3 3 0 827
D 752 18 140
D 754 21 9 1 3 0 0 0 0 1 0
 0 0 3 3 0 828
D 757 18 126
D 759 18 146
D 761 21 9 1 3 0 0 0 0 1 0
 0 0 3 3 0 829
D 764 21 9 1 3 0 0 0 0 1 0
 0 0 3 3 0 830
D 767 18 134
D 769 21 56 1 3 116 0 0 0 0 0
 0 116 3 3 116 116
D 772 18 148
D 774 18 130
D 776 21 9 1 3 0 0 0 0 1 0
 0 0 3 3 0 831
S 582 24 0 0 0 8 1 0 4658 10005 0 A 0 0 0 0 0 0 0 0 0 0 0 0 0 0 0 0 0 0 0 0 0 11 0 0 0 0 0 0 cuda_interop
R 604 25 6 iso_c_binding c_ptr
R 605 5 7 iso_c_binding val c_ptr
R 606 25 8 iso_c_binding c_funptr
R 607 5 9 iso_c_binding val c_funptr
R 640 6 42 iso_c_binding c_null_ptr$ac
R 642 6 44 iso_c_binding c_null_funptr$ac
R 643 26 45 iso_c_binding ==
R 645 26 47 iso_c_binding !=
R 698 25 5 pgi_acc_common c_devptr
R 699 5 6 pgi_acc_common cptr c_devptr
R 701 6 8 pgi_acc_common c_null_devptr$ac
R 707 26 14 pgi_acc_common =
S 757 3 0 0 0 6 1 1 0 0 0 A 0 0 0 0 0 0 0 0 0 22 0 0 0 0 0 0 0 0 0 0 0 0 0 0 0 0 0 0 6
S 758 3 0 0 0 6 1 1 0 0 0 A 0 0 0 0 0 0 0 0 0 3 0 0 0 0 0 0 0 0 0 0 0 0 0 0 0 0 0 0 6
S 762 3 0 0 0 6 1 1 0 0 0 A 0 0 0 0 0 0 0 0 0 9 0 0 0 0 0 0 0 0 0 0 0 0 0 0 0 0 0 0 6
S 764 3 0 0 0 6 1 1 0 0 0 A 0 0 0 0 0 0 0 0 0 11 0 0 0 0 0 0 0 0 0 0 0 0 0 0 0 0 0 0 6
S 766 3 0 0 0 6 1 1 0 0 0 A 0 0 0 0 0 0 0 0 0 13 0 0 0 0 0 0 0 0 0 0 0 0 0 0 0 0 0 0 6
S 769 3 0 0 0 6 1 1 0 0 0 A 0 0 0 0 0 0 0 0 0 16 0 0 0 0 0 0 0 0 0 0 0 0 0 0 0 0 0 0 6
S 770 3 0 0 0 6 1 1 0 0 0 A 0 0 0 0 0 0 0 0 0 17 0 0 0 0 0 0 0 0 0 0 0 0 0 0 0 0 0 0 6
S 772 3 0 0 0 6 1 1 0 0 0 A 0 0 0 0 0 0 0 0 0 19 0 0 0 0 0 0 0 0 0 0 0 0 0 0 0 0 0 0 6
S 773 3 0 0 0 6 1 1 0 0 0 A 0 0 0 0 0 0 0 0 0 20 0 0 0 0 0 0 0 0 0 0 0 0 0 0 0 0 0 0 6
S 774 3 0 0 0 6 1 1 0 0 0 A 0 0 0 0 0 0 0 0 0 21 0 0 0 0 0 0 0 0 0 0 0 0 0 0 0 0 0 0 6
S 775 3 0 0 0 6 1 1 0 0 0 A 0 0 0 0 0 0 0 0 0 23 0 0 0 0 0 0 0 0 0 0 0 0 0 0 0 0 0 0 6
S 786 3 0 0 0 6 1 1 0 0 0 A 0 0 0 0 0 0 0 0 0 34 0 0 0 0 0 0 0 0 0 0 0 0 0 0 0 0 0 0 6
S 5410 3 0 0 0 740 0 1 0 0 0 A 0 0 0 0 0 0 0 0 26469 0 0 0 0 0 0 0 0 0 0 0 0 0 0 0 0 0 0 0 18 17 63 75 64 61 47 4c 53 65 74 47 4c 44 65 76 69 63 65
S 5411 14 5 0 0 6 1 582 26487 4 1018000 A 0 0 0 0 0 0 0 3424 1 0 0 5413 0 0 0 0 0 0 0 0 0 23 0 582 0 0 5410 0 cudaglsetgldevice
F 5411 1 5412
S 5412 1 3 0 0 6 1 5411 10112 2004 6000 A 0 0 0 0 0 0 0 0 0 0 0 0 0 0 0 0 0 0 0 0 0 0 0 0 0 0 0 0 device
S 5413 1 3 0 0 6 1 5411 26505 2004 1002000 A 0 0 0 0 0 0 0 0 0 0 0 0 0 0 0 0 0 0 0 0 0 0 0 0 0 0 0 0 res
S 5415 3 0 0 0 742 0 1 0 0 0 A 0 0 0 0 0 0 0 0 26515 0 0 0 0 0 0 0 0 0 0 0 0 0 0 0 0 0 0 0 18 23 63 75 74 47 65 74 4d 61 78 47 66 6c 6f 70 73 44 65 76 69 63 65 49 64
S 5416 14 5 0 0 6 1 582 26539 4 1018000 A 0 0 0 0 0 0 0 3426 0 0 0 5417 0 0 0 0 0 0 0 0 0 36 0 582 0 0 5415 0 cutgetmaxgflopsdeviceid
F 5416 0
S 5417 1 3 0 0 6 1 5416 26505 2004 1002000 A 0 0 0 0 0 0 0 0 0 0 0 0 0 0 0 0 0 0 0 0 0 0 0 0 0 0 0 0 res
S 5418 3 0 0 0 740 0 1 0 0 0 A 0 0 0 0 0 0 0 0 26563 0 0 0 0 0 0 0 0 0 0 0 0 0 0 0 0 0 0 0 18 17 69 6e 69 74 5f 64 6f 75 62 6c 65 5f 74 65 73 6c 61
S 5419 14 5 0 0 56 1 582 26581 4 18000 A 0 0 0 0 0 0 0 3427 0 0 0 5420 0 0 0 0 0 0 0 0 0 44 0 582 0 0 5418 0 initreduction_double
F 5419 0
S 5420 1 3 0 0 56 1 5419 26581 2004 1002000 A 0 0 0 0 0 0 0 0 0 0 0 0 0 0 0 0 0 0 0 0 0 0 0 0 0 0 0 0 initreduction_double
S 5421 3 0 0 0 744 0 1 0 0 0 A 0 0 0 0 0 0 0 0 26602 0 0 0 0 0 0 0 0 0 0 0 0 0 0 0 0 0 0 0 18 21 66 69 6e 61 6c 69 7a 65 5f 64 6f 75 62 6c 65 5f 74 65 73 6c 61
S 5422 14 5 0 0 0 1 582 26624 0 18000 A 0 0 0 0 0 0 0 3427 1 0 0 0 0 0 0 0 0 0 0 0 0 48 0 582 0 0 5421 0 finalizereduction_double_tesla
F 5422 1 5423
S 5423 1 3 0 0 56 1 5422 26655 2004 2000 A 0 0 0 0 0 0 0 0 0 0 0 0 0 0 0 0 0 0 0 0 0 0 0 0 0 0 0 0 d_idata
S 5424 3 0 0 0 726 0 1 0 0 0 A 0 0 0 0 0 0 0 0 26663 0 0 0 0 0 0 0 0 0 0 0 0 0 0 0 0 0 0 0 18 34 73 75 6d 5f 72 65 64 75 63 65 5f 64 6f 75 62 6c 65 5f 32 68 6f 73 74 5f 74 65 73 6c 61 5f 74 65 73 74
S 5425 14 5 0 0 9 1 582 26698 4 18000 A 0 0 0 0 0 0 0 3429 3 0 0 5429 0 0 0 0 0 0 0 0 0 54 0 582 0 0 5424 0 sum_reduce_double_2host
F 5425 3 5426 5427 5428
S 5426 7 3 0 0 746 1 5425 26722 80a104 2000 A 0 0 0 0 0 0 0 0 0 0 0 0 0 0 0 0 0 0 0 0 0 0 0 0 0 0 0 0 p_arr
S 5427 1 3 0 0 6 1 5425 26728 2004 6000 A 0 0 0 0 0 0 0 0 0 0 0 0 0 0 0 0 0 0 0 0 0 0 0 0 0 0 0 0 n
S 5428 1 3 0 0 56 1 5425 26730 2004 6000 A 0 0 0 0 0 0 0 0 0 0 0 0 0 0 0 0 0 0 0 0 0 0 0 0 0 0 0 0 d_odata
S 5429 1 3 0 0 9 1 5425 26698 2004 1002000 A 0 0 0 0 0 0 0 0 0 0 0 0 0 0 0 0 0 0 0 0 0 0 0 0 0 0 0 0 sum_reduce_double_2host
S 5430 6 1 0 0 6 1 5425 5872 40800006 2000 A 0 0 0 0 0 0 0 0 0 0 0 0 0 0 0 0 0 0 0 0 0 0 0 0 0 0 0 0 z_b_0
S 5431 3 0 0 0 742 0 1 0 0 0 A 0 0 0 0 0 0 0 0 26738 0 0 0 0 0 0 0 0 0 0 0 0 0 0 0 0 0 0 0 18 23 20 6d 69 6e 5f 64 6f 75 62 6c 65 5f 32 68 6f 73 74 5f 74 65 73 6c 61
S 5432 14 5 0 0 9 1 582 26762 4 18000 A 0 0 0 0 0 0 0 3433 3 0 0 5436 0 0 0 0 0 0 0 0 0 63 0 582 0 0 5431 0 min_reduce_double_2host
F 5432 3 5433 5434 5435
S 5433 7 3 0 0 749 1 5432 26655 80a104 2000 A 0 0 0 0 0 0 0 0 0 0 0 0 0 0 0 0 0 0 0 0 0 0 0 0 0 0 0 0 d_idata
S 5434 1 3 0 0 6 1 5432 2875 2004 6000 A 0 0 0 0 0 0 0 0 0 0 0 0 0 0 0 0 0 0 0 0 0 0 0 0 0 0 0 0 size
S 5435 1 3 0 0 56 1 5432 26730 2004 6000 A 0 0 0 0 0 0 0 0 0 0 0 0 0 0 0 0 0 0 0 0 0 0 0 0 0 0 0 0 d_odata
S 5436 1 3 0 0 9 1 5432 26762 2004 1002000 A 0 0 0 0 0 0 0 0 0 0 0 0 0 0 0 0 0 0 0 0 0 0 0 0 0 0 0 0 min_reduce_double_2host
S 5437 6 1 0 0 6 1 5432 26786 40800006 2000 A 0 0 0 0 0 0 0 0 0 0 0 0 0 0 0 0 0 0 0 0 0 0 0 0 0 0 0 0 z_b_1
S 5438 3 0 0 0 752 0 1 0 0 0 A 0 0 0 0 0 0 0 0 26792 0 0 0 0 0 0 0 0 0 0 0 0 0 0 0 0 0 0 0 18 16 72 65 64 75 63 65 43 50 55 5f 64 6f 75 62 6c 65
S 5439 14 5 0 0 9 1 582 26809 4 18000 A 0 0 0 0 0 0 0 3437 2 0 0 5442 0 0 0 0 0 0 0 0 0 71 0 582 0 0 5438 0 reducecpu_double
F 5439 2 5440 5441
S 5440 7 3 0 0 754 1 5439 26826 802104 2000 A 0 0 0 0 0 0 0 0 0 0 0 0 0 0 0 0 0 0 0 0 0 0 0 0 0 0 0 0 data
S 5441 1 3 0 0 6 1 5439 2875 2004 6000 A 0 0 0 0 0 0 0 0 0 0 0 0 0 0 0 0 0 0 0 0 0 0 0 0 0 0 0 0 size
S 5442 1 3 0 0 9 1 5439 26809 2004 1002000 A 0 0 0 0 0 0 0 0 0 0 0 0 0 0 0 0 0 0 0 0 0 0 0 0 0 0 0 0 reducecpu_double
S 5443 6 1 0 0 6 1 5439 5909 40800006 2000 A 0 0 0 0 0 0 0 0 0 0 0 0 0 0 0 0 0 0 0 0 0 0 0 0 0 0 0 0 z_b_2
S 5444 3 0 0 0 757 0 1 0 0 0 A 0 0 0 0 0 0 0 0 26831 0 0 0 0 0 0 0 0 0 0 0 0 0 0 0 0 0 0 0 18 9 69 6e 69 74 5f 73 61 72 75
S 5445 14 5 0 0 56 1 582 26841 4 18000 A 0 0 0 0 0 0 0 3440 2 0 0 5448 0 0 0 0 0 0 0 0 0 100 0 582 0 0 5444 0 init_saru
F 5445 2 5446 5447
S 5446 1 3 0 0 6 1 5445 2875 2004 6000 A 0 0 0 0 0 0 0 0 0 0 0 0 0 0 0 0 0 0 0 0 0 0 0 0 0 0 0 0 size
S 5447 1 3 0 0 6 1 5445 26851 2004 6000 A 0 0 0 0 0 0 0 0 0 0 0 0 0 0 0 0 0 0 0 0 0 0 0 0 0 0 0 0 global_seed
S 5448 1 3 0 0 56 1 5445 26841 2004 1002000 A 0 0 0 0 0 0 0 0 0 0 0 0 0 0 0 0 0 0 0 0 0 0 0 0 0 0 0 0 init_saru
S 5449 3 0 0 0 759 0 1 0 0 0 A 0 0 0 0 0 0 0 0 26863 0 0 0 0 0 0 0 0 0 0 0 0 0 0 0 0 0 0 0 18 19 67 65 6e 5f 72 61 6e 64 5f 73 61 72 75 5f 63 32 30 35 30
S 5450 14 5 0 0 0 1 582 26883 0 18000 A 0 0 0 0 0 0 0 3442 4 0 0 0 0 0 0 0 0 0 0 0 0 105 0 582 0 0 5449 0 gen_rand_saru_c2050
F 5450 4 5451 5452 5453 5454
S 5451 1 3 0 0 56 1 5450 26903 2004 6000 A 0 0 0 0 0 0 0 0 0 0 0 0 0 0 0 0 0 0 0 0 0 0 0 0 0 0 0 0 saruobj
S 5452 7 3 0 0 761 1 5450 26655 80a104 2000 A 0 0 0 0 0 0 0 0 0 0 0 0 0 0 0 0 0 0 0 0 0 0 0 0 0 0 0 0 d_idata
S 5453 1 3 0 0 6 1 5450 2875 2004 6000 A 0 0 0 0 0 0 0 0 0 0 0 0 0 0 0 0 0 0 0 0 0 0 0 0 0 0 0 0 size
S 5454 1 3 0 0 6 1 5450 26911 2004 6000 A 0 0 0 0 0 0 0 0 0 0 0 0 0 0 0 0 0 0 0 0 0 0 0 0 0 0 0 0 times
S 5455 6 1 0 0 6 1 5450 5915 40800006 2000 A 0 0 0 0 0 0 0 0 0 0 0 0 0 0 0 0 0 0 0 0 0 0 0 0 0 0 0 0 z_b_3
S 5456 3 0 0 0 759 0 1 0 0 0 A 0 0 0 0 0 0 0 0 26917 0 0 0 0 0 0 0 0 0 0 0 0 0 0 0 0 0 0 0 18 19 67 65 6e 5f 72 61 6e 64 5f 73 61 72 75 5f 63 31 30 36 30
S 5457 14 5 0 0 0 1 582 26937 0 18000 A 0 0 0 0 0 0 0 3446 4 0 0 0 0 0 0 0 0 0 0 0 0 112 0 582 0 0 5456 0 gen_rand_saru_c1060
F 5457 4 5458 5459 5460 5461
S 5458 1 3 0 0 56 1 5457 26903 2004 6000 A 0 0 0 0 0 0 0 0 0 0 0 0 0 0 0 0 0 0 0 0 0 0 0 0 0 0 0 0 saruobj
S 5459 7 3 0 0 764 1 5457 26655 80a104 2000 A 0 0 0 0 0 0 0 0 0 0 0 0 0 0 0 0 0 0 0 0 0 0 0 0 0 0 0 0 d_idata
S 5460 1 3 0 0 6 1 5457 2875 2004 6000 A 0 0 0 0 0 0 0 0 0 0 0 0 0 0 0 0 0 0 0 0 0 0 0 0 0 0 0 0 size
S 5461 1 3 0 0 6 1 5457 26911 2004 6000 A 0 0 0 0 0 0 0 0 0 0 0 0 0 0 0 0 0 0 0 0 0 0 0 0 0 0 0 0 times
S 5462 6 1 0 0 6 1 5457 26957 40800006 2000 A 0 0 0 0 0 0 0 0 0 0 0 0 0 0 0 0 0 0 0 0 0 0 0 0 0 0 0 0 z_b_4
S 5463 3 0 0 0 767 0 1 0 0 0 A 0 0 0 0 0 0 0 0 26963 0 0 0 0 0 0 0 0 0 0 0 0 0 0 0 0 0 0 0 18 13 66 69 6e 61 6c 69 7a 65 5f 73 61 72 75
S 5464 14 5 0 0 0 1 582 26977 0 18000 A 0 0 0 0 0 0 0 3450 1 0 0 0 0 0 0 0 0 0 0 0 0 120 0 582 0 0 5463 0 finalize_saru
F 5464 1 5465
S 5465 1 3 0 0 56 1 5464 26903 2004 6000 A 0 0 0 0 0 0 0 0 0 0 0 0 0 0 0 0 0 0 0 0 0 0 0 0 0 0 0 0 saruobj
S 5466 3 0 0 0 767 0 1 0 0 0 A 0 0 0 0 0 0 0 0 26991 0 0 0 0 0 0 0 0 0 0 0 0 0 0 0 0 0 0 0 18 13 69 6e 69 74 5f 6d 74 5f 66 65 72 6d 69
S 5467 14 5 0 0 0 1 582 27005 0 18000 A 0 0 0 0 0 0 0 3451 2 0 0 0 0 0 0 0 0 0 0 0 0 127 0 582 0 0 5466 0 init_mt
F 5467 2 5468 5469
S 5468 1 3 0 0 56 1 5467 27013 2004 2000 A 0 0 0 0 0 0 0 0 0 0 0 0 0 0 0 0 0 0 0 0 0 0 0 0 0 0 0 0 d_status
S 5469 7 3 0 0 769 1 5467 27022 802004 2000 A 0 0 0 0 0 0 0 0 0 0 0 0 0 0 0 0 0 0 0 0 0 0 0 0 0 0 0 0 d_texture
S 5470 3 0 0 0 772 0 1 0 0 0 A 0 0 0 0 0 0 0 0 27032 0 0 0 0 0 0 0 0 0 0 0 0 0 0 0 0 0 0 0 18 20 69 6e 69 74 5f 6d 74 5f 73 74 61 74 75 73 5f 66 65 72 6d 69
S 5471 14 5 0 0 56 1 582 27053 4 18000 A 0 0 0 0 0 0 0 3454 0 0 0 5472 0 0 0 0 0 0 0 0 0 132 0 582 0 0 5470 0 init_mt_status
F 5471 0
S 5472 1 3 0 0 56 1 5471 27053 2004 1002000 A 0 0 0 0 0 0 0 0 0 0 0 0 0 0 0 0 0 0 0 0 0 0 0 0 0 0 0 0 init_mt_status
S 5473 3 0 0 0 744 0 1 0 0 0 A 0 0 0 0 0 0 0 0 27068 0 0 0 0 0 0 0 0 0 0 0 0 0 0 0 0 0 0 0 18 21 69 6e 69 74 5f 6d 74 5f 74 65 78 74 75 72 65 5f 66 65 72 6d 69
S 5474 14 5 0 0 56 1 582 27090 4 1018000 A 0 0 0 0 0 0 0 3455 1 0 0 5476 0 0 0 0 0 0 0 0 0 135 0 582 0 0 5473 0 init_mt_texture
F 5474 1 5475
S 5475 1 3 0 0 56 1 5474 27013 2004 6000 A 0 0 0 0 0 0 0 0 0 0 0 0 0 0 0 0 0 0 0 0 0 0 0 0 0 0 0 0 d_status
S 5476 1 3 0 0 56 1 5474 26505 2004 1002000 A 0 0 0 0 0 0 0 0 0 0 0 0 0 0 0 0 0 0 0 0 0 0 0 0 0 0 0 0 res
S 5477 3 0 0 0 774 0 1 0 0 0 A 0 0 0 0 0 0 0 0 27106 0 0 0 0 0 0 0 0 0 0 0 0 0 0 0 0 0 0 0 18 11 66 69 6e 61 6c 69 7a 65 5f 6d 74
S 5478 14 5 0 0 0 1 582 27118 0 18000 A 0 0 0 0 0 0 0 3456 2 0 0 0 0 0 0 0 0 0 0 0 0 140 0 582 0 0 5477 0 finalize_mt
F 5478 2 5479 5480
S 5479 1 3 0 0 56 1 5478 27013 2004 2000 A 0 0 0 0 0 0 0 0 0 0 0 0 0 0 0 0 0 0 0 0 0 0 0 0 0 0 0 0 d_status
S 5480 1 3 0 0 56 1 5478 27022 2004 2000 A 0 0 0 0 0 0 0 0 0 0 0 0 0 0 0 0 0 0 0 0 0 0 0 0 0 0 0 0 d_texture
S 5481 3 0 0 0 732 0 1 0 0 0 A 0 0 0 0 0 0 0 0 27130 0 0 0 0 0 0 0 0 0 0 0 0 0 0 0 0 0 0 0 18 22 67 65 6e 65 72 61 74 65 5f 6d 74 5f 64 61 74 61 5f 66 65 72 6d 69
S 5482 14 5 0 0 0 1 582 27153 0 18000 A 0 0 0 0 0 0 0 3458 4 0 0 0 0 0 0 0 0 0 0 0 0 145 0 582 0 0 5481 0 generate_mt_data
F 5482 4 5483 5484 5485 5486
S 5483 1 3 0 0 56 1 5482 27013 2004 6000 A 0 0 0 0 0 0 0 0 0 0 0 0 0 0 0 0 0 0 0 0 0 0 0 0 0 0 0 0 d_status
S 5484 1 3 0 0 56 1 5482 27022 2004 6000 A 0 0 0 0 0 0 0 0 0 0 0 0 0 0 0 0 0 0 0 0 0 0 0 0 0 0 0 0 d_texture
S 5485 1 3 0 0 6 1 5482 27170 2004 6000 A 0 0 0 0 0 0 0 0 0 0 0 0 0 0 0 0 0 0 0 0 0 0 0 0 0 0 0 0 num_data
S 5486 7 3 0 0 776 1 5482 27179 80a104 2000 A 0 0 0 0 0 0 0 0 0 0 0 0 0 0 0 0 0 0 0 0 0 0 0 0 0 0 0 0 d_data
S 5487 6 1 0 0 6 1 5482 27186 40800006 2000 A 0 0 0 0 0 0 0 0 0 0 0 0 0 0 0 0 0 0 0 0 0 0 0 0 0 0 0 0 z_b_5
S 5488 23 5 0 0 6 5491 582 27192 0 0 A 0 0 0 0 0 0 0 0 0 0 0 0 0 0 0 0 0 0 0 0 0 0 0 0 0 0 0 0 init_gpu
S 5489 1 3 3 0 6 1 5488 27201 4 3000 A 0 0 0 0 0 0 0 0 0 0 0 0 0 0 0 0 0 0 0 0 0 0 0 0 0 0 0 0 gpuid
S 5490 1 3 0 0 6 1 5488 26505 4 1003000 A 0 0 0 0 0 0 0 0 0 0 0 0 0 0 0 0 0 0 0 0 0 0 0 0 0 0 0 0 res
S 5491 14 5 0 0 6 1 5488 27192 4 1400000 A 0 0 0 0 0 0 0 3463 1 0 0 5490 0 0 0 0 0 0 0 0 0 166 0 582 0 0 0 0 init_gpu
F 5491 1 5489
A 67 1 0 0 0 56 640 0 0 0 0 0 0 0 0 0 0 0 0 0
A 70 1 0 0 0 62 642 0 0 0 0 0 0 0 0 0 0 0 0 0
A 106 1 0 0 0 104 701 0 0 0 0 0 0 0 0 0 0 0 0 0
A 108 2 0 0 0 6 786 0 0 0 108 0 0 0 0 0 0 0 0 0
A 111 2 0 0 90 6 757 0 0 0 111 0 0 0 0 0 0 0 0 0
A 116 2 0 0 106 6 758 0 0 0 116 0 0 0 0 0 0 0 0 0
A 126 2 0 0 0 6 762 0 0 0 126 0 0 0 0 0 0 0 0 0
A 130 2 0 0 0 6 764 0 0 0 130 0 0 0 0 0 0 0 0 0
A 134 2 0 0 0 6 766 0 0 0 134 0 0 0 0 0 0 0 0 0
A 140 2 0 0 0 6 769 0 0 0 140 0 0 0 0 0 0 0 0 0
A 142 2 0 0 0 6 770 0 0 0 142 0 0 0 0 0 0 0 0 0
A 146 2 0 0 0 6 772 0 0 0 146 0 0 0 0 0 0 0 0 0
A 148 2 0 0 0 6 773 0 0 0 148 0 0 0 0 0 0 0 0 0
A 150 2 0 0 0 6 774 0 0 0 150 0 0 0 0 0 0 0 0 0
A 153 2 0 0 0 6 775 0 0 0 153 0 0 0 0 0 0 0 0 0
A 826 1 0 0 245 6 5430 0 0 0 0 0 0 0 0 0 0 0 0 0
A 827 1 0 0 252 6 5437 0 0 0 0 0 0 0 0 0 0 0 0 0
A 828 1 0 0 258 6 5443 0 0 0 0 0 0 0 0 0 0 0 0 0
A 829 1 0 0 270 6 5455 0 0 0 0 0 0 0 0 0 0 0 0 0
A 830 1 0 0 704 6 5462 0 0 0 0 0 0 0 0 0 0 0 0 0
A 831 1 0 0 823 6 5487 0 0 0 0 0 0 0 0 0 0 0 0 0
Z
J 149 1 1
V 67 56 7 0
S 0 56 0 0 0
A 0 6 0 0 1 2 0
J 150 1 1
V 70 62 7 0
S 0 62 0 0 0
A 0 6 0 0 1 2 0
J 30 1 1
V 106 104 7 0
S 0 104 0 0 0
A 0 86 0 0 1 67 0
Z
