# Supplementary material for: The Role of Ca2+ Sparks in Force Frequency Relationships in Guinea Pig Ventricular Myocytes
Source: Biomolecules. 2022 Oct 27;12(11):1577. doi: 10.3390/biom12111577 (PMC9687237; doi:10.3390/biom12111577)
Supplement: Supplementary file 1 [file biomolecules-12-01577-s001.zip › ECC_GPU_FFR/cudpp.mod]

V27 0x4 cudpp
13 src/cudpp.f95 S582 0
07/11/2020  21:55:45
use iso_c_binding public 0 direct
enduse
B 525 iso_c_binding c_loc
B 526 iso_c_binding c_funloc
B 527 iso_c_binding c_associated
B 528 iso_c_binding c_f_pointer
B 529 iso_c_binding c_f_procpointer
D 56 24 601 8 600 7
D 62 24 603 8 602 7
D 74 24 715 16 714 3
D 80 18 115
D 82 18 116
D 84 24 739 16 737 3
D 90 21 9 1 132 131 0 1 0 0 1
 124 128 130 124 128 126
D 93 21 6 1 0 121 0 0 0 0 0
 0 121 0 3 121 0
D 96 21 9 1 144 143 0 1 0 0 1
 138 141 142 138 141 139
D 99 21 6 1 0 121 0 0 0 0 0
 0 121 0 3 121 0
D 102 18 145
D 104 18 85
D 106 21 6 1 0 3 0 0 0 0 0
 0 3 0 3 3 0
D 109 21 6 1 0 3 0 0 0 0 0
 0 3 0 3 3 0
S 582 24 0 0 0 8 1 0 4658 10005 0 A 0 0 0 0 0 0 0 0 0 0 0 0 0 0 0 0 0 0 0 0 0 13 0 0 0 0 0 0 cudpp
S 584 3 0 0 0 6 1 1 0 0 0 A 0 0 0 0 0 0 0 0 0 4 0 0 0 0 0 0 0 0 0 0 0 0 0 0 0 0 0 0 6
S 585 3 0 0 0 6 1 1 0 0 0 A 0 0 0 0 0 0 0 0 0 2 0 0 0 0 0 0 0 0 0 0 0 0 0 0 0 0 0 0 6
S 586 3 0 0 0 6 1 1 0 0 0 A 0 0 0 0 0 0 0 0 0 8 0 0 0 0 0 0 0 0 0 0 0 0 0 0 0 0 0 0 6
R 600 25 6 iso_c_binding c_ptr
R 601 5 7 iso_c_binding val c_ptr
R 602 25 8 iso_c_binding c_funptr
R 603 5 9 iso_c_binding val c_funptr
R 636 6 42 iso_c_binding c_null_ptr$ac
R 638 6 44 iso_c_binding c_null_funptr$ac
R 639 26 45 iso_c_binding ==
R 641 26 47 iso_c_binding !=
S 670 16 0 0 0 6 1 582 5406 4 0 A 0 0 0 0 0 0 0 0 0 2 0 0 0 0 0 0 0 0 0 0 0 0 0 582 0 0 0 0 cudpp_success
S 671 16 0 0 0 6 1 582 5420 4 0 A 0 0 0 0 0 0 0 0 1 3 0 0 0 0 0 0 0 0 0 0 0 0 0 582 0 0 0 0 cudpp_error_invalid_handle
S 672 16 0 0 0 6 1 582 5447 4 0 A 0 0 0 0 0 0 0 0 2 15 0 0 0 0 0 0 0 0 0 0 0 0 0 582 0 0 0 0 cudpp_error_illegal_configuration
S 673 16 0 0 0 6 1 582 5481 4 0 A 0 0 0 0 0 0 0 0 9999 74 0 0 0 0 0 0 0 0 0 0 0 0 0 582 0 0 0 0 cudpp_error_unknown
S 674 3 0 0 0 6 0 1 0 0 0 A 0 0 0 0 0 0 0 0 0 9999 0 0 0 0 0 0 0 0 0 0 0 0 0 0 0 0 0 0 6
S 675 16 0 0 0 6 1 582 5501 4 0 A 0 0 0 0 0 0 0 0 1 3 0 0 0 0 0 0 0 0 0 0 0 0 0 582 0 0 0 0 cudpp_option_forward
S 677 16 0 0 0 6 1 582 5522 4 0 A 0 0 0 0 0 0 0 0 2 15 0 0 0 0 0 0 0 0 0 0 0 0 0 582 0 0 0 0 cudpp_option_backward
S 679 16 0 0 0 6 1 582 5544 4 0 A 0 0 0 0 0 0 0 0 4 13 0 0 0 0 0 0 0 0 0 0 0 0 0 582 0 0 0 0 cudpp_option_exclusive
S 681 16 0 0 0 6 1 582 5567 4 0 A 0 0 0 0 0 0 0 0 8 17 0 0 0 0 0 0 0 0 0 0 0 0 0 582 0 0 0 0 cudpp_option_inclusive
S 683 16 0 0 0 6 1 582 5590 4 0 A 0 0 0 0 0 0 0 0 16 85 0 0 0 0 0 0 0 0 0 0 0 0 0 582 0 0 0 0 cudpp_option_cta_local
S 685 3 0 0 0 6 0 1 0 0 0 A 0 0 0 0 0 0 0 0 0 16 0 0 0 0 0 0 0 0 0 0 0 0 0 0 0 0 0 0 6
S 686 16 0 0 0 6 1 582 5613 4 0 A 0 0 0 0 0 0 0 0 32 88 0 0 0 0 0 0 0 0 0 0 0 0 0 582 0 0 0 0 cudpp_option_keys_only
S 688 3 0 0 0 6 0 1 0 0 0 A 0 0 0 0 0 0 0 0 0 32 0 0 0 0 0 0 0 0 0 0 0 0 0 0 0 0 0 0 6
S 689 16 0 0 0 6 1 582 5636 4 0 A 0 0 0 0 0 0 0 0 64 91 0 0 0 0 0 0 0 0 0 0 0 0 0 582 0 0 0 0 cudpp_option_key_value_pairs
S 691 3 0 0 0 6 0 1 0 0 0 A 0 0 0 0 0 0 0 0 0 64 0 0 0 0 0 0 0 0 0 0 0 0 0 0 0 0 0 0 6
S 692 16 1 0 0 6 1 582 5665 4 0 A 0 0 0 0 0 0 0 0 0 2 0 0 0 0 0 0 0 0 0 0 0 0 0 582 0 0 0 0 cudpp_char
S 693 16 0 0 0 6 1 582 5676 4 0 A 0 0 0 0 0 0 0 0 1 3 0 0 0 0 0 0 0 0 0 0 0 0 0 582 0 0 0 0 cudpp_uchar
S 694 16 0 0 0 6 1 582 5688 4 0 A 0 0 0 0 0 0 0 0 2 15 0 0 0 0 0 0 0 0 0 0 0 0 0 582 0 0 0 0 cudpp_int
S 695 16 0 0 0 6 1 582 5698 4 0 A 0 0 0 0 0 0 0 0 3 96 0 0 0 0 0 0 0 0 0 0 0 0 0 582 0 0 0 0 cudpp_uint
S 696 3 0 0 0 6 0 1 0 0 0 A 0 0 0 0 0 0 0 0 0 3 0 0 0 0 0 0 0 0 0 0 0 0 0 0 0 0 0 0 6
S 697 16 0 0 0 6 1 582 5709 4 0 A 0 0 0 0 0 0 0 0 4 13 0 0 0 0 0 0 0 0 0 0 0 0 0 582 0 0 0 0 cudpp_float
S 698 16 0 0 0 6 1 582 5721 4 0 A 0 0 0 0 0 0 0 0 5 99 0 0 0 0 0 0 0 0 0 0 0 0 0 582 0 0 0 0 cudpp_double
S 699 3 0 0 0 6 0 1 0 0 0 A 0 0 0 0 0 0 0 0 0 5 0 0 0 0 0 0 0 0 0 0 0 0 0 0 0 0 0 0 6
S 700 16 1 0 0 6 1 582 5734 4 0 A 0 0 0 0 0 0 0 0 0 2 0 0 0 0 0 0 0 0 0 0 0 0 0 582 0 0 0 0 cudpp_add
S 701 16 0 0 0 6 1 582 5744 4 0 A 0 0 0 0 0 0 0 0 1 3 0 0 0 0 0 0 0 0 0 0 0 0 0 582 0 0 0 0 cudpp_multiply
S 702 16 0 0 0 6 1 582 5759 4 0 A 0 0 0 0 0 0 0 0 2 15 0 0 0 0 0 0 0 0 0 0 0 0 0 582 0 0 0 0 cudpp_min
S 703 16 0 0 0 6 1 582 5769 4 0 A 0 0 0 0 0 0 0 0 3 96 0 0 0 0 0 0 0 0 0 0 0 0 0 582 0 0 0 0 cudpp_max
S 704 16 0 0 0 6 1 582 5779 4 0 A 0 0 0 0 0 0 0 0 0 2 0 0 0 0 0 0 0 0 0 0 0 0 0 582 0 0 0 0 cudpp_scan
S 705 16 1 0 0 6 1 582 5790 4 0 A 0 0 0 0 0 0 0 0 1 3 0 0 0 0 0 0 0 0 0 0 0 0 0 582 0 0 0 0 cudpp_segmented_scan
S 706 16 0 0 0 6 1 582 5811 4 0 A 0 0 0 0 0 0 0 0 2 15 0 0 0 0 0 0 0 0 0 0 0 0 0 582 0 0 0 0 cudpp_compact
S 707 16 0 0 0 6 1 582 5825 4 0 A 0 0 0 0 0 0 0 0 3 96 0 0 0 0 0 0 0 0 0 0 0 0 0 582 0 0 0 0 cudpp_reduce
S 708 16 0 0 0 6 1 582 5838 4 0 A 0 0 0 0 0 0 0 0 4 13 0 0 0 0 0 0 0 0 0 0 0 0 0 582 0 0 0 0 cudpp_sort_radix
S 709 16 0 0 0 6 1 582 5855 4 0 A 0 0 0 0 0 0 0 0 5 99 0 0 0 0 0 0 0 0 0 0 0 0 0 582 0 0 0 0 cudpp_spmvmult
S 710 16 0 0 0 6 1 582 5870 4 0 A 0 0 0 0 0 0 0 0 6 111 0 0 0 0 0 0 0 0 0 0 0 0 0 582 0 0 0 0 cudpp_rand_md5
S 711 3 0 0 0 6 0 1 0 0 0 A 0 0 0 0 0 0 0 0 0 6 0 0 0 0 0 0 0 0 0 0 0 0 0 0 0 0 0 0 6
S 712 16 0 0 0 6 1 582 5885 4 0 A 0 0 0 0 0 0 0 0 7 113 0 0 0 0 0 0 0 0 0 0 0 0 0 582 0 0 0 0 cudpp_algorithm_invalid
S 713 3 0 0 0 6 0 1 0 0 0 A 0 0 0 0 0 0 0 0 0 7 0 0 0 0 0 0 0 0 0 0 0 0 0 0 0 0 0 0 6
S 714 25 0 0 0 74 1 582 5909 10000004 810010 A 0 0 0 0 0 0 0 0 0 0 0 0 0 0 0 0 0 0 0 782 0 0 0 582 0 0 0 0 cudppconfiguration
S 715 5 0 0 0 6 716 582 5928 800004 0 A 0 0 0 0 0 0 0 0 74 0 0 0 0 0 0 0 0 0 0 0 1 715 0 582 0 0 0 0 algorithm
S 716 5 0 0 0 6 717 582 5938 800004 0 A 0 0 0 0 0 4 0 0 74 0 0 0 0 0 0 0 0 0 0 0 715 716 0 582 0 0 0 0 op
S 717 5 0 0 0 6 718 582 5941 800004 0 A 0 0 0 0 0 8 0 0 74 0 0 0 0 0 0 0 0 0 0 0 716 717 0 582 0 0 0 0 datatype
S 718 5 0 0 0 6 1 582 5950 800004 0 A 0 0 0 0 0 12 0 0 74 0 0 0 0 0 0 0 0 0 0 0 717 718 0 582 0 0 0 0 options
S 719 3 0 0 0 6 0 1 0 0 0 A 0 0 0 0 0 0 0 0 0 11 0 0 0 0 0 0 0 0 0 0 0 0 0 0 0 0 0 0 6
S 720 3 0 0 0 80 0 1 0 0 0 A 0 0 0 0 0 0 0 0 5958 0 0 0 0 0 0 0 0 0 0 0 0 0 0 0 0 0 0 0 18 11 63 75 64 70 70 43 72 65 61 74 65
S 721 14 5 0 0 6 1 582 5970 4 1018000 A 0 0 0 0 0 0 0 14 1 0 0 723 0 0 0 0 0 0 0 0 0 77 0 582 0 0 720 0 cudppcreate
F 721 1 722
S 722 1 3 0 0 7 1 721 5982 2004 2000 A 0 0 0 0 0 0 0 0 0 0 0 0 0 0 0 0 0 0 0 0 0 0 0 0 0 0 0 0 thecudpp
S 723 1 3 0 0 6 1 721 5991 2004 1002000 A 0 0 0 0 0 0 0 0 0 0 0 0 0 0 0 0 0 0 0 0 0 0 0 0 0 0 0 0 res
S 725 0 0 0 0 0 1 582 5995 0 0 A 0 0 0 0 0 0 0 0 0 0 0 0 0 0 0 0 0 0 0 0 0 0 0 582 0 0 0 0 .write
S 726 0 0 0 0 0 1 582 6002 0 0 A 0 0 0 0 0 0 0 0 0 0 0 0 0 0 0 0 0 0 0 0 0 0 0 582 0 0 0 0 .read
S 727 3 0 0 0 6 0 1 0 0 0 A 0 0 0 0 0 0 0 0 0 9 0 0 0 0 0 0 0 0 0 0 0 0 0 0 0 0 0 0 6
S 728 3 0 0 0 82 0 1 0 0 0 A 0 0 0 0 0 0 0 0 6008 0 0 0 0 0 0 0 0 0 0 0 0 0 0 0 0 0 0 0 18 9 63 75 64 70 70 50 6c 61 6e
S 729 14 5 0 0 6 1 582 6018 4 1018000 A 0 0 0 0 0 0 0 16 6 0 0 736 0 0 0 0 0 0 0 0 0 90 0 582 0 0 728 0 cudppplan
F 729 6 730 731 732 733 734 735
S 730 1 3 1 0 7 1 729 6028 2004 2000 A 0 0 0 0 0 0 0 0 0 0 0 0 0 0 0 0 0 0 0 0 0 0 0 0 0 0 0 0 cudpphandle
S 731 1 3 0 0 7 1 729 6040 2004 2000 A 0 0 0 0 0 0 0 0 0 0 0 0 0 0 0 0 0 0 0 0 0 0 0 0 0 0 0 0 planhandle
S 732 1 3 3 0 84 1 729 6051 2004 2000 A 0 0 0 0 0 0 0 0 0 0 0 0 0 0 0 0 0 0 0 0 0 0 0 0 0 0 0 0 config
S 733 1 3 0 0 7 1 729 6058 2004 6000 A 0 0 0 0 0 0 0 0 0 0 0 0 0 0 0 0 0 0 0 0 0 0 0 0 0 0 0 0 n
S 734 1 3 0 0 7 1 729 6060 2004 6000 A 0 0 0 0 0 0 0 0 0 0 0 0 0 0 0 0 0 0 0 0 0 0 0 0 0 0 0 0 rows
S 735 1 3 0 0 7 1 729 6065 2004 6000 A 0 0 0 0 0 0 0 0 0 0 0 0 0 0 0 0 0 0 0 0 0 0 0 0 0 0 0 0 rowpitch
S 736 1 3 0 0 6 1 729 5991 2004 1002000 A 0 0 0 0 0 0 0 0 0 0 0 0 0 0 0 0 0 0 0 0 0 0 0 0 0 0 0 0 res
S 737 25 0 0 0 84 1 729 5909 10000004 12010 A 0 0 0 0 0 0 0 0 0 0 0 0 0 0 0 0 0 0 0 781 0 0 0 0 0 0 0 0 cudppconfiguration
S 739 5 0 0 0 6 741 729 5928 800004 2000 A 0 0 0 0 0 0 0 0 84 0 0 0 0 0 0 0 0 0 0 0 1 739 0 0 0 0 0 0 algorithm
S 741 5 0 0 0 6 743 729 5938 800004 2000 A 0 0 0 0 0 4 0 0 84 0 0 0 0 0 0 0 0 0 0 0 739 741 0 0 0 0 0 0 op
S 743 5 0 0 0 6 744 729 5941 800004 2000 A 0 0 0 0 0 8 0 0 84 0 0 0 0 0 0 0 0 0 0 0 741 743 0 0 0 0 0 0 datatype
S 744 5 0 0 0 6 1 729 5950 800004 2000 A 0 0 0 0 0 12 0 0 84 0 0 0 0 0 0 0 0 0 0 0 743 744 0 0 0 0 0 0 options
S 745 3 0 0 0 80 0 1 0 0 0 A 0 0 0 0 0 0 0 0 6074 0 0 0 0 0 0 0 0 0 0 0 0 0 0 0 0 0 0 0 18 11 63 75 64 70 70 52 65 64 75 63 65
S 746 14 5 0 0 6 1 582 6086 4 1018000 A 0 0 0 0 0 0 0 23 4 0 0 751 0 0 0 0 0 0 0 0 0 113 0 582 0 0 745 0 cudppreduce
F 746 4 747 748 749 750
S 747 1 3 0 0 7 1 746 6040 2004 6000 A 0 0 0 0 0 0 0 0 0 0 0 0 0 0 0 0 0 0 0 0 0 0 0 0 0 0 0 0 planhandle
S 748 7 3 0 0 90 1 746 6098 10a08004 2050 A 0 0 0 0 0 0 758 0 0 0 760 0 0 0 0 0 0 0 0 757 0 0 759 0 0 0 0 0 d_out
S 749 7 3 0 0 96 1 746 6104 10a08004 2050 A 0 0 0 0 0 0 769 0 0 0 771 0 0 0 0 0 0 0 0 768 0 0 770 0 0 0 0 0 d_in
S 750 1 3 0 0 7 1 746 6109 2004 6000 A 0 0 0 0 0 0 0 0 0 0 0 0 0 0 0 0 0 0 0 0 0 0 0 0 0 0 0 0 numelements
S 751 1 3 0 0 6 1 746 5991 2004 1002000 A 0 0 0 0 0 0 0 0 0 0 0 0 0 0 0 0 0 0 0 0 0 0 0 0 0 0 0 0 res
S 756 3 0 0 0 6 0 1 0 0 0 A 0 0 0 0 0 0 0 0 0 18 0 0 0 0 0 0 0 0 0 0 0 0 0 0 0 0 0 0 6
S 757 8 1 0 0 93 1 746 6145 40822004 3020 A 0 0 0 0 0 0 0 0 0 0 0 0 0 0 0 0 0 0 0 0 0 0 0 0 0 0 0 0 d_out$sd
S 758 6 1 0 0 7 1 746 6154 40802001 3020 A 0 0 0 0 0 0 0 0 0 0 0 0 0 0 0 0 0 0 0 0 0 0 0 0 0 0 0 0 d_out$p
S 759 6 1 0 0 7 1 746 6162 40802000 3020 A 0 0 0 0 0 0 0 0 0 0 0 0 0 0 0 0 0 0 0 0 0 0 0 0 0 0 0 0 d_out$o
S 760 22 1 0 0 8 1 746 6170 40000000 3000 A 0 0 0 0 0 0 0 748 0 0 0 0 757 0 0 0 0 0 0 0 0 0 0 0 0 0 0 0 d_out$arrdsc
S 761 3 0 0 0 6 0 1 0 0 0 A 0 0 0 0 0 0 0 0 0 13 0 0 0 0 0 0 0 0 0 0 0 0 0 0 0 0 0 0 6
S 762 3 0 0 0 6 0 1 0 0 0 A 0 0 0 0 0 0 0 0 0 14 0 0 0 0 0 0 0 0 0 0 0 0 0 0 0 0 0 0 6
S 763 3 0 0 0 6 0 1 0 0 0 A 0 0 0 0 0 0 0 0 0 17 0 0 0 0 0 0 0 0 0 0 0 0 0 0 0 0 0 0 6
S 768 8 1 0 0 99 1 746 6207 40822004 3020 A 0 0 0 0 0 0 0 0 0 0 0 0 0 0 0 0 0 0 0 0 0 0 0 0 0 0 0 0 d_in$sd
S 769 6 1 0 0 7 1 746 6215 40802001 3020 A 0 0 0 0 0 0 0 0 0 0 0 0 0 0 0 0 0 0 0 0 0 0 0 0 0 0 0 0 d_in$p
S 770 6 1 0 0 7 1 746 6222 40802000 3020 A 0 0 0 0 0 0 0 0 0 0 0 0 0 0 0 0 0 0 0 0 0 0 0 0 0 0 0 0 d_in$o
S 771 22 1 0 0 8 1 746 6229 40000000 3000 A 0 0 0 0 0 0 0 749 0 0 0 0 768 0 0 0 0 0 0 0 0 0 0 0 0 0 0 0 d_in$arrdsc
S 772 3 0 0 0 6 0 1 0 0 0 A 0 0 0 0 0 0 0 0 0 12 0 0 0 0 0 0 0 0 0 0 0 0 0 0 0 0 0 0 6
S 773 3 0 0 0 102 0 1 0 0 0 A 0 0 0 0 0 0 0 0 6241 0 0 0 0 0 0 0 0 0 0 0 0 0 0 0 0 0 0 0 18 12 63 75 64 70 70 44 65 73 74 72 6f 79
S 774 14 5 0 0 6 1 582 6254 4 1018000 A 0 0 0 0 0 0 0 28 1 0 0 776 0 0 0 0 0 0 0 0 0 124 0 582 0 0 773 0 cudppdestroy
F 774 1 775
S 775 1 3 0 0 7 1 774 5982 2004 6000 A 0 0 0 0 0 0 0 0 0 0 0 0 0 0 0 0 0 0 0 0 0 0 0 0 0 0 0 0 thecudpp
S 776 1 3 0 0 6 1 774 5991 2004 1002000 A 0 0 0 0 0 0 0 0 0 0 0 0 0 0 0 0 0 0 0 0 0 0 0 0 0 0 0 0 res
S 777 3 0 0 0 104 0 1 0 0 0 A 0 0 0 0 0 0 0 0 6267 0 0 0 0 0 0 0 0 0 0 0 0 0 0 0 0 0 0 0 18 16 63 75 64 70 70 44 65 73 74 72 6f 79 50 6c 61 6e
S 778 14 5 0 0 6 1 582 6284 4 1018000 A 0 0 0 0 0 0 0 30 1 0 0 780 0 0 0 0 0 0 0 0 0 130 0 582 0 0 777 0 cudppdestroyplan
F 778 1 779
S 779 1 3 0 0 7 1 778 6301 2004 6000 A 0 0 0 0 0 0 0 0 0 0 0 0 0 0 0 0 0 0 0 0 0 0 0 0 0 0 0 0 plan
S 780 1 3 0 0 6 1 778 5991 2004 1002000 A 0 0 0 0 0 0 0 0 0 0 0 0 0 0 0 0 0 0 0 0 0 0 0 0 0 0 0 0 res
S 781 8 5 0 0 106 1 582 6306 40022004 1220 A 0 0 0 0 0 0 0 84 0 0 0 0 0 0 0 0 0 0 0 0 0 0 0 582 0 0 0 0 cudpp$cudppplan$cudppconfiguration$td
S 782 8 5 0 0 109 1 582 6344 40022004 1220 A 0 0 0 0 0 0 0 74 0 0 0 0 0 0 0 0 0 0 0 0 0 0 0 582 0 0 0 0 cudpp$cudppconfiguration$td
A 13 2 0 0 0 6 584 0 0 0 13 0 0 0 0 0 0 0 0 0
A 15 2 0 0 0 6 585 0 0 0 15 0 0 0 0 0 0 0 0 0
A 17 2 0 0 0 6 586 0 0 0 17 0 0 0 0 0 0 0 0 0
A 67 1 0 0 0 56 636 0 0 0 0 0 0 0 0 0 0 0 0 0
A 70 1 0 0 0 62 638 0 0 0 0 0 0 0 0 0 0 0 0 0
A 74 2 0 0 0 6 674 0 0 0 74 0 0 0 0 0 0 0 0 0
A 85 2 0 0 0 6 685 0 0 0 85 0 0 0 0 0 0 0 0 0
A 88 2 0 0 0 6 688 0 0 0 88 0 0 0 0 0 0 0 0 0
A 91 2 0 0 0 6 691 0 0 0 91 0 0 0 0 0 0 0 0 0
A 96 2 0 0 0 6 696 0 0 0 96 0 0 0 0 0 0 0 0 0
A 99 2 0 0 44 6 699 0 0 0 99 0 0 0 0 0 0 0 0 0
A 111 2 0 0 0 6 711 0 0 0 111 0 0 0 0 0 0 0 0 0
A 113 2 0 0 0 6 713 0 0 0 113 0 0 0 0 0 0 0 0 0
A 115 2 0 0 0 6 719 0 0 0 115 0 0 0 0 0 0 0 0 0
A 116 2 0 0 0 6 727 0 0 0 116 0 0 0 0 0 0 0 0 0
A 121 2 0 0 0 6 756 0 0 0 121 0 0 0 0 0 0 0 0 0
A 122 2 0 0 0 6 761 0 0 0 122 0 0 0 0 0 0 0 0 0
A 123 1 0 1 0 93 757 0 0 0 0 0 0 0 0 0 0 0 0 0
A 124 10 0 0 0 6 123 1 0 0 0 0 0 0 0 0 0 0 0 0
X 1 122
A 125 2 0 0 0 6 762 0 0 0 125 0 0 0 0 0 0 0 0 0
A 126 10 0 0 124 6 123 4 0 0 0 0 0 0 0 0 0 0 0 0
X 1 125
A 127 4 0 0 0 6 126 0 3 0 0 0 0 2 0 0 0 0 0 0
A 128 4 0 0 0 6 124 0 127 0 0 0 0 1 0 0 0 0 0 0
A 129 2 0 0 0 6 763 0 0 0 129 0 0 0 0 0 0 0 0 0
A 130 10 0 0 126 6 123 7 0 0 0 0 0 0 0 0 0 0 0 0
X 1 129
A 131 10 0 0 130 6 123 10 0 0 0 0 0 0 0 0 0 0 0 0
X 1 113
A 132 10 0 0 131 6 123 13 0 0 0 0 0 0 0 0 0 0 0 0
X 1 17
A 137 1 0 1 0 99 768 0 0 0 0 0 0 0 0 0 0 0 0 0
A 138 10 0 0 0 6 137 1 0 0 0 0 0 0 0 0 0 0 0 0
X 1 122
A 139 10 0 0 138 6 137 4 0 0 0 0 0 0 0 0 0 0 0 0
X 1 125
A 140 4 0 0 0 6 139 0 3 0 0 0 0 2 0 0 0 0 0 0
A 141 4 0 0 0 6 138 0 140 0 0 0 0 1 0 0 0 0 0 0
A 142 10 0 0 139 6 137 7 0 0 0 0 0 0 0 0 0 0 0 0
X 1 129
A 143 10 0 0 142 6 137 10 0 0 0 0 0 0 0 0 0 0 0 0
X 1 113
A 144 10 0 0 143 6 137 13 0 0 0 0 0 0 0 0 0 0 0 0
X 1 17
A 145 2 0 0 0 6 772 0 0 0 145 0 0 0 0 0 0 0 0 0
Z
J 149 1 1
V 67 56 7 0
S 0 56 0 0 0
A 0 6 0 0 1 2 0
J 150 1 1
V 70 62 7 0
S 0 62 0 0 0
A 0 6 0 0 1 2 0
Z
