# Supplementary material for: The Role of Ca2+ Sparks in Force Frequency Relationships in Guinea Pig Ventricular Myocytes
Source: Biomolecules. 2022 Oct 27;12(11):1577. doi: 10.3390/biom12111577 (PMC9687237; doi:10.3390/biom12111577)
Supplement: Supplementary file 1 [file biomolecules-12-01577-s001.zip › ECC_GPU_FFR/data_ecc.mod]

V27 0x4 data_ecc
16 src/data_ecc.f95 S582 0
07/11/2020  21:56:04
use iso_c_binding public 0 indirect
use opengl_kinds public 0 indirect
use pgi_acc_common public 0 indirect
use cudafor public 0 indirect
use error_codes public 0 indirect
use cuda_interop public 0 indirect
use m_inspar public 0 indirect
use makeks_utility public 0 indirect
use data_global public 0 direct
use precisioninfo public 0 direct
use matrix_utility public 0 indirect
use math_utility public 0 direct
enduse
D 56 24 608 8 607 7
D 62 24 610 8 609 7
D 86 24 608 8 607 7
D 104 24 699 8 698 7
D 2130 21 9 2 3406 3405 0 1 0 0 1
 3395 3398 3403 3395 3398 3396
 3399 3402 3404 3399 3402 3400
D 2133 21 6 1 0 155 0 0 0 0 0
 0 155 0 3 155 0
D 2136 21 9 2 3421 3420 0 1 0 0 1
 3410 3413 3418 3410 3413 3411
 3414 3417 3419 3414 3417 3415
D 2139 21 6 1 0 155 0 0 0 0 0
 0 155 0 3 155 0
D 2142 21 9 2 3436 3435 0 1 0 0 1
 3425 3428 3433 3425 3428 3426
 3429 3432 3434 3429 3432 3430
D 2145 21 6 1 0 155 0 0 0 0 0
 0 155 0 3 155 0
D 2148 21 9 2 3451 3450 0 1 0 0 1
 3440 3443 3448 3440 3443 3441
 3444 3447 3449 3444 3447 3445
D 2151 21 6 1 0 155 0 0 0 0 0
 0 155 0 3 155 0
D 2154 21 9 2 3466 3465 0 1 0 0 1
 3455 3458 3463 3455 3458 3456
 3459 3462 3464 3459 3462 3460
D 2157 21 6 1 0 155 0 0 0 0 0
 0 155 0 3 155 0
D 2160 21 9 2 3481 3480 0 1 0 0 1
 3470 3473 3478 3470 3473 3471
 3474 3477 3479 3474 3477 3475
D 2163 21 6 1 0 155 0 0 0 0 0
 0 155 0 3 155 0
D 2166 21 9 2 3496 3495 0 1 0 0 1
 3485 3488 3493 3485 3488 3486
 3489 3492 3494 3489 3492 3490
D 2169 21 6 1 0 155 0 0 0 0 0
 0 155 0 3 155 0
D 2172 21 9 2 3511 3510 0 1 0 0 1
 3500 3503 3508 3500 3503 3501
 3504 3507 3509 3504 3507 3505
D 2175 21 6 1 0 155 0 0 0 0 0
 0 155 0 3 155 0
D 2178 21 6 2 3526 3525 0 1 0 0 1
 3515 3518 3523 3515 3518 3516
 3519 3522 3524 3519 3522 3520
D 2181 21 6 1 0 155 0 0 0 0 0
 0 155 0 3 155 0
D 2184 21 6 2 3541 3540 0 1 0 0 1
 3530 3533 3538 3530 3533 3531
 3534 3537 3539 3534 3537 3535
D 2187 21 6 1 0 155 0 0 0 0 0
 0 155 0 3 155 0
D 2190 21 6 2 3556 3555 0 1 0 0 1
 3545 3548 3553 3545 3548 3546
 3549 3552 3554 3549 3552 3550
D 2193 21 6 1 0 155 0 0 0 0 0
 0 155 0 3 155 0
D 2196 21 6 2 3571 3570 0 1 0 0 1
 3560 3563 3568 3560 3563 3561
 3564 3567 3569 3564 3567 3565
D 2199 21 6 1 0 155 0 0 0 0 0
 0 155 0 3 155 0
D 2202 21 6 2 3586 3585 0 1 0 0 1
 3575 3578 3583 3575 3578 3576
 3579 3582 3584 3579 3582 3580
D 2205 21 6 1 0 155 0 0 0 0 0
 0 155 0 3 155 0
D 2208 21 6 2 3601 3600 0 1 0 0 1
 3590 3593 3598 3590 3593 3591
 3594 3597 3599 3594 3597 3595
D 2211 21 6 1 0 155 0 0 0 0 0
 0 155 0 3 155 0
D 2214 21 6 2 3616 3615 0 1 0 0 1
 3605 3608 3613 3605 3608 3606
 3609 3612 3614 3609 3612 3610
D 2217 21 6 1 0 155 0 0 0 0 0
 0 155 0 3 155 0
D 2220 21 6 2 3631 3630 0 1 0 0 1
 3620 3623 3628 3620 3623 3621
 3624 3627 3629 3624 3627 3625
D 2223 21 6 1 0 155 0 0 0 0 0
 0 155 0 3 155 0
D 2226 21 9 1 3640 3639 0 1 0 0 1
 3634 3637 3638 3634 3637 3635
D 2229 21 6 1 0 144 0 0 0 0 0
 0 144 0 3 144 0
D 2232 21 9 1 3649 3648 0 1 0 0 1
 3643 3646 3647 3643 3646 3644
D 2235 21 6 1 0 144 0 0 0 0 0
 0 144 0 3 144 0
D 2238 21 9 1 3658 3657 0 1 0 0 1
 3652 3655 3656 3652 3655 3653
D 2241 21 6 1 0 144 0 0 0 0 0
 0 144 0 3 144 0
D 2244 21 9 1 3667 3666 0 1 0 0 1
 3661 3664 3665 3661 3664 3662
D 2247 21 6 1 0 144 0 0 0 0 0
 0 144 0 3 144 0
D 2250 21 9 2 3682 3681 0 1 0 0 1
 3671 3674 3679 3671 3674 3672
 3675 3678 3680 3675 3678 3676
D 2253 21 6 1 0 155 0 0 0 0 0
 0 155 0 3 155 0
D 2256 21 9 2 3697 3696 0 1 0 0 1
 3686 3689 3694 3686 3689 3687
 3690 3693 3695 3690 3693 3691
D 2259 21 6 1 0 155 0 0 0 0 0
 0 155 0 3 155 0
D 2262 21 9 2 3712 3711 0 1 0 0 1
 3701 3704 3709 3701 3704 3702
 3705 3708 3710 3705 3708 3706
D 2265 21 6 1 0 155 0 0 0 0 0
 0 155 0 3 155 0
D 2268 21 9 2 3727 3726 0 1 0 0 1
 3716 3719 3724 3716 3719 3717
 3720 3723 3725 3720 3723 3721
D 2271 21 6 1 0 155 0 0 0 0 0
 0 155 0 3 155 0
D 2274 21 9 2 3742 3741 0 1 0 0 1
 3731 3734 3739 3731 3734 3732
 3735 3738 3740 3735 3738 3736
D 2277 21 6 1 0 155 0 0 0 0 0
 0 155 0 3 155 0
D 2280 21 9 2 3757 3756 0 1 0 0 1
 3746 3749 3754 3746 3749 3747
 3750 3753 3755 3750 3753 3751
D 2283 21 6 1 0 155 0 0 0 0 0
 0 155 0 3 155 0
D 2286 21 6 1 3766 3765 0 1 0 0 1
 3760 3763 3764 3760 3763 3761
D 2289 21 6 1 0 144 0 0 0 0 0
 0 144 0 3 144 0
D 2292 21 6 1 3775 3774 0 1 0 0 1
 3769 3772 3773 3769 3772 3770
D 2295 21 6 1 0 144 0 0 0 0 0
 0 144 0 3 144 0
D 2298 21 9 1 3784 3783 0 1 0 0 1
 3778 3781 3782 3778 3781 3779
D 2301 21 6 1 0 144 0 0 0 0 0
 0 144 0 3 144 0
D 2304 21 9 1 3793 3792 0 1 0 0 1
 3787 3790 3791 3787 3790 3788
D 2307 21 6 1 0 144 0 0 0 0 0
 0 144 0 3 144 0
D 2310 21 6 1 3802 3801 0 1 0 0 1
 3796 3799 3800 3796 3799 3797
D 2313 21 6 1 0 144 0 0 0 0 0
 0 144 0 3 144 0
D 2316 21 6 1 3811 3810 0 1 0 0 1
 3805 3808 3809 3805 3808 3806
D 2319 21 6 1 0 144 0 0 0 0 0
 0 144 0 3 144 0
D 2322 21 6 1 3820 3819 0 1 0 0 1
 3814 3817 3818 3814 3817 3815
D 2325 21 6 1 0 144 0 0 0 0 0
 0 144 0 3 144 0
D 2328 21 6 2 3835 3834 0 1 0 0 1
 3824 3827 3832 3824 3827 3825
 3828 3831 3833 3828 3831 3829
D 2331 21 6 1 0 155 0 0 0 0 0
 0 155 0 3 155 0
D 2334 21 6 2 3850 3849 0 1 0 0 1
 3839 3842 3847 3839 3842 3840
 3843 3846 3848 3843 3846 3844
D 2337 21 6 1 0 155 0 0 0 0 0
 0 155 0 3 155 0
D 2340 21 6 2 3865 3864 0 1 0 0 1
 3854 3857 3862 3854 3857 3855
 3858 3861 3863 3858 3861 3859
D 2343 21 6 1 0 155 0 0 0 0 0
 0 155 0 3 155 0
D 2346 21 6 1 3867 3873 0 1 0 0 1
 3868 3871 3872 3868 3871 3869
D 2349 21 6 1 0 144 0 0 0 0 0
 0 144 0 3 144 0
D 2352 21 6 1 3875 3881 0 1 0 0 1
 3876 3879 3880 3876 3879 3877
D 2355 21 6 1 0 144 0 0 0 0 0
 0 144 0 3 144 0
D 2358 21 6 1 3883 3889 0 1 0 0 1
 3884 3887 3888 3884 3887 3885
D 2361 21 6 1 0 144 0 0 0 0 0
 0 144 0 3 144 0
D 2364 21 6 1 3891 3897 0 1 0 0 1
 3892 3895 3896 3892 3895 3893
D 2367 21 6 1 0 144 0 0 0 0 0
 0 144 0 3 144 0
D 2370 21 6 1 3899 3905 0 1 0 0 1
 3900 3903 3904 3900 3903 3901
D 2373 21 6 1 0 144 0 0 0 0 0
 0 144 0 3 144 0
D 2376 21 6 1 3907 3913 0 1 0 0 1
 3908 3911 3912 3908 3911 3909
D 2379 21 6 1 0 144 0 0 0 0 0
 0 144 0 3 144 0
D 2382 21 6 1 3914 3917 1 1 0 0 1
 3 3915 3 3 3915 3916
D 2385 21 6 1 3918 3921 1 1 0 0 1
 3 3919 3 3 3919 3920
D 2388 21 6 1 3922 3925 1 1 0 0 1
 3 3923 3 3 3923 3924
D 2391 21 6 1 3926 3929 1 1 0 0 1
 3 3927 3 3 3927 3928
D 2394 21 6 1 3930 3933 1 1 0 0 1
 3 3931 3 3 3931 3932
D 2397 21 6 1 3 3937 0 0 1 0 0
 0 3936 3 3 3937 3937
S 582 24 0 0 0 8 1 0 4658 10005 0 A 0 0 0 0 0 0 0 0 0 0 0 0 0 0 0 0 0 0 0 0 0 16 0 0 0 0 0 0 data_ecc
S 586 3 0 0 0 6 1 1 0 0 0 A 0 0 0 0 0 0 0 0 0 8 0 0 0 0 0 0 0 0 0 0 0 0 0 0 0 0 0 0 6
R 607 25 6 iso_c_binding c_ptr
R 608 5 7 iso_c_binding val c_ptr
R 609 25 8 iso_c_binding c_funptr
R 610 5 9 iso_c_binding val c_funptr
R 643 6 42 iso_c_binding c_null_ptr$ac
R 645 6 44 iso_c_binding c_null_funptr$ac
R 646 26 45 iso_c_binding ==
R 648 26 47 iso_c_binding !=
R 698 25 5 pgi_acc_common c_devptr
R 699 5 6 pgi_acc_common cptr c_devptr
R 701 6 8 pgi_acc_common c_null_devptr$ac
R 707 26 14 pgi_acc_common =
S 762 3 0 0 0 6 1 1 0 0 0 A 0 0 0 0 0 0 0 0 0 7 0 0 0 0 0 0 0 0 0 0 0 0 0 0 0 0 0 0 6
S 767 3 0 0 0 6 1 1 0 0 0 A 0 0 0 0 0 0 0 0 0 13 0 0 0 0 0 0 0 0 0 0 0 0 0 0 0 0 0 0 6
S 768 3 0 0 0 6 1 1 0 0 0 A 0 0 0 0 0 0 0 0 0 14 0 0 0 0 0 0 0 0 0 0 0 0 0 0 0 0 0 0 6
S 771 3 0 0 0 6 1 1 0 0 0 A 0 0 0 0 0 0 0 0 0 17 0 0 0 0 0 0 0 0 0 0 0 0 0 0 0 0 0 0 6
S 772 3 0 0 0 6 1 1 0 0 0 A 0 0 0 0 0 0 0 0 0 18 0 0 0 0 0 0 0 0 0 0 0 0 0 0 0 0 0 0 6
S 773 3 0 0 0 6 1 1 0 0 0 A 0 0 0 0 0 0 0 0 0 19 0 0 0 0 0 0 0 0 0 0 0 0 0 0 0 0 0 0 6
S 774 3 0 0 0 6 1 1 0 0 0 A 0 0 0 0 0 0 0 0 0 20 0 0 0 0 0 0 0 0 0 0 0 0 0 0 0 0 0 0 6
S 776 3 0 0 0 6 1 1 0 0 0 A 0 0 0 0 0 0 0 0 0 23 0 0 0 0 0 0 0 0 0 0 0 0 0 0 0 0 0 0 6
S 777 3 0 0 0 6 1 1 0 0 0 A 0 0 0 0 0 0 0 0 0 24 0 0 0 0 0 0 0 0 0 0 0 0 0 0 0 0 0 0 6
S 6954 6 4 0 0 6 6955 582 37073 40800006 0 A 0 0 0 0 0 0 0 0 0 0 0 0 7234 0 0 0 0 0 0 0 0 0 0 582 0 0 0 0 z_b_0_1
S 6955 6 4 0 0 6 6962 582 37122 40800006 0 A 0 0 0 0 0 4 0 0 0 0 0 0 7234 0 0 0 0 0 0 0 0 0 0 582 0 0 0 0 z_b_1_1
S 6956 7 6 0 0 2130 1 582 37130 10a00024 51 A 0 0 0 0 0 0 6958 0 0 0 6960 0 0 0 0 0 0 0 0 6957 0 0 6959 582 0 0 0 0 lcc_compkv_act
S 6957 8 4 0 0 2133 6965 582 37145 40822064 1020 A 0 0 0 0 0 0 0 0 0 0 0 0 7234 0 0 0 0 0 0 0 0 0 0 582 0 0 0 0 lcc_compkv_act$sd
S 6958 6 4 0 0 7 6959 582 37163 40802061 1020 A 0 0 0 0 0 96 0 0 0 0 0 0 7234 0 0 0 0 0 0 0 0 0 0 582 0 0 0 0 lcc_compkv_act$p
S 6959 6 4 0 0 7 6957 582 37180 40802060 1020 A 0 0 0 0 0 104 0 0 0 0 0 0 7234 0 0 0 0 0 0 0 0 0 0 582 0 0 0 0 lcc_compkv_act$o
S 6960 22 1 0 0 6 1 582 37197 40000000 1000 A 0 0 0 0 0 0 0 6956 0 0 0 0 6957 0 0 0 0 0 0 0 0 0 0 582 0 0 0 0 lcc_compkv_act$arrdsc
S 6961 7 6 0 0 2136 1 582 37219 10a00024 51 A 0 0 0 0 0 0 6965 0 0 0 6967 0 0 0 0 0 0 0 0 6964 0 0 6966 582 0 0 0 0 lcc_compkv_inact
S 6962 6 4 0 0 6 6963 582 37236 40800006 0 A 0 0 0 0 0 8 0 0 0 0 0 0 7234 0 0 0 0 0 0 0 0 0 0 582 0 0 0 0 z_b_2_1
S 6963 6 4 0 0 6 6969 582 37244 40800006 0 A 0 0 0 0 0 12 0 0 0 0 0 0 7234 0 0 0 0 0 0 0 0 0 0 582 0 0 0 0 z_b_3_1
S 6964 8 4 0 0 2139 6972 582 37252 40822064 1020 A 0 0 0 0 0 112 0 0 0 0 0 0 7234 0 0 0 0 0 0 0 0 0 0 582 0 0 0 0 lcc_compkv_inact$sd
S 6965 6 4 0 0 7 6966 582 37272 40802061 1020 A 0 0 0 0 0 208 0 0 0 0 0 0 7234 0 0 0 0 0 0 0 0 0 0 582 0 0 0 0 lcc_compkv_inact$p
S 6966 6 4 0 0 7 6964 582 37291 40802060 1020 A 0 0 0 0 0 216 0 0 0 0 0 0 7234 0 0 0 0 0 0 0 0 0 0 582 0 0 0 0 lcc_compkv_inact$o
S 6967 22 1 0 0 6 1 582 37310 40000000 1000 A 0 0 0 0 0 0 0 6961 0 0 0 0 6964 0 0 0 0 0 0 0 0 0 0 582 0 0 0 0 lcc_compkv_inact$arrdsc
S 6968 7 6 0 0 2142 1 582 37334 10a00024 51 A 0 0 0 0 0 0 6972 0 0 0 6974 0 0 0 0 0 0 0 0 6971 0 0 6973 582 0 0 0 0 lcc_compkcal_inact
S 6969 6 4 0 0 6 6970 582 37353 40800006 0 A 0 0 0 0 0 16 0 0 0 0 0 0 7234 0 0 0 0 0 0 0 0 0 0 582 0 0 0 0 z_b_4_1
S 6970 6 4 0 0 6 6976 582 37361 40800006 0 A 0 0 0 0 0 20 0 0 0 0 0 0 7234 0 0 0 0 0 0 0 0 0 0 582 0 0 0 0 z_b_5_1
S 6971 8 4 0 0 2145 6979 582 37369 40822064 1020 A 0 0 0 0 0 224 0 0 0 0 0 0 7234 0 0 0 0 0 0 0 0 0 0 582 0 0 0 0 lcc_compkcal_inact$sd
S 6972 6 4 0 0 7 6973 582 37391 40802061 1020 A 0 0 0 0 0 320 0 0 0 0 0 0 7234 0 0 0 0 0 0 0 0 0 0 582 0 0 0 0 lcc_compkcal_inact$p
S 6973 6 4 0 0 7 6971 582 37412 40802060 1020 A 0 0 0 0 0 328 0 0 0 0 0 0 7234 0 0 0 0 0 0 0 0 0 0 582 0 0 0 0 lcc_compkcal_inact$o
S 6974 22 1 0 0 6 1 582 37433 40000000 1000 A 0 0 0 0 0 0 0 6968 0 0 0 0 6971 0 0 0 0 0 0 0 0 0 0 582 0 0 0 0 lcc_compkcal_inact$arrdsc
S 6975 7 6 0 0 2148 1 582 37459 10a00024 51 A 0 0 0 0 0 0 6979 0 0 0 6981 0 0 0 0 0 0 0 0 6978 0 0 6980 582 0 0 0 0 lcc_compkfree
S 6976 6 4 0 0 6 6977 582 37473 40800006 0 A 0 0 0 0 0 24 0 0 0 0 0 0 7234 0 0 0 0 0 0 0 0 0 0 582 0 0 0 0 z_b_6_1
S 6977 6 4 0 0 6 6982 582 37481 40800006 0 A 0 0 0 0 0 28 0 0 0 0 0 0 7234 0 0 0 0 0 0 0 0 0 0 582 0 0 0 0 z_b_7_1
S 6978 8 4 0 0 2151 6986 582 37489 40822064 1020 A 0 0 0 0 0 336 0 0 0 0 0 0 7234 0 0 0 0 0 0 0 0 0 0 582 0 0 0 0 lcc_compkfree$sd
S 6979 6 4 0 0 7 6980 582 37506 40802061 1020 A 0 0 0 0 0 432 0 0 0 0 0 0 7234 0 0 0 0 0 0 0 0 0 0 582 0 0 0 0 lcc_compkfree$p
S 6980 6 4 0 0 7 6978 582 37522 40802060 1020 A 0 0 0 0 0 440 0 0 0 0 0 0 7234 0 0 0 0 0 0 0 0 0 0 582 0 0 0 0 lcc_compkfree$o
S 6981 22 1 0 0 6 1 582 37538 40000000 1000 A 0 0 0 0 0 0 0 6975 0 0 0 0 6978 0 0 0 0 0 0 0 0 0 0 582 0 0 0 0 lcc_compkfree$arrdsc
S 6982 6 4 0 0 6 6983 582 37559 40800006 0 A 0 0 0 0 0 32 0 0 0 0 0 0 7234 0 0 0 0 0 0 0 0 0 0 582 0 0 0 0 z_b_8_1
S 6983 6 4 0 0 6 6990 582 37567 40800006 0 A 0 0 0 0 0 36 0 0 0 0 0 0 7234 0 0 0 0 0 0 0 0 0 0 582 0 0 0 0 z_b_9_1
S 6984 7 6 0 0 2154 1 582 37575 10a00024 51 A 0 0 0 0 0 0 6986 0 0 0 6988 0 0 0 0 0 0 0 0 6985 0 0 6987 582 0 0 0 0 ryr_compkfree
S 6985 8 4 0 0 2157 6993 582 37589 40822064 1020 A 0 0 0 0 0 448 0 0 0 0 0 0 7234 0 0 0 0 0 0 0 0 0 0 582 0 0 0 0 ryr_compkfree$sd
S 6986 6 4 0 0 7 6987 582 37606 40802061 1020 A 0 0 0 0 0 544 0 0 0 0 0 0 7234 0 0 0 0 0 0 0 0 0 0 582 0 0 0 0 ryr_compkfree$p
S 6987 6 4 0 0 7 6985 582 37622 40802060 1020 A 0 0 0 0 0 552 0 0 0 0 0 0 7234 0 0 0 0 0 0 0 0 0 0 582 0 0 0 0 ryr_compkfree$o
S 6988 22 1 0 0 8 1 582 37638 40000000 1000 A 0 0 0 0 0 0 0 6984 0 0 0 0 6985 0 0 0 0 0 0 0 0 0 0 582 0 0 0 0 ryr_compkfree$arrdsc
S 6989 7 6 0 0 2160 1 582 37659 10a00024 51 A 0 0 0 0 0 0 6993 0 0 0 6995 0 0 0 0 0 0 0 0 6992 0 0 6994 582 0 0 0 0 ryr_compkcal_act
S 6990 6 4 0 0 6 6991 582 37676 40800006 0 A 0 0 0 0 0 40 0 0 0 0 0 0 7234 0 0 0 0 0 0 0 0 0 0 582 0 0 0 0 z_b_10_1
S 6991 6 4 0 0 6 6997 582 37685 40800006 0 A 0 0 0 0 0 44 0 0 0 0 0 0 7234 0 0 0 0 0 0 0 0 0 0 582 0 0 0 0 z_b_11_1
S 6992 8 4 0 0 2163 7000 582 37694 40822064 1020 A 0 0 0 0 0 560 0 0 0 0 0 0 7234 0 0 0 0 0 0 0 0 0 0 582 0 0 0 0 ryr_compkcal_act$sd
S 6993 6 4 0 0 7 6994 582 37714 40802061 1020 A 0 0 0 0 0 656 0 0 0 0 0 0 7234 0 0 0 0 0 0 0 0 0 0 582 0 0 0 0 ryr_compkcal_act$p
S 6994 6 4 0 0 7 6992 582 37733 40802060 1020 A 0 0 0 0 0 664 0 0 0 0 0 0 7234 0 0 0 0 0 0 0 0 0 0 582 0 0 0 0 ryr_compkcal_act$o
S 6995 22 1 0 0 8 1 582 37752 40000000 1000 A 0 0 0 0 0 0 0 6989 0 0 0 0 6992 0 0 0 0 0 0 0 0 0 0 582 0 0 0 0 ryr_compkcal_act$arrdsc
S 6996 7 6 0 0 2166 1 582 37776 10a00024 51 A 0 0 0 0 0 0 7000 0 0 0 7002 0 0 0 0 0 0 0 0 6999 0 0 7001 582 0 0 0 0 ryr_compkcplus
S 6997 6 4 0 0 6 6998 582 37791 40800006 0 A 0 0 0 0 0 48 0 0 0 0 0 0 7234 0 0 0 0 0 0 0 0 0 0 582 0 0 0 0 z_b_12_1
S 6998 6 4 0 0 6 7004 582 37800 40800006 0 A 0 0 0 0 0 52 0 0 0 0 0 0 7234 0 0 0 0 0 0 0 0 0 0 582 0 0 0 0 z_b_13_1
S 6999 8 4 0 0 2169 7007 582 37809 40822064 1020 A 0 0 0 0 0 672 0 0 0 0 0 0 7234 0 0 0 0 0 0 0 0 0 0 582 0 0 0 0 ryr_compkcplus$sd
S 7000 6 4 0 0 7 7001 582 37827 40802061 1020 A 0 0 0 0 0 768 0 0 0 0 0 0 7234 0 0 0 0 0 0 0 0 0 0 582 0 0 0 0 ryr_compkcplus$p
S 7001 6 4 0 0 7 6999 582 37844 40802060 1020 A 0 0 0 0 0 776 0 0 0 0 0 0 7234 0 0 0 0 0 0 0 0 0 0 582 0 0 0 0 ryr_compkcplus$o
S 7002 22 1 0 0 8 1 582 37861 40000000 1000 A 0 0 0 0 0 0 0 6996 0 0 0 0 6999 0 0 0 0 0 0 0 0 0 0 582 0 0 0 0 ryr_compkcplus$arrdsc
S 7003 7 6 0 0 2172 1 582 37883 10a00024 51 A 0 0 0 0 0 0 7007 0 0 0 7009 0 0 0 0 0 0 0 0 7006 0 0 7008 582 0 0 0 0 ryr_compkcminus
S 7004 6 4 0 0 6 7005 582 37899 40800006 0 A 0 0 0 0 0 56 0 0 0 0 0 0 7234 0 0 0 0 0 0 0 0 0 0 582 0 0 0 0 z_b_14_1
S 7005 6 4 0 0 6 7010 582 37908 40800006 0 A 0 0 0 0 0 60 0 0 0 0 0 0 7234 0 0 0 0 0 0 0 0 0 0 582 0 0 0 0 z_b_15_1
S 7006 8 4 0 0 2175 7014 582 37917 40822064 1020 A 0 0 0 0 0 784 0 0 0 0 0 0 7234 0 0 0 0 0 0 0 0 0 0 582 0 0 0 0 ryr_compkcminus$sd
S 7007 6 4 0 0 7 7008 582 37936 40802061 1020 A 0 0 0 0 0 880 0 0 0 0 0 0 7234 0 0 0 0 0 0 0 0 0 0 582 0 0 0 0 ryr_compkcminus$p
S 7008 6 4 0 0 7 7006 582 37954 40802060 1020 A 0 0 0 0 0 888 0 0 0 0 0 0 7234 0 0 0 0 0 0 0 0 0 0 582 0 0 0 0 ryr_compkcminus$o
S 7009 22 1 0 0 8 1 582 37972 40000000 1000 A 0 0 0 0 0 0 0 7003 0 0 0 0 7006 0 0 0 0 0 0 0 0 0 0 582 0 0 0 0 ryr_compkcminus$arrdsc
S 7010 6 4 0 0 6 7011 582 37995 40800006 0 A 0 0 0 0 0 64 0 0 0 0 0 0 7234 0 0 0 0 0 0 0 0 0 0 582 0 0 0 0 z_b_16_1
S 7011 6 4 0 0 6 7018 582 38004 40800006 0 A 0 0 0 0 0 68 0 0 0 0 0 0 7234 0 0 0 0 0 0 0 0 0 0 582 0 0 0 0 z_b_17_1
S 7012 7 6 0 0 2178 1 582 38013 10a00024 51 A 0 0 0 0 0 0 7014 0 0 0 7016 0 0 0 0 0 0 0 0 7013 0 0 7015 582 0 0 0 0 lcc_indxkv_act
S 7013 8 4 0 0 2181 7021 582 38028 40822064 1020 A 0 0 0 0 0 896 0 0 0 0 0 0 7234 0 0 0 0 0 0 0 0 0 0 582 0 0 0 0 lcc_indxkv_act$sd
S 7014 6 4 0 0 7 7015 582 38046 40802061 1020 A 0 0 0 0 0 992 0 0 0 0 0 0 7234 0 0 0 0 0 0 0 0 0 0 582 0 0 0 0 lcc_indxkv_act$p
S 7015 6 4 0 0 7 7013 582 38063 40802060 1020 A 0 0 0 0 0 1000 0 0 0 0 0 0 7234 0 0 0 0 0 0 0 0 0 0 582 0 0 0 0 lcc_indxkv_act$o
S 7016 22 1 0 0 6 1 582 38080 40000000 1000 A 0 0 0 0 0 0 0 7012 0 0 0 0 7013 0 0 0 0 0 0 0 0 0 0 582 0 0 0 0 lcc_indxkv_act$arrdsc
S 7017 7 6 0 0 2184 1 582 38102 10a00024 51 A 0 0 0 0 0 0 7021 0 0 0 7023 0 0 0 0 0 0 0 0 7020 0 0 7022 582 0 0 0 0 lcc_indxkv_inact
S 7018 6 4 0 0 6 7019 582 38119 40800006 0 A 0 0 0 0 0 72 0 0 0 0 0 0 7234 0 0 0 0 0 0 0 0 0 0 582 0 0 0 0 z_b_18_1
S 7019 6 4 0 0 6 7025 582 38128 40800006 0 A 0 0 0 0 0 76 0 0 0 0 0 0 7234 0 0 0 0 0 0 0 0 0 0 582 0 0 0 0 z_b_19_1
S 7020 8 4 0 0 2187 7028 582 38137 40822064 1020 A 0 0 0 0 0 1008 0 0 0 0 0 0 7234 0 0 0 0 0 0 0 0 0 0 582 0 0 0 0 lcc_indxkv_inact$sd
S 7021 6 4 0 0 7 7022 582 38157 40802061 1020 A 0 0 0 0 0 1104 0 0 0 0 0 0 7234 0 0 0 0 0 0 0 0 0 0 582 0 0 0 0 lcc_indxkv_inact$p
S 7022 6 4 0 0 7 7020 582 38176 40802060 1020 A 0 0 0 0 0 1112 0 0 0 0 0 0 7234 0 0 0 0 0 0 0 0 0 0 582 0 0 0 0 lcc_indxkv_inact$o
S 7023 22 1 0 0 6 1 582 38195 40000000 1000 A 0 0 0 0 0 0 0 7017 0 0 0 0 7020 0 0 0 0 0 0 0 0 0 0 582 0 0 0 0 lcc_indxkv_inact$arrdsc
S 7024 7 6 0 0 2190 1 582 38219 10a00024 51 A 0 0 0 0 0 0 7028 0 0 0 7030 0 0 0 0 0 0 0 0 7027 0 0 7029 582 0 0 0 0 lcc_indxkcal_inact
S 7025 6 4 0 0 6 7026 582 38238 40800006 0 A 0 0 0 0 0 80 0 0 0 0 0 0 7234 0 0 0 0 0 0 0 0 0 0 582 0 0 0 0 z_b_20_1
S 7026 6 4 0 0 6 7032 582 38247 40800006 0 A 0 0 0 0 0 84 0 0 0 0 0 0 7234 0 0 0 0 0 0 0 0 0 0 582 0 0 0 0 z_b_21_1
S 7027 8 4 0 0 2193 7035 582 38256 40822064 1020 A 0 0 0 0 0 1120 0 0 0 0 0 0 7234 0 0 0 0 0 0 0 0 0 0 582 0 0 0 0 lcc_indxkcal_inact$sd
S 7028 6 4 0 0 7 7029 582 38278 40802061 1020 A 0 0 0 0 0 1216 0 0 0 0 0 0 7234 0 0 0 0 0 0 0 0 0 0 582 0 0 0 0 lcc_indxkcal_inact$p
S 7029 6 4 0 0 7 7027 582 38299 40802060 1020 A 0 0 0 0 0 1224 0 0 0 0 0 0 7234 0 0 0 0 0 0 0 0 0 0 582 0 0 0 0 lcc_indxkcal_inact$o
S 7030 22 1 0 0 6 1 582 38320 40000000 1000 A 0 0 0 0 0 0 0 7024 0 0 0 0 7027 0 0 0 0 0 0 0 0 0 0 582 0 0 0 0 lcc_indxkcal_inact$arrdsc
S 7031 7 6 0 0 2196 1 582 38346 10a00024 51 A 0 0 0 0 0 0 7035 0 0 0 7037 0 0 0 0 0 0 0 0 7034 0 0 7036 582 0 0 0 0 lcc_indxkfree
S 7032 6 4 0 0 6 7033 582 38360 40800006 0 A 0 0 0 0 0 88 0 0 0 0 0 0 7234 0 0 0 0 0 0 0 0 0 0 582 0 0 0 0 z_b_22
S 7033 6 4 0 0 6 7038 582 31196 40800006 0 A 0 0 0 0 0 92 0 0 0 0 0 0 7234 0 0 0 0 0 0 0 0 0 0 582 0 0 0 0 z_b_23
S 7034 8 4 0 0 2199 7042 582 38367 40822064 1020 A 0 0 0 0 0 1232 0 0 0 0 0 0 7234 0 0 0 0 0 0 0 0 0 0 582 0 0 0 0 lcc_indxkfree$sd
S 7035 6 4 0 0 7 7036 582 38384 40802061 1020 A 0 0 0 0 0 1328 0 0 0 0 0 0 7234 0 0 0 0 0 0 0 0 0 0 582 0 0 0 0 lcc_indxkfree$p
S 7036 6 4 0 0 7 7034 582 38400 40802060 1020 A 0 0 0 0 0 1336 0 0 0 0 0 0 7234 0 0 0 0 0 0 0 0 0 0 582 0 0 0 0 lcc_indxkfree$o
S 7037 22 1 0 0 6 1 582 38416 40000000 1000 A 0 0 0 0 0 0 0 7031 0 0 0 0 7034 0 0 0 0 0 0 0 0 0 0 582 0 0 0 0 lcc_indxkfree$arrdsc
S 7038 6 4 0 0 6 7039 582 31203 40800006 0 A 0 0 0 0 0 96 0 0 0 0 0 0 7234 0 0 0 0 0 0 0 0 0 0 582 0 0 0 0 z_b_24
S 7039 6 4 0 0 6 7046 582 38437 40800006 0 A 0 0 0 0 0 100 0 0 0 0 0 0 7234 0 0 0 0 0 0 0 0 0 0 582 0 0 0 0 z_b_25
S 7040 7 6 0 0 2202 1 582 38444 10a00024 51 A 0 0 0 0 0 0 7042 0 0 0 7044 0 0 0 0 0 0 0 0 7041 0 0 7043 582 0 0 0 0 ryr_indxkfree
S 7041 8 4 0 0 2205 7049 582 38458 40822064 1020 A 0 0 0 0 0 1344 0 0 0 0 0 0 7234 0 0 0 0 0 0 0 0 0 0 582 0 0 0 0 ryr_indxkfree$sd
S 7042 6 4 0 0 7 7043 582 38475 40802061 1020 A 0 0 0 0 0 1440 0 0 0 0 0 0 7234 0 0 0 0 0 0 0 0 0 0 582 0 0 0 0 ryr_indxkfree$p
S 7043 6 4 0 0 7 7041 582 38491 40802060 1020 A 0 0 0 0 0 1448 0 0 0 0 0 0 7234 0 0 0 0 0 0 0 0 0 0 582 0 0 0 0 ryr_indxkfree$o
S 7044 22 1 0 0 8 1 582 38507 40000000 1000 A 0 0 0 0 0 0 0 7040 0 0 0 0 7041 0 0 0 0 0 0 0 0 0 0 582 0 0 0 0 ryr_indxkfree$arrdsc
S 7045 7 6 0 0 2208 1 582 38528 10a00024 51 A 0 0 0 0 0 0 7049 0 0 0 7051 0 0 0 0 0 0 0 0 7048 0 0 7050 582 0 0 0 0 ryr_indxkcal_act
S 7046 6 4 0 0 6 7047 582 31210 40800006 0 A 0 0 0 0 0 104 0 0 0 0 0 0 7234 0 0 0 0 0 0 0 0 0 0 582 0 0 0 0 z_b_26
S 7047 6 4 0 0 6 7053 582 31217 40800006 0 A 0 0 0 0 0 108 0 0 0 0 0 0 7234 0 0 0 0 0 0 0 0 0 0 582 0 0 0 0 z_b_27
S 7048 8 4 0 0 2211 7056 582 38545 40822064 1020 A 0 0 0 0 0 1456 0 0 0 0 0 0 7234 0 0 0 0 0 0 0 0 0 0 582 0 0 0 0 ryr_indxkcal_act$sd
S 7049 6 4 0 0 7 7050 582 38565 40802061 1020 A 0 0 0 0 0 1552 0 0 0 0 0 0 7234 0 0 0 0 0 0 0 0 0 0 582 0 0 0 0 ryr_indxkcal_act$p
S 7050 6 4 0 0 7 7048 582 38584 40802060 1020 A 0 0 0 0 0 1560 0 0 0 0 0 0 7234 0 0 0 0 0 0 0 0 0 0 582 0 0 0 0 ryr_indxkcal_act$o
S 7051 22 1 0 0 8 1 582 38603 40000000 1000 A 0 0 0 0 0 0 0 7045 0 0 0 0 7048 0 0 0 0 0 0 0 0 0 0 582 0 0 0 0 ryr_indxkcal_act$arrdsc
S 7052 7 6 0 0 2214 1 582 38627 10a00024 51 A 0 0 0 0 0 0 7056 0 0 0 7058 0 0 0 0 0 0 0 0 7055 0 0 7057 582 0 0 0 0 ryr_indxkcplus
S 7053 6 4 0 0 6 7054 582 31242 40800006 0 A 0 0 0 0 0 112 0 0 0 0 0 0 7234 0 0 0 0 0 0 0 0 0 0 582 0 0 0 0 z_b_28
S 7054 6 4 0 0 6 7060 582 38642 40800006 0 A 0 0 0 0 0 116 0 0 0 0 0 0 7234 0 0 0 0 0 0 0 0 0 0 582 0 0 0 0 z_b_29
S 7055 8 4 0 0 2217 7063 582 38649 40822064 1020 A 0 0 0 0 0 1568 0 0 0 0 0 0 7234 0 0 0 0 0 0 0 0 0 0 582 0 0 0 0 ryr_indxkcplus$sd
S 7056 6 4 0 0 7 7057 582 38667 40802061 1020 A 0 0 0 0 0 1664 0 0 0 0 0 0 7234 0 0 0 0 0 0 0 0 0 0 582 0 0 0 0 ryr_indxkcplus$p
S 7057 6 4 0 0 7 7055 582 38684 40802060 1020 A 0 0 0 0 0 1672 0 0 0 0 0 0 7234 0 0 0 0 0 0 0 0 0 0 582 0 0 0 0 ryr_indxkcplus$o
S 7058 22 1 0 0 8 1 582 38701 40000000 1000 A 0 0 0 0 0 0 0 7052 0 0 0 0 7055 0 0 0 0 0 0 0 0 0 0 582 0 0 0 0 ryr_indxkcplus$arrdsc
S 7059 7 6 0 0 2220 1 582 38723 10a00024 51 A 0 0 0 0 0 0 7063 0 0 0 7065 0 0 0 0 0 0 0 0 7062 0 0 7064 582 0 0 0 0 ryr_indxkcminus
S 7060 6 4 0 0 6 7061 582 31249 40800006 0 A 0 0 0 0 0 120 0 0 0 0 0 0 7234 0 0 0 0 0 0 0 0 0 0 582 0 0 0 0 z_b_30
S 7061 6 4 0 0 6 7066 582 31256 40800006 0 A 0 0 0 0 0 124 0 0 0 0 0 0 7234 0 0 0 0 0 0 0 0 0 0 582 0 0 0 0 z_b_31
S 7062 8 4 0 0 2223 7077 582 38739 40822064 1020 A 0 0 0 0 0 1680 0 0 0 0 0 0 7234 0 0 0 0 0 0 0 0 0 0 582 0 0 0 0 ryr_indxkcminus$sd
S 7063 6 4 0 0 7 7064 582 38758 40802061 1020 A 0 0 0 0 0 1776 0 0 0 0 0 0 7234 0 0 0 0 0 0 0 0 0 0 582 0 0 0 0 ryr_indxkcminus$p
S 7064 6 4 0 0 7 7062 582 38776 40802060 1020 A 0 0 0 0 0 1784 0 0 0 0 0 0 7234 0 0 0 0 0 0 0 0 0 0 582 0 0 0 0 ryr_indxkcminus$o
S 7065 22 1 0 0 8 1 582 38794 40000000 1000 A 0 0 0 0 0 0 0 7059 0 0 0 0 7062 0 0 0 0 0 0 0 0 0 0 582 0 0 0 0 ryr_indxkcminus$arrdsc
S 7066 6 4 0 0 6 7067 582 38817 4 0 A 0 0 0 0 0 128 0 0 0 0 0 0 7234 0 0 0 0 0 0 0 0 0 0 582 0 0 0 0 lcc_ncol_kv_act
S 7067 6 4 0 0 6 7068 582 38833 4 0 A 0 0 0 0 0 132 0 0 0 0 0 0 7234 0 0 0 0 0 0 0 0 0 0 582 0 0 0 0 lcc_ncol_kv_inact
S 7068 6 4 0 0 6 7069 582 38851 4 0 A 0 0 0 0 0 136 0 0 0 0 0 0 7234 0 0 0 0 0 0 0 0 0 0 582 0 0 0 0 lcc_ncol_kcal_inact
S 7069 6 4 0 0 6 7070 582 38871 4 0 A 0 0 0 0 0 140 0 0 0 0 0 0 7234 0 0 0 0 0 0 0 0 0 0 582 0 0 0 0 lcc_ncol_kfree
S 7070 6 4 0 0 6 7071 582 38886 4 0 A 0 0 0 0 0 144 0 0 0 0 0 0 7234 0 0 0 0 0 0 0 0 0 0 582 0 0 0 0 ryr_ncol_kfree
S 7071 6 4 0 0 6 7072 582 38901 4 0 A 0 0 0 0 0 148 0 0 0 0 0 0 7234 0 0 0 0 0 0 0 0 0 0 582 0 0 0 0 ryr_ncol_kcal_act
S 7072 6 4 0 0 6 7073 582 38919 4 0 A 0 0 0 0 0 152 0 0 0 0 0 0 7234 0 0 0 0 0 0 0 0 0 0 582 0 0 0 0 ryr_ncol_kcplus
S 7073 6 4 0 0 6 7074 582 38935 4 0 A 0 0 0 0 0 156 0 0 0 0 0 0 7234 0 0 0 0 0 0 0 0 0 0 582 0 0 0 0 ryr_ncol_kcminus
S 7074 6 4 0 0 6 7081 582 38952 40800006 0 A 0 0 0 0 0 160 0 0 0 0 0 0 7234 0 0 0 0 0 0 0 0 0 0 582 0 0 0 0 z_b_32
S 7075 7 6 0 0 2226 1 582 28398 10a00024 51 A 0 0 0 0 0 0 7077 0 0 0 7079 0 0 0 0 0 0 0 0 7076 0 0 7078 582 0 0 0 0 u_lo
S 7076 8 4 0 0 2229 7083 582 38959 40822064 1020 A 0 0 0 0 0 1792 0 0 0 0 0 0 7234 0 0 0 0 0 0 0 0 0 0 582 0 0 0 0 u_lo$sd1
S 7077 6 4 0 0 7 7078 582 38968 40802061 1020 A 0 0 0 0 0 1864 0 0 0 0 0 0 7234 0 0 0 0 0 0 0 0 0 0 582 0 0 0 0 u_lo$p
S 7078 6 4 0 0 7 7076 582 38975 40802060 1020 A 0 0 0 0 0 1872 0 0 0 0 0 0 7234 0 0 0 0 0 0 0 0 0 0 582 0 0 0 0 u_lo$o
S 7079 22 1 0 0 8 1 582 38982 40000000 1000 A 0 0 0 0 0 0 0 7075 0 0 0 0 7076 0 0 0 0 0 0 0 0 0 0 582 0 0 0 0 u_lo$arrdsc
S 7080 7 6 0 0 2232 1 582 28403 10a00024 51 A 0 0 0 0 0 0 7083 0 0 0 7085 0 0 0 0 0 0 0 0 7082 0 0 7084 582 0 0 0 0 u_ro
S 7081 6 4 0 0 6 7086 582 32337 40800006 0 A 0 0 0 0 0 164 0 0 0 0 0 0 7234 0 0 0 0 0 0 0 0 0 0 582 0 0 0 0 z_b_33
S 7082 8 4 0 0 2235 7091 582 38994 40822064 1020 A 0 0 0 0 0 1880 0 0 0 0 0 0 7234 0 0 0 0 0 0 0 0 0 0 582 0 0 0 0 u_ro$sd2
S 7083 6 4 0 0 7 7084 582 39003 40802061 1020 A 0 0 0 0 0 1952 0 0 0 0 0 0 7234 0 0 0 0 0 0 0 0 0 0 582 0 0 0 0 u_ro$p
S 7084 6 4 0 0 7 7082 582 39010 40802060 1020 A 0 0 0 0 0 1960 0 0 0 0 0 0 7234 0 0 0 0 0 0 0 0 0 0 582 0 0 0 0 u_ro$o
S 7085 22 1 0 0 8 1 582 39017 40000000 1000 A 0 0 0 0 0 0 0 7080 0 0 0 0 7082 0 0 0 0 0 0 0 0 0 0 582 0 0 0 0 u_ro$arrdsc
S 7086 6 4 0 0 6 7087 582 28416 4 0 A 0 0 0 0 0 168 0 0 0 0 0 0 7234 0 0 0 0 0 0 0 0 0 0 582 0 0 0 0 irow_l
S 7087 6 4 0 0 6 7088 582 28423 4 0 A 0 0 0 0 0 172 0 0 0 0 0 0 7234 0 0 0 0 0 0 0 0 0 0 582 0 0 0 0 irow_r
S 7088 6 4 0 0 6 7095 582 32344 40800006 0 A 0 0 0 0 0 176 0 0 0 0 0 0 7234 0 0 0 0 0 0 0 0 0 0 582 0 0 0 0 z_b_34
S 7089 7 6 0 0 2238 1 582 39029 10a00024 51 A 0 0 0 0 0 0 7091 0 0 0 7093 0 0 0 0 0 0 0 0 7090 0 0 7092 582 0 0 0 0 ryrgate
S 7090 8 4 0 0 2241 7097 582 39037 40822064 1020 A 0 0 0 0 0 1968 0 0 0 0 0 0 7234 0 0 0 0 0 0 0 0 0 0 582 0 0 0 0 ryrgate$sd
S 7091 6 4 0 0 7 7092 582 39048 40802061 1020 A 0 0 0 0 0 2040 0 0 0 0 0 0 7234 0 0 0 0 0 0 0 0 0 0 582 0 0 0 0 ryrgate$p
S 7092 6 4 0 0 7 7090 582 39058 40802060 1020 A 0 0 0 0 0 2048 0 0 0 0 0 0 7234 0 0 0 0 0 0 0 0 0 0 582 0 0 0 0 ryrgate$o
S 7093 22 1 0 0 8 1 582 39068 40000000 1000 A 0 0 0 0 0 0 0 7089 0 0 0 0 7090 0 0 0 0 0 0 0 0 0 0 582 0 0 0 0 ryrgate$arrdsc
S 7094 7 6 0 0 2244 1 582 39083 10a00024 51 A 0 0 0 0 0 0 7097 0 0 0 7099 0 0 0 0 0 0 0 0 7096 0 0 7098 582 0 0 0 0 dhprgate
S 7095 6 4 0 0 6 7100 582 32369 40800006 0 A 0 0 0 0 0 180 0 0 0 0 0 0 7234 0 0 0 0 0 0 0 0 0 0 582 0 0 0 0 z_b_35
S 7096 8 4 0 0 2247 7104 582 39092 40822064 1020 A 0 0 0 0 0 2056 0 0 0 0 0 0 7234 0 0 0 0 0 0 0 0 0 0 582 0 0 0 0 dhprgate$sd
S 7097 6 4 0 0 7 7098 582 39104 40802061 1020 A 0 0 0 0 0 2128 0 0 0 0 0 0 7234 0 0 0 0 0 0 0 0 0 0 582 0 0 0 0 dhprgate$p
S 7098 6 4 0 0 7 7096 582 39115 40802060 1020 A 0 0 0 0 0 2136 0 0 0 0 0 0 7234 0 0 0 0 0 0 0 0 0 0 582 0 0 0 0 dhprgate$o
S 7099 22 1 0 0 8 1 582 39126 40000000 1000 A 0 0 0 0 0 0 0 7094 0 0 0 0 7096 0 0 0 0 0 0 0 0 0 0 582 0 0 0 0 dhprgate$arrdsc
S 7100 6 4 0 0 6 7101 582 39142 40800006 0 A 0 0 0 0 0 184 0 0 0 0 0 0 7234 0 0 0 0 0 0 0 0 0 0 582 0 0 0 0 z_b_36
S 7101 6 4 0 0 6 7108 582 32376 40800006 0 A 0 0 0 0 0 188 0 0 0 0 0 0 7234 0 0 0 0 0 0 0 0 0 0 582 0 0 0 0 z_b_37
S 7102 7 6 0 0 2250 1 582 39149 10a00024 51 A 0 0 0 0 0 0 7104 0 0 0 7106 0 0 0 0 0 0 0 0 7103 0 0 7105 582 0 0 0 0 akv1_nj
S 7103 8 4 0 0 2253 7111 582 39157 40822064 1020 A 0 0 0 0 0 2144 0 0 0 0 0 0 7234 0 0 0 0 0 0 0 0 0 0 582 0 0 0 0 akv1_nj$sd
S 7104 6 4 0 0 7 7105 582 39168 40802061 1020 A 0 0 0 0 0 2240 0 0 0 0 0 0 7234 0 0 0 0 0 0 0 0 0 0 582 0 0 0 0 akv1_nj$p
S 7105 6 4 0 0 7 7103 582 39178 40802060 1020 A 0 0 0 0 0 2248 0 0 0 0 0 0 7234 0 0 0 0 0 0 0 0 0 0 582 0 0 0 0 akv1_nj$o
S 7106 22 1 0 0 8 1 582 39188 40000000 1000 A 0 0 0 0 0 0 0 7102 0 0 0 0 7103 0 0 0 0 0 0 0 0 0 0 582 0 0 0 0 akv1_nj$arrdsc
S 7107 7 6 0 0 2256 1 582 39203 10a00024 51 A 0 0 0 0 0 0 7111 0 0 0 7113 0 0 0 0 0 0 0 0 7110 0 0 7112 582 0 0 0 0 akv2_nj
S 7108 6 4 0 0 6 7109 582 32383 40800006 0 A 0 0 0 0 0 192 0 0 0 0 0 0 7234 0 0 0 0 0 0 0 0 0 0 582 0 0 0 0 z_b_38
S 7109 6 4 0 0 6 7115 582 39211 40800006 0 A 0 0 0 0 0 196 0 0 0 0 0 0 7234 0 0 0 0 0 0 0 0 0 0 582 0 0 0 0 z_b_39
S 7110 8 4 0 0 2259 7118 582 39218 40822064 1020 A 0 0 0 0 0 2256 0 0 0 0 0 0 7234 0 0 0 0 0 0 0 0 0 0 582 0 0 0 0 akv2_nj$sd
S 7111 6 4 0 0 7 7112 582 39229 40802061 1020 A 0 0 0 0 0 2352 0 0 0 0 0 0 7234 0 0 0 0 0 0 0 0 0 0 582 0 0 0 0 akv2_nj$p
S 7112 6 4 0 0 7 7110 582 39239 40802060 1020 A 0 0 0 0 0 2360 0 0 0 0 0 0 7234 0 0 0 0 0 0 0 0 0 0 582 0 0 0 0 akv2_nj$o
S 7113 22 1 0 0 8 1 582 39249 40000000 1000 A 0 0 0 0 0 0 0 7107 0 0 0 0 7110 0 0 0 0 0 0 0 0 0 0 582 0 0 0 0 akv2_nj$arrdsc
S 7114 7 6 0 0 2262 1 582 39264 10a00024 51 A 0 0 0 0 0 0 7118 0 0 0 7120 0 0 0 0 0 0 0 0 7117 0 0 7119 582 0 0 0 0 akm1_nj
S 7115 6 4 0 0 6 7116 582 32390 40800006 0 A 0 0 0 0 0 200 0 0 0 0 0 0 7234 0 0 0 0 0 0 0 0 0 0 582 0 0 0 0 z_b_40
S 7116 6 4 0 0 6 7122 582 32397 40800006 0 A 0 0 0 0 0 204 0 0 0 0 0 0 7234 0 0 0 0 0 0 0 0 0 0 582 0 0 0 0 z_b_41
S 7117 8 4 0 0 2265 7125 582 39272 40822064 1020 A 0 0 0 0 0 2368 0 0 0 0 0 0 7234 0 0 0 0 0 0 0 0 0 0 582 0 0 0 0 akm1_nj$sd
S 7118 6 4 0 0 7 7119 582 39283 40802061 1020 A 0 0 0 0 0 2464 0 0 0 0 0 0 7234 0 0 0 0 0 0 0 0 0 0 582 0 0 0 0 akm1_nj$p
S 7119 6 4 0 0 7 7117 582 39293 40802060 1020 A 0 0 0 0 0 2472 0 0 0 0 0 0 7234 0 0 0 0 0 0 0 0 0 0 582 0 0 0 0 akm1_nj$o
S 7120 22 1 0 0 8 1 582 39303 40000000 1000 A 0 0 0 0 0 0 0 7114 0 0 0 0 7117 0 0 0 0 0 0 0 0 0 0 582 0 0 0 0 akm1_nj$arrdsc
S 7121 7 6 0 0 2268 1 582 39318 10a00024 51 A 0 0 0 0 0 0 7125 0 0 0 7127 0 0 0 0 0 0 0 0 7124 0 0 7126 582 0 0 0 0 akp1_nj
S 7122 6 4 0 0 6 7123 582 32422 40800006 0 A 0 0 0 0 0 208 0 0 0 0 0 0 7234 0 0 0 0 0 0 0 0 0 0 582 0 0 0 0 z_b_42
S 7123 6 4 0 0 6 7129 582 39326 40800006 0 A 0 0 0 0 0 212 0 0 0 0 0 0 7234 0 0 0 0 0 0 0 0 0 0 582 0 0 0 0 z_b_43
S 7124 8 4 0 0 2271 7132 582 39333 40822064 1020 A 0 0 0 0 0 2480 0 0 0 0 0 0 7234 0 0 0 0 0 0 0 0 0 0 582 0 0 0 0 akp1_nj$sd
S 7125 6 4 0 0 7 7126 582 39344 40802061 1020 A 0 0 0 0 0 2576 0 0 0 0 0 0 7234 0 0 0 0 0 0 0 0 0 0 582 0 0 0 0 akp1_nj$p
S 7126 6 4 0 0 7 7124 582 39354 40802060 1020 A 0 0 0 0 0 2584 0 0 0 0 0 0 7234 0 0 0 0 0 0 0 0 0 0 582 0 0 0 0 akp1_nj$o
S 7127 22 1 0 0 8 1 582 39364 40000000 1000 A 0 0 0 0 0 0 0 7121 0 0 0 0 7124 0 0 0 0 0 0 0 0 0 0 582 0 0 0 0 akp1_nj$arrdsc
S 7128 7 6 0 0 2274 1 582 39379 10a00024 51 A 0 0 0 0 0 0 7132 0 0 0 7134 0 0 0 0 0 0 0 0 7131 0 0 7133 582 0 0 0 0 akm2_nj
S 7129 6 4 0 0 6 7130 582 32429 40800006 0 A 0 0 0 0 0 216 0 0 0 0 0 0 7234 0 0 0 0 0 0 0 0 0 0 582 0 0 0 0 z_b_44
S 7130 6 4 0 0 6 7136 582 32436 40800006 0 A 0 0 0 0 0 220 0 0 0 0 0 0 7234 0 0 0 0 0 0 0 0 0 0 582 0 0 0 0 z_b_45
S 7131 8 4 0 0 2277 7139 582 39387 40822064 1020 A 0 0 0 0 0 2592 0 0 0 0 0 0 7234 0 0 0 0 0 0 0 0 0 0 582 0 0 0 0 akm2_nj$sd
S 7132 6 4 0 0 7 7133 582 39398 40802061 1020 A 0 0 0 0 0 2688 0 0 0 0 0 0 7234 0 0 0 0 0 0 0 0 0 0 582 0 0 0 0 akm2_nj$p
S 7133 6 4 0 0 7 7131 582 39408 40802060 1020 A 0 0 0 0 0 2696 0 0 0 0 0 0 7234 0 0 0 0 0 0 0 0 0 0 582 0 0 0 0 akm2_nj$o
S 7134 22 1 0 0 8 1 582 39418 40000000 1000 A 0 0 0 0 0 0 0 7128 0 0 0 0 7131 0 0 0 0 0 0 0 0 0 0 582 0 0 0 0 akm2_nj$arrdsc
S 7135 7 6 0 0 2280 1 582 39433 10a00024 51 A 0 0 0 0 0 0 7139 0 0 0 7141 0 0 0 0 0 0 0 0 7138 0 0 7140 582 0 0 0 0 akp2_nj
S 7136 6 4 0 0 6 7137 582 32452 40800006 0 A 0 0 0 0 0 224 0 0 0 0 0 0 7234 0 0 0 0 0 0 0 0 0 0 582 0 0 0 0 z_b_46
S 7137 6 4 0 0 6 7142 582 39441 40800006 0 A 0 0 0 0 0 228 0 0 0 0 0 0 7234 0 0 0 0 0 0 0 0 0 0 582 0 0 0 0 z_b_47
S 7138 8 4 0 0 2283 7145 582 39448 40822064 1020 A 0 0 0 0 0 2704 0 0 0 0 0 0 7234 0 0 0 0 0 0 0 0 0 0 582 0 0 0 0 akp2_nj$sd
S 7139 6 4 0 0 7 7140 582 39459 40802061 1020 A 0 0 0 0 0 2800 0 0 0 0 0 0 7234 0 0 0 0 0 0 0 0 0 0 582 0 0 0 0 akp2_nj$p
S 7140 6 4 0 0 7 7138 582 39469 40802060 1020 A 0 0 0 0 0 2808 0 0 0 0 0 0 7234 0 0 0 0 0 0 0 0 0 0 582 0 0 0 0 akp2_nj$o
S 7141 22 1 0 0 8 1 582 39479 40000000 1000 A 0 0 0 0 0 0 0 7135 0 0 0 0 7138 0 0 0 0 0 0 0 0 0 0 582 0 0 0 0 akp2_nj$arrdsc
S 7142 6 4 0 0 6 7149 582 32459 40800006 0 A 0 0 0 0 0 232 0 0 0 0 0 0 7234 0 0 0 0 0 0 0 0 0 0 582 0 0 0 0 z_b_48
S 7143 7 6 0 0 2286 1 582 39494 10a00024 51 A 0 0 0 0 0 0 7145 0 0 0 7147 0 0 0 0 0 0 0 0 7144 0 0 7146 582 0 0 0 0 u_ro_nj
S 7144 8 4 0 0 2289 7151 582 39502 40822064 1020 A 0 0 0 0 0 2816 0 0 0 0 0 0 7234 0 0 0 0 0 0 0 0 0 0 582 0 0 0 0 u_ro_nj$sd
S 7145 6 4 0 0 7 7146 582 39513 40802061 1020 A 0 0 0 0 0 2888 0 0 0 0 0 0 7234 0 0 0 0 0 0 0 0 0 0 582 0 0 0 0 u_ro_nj$p
S 7146 6 4 0 0 7 7144 582 39523 40802060 1020 A 0 0 0 0 0 2896 0 0 0 0 0 0 7234 0 0 0 0 0 0 0 0 0 0 582 0 0 0 0 u_ro_nj$o
S 7147 22 1 0 0 8 1 582 39533 40000000 1000 A 0 0 0 0 0 0 0 7143 0 0 0 0 7144 0 0 0 0 0 0 0 0 0 0 582 0 0 0 0 u_ro_nj$arrdsc
S 7148 7 6 0 0 2292 1 582 39548 10a00024 51 A 0 0 0 0 0 0 7151 0 0 0 7153 0 0 0 0 0 0 0 0 7150 0 0 7152 582 0 0 0 0 u_lo_nj
S 7149 6 4 0 0 6 7154 582 32466 40800006 0 A 0 0 0 0 0 236 0 0 0 0 0 0 7234 0 0 0 0 0 0 0 0 0 0 582 0 0 0 0 z_b_49
S 7150 8 4 0 0 2295 7159 582 39556 40822064 1020 A 0 0 0 0 0 2904 0 0 0 0 0 0 7234 0 0 0 0 0 0 0 0 0 0 582 0 0 0 0 u_lo_nj$sd
S 7151 6 4 0 0 7 7152 582 39567 40802061 1020 A 0 0 0 0 0 2976 0 0 0 0 0 0 7234 0 0 0 0 0 0 0 0 0 0 582 0 0 0 0 u_lo_nj$p
S 7152 6 4 0 0 7 7150 582 39577 40802060 1020 A 0 0 0 0 0 2984 0 0 0 0 0 0 7234 0 0 0 0 0 0 0 0 0 0 582 0 0 0 0 u_lo_nj$o
S 7153 22 1 0 0 8 1 582 39587 40000000 1000 A 0 0 0 0 0 0 0 7148 0 0 0 0 7150 0 0 0 0 0 0 0 0 0 0 582 0 0 0 0 u_lo_nj$arrdsc
S 7154 6 4 0 0 6 7155 582 39602 4 0 A 0 0 0 0 0 240 0 0 0 0 0 0 7234 0 0 0 0 0 0 0 0 0 0 582 0 0 0 0 irow_l_nj
S 7155 6 4 0 0 6 7156 582 39612 4 0 A 0 0 0 0 0 244 0 0 0 0 0 0 7234 0 0 0 0 0 0 0 0 0 0 582 0 0 0 0 irow_r_nj
S 7156 6 4 0 0 6 7163 582 39622 40800006 0 A 0 0 0 0 0 248 0 0 0 0 0 0 7234 0 0 0 0 0 0 0 0 0 0 582 0 0 0 0 z_b_50
S 7157 7 6 0 0 2298 1 582 32253 10a00024 51 A 0 0 0 0 0 0 7159 0 0 0 7161 0 0 0 0 0 0 0 0 7158 0 0 7160 582 0 0 0 0 pl_nj
S 7158 8 4 0 0 2301 7165 582 39629 40822064 1020 A 0 0 0 0 0 2992 0 0 0 0 0 0 7234 0 0 0 0 0 0 0 0 0 0 582 0 0 0 0 pl_nj$sd3
S 7159 6 4 0 0 7 7160 582 39639 40802061 1020 A 0 0 0 0 0 3064 0 0 0 0 0 0 7234 0 0 0 0 0 0 0 0 0 0 582 0 0 0 0 pl_nj$p
S 7160 6 4 0 0 7 7158 582 39647 40802060 1020 A 0 0 0 0 0 3072 0 0 0 0 0 0 7234 0 0 0 0 0 0 0 0 0 0 582 0 0 0 0 pl_nj$o
S 7161 22 1 0 0 8 1 582 39655 40000000 1000 A 0 0 0 0 0 0 0 7157 0 0 0 0 7158 0 0 0 0 0 0 0 0 0 0 582 0 0 0 0 pl_nj$arrdsc
S 7162 7 6 0 0 2304 1 582 32259 10a00024 51 A 0 0 0 0 0 0 7165 0 0 0 7167 0 0 0 0 0 0 0 0 7164 0 0 7166 582 0 0 0 0 pr_nj
S 7163 6 4 0 0 6 7168 582 39668 40800006 0 A 0 0 0 0 0 252 0 0 0 0 0 0 7234 0 0 0 0 0 0 0 0 0 0 582 0 0 0 0 z_b_51
S 7164 8 4 0 0 2307 7171 582 39675 40822064 1020 A 0 0 0 0 0 3080 0 0 0 0 0 0 7234 0 0 0 0 0 0 0 0 0 0 582 0 0 0 0 pr_nj$sd4
S 7165 6 4 0 0 7 7166 582 39685 40802061 1020 A 0 0 0 0 0 3152 0 0 0 0 0 0 7234 0 0 0 0 0 0 0 0 0 0 582 0 0 0 0 pr_nj$p
S 7166 6 4 0 0 7 7164 582 39693 40802060 1020 A 0 0 0 0 0 3160 0 0 0 0 0 0 7234 0 0 0 0 0 0 0 0 0 0 582 0 0 0 0 pr_nj$o
S 7167 22 1 0 0 8 1 582 39701 40000000 1000 A 0 0 0 0 0 0 0 7162 0 0 0 0 7164 0 0 0 0 0 0 0 0 0 0 582 0 0 0 0 pr_nj$arrdsc
S 7168 6 4 0 0 6 7175 582 11933 40800006 0 A 0 0 0 0 0 256 0 0 0 0 0 0 7234 0 0 0 0 0 0 0 0 0 0 582 0 0 0 0 z_b_52
S 7169 7 6 0 0 2310 1 582 39714 10a00024 51 A 0 0 0 0 0 0 7171 0 0 0 7173 0 0 0 0 0 0 0 0 7170 0 0 7172 582 0 0 0 0 cru_states
S 7170 8 4 0 0 2313 7177 582 39725 40822064 1020 A 0 0 0 0 0 3168 0 0 0 0 0 0 7234 0 0 0 0 0 0 0 0 0 0 582 0 0 0 0 cru_states$sd
S 7171 6 4 0 0 7 7172 582 39739 40802061 1020 A 0 0 0 0 0 3240 0 0 0 0 0 0 7234 0 0 0 0 0 0 0 0 0 0 582 0 0 0 0 cru_states$p
S 7172 6 4 0 0 7 7170 582 39752 40802060 1020 A 0 0 0 0 0 3248 0 0 0 0 0 0 7234 0 0 0 0 0 0 0 0 0 0 582 0 0 0 0 cru_states$o
S 7173 22 1 0 0 8 1 582 39765 40000000 1000 A 0 0 0 0 0 0 0 7169 0 0 0 0 7170 0 0 0 0 0 0 0 0 0 0 582 0 0 0 0 cru_states$arrdsc
S 7174 7 6 0 0 2316 1 582 39783 10a00024 51 A 0 0 0 0 0 0 7177 0 0 0 7179 0 0 0 0 0 0 0 0 7176 0 0 7178 582 0 0 0 0 lcccluster_states
S 7175 6 4 0 0 6 7181 582 11951 40800006 0 A 0 0 0 0 0 260 0 0 0 0 0 0 7234 0 0 0 0 0 0 0 0 0 0 582 0 0 0 0 z_b_53
S 7176 8 4 0 0 2319 7183 582 39801 40822064 1020 A 0 0 0 0 0 3256 0 0 0 0 0 0 7234 0 0 0 0 0 0 0 0 0 0 582 0 0 0 0 lcccluster_states$sd
S 7177 6 4 0 0 7 7178 582 39822 40802061 1020 A 0 0 0 0 0 3328 0 0 0 0 0 0 7234 0 0 0 0 0 0 0 0 0 0 582 0 0 0 0 lcccluster_states$p
S 7178 6 4 0 0 7 7176 582 39842 40802060 1020 A 0 0 0 0 0 3336 0 0 0 0 0 0 7234 0 0 0 0 0 0 0 0 0 0 582 0 0 0 0 lcccluster_states$o
S 7179 22 1 0 0 6 1 582 39862 40000000 1000 A 0 0 0 0 0 0 0 7174 0 0 0 0 7176 0 0 0 0 0 0 0 0 0 0 582 0 0 0 0 lcccluster_states$arrdsc
S 7180 7 6 0 0 2322 1 582 39887 10a00024 51 A 0 0 0 0 0 0 7183 0 0 0 7185 0 0 0 0 0 0 0 0 7182 0 0 7184 582 0 0 0 0 ryrcluster_states
S 7181 6 4 0 0 6 7206 582 11969 40800006 0 A 0 0 0 0 0 264 0 0 0 0 0 0 7234 0 0 0 0 0 0 0 0 0 0 582 0 0 0 0 z_b_54
S 7182 8 4 0 0 2325 7210 582 39905 40822064 1020 A 0 0 0 0 0 3344 0 0 0 0 0 0 7234 0 0 0 0 0 0 0 0 0 0 582 0 0 0 0 ryrcluster_states$sd
S 7183 6 4 0 0 7 7184 582 39926 40802061 1020 A 0 0 0 0 0 3416 0 0 0 0 0 0 7234 0 0 0 0 0 0 0 0 0 0 582 0 0 0 0 ryrcluster_states$p
S 7184 6 4 0 0 7 7182 582 39946 40802060 1020 A 0 0 0 0 0 3424 0 0 0 0 0 0 7234 0 0 0 0 0 0 0 0 0 0 582 0 0 0 0 ryrcluster_states$o
S 7185 22 1 0 0 8 1 582 39966 40000000 1000 A 0 0 0 0 0 0 0 7180 0 0 0 0 7182 0 0 0 0 0 0 0 0 0 0 582 0 0 0 0 ryrcluster_states$arrdsc
S 7186 6 4 0 0 9 7187 582 39991 4 0 A 0 0 0 0 0 0 0 0 0 0 0 0 7235 0 0 0 0 0 0 0 0 0 0 582 0 0 0 0 m_na
S 7187 6 4 0 0 9 7188 582 39996 4 0 A 0 0 0 0 0 8 0 0 0 0 0 0 7235 0 0 0 0 0 0 0 0 0 0 582 0 0 0 0 h_na
S 7188 6 4 0 0 9 7189 582 40001 4 0 A 0 0 0 0 0 16 0 0 0 0 0 0 7235 0 0 0 0 0 0 0 0 0 0 582 0 0 0 0 j_na
S 7189 6 4 0 0 9 7190 582 40006 4 0 A 0 0 0 0 0 24 0 0 0 0 0 0 7235 0 0 0 0 0 0 0 0 0 0 582 0 0 0 0 a_ktof
S 7190 6 4 0 0 9 7191 582 40013 4 0 A 0 0 0 0 0 32 0 0 0 0 0 0 7235 0 0 0 0 0 0 0 0 0 0 582 0 0 0 0 a_ktos
S 7191 6 4 0 0 9 7192 582 40020 4 0 A 0 0 0 0 0 40 0 0 0 0 0 0 7235 0 0 0 0 0 0 0 0 0 0 582 0 0 0 0 a_kss
S 7192 6 4 0 0 9 7193 582 40026 4 0 A 0 0 0 0 0 48 0 0 0 0 0 0 7235 0 0 0 0 0 0 0 0 0 0 582 0 0 0 0 in_ktof
S 7193 6 4 0 0 9 7194 582 40034 4 0 A 0 0 0 0 0 56 0 0 0 0 0 0 7235 0 0 0 0 0 0 0 0 0 0 582 0 0 0 0 in_kss
S 7194 6 4 0 0 9 7195 582 40041 4 0 A 0 0 0 0 0 64 0 0 0 0 0 0 7235 0 0 0 0 0 0 0 0 0 0 582 0 0 0 0 in_ktos
S 7195 6 4 0 0 9 7196 582 40049 4 0 A 0 0 0 0 0 72 0 0 0 0 0 0 7235 0 0 0 0 0 0 0 0 0 0 582 0 0 0 0 a_h
S 7196 6 4 0 0 9 7197 582 40053 4 0 A 0 0 0 0 0 80 0 0 0 0 0 0 7235 0 0 0 0 0 0 0 0 0 0 582 0 0 0 0 a_j
S 7197 6 4 0 0 9 7198 582 40057 4 0 A 0 0 0 0 0 88 0 0 0 0 0 0 7235 0 0 0 0 0 0 0 0 0 0 582 0 0 0 0 b_h
S 7198 6 4 0 0 9 7199 582 40061 4 0 A 0 0 0 0 0 96 0 0 0 0 0 0 7235 0 0 0 0 0 0 0 0 0 0 582 0 0 0 0 b_j
S 7199 6 4 0 0 9 7200 582 40065 4 0 A 0 0 0 0 0 104 0 0 0 0 0 0 7235 0 0 0 0 0 0 0 0 0 0 582 0 0 0 0 a_m
S 7200 6 4 0 0 9 7201 582 40069 4 0 A 0 0 0 0 0 112 0 0 0 0 0 0 7235 0 0 0 0 0 0 0 0 0 0 582 0 0 0 0 b_m
S 7201 6 4 0 0 9 7202 582 40073 4 0 A 0 0 0 0 0 120 0 0 0 0 0 0 7235 0 0 0 0 0 0 0 0 0 0 582 0 0 0 0 po2
S 7202 6 4 0 0 9 7203 582 40077 4 0 A 0 0 0 0 0 128 0 0 0 0 0 0 7235 0 0 0 0 0 0 0 0 0 0 582 0 0 0 0 inv_tau_po2
S 7203 6 4 0 0 9 7204 582 40089 4 0 A 0 0 0 0 0 136 0 0 0 0 0 0 7235 0 0 0 0 0 0 0 0 0 0 582 0 0 0 0 tau_po2
S 7204 6 4 0 0 9 7205 582 40097 4 0 A 0 0 0 0 0 144 0 0 0 0 0 0 7235 0 0 0 0 0 0 0 0 0 0 582 0 0 0 0 att
S 7205 6 4 0 0 9 1 582 40101 4 0 A 0 0 0 0 0 152 0 0 0 0 0 0 7235 0 0 0 0 0 0 0 0 0 0 582 0 0 0 0 inh_ca
S 7206 6 4 0 0 6 7207 582 11987 40800006 0 A 0 0 0 0 0 268 0 0 0 0 0 0 7234 0 0 0 0 0 0 0 0 0 0 582 0 0 0 0 z_b_55
S 7207 6 4 0 0 6 7213 582 12005 40800006 0 A 0 0 0 0 0 272 0 0 0 0 0 0 7234 0 0 0 0 0 0 0 0 0 0 582 0 0 0 0 z_b_56
S 7208 7 6 0 0 2328 1 582 40108 10a00024 51 A 0 0 0 0 0 0 7210 0 0 0 7212 0 0 0 0 0 0 0 0 7209 0 0 7211 582 0 0 0 0 lcc_statefromto
S 7209 8 4 0 0 2331 7218 582 40124 40822064 1020 A 0 0 0 0 0 3432 0 0 0 0 0 0 7234 0 0 0 0 0 0 0 0 0 0 582 0 0 0 0 lcc_statefromto$sd
S 7210 6 4 0 0 7 7211 582 40143 40802061 1020 A 0 0 0 0 0 3528 0 0 0 0 0 0 7234 0 0 0 0 0 0 0 0 0 0 582 0 0 0 0 lcc_statefromto$p
S 7211 6 4 0 0 7 7209 582 40161 40802060 1020 A 0 0 0 0 0 3536 0 0 0 0 0 0 7234 0 0 0 0 0 0 0 0 0 0 582 0 0 0 0 lcc_statefromto$o
S 7212 22 1 0 0 6 1 582 40179 40000000 1000 A 0 0 0 0 0 0 0 7208 0 0 0 0 7209 0 0 0 0 0 0 0 0 0 0 582 0 0 0 0 lcc_statefromto$arrdsc
S 7213 6 4 0 0 6 7214 582 40202 4 0 A 0 0 0 0 0 276 0 0 0 0 0 0 7234 0 0 0 0 0 0 0 0 0 0 582 0 0 0 0 lcc_maxnumneighbors
S 7214 6 4 0 0 6 7215 582 12023 40800006 0 A 0 0 0 0 0 280 0 0 0 0 0 0 7234 0 0 0 0 0 0 0 0 0 0 582 0 0 0 0 z_b_57
S 7215 6 4 0 0 6 7222 582 12041 40800006 0 A 0 0 0 0 0 284 0 0 0 0 0 0 7234 0 0 0 0 0 0 0 0 0 0 582 0 0 0 0 z_b_58
S 7216 7 6 0 0 2334 1 582 40222 10a00024 51 A 0 0 0 0 0 0 7218 0 0 0 7220 0 0 0 0 0 0 0 0 7217 0 0 7219 582 0 0 0 0 lcc_indxk
S 7217 8 4 0 0 2337 7225 582 40232 40822064 1020 A 0 0 0 0 0 3544 0 0 0 0 0 0 7234 0 0 0 0 0 0 0 0 0 0 582 0 0 0 0 lcc_indxk$sd
S 7218 6 4 0 0 7 7219 582 40245 40802061 1020 A 0 0 0 0 0 3640 0 0 0 0 0 0 7234 0 0 0 0 0 0 0 0 0 0 582 0 0 0 0 lcc_indxk$p
S 7219 6 4 0 0 7 7217 582 40257 40802060 1020 A 0 0 0 0 0 3648 0 0 0 0 0 0 7234 0 0 0 0 0 0 0 0 0 0 582 0 0 0 0 lcc_indxk$o
S 7220 22 1 0 0 6 1 582 40269 40000000 1000 A 0 0 0 0 0 0 0 7216 0 0 0 0 7217 0 0 0 0 0 0 0 0 0 0 582 0 0 0 0 lcc_indxk$arrdsc
S 7221 7 6 0 0 2340 1 582 40286 10a00024 51 A 0 0 0 0 0 0 7225 0 0 0 7227 0 0 0 0 0 0 0 0 7224 0 0 7226 582 0 0 0 0 lcc_statespace
S 7222 6 4 0 0 6 7223 582 12059 40800006 0 A 0 0 0 0 0 288 0 0 0 0 0 0 7234 0 0 0 0 0 0 0 0 0 0 582 0 0 0 0 z_b_59
S 7223 6 4 0 0 6 1 582 12077 40800006 0 A 0 0 0 0 0 292 0 0 0 0 0 0 7234 0 0 0 0 0 0 0 0 0 0 582 0 0 0 0 z_b_60
S 7224 8 4 0 0 2343 6954 582 40301 40822064 1020 A 0 0 0 0 0 3656 0 0 0 0 0 0 7234 0 0 0 0 0 0 0 0 0 0 582 0 0 0 0 lcc_statespace$sd
S 7225 6 4 0 0 7 7226 582 40319 40802061 1020 A 0 0 0 0 0 3752 0 0 0 0 0 0 7234 0 0 0 0 0 0 0 0 0 0 582 0 0 0 0 lcc_statespace$p
S 7226 6 4 0 0 7 7224 582 40336 40802060 1020 A 0 0 0 0 0 3760 0 0 0 0 0 0 7234 0 0 0 0 0 0 0 0 0 0 582 0 0 0 0 lcc_statespace$o
S 7227 22 1 0 0 6 1 582 40353 40000000 1000 A 0 0 0 0 0 0 0 7221 0 0 0 0 7224 0 0 0 0 0 0 0 0 0 0 582 0 0 0 0 lcc_statespace$arrdsc
S 7228 19 0 0 0 8 1 582 40375 4000 0 A 0 0 0 0 0 0 0 0 0 0 0 0 0 0 0 0 618 2 0 0 0 0 0 582 0 0 0 0 state_combine
O 7228 2 7230 7229
S 7229 27 0 0 0 8 7317 582 40389 10000 400000 A 0 0 0 0 0 0 625 0 0 0 0 0 0 0 0 0 0 0 0 0 0 0 0 582 0 0 0 0 state_combine_single_test
Q 7229 7228 0
S 7230 27 0 0 0 8 7323 582 40415 10000 400000 A 0 0 0 0 0 0 626 0 0 0 0 0 0 0 0 0 0 0 0 0 0 0 0 582 0 0 0 0 state_combine_all
Q 7230 7228 0
S 7231 19 0 0 0 6 1 582 40433 4000 0 A 0 0 0 0 0 0 0 0 0 0 0 0 0 0 0 0 622 2 0 0 0 0 0 582 0 0 0 0 init_cru_states
O 7231 2 7233 7232
S 7232 27 0 0 0 6 7238 582 40449 10000 400000 A 0 0 0 0 0 0 623 0 0 0 0 0 0 0 0 0 0 0 0 0 0 0 0 582 0 0 0 0 init_cru_states_1
Q 7232 7231 0
S 7233 27 0 0 0 6 7261 582 40467 10000 400000 A 0 0 0 0 0 0 624 0 0 0 0 0 0 0 0 0 0 0 0 0 0 0 0 582 0 0 0 0 init_cru_states_2
Q 7233 7231 0
S 7234 11 0 0 0 8 6927 582 40485 40800000 805000 A 0 0 0 0 0 4064 0 0 6958 7223 0 0 0 0 0 0 0 0 0 0 0 0 0 0 0 0 0 0 _data_ecc$0
S 7235 11 0 0 0 8 7234 582 40497 40800000 805000 A 0 0 0 0 0 160 0 0 7186 7205 0 0 0 0 0 0 0 0 0 0 0 0 0 0 0 0 0 0 _data_ecc$2
S 7236 23 5 0 0 0 7237 582 40509 0 0 A 0 0 0 0 0 0 0 0 0 0 0 0 0 0 0 0 0 0 0 0 0 0 0 0 0 0 0 0 cleanup_data_ecc
S 7237 14 5 0 0 0 1 7236 40509 0 400000 A 0 0 0 0 0 0 0 3995 0 0 0 0 0 0 0 0 0 0 0 0 0 103 0 582 0 0 0 0 cleanup_data_ecc
F 7237 0
S 7238 23 5 0 0 0 7248 582 40449 0 0 A 0 0 0 0 0 0 0 0 0 0 0 0 0 0 0 0 0 0 0 0 0 0 0 0 0 0 0 0 init_cru_states_1
S 7239 1 3 1 0 6 1 7238 34491 4 3000 A 0 0 0 0 0 0 0 0 0 0 0 0 0 0 0 0 0 0 0 0 0 0 0 0 0 0 0 0 lcc_initialstate
S 7240 1 3 1 0 6 1 7238 34474 4 3000 A 0 0 0 0 0 0 0 0 0 0 0 0 0 0 0 0 0 0 0 0 0 0 0 0 0 0 0 0 ryr_initialstate
S 7241 1 3 1 0 6 1 7238 28408 4 3000 A 0 0 0 0 0 0 0 0 0 0 0 0 0 0 0 0 0 0 0 0 0 0 0 0 0 0 0 0 n_l
S 7242 1 3 1 0 6 1 7238 30751 4 3000 A 0 0 0 0 0 0 0 0 0 0 0 0 0 0 0 0 0 0 0 0 0 0 0 0 0 0 0 0 ml
S 7243 1 3 1 0 6 1 7238 28412 4 3000 A 0 0 0 0 0 0 0 0 0 0 0 0 0 0 0 0 0 0 0 0 0 0 0 0 0 0 0 0 n_r
S 7244 1 3 1 0 6 1 7238 30610 4 3000 A 0 0 0 0 0 0 0 0 0 0 0 0 0 0 0 0 0 0 0 0 0 0 0 0 0 0 0 0 mr
S 7245 7 3 0 0 2346 1 7238 39714 10a00004 3050 A 0 0 0 0 0 0 0 0 0 0 0 0 0 0 0 0 0 0 0 7249 0 0 0 0 0 0 0 0 cru_states
S 7246 7 3 0 0 2352 1 7238 39783 10a00004 3050 A 0 0 0 0 0 0 0 0 0 0 0 0 0 0 0 0 0 0 0 7253 0 0 0 0 0 0 0 0 lcccluster_states
S 7247 7 3 0 0 2358 1 7238 39887 10a00004 3050 A 0 0 0 0 0 0 0 0 0 0 0 0 0 0 0 0 0 0 0 7257 0 0 0 0 0 0 0 0 ryrcluster_states
S 7248 14 5 0 0 0 1 7238 40449 0 400000 A 0 0 0 0 0 0 0 3996 9 0 0 0 0 0 0 0 0 0 0 0 0 195 0 582 0 0 0 0 init_cru_states_1
F 7248 9 7239 7240 7241 7242 7243 7244 7245 7246 7247
S 7249 8 1 0 0 2349 1 7238 40526 40822004 1020 A 0 0 0 0 0 0 0 0 0 0 0 0 0 0 0 0 0 0 0 0 0 0 0 0 0 0 0 0 cru_states$sd5
S 7253 8 1 0 0 2355 1 7238 40588 40822004 1020 A 0 0 0 0 0 0 0 0 0 0 0 0 0 0 0 0 0 0 0 0 0 0 0 0 0 0 0 0 lcccluster_states$sd9
S 7257 8 1 0 0 2361 1 7238 40681 40822004 1020 A 0 0 0 0 0 0 0 0 0 0 0 0 0 0 0 0 0 0 0 0 0 0 0 0 0 0 0 0 ryrcluster_states$sd13
S 7261 23 5 0 0 0 7272 582 40467 0 0 A 0 0 0 0 0 0 0 0 0 0 0 0 0 0 0 0 0 0 0 0 0 0 0 0 0 0 0 0 init_cru_states_2
S 7262 1 3 1 0 6 1 7261 40775 4 3000 A 0 0 0 0 0 0 0 0 0 0 0 0 0 0 0 0 0 0 0 0 0 0 0 0 0 0 0 0 n_r_rogue
S 7263 1 3 1 0 6 1 7261 34491 4 3000 A 0 0 0 0 0 0 0 0 0 0 0 0 0 0 0 0 0 0 0 0 0 0 0 0 0 0 0 0 lcc_initialstate
S 7264 1 3 1 0 6 1 7261 34474 4 3000 A 0 0 0 0 0 0 0 0 0 0 0 0 0 0 0 0 0 0 0 0 0 0 0 0 0 0 0 0 ryr_initialstate
S 7265 1 3 1 0 6 1 7261 28408 4 3000 A 0 0 0 0 0 0 0 0 0 0 0 0 0 0 0 0 0 0 0 0 0 0 0 0 0 0 0 0 n_l
S 7266 1 3 1 0 6 1 7261 30751 4 3000 A 0 0 0 0 0 0 0 0 0 0 0 0 0 0 0 0 0 0 0 0 0 0 0 0 0 0 0 0 ml
S 7267 1 3 1 0 6 1 7261 28412 4 3000 A 0 0 0 0 0 0 0 0 0 0 0 0 0 0 0 0 0 0 0 0 0 0 0 0 0 0 0 0 n_r
S 7268 1 3 1 0 6 1 7261 30610 4 3000 A 0 0 0 0 0 0 0 0 0 0 0 0 0 0 0 0 0 0 0 0 0 0 0 0 0 0 0 0 mr
S 7269 7 3 0 0 2364 1 7261 39714 10a00004 3050 A 0 0 0 0 0 0 0 0 0 0 0 0 0 0 0 0 0 0 0 7273 0 0 0 0 0 0 0 0 cru_states
S 7270 7 3 0 0 2370 1 7261 39783 10a00004 3050 A 0 0 0 0 0 0 0 0 0 0 0 0 0 0 0 0 0 0 0 7277 0 0 0 0 0 0 0 0 lcccluster_states
S 7271 7 3 0 0 2376 1 7261 39887 10a00004 3050 A 0 0 0 0 0 0 0 0 0 0 0 0 0 0 0 0 0 0 0 7281 0 0 0 0 0 0 0 0 ryrcluster_states
S 7272 14 5 0 0 0 1 7261 40467 0 400000 A 0 0 0 0 0 0 0 4006 10 0 0 0 0 0 0 0 0 0 0 0 0 278 0 582 0 0 0 0 init_cru_states_2
F 7272 10 7263 7264 7265 7266 7267 7268 7262 7269 7270 7271
S 7273 8 1 0 0 2367 1 7261 40785 40822004 1020 A 0 0 0 0 0 0 0 0 0 0 0 0 0 0 0 0 0 0 0 0 0 0 0 0 0 0 0 0 cru_states$sd17
S 7277 8 1 0 0 2373 1 7261 40851 40822004 1020 A 0 0 0 0 0 0 0 0 0 0 0 0 0 0 0 0 0 0 0 0 0 0 0 0 0 0 0 0 lcccluster_states$sd21
S 7281 8 1 0 0 2379 1 7261 40945 40822004 1020 A 0 0 0 0 0 0 0 0 0 0 0 0 0 0 0 0 0 0 0 0 0 0 0 0 0 0 0 0 ryrcluster_states$sd25
S 7285 23 5 0 0 0 7286 582 41039 0 0 A 0 0 0 0 0 0 0 0 0 0 0 0 0 0 0 0 0 0 0 0 0 0 0 0 0 0 0 0 init_data_ecc
S 7286 14 5 0 0 0 1 7285 41039 0 400000 A 0 0 0 0 0 0 0 4017 0 0 0 0 0 0 0 0 0 0 0 0 0 353 0 582 0 0 0 0 init_data_ecc
F 7286 0
S 7287 23 5 0 0 0 7292 582 41053 0 0 A 0 0 0 0 0 0 0 0 0 0 0 0 0 0 0 0 0 0 0 0 0 0 0 0 0 0 0 0 state_breakdown
S 7288 1 3 1 0 6 1 7287 41069 4 3000 A 0 0 0 0 0 0 0 0 0 0 0 0 0 0 0 0 0 0 0 0 0 0 0 0 0 0 0 0 cru_state
S 7289 1 3 3 0 6 1 7287 41079 4 3000 A 0 0 0 0 0 0 0 0 0 0 0 0 0 0 0 0 0 0 0 0 0 0 0 0 0 0 0 0 lcc_state
S 7290 1 3 3 0 6 1 7287 41089 4 3000 A 0 0 0 0 0 0 0 0 0 0 0 0 0 0 0 0 0 0 0 0 0 0 0 0 0 0 0 0 ryr_state
S 7291 1 3 1 0 6 1 7287 28423 4 3000 A 0 0 0 0 0 0 0 0 0 0 0 0 0 0 0 0 0 0 0 0 0 0 0 0 0 0 0 0 irow_r
S 7292 14 5 0 0 0 1 7287 41053 0 400000 A 0 0 0 0 0 0 0 4018 4 0 0 0 0 0 0 0 0 0 0 0 0 384 0 582 0 0 0 0 state_breakdown
F 7292 4 7288 7291 7289 7290
S 7293 23 5 0 0 0 7298 582 41099 0 0 A 0 0 0 0 0 0 0 0 0 0 0 0 0 0 0 0 0 0 0 0 0 0 0 0 0 0 0 0 state_breakdown_all
S 7294 7 3 1 0 2382 1 7293 41069 20000004 10003000 A 0 0 0 0 0 0 0 0 0 0 0 0 0 0 0 0 0 0 0 0 0 0 0 0 0 0 0 0 cru_state
S 7295 7 3 3 0 2385 1 7293 41079 20000004 10003000 A 0 0 0 0 0 0 0 0 0 0 0 0 0 0 0 0 0 0 0 0 0 0 0 0 0 0 0 0 lcc_state
S 7296 7 3 3 0 2388 1 7293 41089 20000004 10003000 A 0 0 0 0 0 0 0 0 0 0 0 0 0 0 0 0 0 0 0 0 0 0 0 0 0 0 0 0 ryr_state
S 7297 1 3 1 0 6 1 7293 28423 4 3000 A 0 0 0 0 0 0 0 0 0 0 0 0 0 0 0 0 0 0 0 0 0 0 0 0 0 0 0 0 irow_r
S 7298 14 5 0 0 0 1 7293 41099 20000000 400000 A 0 0 0 0 0 0 0 4023 4 0 0 0 0 0 0 0 0 0 0 0 0 393 0 582 0 0 0 0 state_breakdown_all
F 7298 4 7294 7297 7295 7296
S 7299 6 1 0 0 6 1 7293 41119 40800006 3000 A 0 0 0 0 0 0 0 0 0 0 0 0 0 0 0 0 0 0 0 0 0 0 0 0 0 0 0 0 z_b_0_2
S 7300 6 1 0 0 6 1 7293 41127 40800006 3000 A 0 0 0 0 0 0 0 0 0 0 0 0 0 0 0 0 0 0 0 0 0 0 0 0 0 0 0 0 z_b_2_2
S 7301 6 1 0 0 6 1 7293 41135 40800006 3000 A 0 0 0 0 0 0 0 0 0 0 0 0 0 0 0 0 0 0 0 0 0 0 0 0 0 0 0 0 z_b_3_2
S 7302 6 1 0 0 6 1 7293 41143 40800006 3000 A 0 0 0 0 0 0 0 0 0 0 0 0 0 0 0 0 0 0 0 0 0 0 0 0 0 0 0 0 z_e_3919
S 7303 6 1 0 0 6 1 7293 41152 40800006 3000 A 0 0 0 0 0 0 0 0 0 0 0 0 0 0 0 0 0 0 0 0 0 0 0 0 0 0 0 0 z_b_4_2
S 7304 6 1 0 0 6 1 7293 41160 40800006 3000 A 0 0 0 0 0 0 0 0 0 0 0 0 0 0 0 0 0 0 0 0 0 0 0 0 0 0 0 0 z_b_6_2
S 7305 6 1 0 0 6 1 7293 41168 40800006 3000 A 0 0 0 0 0 0 0 0 0 0 0 0 0 0 0 0 0 0 0 0 0 0 0 0 0 0 0 0 z_b_7_2
S 7306 6 1 0 0 6 1 7293 41176 40800006 3000 A 0 0 0 0 0 0 0 0 0 0 0 0 0 0 0 0 0 0 0 0 0 0 0 0 0 0 0 0 z_e_3926
S 7307 6 1 0 0 6 1 7293 41185 40800006 3000 A 0 0 0 0 0 0 0 0 0 0 0 0 0 0 0 0 0 0 0 0 0 0 0 0 0 0 0 0 z_b_8_2
S 7308 6 1 0 0 6 1 7293 41193 40800006 3000 A 0 0 0 0 0 0 0 0 0 0 0 0 0 0 0 0 0 0 0 0 0 0 0 0 0 0 0 0 z_b_10_2
S 7309 6 1 0 0 6 1 7293 41202 40800006 3000 A 0 0 0 0 0 0 0 0 0 0 0 0 0 0 0 0 0 0 0 0 0 0 0 0 0 0 0 0 z_b_11_2
S 7310 6 1 0 0 6 1 7293 41211 40800006 3000 A 0 0 0 0 0 0 0 0 0 0 0 0 0 0 0 0 0 0 0 0 0 0 0 0 0 0 0 0 z_e_3933
S 7311 23 5 0 0 8 7316 582 41220 0 0 A 0 0 0 0 0 0 0 0 0 0 0 0 0 0 0 0 0 0 0 0 0 0 0 0 0 0 0 0 state_combine_single
S 7312 1 3 1 0 6 1 7311 41241 4 3000 A 0 0 0 0 0 0 0 0 0 0 0 0 0 0 0 0 0 0 0 0 0 0 0 0 0 0 0 0 lcccluster_state
S 7313 1 3 1 0 6 1 7311 41258 4 3000 A 0 0 0 0 0 0 0 0 0 0 0 0 0 0 0 0 0 0 0 0 0 0 0 0 0 0 0 0 ryrcluster_state
S 7314 1 3 0 0 6 1 7311 41069 4 1003000 A 0 0 0 0 0 0 0 0 0 0 0 0 0 0 0 0 0 0 0 0 0 0 0 0 0 0 0 0 cru_state
S 7315 1 3 1 0 6 1 7311 28423 4 3000 A 0 0 0 0 0 0 0 0 0 0 0 0 0 0 0 0 0 0 0 0 0 0 0 0 0 0 0 0 irow_r
S 7316 14 5 0 0 6 1 7311 41220 4 1400000 A 0 0 0 0 0 0 0 4028 3 0 0 7314 0 0 0 0 0 0 0 0 0 422 0 582 0 0 0 0 state_combine_single
F 7316 3 7312 7313 7315
S 7317 23 5 0 0 8 7322 582 40389 0 0 A 0 0 0 0 0 0 0 0 0 0 0 0 0 0 0 0 0 0 0 0 0 0 0 0 0 0 0 0 state_combine_single_test
S 7318 1 3 1 0 6 1 7317 41241 4 3000 A 0 0 0 0 0 0 0 0 0 0 0 0 0 0 0 0 0 0 0 0 0 0 0 0 0 0 0 0 lcccluster_state
S 7319 1 3 1 0 6 1 7317 41258 4 3000 A 0 0 0 0 0 0 0 0 0 0 0 0 0 0 0 0 0 0 0 0 0 0 0 0 0 0 0 0 ryrcluster_state
S 7320 1 3 0 0 6 1 7317 41069 4 1003000 A 0 0 0 0 0 0 0 0 0 0 0 0 0 0 0 0 0 0 0 0 0 0 0 0 0 0 0 0 cru_state
S 7321 1 3 1 0 6 1 7317 28423 4 3000 A 0 0 0 0 0 0 0 0 0 0 0 0 0 0 0 0 0 0 0 0 0 0 0 0 0 0 0 0 irow_r
S 7322 14 5 0 0 6 1 7317 40389 4 1400000 A 0 0 0 0 0 0 0 4032 3 0 0 7320 0 0 0 0 0 0 0 0 0 432 0 582 0 0 0 0 state_combine_single_test
F 7322 3 7318 7319 7321
S 7323 23 5 0 0 8 7328 582 40415 0 0 A 0 0 0 0 0 0 0 0 0 0 0 0 0 0 0 0 0 0 0 0 0 0 0 0 0 0 0 0 state_combine_all
S 7324 7 3 0 0 2397 1 7323 39714 800204 1003000 A 0 0 0 0 0 0 0 0 0 0 0 0 0 0 0 0 0 0 0 0 0 0 0 0 0 0 0 0 cru_states
S 7325 7 3 0 0 2391 1 7323 39783 20400004 10003000 A 0 0 0 0 0 0 0 0 0 0 0 0 0 0 0 0 0 0 0 0 0 0 0 0 0 0 0 0 lcccluster_states
S 7326 7 3 0 0 2394 1 7323 39887 20000004 10003000 A 0 0 0 0 0 0 0 0 0 0 0 0 0 0 0 0 0 0 0 0 0 0 0 0 0 0 0 0 ryrcluster_states
S 7327 1 3 1 0 6 1 7323 28423 4 3000 A 0 0 0 0 0 0 0 0 0 0 0 0 0 0 0 0 0 0 0 0 0 0 0 0 0 0 0 0 irow_r
S 7328 14 5 0 0 2397 1 7323 40415 20000204 1400000 A 0 0 0 0 0 0 0 4036 3 0 0 7324 0 0 0 0 0 0 0 0 0 470 0 582 0 0 0 0 state_combine_all
F 7328 3 7325 7326 7327
S 7329 6 1 0 0 6 1 7323 41119 40800006 3000 A 0 0 0 0 0 0 0 0 0 0 0 0 0 0 0 0 0 0 0 0 0 0 0 0 0 0 0 0 z_b_0_2
S 7330 6 1 0 0 6 1 7323 41127 40800006 3000 A 0 0 0 0 0 0 0 0 0 0 0 0 0 0 0 0 0 0 0 0 0 0 0 0 0 0 0 0 z_b_2_2
S 7331 6 1 0 0 6 1 7323 41135 40800006 3000 A 0 0 0 0 0 0 0 0 0 0 0 0 0 0 0 0 0 0 0 0 0 0 0 0 0 0 0 0 z_b_3_2
S 7332 6 1 0 0 6 1 7323 41275 40800006 3000 A 0 0 0 0 0 0 0 0 0 0 0 0 0 0 0 0 0 0 0 0 0 0 0 0 0 0 0 0 z_e_3931
S 7333 6 1 0 0 6 1 7323 41152 40800006 3000 A 0 0 0 0 0 0 0 0 0 0 0 0 0 0 0 0 0 0 0 0 0 0 0 0 0 0 0 0 z_b_4_2
S 7334 6 1 0 0 6 1 7323 41160 40800006 3000 A 0 0 0 0 0 0 0 0 0 0 0 0 0 0 0 0 0 0 0 0 0 0 0 0 0 0 0 0 z_b_6_2
S 7335 6 1 0 0 6 1 7323 41168 40800006 3000 A 0 0 0 0 0 0 0 0 0 0 0 0 0 0 0 0 0 0 0 0 0 0 0 0 0 0 0 0 z_b_7_2
S 7336 6 1 0 0 6 1 7323 41284 40800006 3000 A 0 0 0 0 0 0 0 0 0 0 0 0 0 0 0 0 0 0 0 0 0 0 0 0 0 0 0 0 z_e_3938
S 7337 6 1 0 0 6 1 7323 41293 40800006 3000 A 0 0 0 0 0 0 0 0 0 0 0 0 0 0 0 0 0 0 0 0 0 0 0 0 0 0 0 0 z_e_3942
S 7339 23 5 0 0 8 7343 582 41313 0 0 A 0 0 0 0 0 0 0 0 0 0 0 0 0 0 0 0 0 0 0 0 0 0 0 0 0 0 0 0 find_v_ryr_singlechannel
S 7340 1 3 0 0 9 1 7339 34624 4 1003000 A 0 0 0 0 0 0 0 0 0 0 0 0 0 0 0 0 0 0 0 0 0 0 0 0 0 0 0 0 v_ryr
S 7341 1 3 0 0 9 1 7339 33736 4 3000 A 0 0 0 0 0 0 0 0 0 0 0 0 0 0 0 0 0 0 0 0 0 0 0 0 0 0 0 0 i_1ryr
S 7342 1 3 1 0 9 1 7339 34770 4 3000 A 0 0 0 0 0 0 0 0 0 0 0 0 0 0 0 0 0 0 0 0 0 0 0 0 0 0 0 0 vol_ref
S 7343 14 5 0 0 9 1 7339 41313 4 1400000 A 0 0 0 0 0 0 0 4040 2 0 0 7340 0 0 0 0 0 0 0 0 0 482 0 582 0 0 0 0 find_v_ryr_singlechannel
F 7343 2 7341 7342
S 7344 23 5 0 0 8 7350 582 41338 0 0 A 0 0 0 0 0 0 0 0 0 0 0 0 0 0 0 0 0 0 0 0 0 0 0 0 0 0 0 0 find_v_ryr
S 7345 1 3 0 0 9 1 7344 34624 4 1003000 A 0 0 0 0 0 0 0 0 0 0 0 0 0 0 0 0 0 0 0 0 0 0 0 0 0 0 0 0 v_ryr
S 7346 1 3 1 0 9 1 7344 33736 4 3000 A 0 0 0 0 0 0 0 0 0 0 0 0 0 0 0 0 0 0 0 0 0 0 0 0 0 0 0 0 i_1ryr
S 7347 1 3 1 0 9 1 7344 34770 4 3000 A 0 0 0 0 0 0 0 0 0 0 0 0 0 0 0 0 0 0 0 0 0 0 0 0 0 0 0 0 vol_ref
S 7348 1 3 1 0 6 1 7344 35869 4 3000 A 0 0 0 0 0 0 0 0 0 0 0 0 0 0 0 0 0 0 0 0 0 0 0 0 0 0 0 0 nsfu
S 7349 1 3 1 0 6 1 7344 28412 4 3000 A 0 0 0 0 0 0 0 0 0 0 0 0 0 0 0 0 0 0 0 0 0 0 0 0 0 0 0 0 n_r
S 7350 14 5 0 0 9 1 7344 41338 4 1400000 A 0 0 0 0 0 0 0 4043 4 0 0 7345 0 0 0 0 0 0 0 0 0 497 0 582 0 0 0 0 find_v_ryr
F 7350 4 7346 7347 7348 7349
S 7351 23 5 0 0 8 7354 582 41349 0 0 A 0 0 0 0 0 0 0 0 0 0 0 0 0 0 0 0 0 0 0 0 0 0 0 0 0 0 0 0 find_bg_ca_conductance
S 7352 1 3 0 0 9 1 7351 36477 4 1003000 A 0 0 0 0 0 0 0 0 0 0 0 0 0 0 0 0 0 0 0 0 0 0 0 0 0 0 0 0 g_bca
S 7353 1 3 0 0 9 1 7351 34770 80000004 3000 A 0 0 0 0 0 0 0 0 0 0 0 0 0 0 0 0 0 0 0 0 0 0 0 0 0 0 0 0 vol_ref
S 7354 14 5 0 0 9 1 7351 41349 4 1400000 A 0 0 0 0 0 0 0 4048 1 0 0 7352 0 0 0 0 0 0 0 0 0 528 0 582 0 0 0 0 find_bg_ca_conductance
F 7354 1 7353
A 13 2 0 0 0 6 586 0 0 0 13 0 0 0 0 0 0 0 0 0
A 71 1 0 0 0 56 643 0 0 0 0 0 0 0 0 0 0 0 0 0
A 74 1 0 0 0 62 645 0 0 0 0 0 0 0 0 0 0 0 0 0
A 106 1 0 0 0 104 701 0 0 0 0 0 0 0 0 0 0 0 0 0
A 123 2 0 0 0 6 762 0 0 0 123 0 0 0 0 0 0 0 0 0
A 134 2 0 0 0 6 767 0 0 0 134 0 0 0 0 0 0 0 0 0
A 136 2 0 0 0 6 768 0 0 0 136 0 0 0 0 0 0 0 0 0
A 142 2 0 0 0 6 771 0 0 0 142 0 0 0 0 0 0 0 0 0
A 144 2 0 0 0 6 772 0 0 0 144 0 0 0 0 0 0 0 0 0
A 146 2 0 0 0 6 773 0 0 0 146 0 0 0 0 0 0 0 0 0
A 148 2 0 0 0 6 774 0 0 0 148 0 0 0 0 0 0 0 0 0
A 153 2 0 0 0 6 776 0 0 0 153 0 0 0 0 0 0 0 0 0
A 155 2 0 0 0 6 777 0 0 0 155 0 0 0 0 0 0 0 0 0
A 3394 1 0 3 1996 2133 6957 0 0 0 0 0 0 0 0 0 0 0 0 0
A 3395 10 0 0 2786 6 3394 4 0 0 0 0 0 0 0 0 0 0 0 0
X 1 134
A 3396 10 0 0 3395 6 3394 7 0 0 0 0 0 0 0 0 0 0 0 0
X 1 136
A 3397 4 0 0 2949 6 3396 0 3 0 0 0 0 2 0 0 0 0 0 0
A 3398 4 0 0 3216 6 3395 0 3397 0 0 0 0 1 0 0 0 0 0 0
A 3399 10 0 0 3396 6 3394 16 0 0 0 0 0 0 0 0 0 0 0 0
X 1 146
A 3400 10 0 0 3399 6 3394 19 0 0 0 0 0 0 0 0 0 0 0 0
X 1 148
A 3401 4 0 0 2951 6 3400 0 3 0 0 0 0 2 0 0 0 0 0 0
A 3402 4 0 0 3238 6 3399 0 3401 0 0 0 0 1 0 0 0 0 0 0
A 3403 10 0 0 3400 6 3394 10 0 0 0 0 0 0 0 0 0 0 0 0
X 1 142
A 3404 10 0 0 3403 6 3394 22 0 0 0 0 0 0 0 0 0 0 0 0
X 1 153
A 3405 10 0 0 3404 6 3394 13 0 0 0 0 0 0 0 0 0 0 0 0
X 1 123
A 3406 10 0 0 3405 6 3394 1 0 0 0 0 0 0 0 0 0 0 0 0
X 1 13
A 3409 1 0 3 2434 2139 6964 0 0 0 0 0 0 0 0 0 0 0 0 0
A 3410 10 0 0 3314 6 3409 4 0 0 0 0 0 0 0 0 0 0 0 0
X 1 134
A 3411 10 0 0 3410 6 3409 7 0 0 0 0 0 0 0 0 0 0 0 0
X 1 136
A 3412 4 0 0 3101 6 3411 0 3 0 0 0 0 2 0 0 0 0 0 0
A 3413 4 0 0 3315 6 3410 0 3412 0 0 0 0 1 0 0 0 0 0 0
A 3414 10 0 0 3411 6 3409 16 0 0 0 0 0 0 0 0 0 0 0 0
X 1 146
A 3415 10 0 0 3414 6 3409 19 0 0 0 0 0 0 0 0 0 0 0 0
X 1 148
A 3416 4 0 0 1497 6 3415 0 3 0 0 0 0 2 0 0 0 0 0 0
A 3417 4 0 0 3369 6 3414 0 3416 0 0 0 0 1 0 0 0 0 0 0
A 3418 10 0 0 3415 6 3409 10 0 0 0 0 0 0 0 0 0 0 0 0
X 1 142
A 3419 10 0 0 3418 6 3409 22 0 0 0 0 0 0 0 0 0 0 0 0
X 1 153
A 3420 10 0 0 3419 6 3409 13 0 0 0 0 0 0 0 0 0 0 0 0
X 1 123
A 3421 10 0 0 3420 6 3409 1 0 0 0 0 0 0 0 0 0 0 0 0
X 1 13
A 3424 1 0 3 3030 2145 6971 0 0 0 0 0 0 0 0 0 0 0 0 0
A 3425 10 0 0 2913 6 3424 4 0 0 0 0 0 0 0 0 0 0 0 0
X 1 134
A 3426 10 0 0 3425 6 3424 7 0 0 0 0 0 0 0 0 0 0 0 0
X 1 136
A 3427 4 0 0 2016 6 3426 0 3 0 0 0 0 2 0 0 0 0 0 0
A 3428 4 0 0 2900 6 3425 0 3427 0 0 0 0 1 0 0 0 0 0 0
A 3429 10 0 0 3426 6 3424 16 0 0 0 0 0 0 0 0 0 0 0 0
X 1 146
A 3430 10 0 0 3429 6 3424 19 0 0 0 0 0 0 0 0 0 0 0 0
X 1 148
A 3431 4 0 0 1998 6 3430 0 3 0 0 0 0 2 0 0 0 0 0 0
A 3432 4 0 0 2622 6 3429 0 3431 0 0 0 0 1 0 0 0 0 0 0
A 3433 10 0 0 3430 6 3424 10 0 0 0 0 0 0 0 0 0 0 0 0
X 1 142
A 3434 10 0 0 3433 6 3424 22 0 0 0 0 0 0 0 0 0 0 0 0
X 1 153
A 3435 10 0 0 3434 6 3424 13 0 0 0 0 0 0 0 0 0 0 0 0
X 1 123
A 3436 10 0 0 3435 6 3424 1 0 0 0 0 0 0 0 0 0 0 0 0
X 1 13
A 3439 1 0 3 3201 2151 6978 0 0 0 0 0 0 0 0 0 0 0 0 0
A 3440 10 0 0 3407 6 3439 4 0 0 0 0 0 0 0 0 0 0 0 0
X 1 134
A 3441 10 0 0 3440 6 3439 7 0 0 0 0 0 0 0 0 0 0 0 0
X 1 136
A 3442 4 0 0 1268 6 3441 0 3 0 0 0 0 2 0 0 0 0 0 0
A 3443 4 0 0 2333 6 3440 0 3442 0 0 0 0 1 0 0 0 0 0 0
A 3444 10 0 0 3441 6 3439 16 0 0 0 0 0 0 0 0 0 0 0 0
X 1 146
A 3445 10 0 0 3444 6 3439 19 0 0 0 0 0 0 0 0 0 0 0 0
X 1 148
A 3446 4 0 0 3333 6 3445 0 3 0 0 0 0 2 0 0 0 0 0 0
A 3447 4 0 0 2539 6 3444 0 3446 0 0 0 0 1 0 0 0 0 0 0
A 3448 10 0 0 3445 6 3439 10 0 0 0 0 0 0 0 0 0 0 0 0
X 1 142
A 3449 10 0 0 3448 6 3439 22 0 0 0 0 0 0 0 0 0 0 0 0
X 1 153
A 3450 10 0 0 3449 6 3439 13 0 0 0 0 0 0 0 0 0 0 0 0
X 1 123
A 3451 10 0 0 3450 6 3439 1 0 0 0 0 0 0 0 0 0 0 0 0
X 1 13
A 3454 1 0 3 2800 2157 6985 0 0 0 0 0 0 0 0 0 0 0 0 0
A 3455 10 0 0 3438 6 3454 4 0 0 0 0 0 0 0 0 0 0 0 0
X 1 134
A 3456 10 0 0 3455 6 3454 7 0 0 0 0 0 0 0 0 0 0 0 0
X 1 136
A 3457 4 0 0 3109 6 3456 0 3 0 0 0 0 2 0 0 0 0 0 0
A 3458 4 0 0 2952 6 3455 0 3457 0 0 0 0 1 0 0 0 0 0 0
A 3459 10 0 0 3456 6 3454 16 0 0 0 0 0 0 0 0 0 0 0 0
X 1 146
A 3460 10 0 0 3459 6 3454 19 0 0 0 0 0 0 0 0 0 0 0 0
X 1 148
A 3461 4 0 0 2065 6 3460 0 3 0 0 0 0 2 0 0 0 0 0 0
A 3462 4 0 0 2938 6 3459 0 3461 0 0 0 0 1 0 0 0 0 0 0
A 3463 10 0 0 3460 6 3454 10 0 0 0 0 0 0 0 0 0 0 0 0
X 1 142
A 3464 10 0 0 3463 6 3454 22 0 0 0 0 0 0 0 0 0 0 0 0
X 1 153
A 3465 10 0 0 3464 6 3454 13 0 0 0 0 0 0 0 0 0 0 0 0
X 1 123
A 3466 10 0 0 3465 6 3454 1 0 0 0 0 0 0 0 0 0 0 0 0
X 1 13
A 3469 1 0 3 2695 2163 6992 0 0 0 0 0 0 0 0 0 0 0 0 0
A 3470 10 0 0 3413 6 3469 4 0 0 0 0 0 0 0 0 0 0 0 0
X 1 134
A 3471 10 0 0 3470 6 3469 7 0 0 0 0 0 0 0 0 0 0 0 0
X 1 136
A 3472 4 0 0 3162 6 3471 0 3 0 0 0 0 2 0 0 0 0 0 0
A 3473 4 0 0 2988 6 3470 0 3472 0 0 0 0 1 0 0 0 0 0 0
A 3474 10 0 0 3471 6 3469 16 0 0 0 0 0 0 0 0 0 0 0 0
X 1 146
A 3475 10 0 0 3474 6 3469 19 0 0 0 0 0 0 0 0 0 0 0 0
X 1 148
A 3476 4 0 0 3167 6 3475 0 3 0 0 0 0 2 0 0 0 0 0 0
A 3477 4 0 0 2633 6 3474 0 3476 0 0 0 0 1 0 0 0 0 0 0
A 3478 10 0 0 3475 6 3469 10 0 0 0 0 0 0 0 0 0 0 0 0
X 1 142
A 3479 10 0 0 3478 6 3469 22 0 0 0 0 0 0 0 0 0 0 0 0
X 1 153
A 3480 10 0 0 3479 6 3469 13 0 0 0 0 0 0 0 0 0 0 0 0
X 1 123
A 3481 10 0 0 3480 6 3469 1 0 0 0 0 0 0 0 0 0 0 0 0
X 1 13
A 3484 1 0 3 3281 2169 6999 0 0 0 0 0 0 0 0 0 0 0 0 0
A 3485 10 0 0 2943 6 3484 4 0 0 0 0 0 0 0 0 0 0 0 0
X 1 134
A 3486 10 0 0 3485 6 3484 7 0 0 0 0 0 0 0 0 0 0 0 0
X 1 136
A 3487 4 0 0 1237 6 3486 0 3 0 0 0 0 2 0 0 0 0 0 0
A 3488 4 0 0 1549 6 3485 0 3487 0 0 0 0 1 0 0 0 0 0 0
A 3489 10 0 0 3486 6 3484 16 0 0 0 0 0 0 0 0 0 0 0 0
X 1 146
A 3490 10 0 0 3489 6 3484 19 0 0 0 0 0 0 0 0 0 0 0 0
X 1 148
A 3491 4 0 0 3106 6 3490 0 3 0 0 0 0 2 0 0 0 0 0 0
A 3492 4 0 0 2210 6 3489 0 3491 0 0 0 0 1 0 0 0 0 0 0
A 3493 10 0 0 3490 6 3484 10 0 0 0 0 0 0 0 0 0 0 0 0
X 1 142
A 3494 10 0 0 3493 6 3484 22 0 0 0 0 0 0 0 0 0 0 0 0
X 1 153
A 3495 10 0 0 3494 6 3484 13 0 0 0 0 0 0 0 0 0 0 0 0
X 1 123
A 3496 10 0 0 3495 6 3484 1 0 0 0 0 0 0 0 0 0 0 0 0
X 1 13
A 3499 1 0 3 2188 2175 7006 0 0 0 0 0 0 0 0 0 0 0 0 0
A 3500 10 0 0 2964 6 3499 4 0 0 0 0 0 0 0 0 0 0 0 0
X 1 134
A 3501 10 0 0 3500 6 3499 7 0 0 0 0 0 0 0 0 0 0 0 0
X 1 136
A 3502 4 0 0 2132 6 3501 0 3 0 0 0 0 2 0 0 0 0 0 0
A 3503 4 0 0 2818 6 3500 0 3502 0 0 0 0 1 0 0 0 0 0 0
A 3504 10 0 0 3501 6 3499 16 0 0 0 0 0 0 0 0 0 0 0 0
X 1 146
A 3505 10 0 0 3504 6 3499 19 0 0 0 0 0 0 0 0 0 0 0 0
X 1 148
A 3506 4 0 0 3021 6 3505 0 3 0 0 0 0 2 0 0 0 0 0 0
A 3507 4 0 0 3394 6 3504 0 3506 0 0 0 0 1 0 0 0 0 0 0
A 3508 10 0 0 3505 6 3499 10 0 0 0 0 0 0 0 0 0 0 0 0
X 1 142
A 3509 10 0 0 3508 6 3499 22 0 0 0 0 0 0 0 0 0 0 0 0
X 1 153
A 3510 10 0 0 3509 6 3499 13 0 0 0 0 0 0 0 0 0 0 0 0
X 1 123
A 3511 10 0 0 3510 6 3499 1 0 0 0 0 0 0 0 0 0 0 0 0
X 1 13
A 3514 1 0 3 1380 2181 7013 0 0 0 0 0 0 0 0 0 0 0 0 0
A 3515 10 0 0 3186 6 3514 4 0 0 0 0 0 0 0 0 0 0 0 0
X 1 134
A 3516 10 0 0 3515 6 3514 7 0 0 0 0 0 0 0 0 0 0 0 0
X 1 136
A 3517 4 0 0 3219 6 3516 0 3 0 0 0 0 2 0 0 0 0 0 0
A 3518 4 0 0 2534 6 3515 0 3517 0 0 0 0 1 0 0 0 0 0 0
A 3519 10 0 0 3516 6 3514 16 0 0 0 0 0 0 0 0 0 0 0 0
X 1 146
A 3520 10 0 0 3519 6 3514 19 0 0 0 0 0 0 0 0 0 0 0 0
X 1 148
A 3521 4 0 0 3225 6 3520 0 3 0 0 0 0 2 0 0 0 0 0 0
A 3522 4 0 0 3271 6 3519 0 3521 0 0 0 0 1 0 0 0 0 0 0
A 3523 10 0 0 3520 6 3514 10 0 0 0 0 0 0 0 0 0 0 0 0
X 1 142
A 3524 10 0 0 3523 6 3514 22 0 0 0 0 0 0 0 0 0 0 0 0
X 1 153
A 3525 10 0 0 3524 6 3514 13 0 0 0 0 0 0 0 0 0 0 0 0
X 1 123
A 3526 10 0 0 3525 6 3514 1 0 0 0 0 0 0 0 0 0 0 0 0
X 1 13
A 3529 1 0 3 36 2187 7020 0 0 0 0 0 0 0 0 0 0 0 0 0
A 3530 10 0 0 2035 6 3529 4 0 0 0 0 0 0 0 0 0 0 0 0
X 1 134
A 3531 10 0 0 3530 6 3529 7 0 0 0 0 0 0 0 0 0 0 0 0
X 1 136
A 3532 4 0 0 3047 6 3531 0 3 0 0 0 0 2 0 0 0 0 0 0
A 3533 4 0 0 3058 6 3530 0 3532 0 0 0 0 1 0 0 0 0 0 0
A 3534 10 0 0 3531 6 3529 16 0 0 0 0 0 0 0 0 0 0 0 0
X 1 146
A 3535 10 0 0 3534 6 3529 19 0 0 0 0 0 0 0 0 0 0 0 0
X 1 148
A 3536 4 0 0 3203 6 3535 0 3 0 0 0 0 2 0 0 0 0 0 0
A 3537 4 0 0 3328 6 3534 0 3536 0 0 0 0 1 0 0 0 0 0 0
A 3538 10 0 0 3535 6 3529 10 0 0 0 0 0 0 0 0 0 0 0 0
X 1 142
A 3539 10 0 0 3538 6 3529 22 0 0 0 0 0 0 0 0 0 0 0 0
X 1 153
A 3540 10 0 0 3539 6 3529 13 0 0 0 0 0 0 0 0 0 0 0 0
X 1 123
A 3541 10 0 0 3540 6 3529 1 0 0 0 0 0 0 0 0 0 0 0 0
X 1 13
A 3544 1 0 3 1599 2193 7027 0 0 0 0 0 0 0 0 0 0 0 0 0
A 3545 10 0 0 2452 6 3544 4 0 0 0 0 0 0 0 0 0 0 0 0
X 1 134
A 3546 10 0 0 3545 6 3544 7 0 0 0 0 0 0 0 0 0 0 0 0
X 1 136
A 3547 4 0 0 538 6 3546 0 3 0 0 0 0 2 0 0 0 0 0 0
A 3548 4 0 0 1314 6 3545 0 3547 0 0 0 0 1 0 0 0 0 0 0
A 3549 10 0 0 3546 6 3544 16 0 0 0 0 0 0 0 0 0 0 0 0
X 1 146
A 3550 10 0 0 3549 6 3544 19 0 0 0 0 0 0 0 0 0 0 0 0
X 1 148
A 3551 4 0 0 3239 6 3550 0 3 0 0 0 0 2 0 0 0 0 0 0
A 3552 4 0 0 3178 6 3549 0 3551 0 0 0 0 1 0 0 0 0 0 0
A 3553 10 0 0 3550 6 3544 10 0 0 0 0 0 0 0 0 0 0 0 0
X 1 142
A 3554 10 0 0 3553 6 3544 22 0 0 0 0 0 0 0 0 0 0 0 0
X 1 153
A 3555 10 0 0 3554 6 3544 13 0 0 0 0 0 0 0 0 0 0 0 0
X 1 123
A 3556 10 0 0 3555 6 3544 1 0 0 0 0 0 0 0 0 0 0 0 0
X 1 13
A 3559 1 0 3 3111 2199 7034 0 0 0 0 0 0 0 0 0 0 0 0 0
A 3560 10 0 0 3163 6 3559 4 0 0 0 0 0 0 0 0 0 0 0 0
X 1 134
A 3561 10 0 0 3560 6 3559 7 0 0 0 0 0 0 0 0 0 0 0 0
X 1 136
A 3562 4 0 0 1559 6 3561 0 3 0 0 0 0 2 0 0 0 0 0 0
A 3563 4 0 0 2652 6 3560 0 3562 0 0 0 0 1 0 0 0 0 0 0
A 3564 10 0 0 3561 6 3559 16 0 0 0 0 0 0 0 0 0 0 0 0
X 1 146
A 3565 10 0 0 3564 6 3559 19 0 0 0 0 0 0 0 0 0 0 0 0
X 1 148
A 3566 4 0 0 2569 6 3565 0 3 0 0 0 0 2 0 0 0 0 0 0
A 3567 4 0 0 3143 6 3564 0 3566 0 0 0 0 1 0 0 0 0 0 0
A 3568 10 0 0 3565 6 3559 10 0 0 0 0 0 0 0 0 0 0 0 0
X 1 142
A 3569 10 0 0 3568 6 3559 22 0 0 0 0 0 0 0 0 0 0 0 0
X 1 153
A 3570 10 0 0 3569 6 3559 13 0 0 0 0 0 0 0 0 0 0 0 0
X 1 123
A 3571 10 0 0 3570 6 3559 1 0 0 0 0 0 0 0 0 0 0 0 0
X 1 13
A 3574 1 0 3 2095 2205 7041 0 0 0 0 0 0 0 0 0 0 0 0 0
A 3575 10 0 0 2179 6 3574 4 0 0 0 0 0 0 0 0 0 0 0 0
X 1 134
A 3576 10 0 0 3575 6 3574 7 0 0 0 0 0 0 0 0 0 0 0 0
X 1 136
A 3577 4 0 0 2326 6 3576 0 3 0 0 0 0 2 0 0 0 0 0 0
A 3578 4 0 0 3491 6 3575 0 3577 0 0 0 0 1 0 0 0 0 0 0
A 3579 10 0 0 3576 6 3574 16 0 0 0 0 0 0 0 0 0 0 0 0
X 1 146
A 3580 10 0 0 3579 6 3574 19 0 0 0 0 0 0 0 0 0 0 0 0
X 1 148
A 3581 4 0 0 2328 6 3580 0 3 0 0 0 0 2 0 0 0 0 0 0
A 3582 4 0 0 3164 6 3579 0 3581 0 0 0 0 1 0 0 0 0 0 0
A 3583 10 0 0 3580 6 3574 10 0 0 0 0 0 0 0 0 0 0 0 0
X 1 142
A 3584 10 0 0 3583 6 3574 22 0 0 0 0 0 0 0 0 0 0 0 0
X 1 153
A 3585 10 0 0 3584 6 3574 13 0 0 0 0 0 0 0 0 0 0 0 0
X 1 123
A 3586 10 0 0 3585 6 3574 1 0 0 0 0 0 0 0 0 0 0 0 0
X 1 13
A 3589 1 0 3 3293 2211 7048 0 0 0 0 0 0 0 0 0 0 0 0 0
A 3590 10 0 0 3194 6 3589 4 0 0 0 0 0 0 0 0 0 0 0 0
X 1 134
A 3591 10 0 0 3590 6 3589 7 0 0 0 0 0 0 0 0 0 0 0 0
X 1 136
A 3592 4 0 0 2330 6 3591 0 3 0 0 0 0 2 0 0 0 0 0 0
A 3593 4 0 0 1840 6 3590 0 3592 0 0 0 0 1 0 0 0 0 0 0
A 3594 10 0 0 3591 6 3589 16 0 0 0 0 0 0 0 0 0 0 0 0
X 1 146
A 3595 10 0 0 3594 6 3589 19 0 0 0 0 0 0 0 0 0 0 0 0
X 1 148
A 3596 4 0 0 2590 6 3595 0 3 0 0 0 0 2 0 0 0 0 0 0
A 3597 4 0 0 2907 6 3594 0 3596 0 0 0 0 1 0 0 0 0 0 0
A 3598 10 0 0 3595 6 3589 10 0 0 0 0 0 0 0 0 0 0 0 0
X 1 142
A 3599 10 0 0 3598 6 3589 22 0 0 0 0 0 0 0 0 0 0 0 0
X 1 153
A 3600 10 0 0 3599 6 3589 13 0 0 0 0 0 0 0 0 0 0 0 0
X 1 123
A 3601 10 0 0 3600 6 3589 1 0 0 0 0 0 0 0 0 0 0 0 0
X 1 13
A 3604 1 0 3 2789 2217 7055 0 0 0 0 0 0 0 0 0 0 0 0 0
A 3605 10 0 0 3221 6 3604 4 0 0 0 0 0 0 0 0 0 0 0 0
X 1 134
A 3606 10 0 0 3605 6 3604 7 0 0 0 0 0 0 0 0 0 0 0 0
X 1 136
A 3607 4 0 0 3537 6 3606 0 3 0 0 0 0 2 0 0 0 0 0 0
A 3608 4 0 0 3213 6 3605 0 3607 0 0 0 0 1 0 0 0 0 0 0
A 3609 10 0 0 3606 6 3604 16 0 0 0 0 0 0 0 0 0 0 0 0
X 1 146
A 3610 10 0 0 3609 6 3604 19 0 0 0 0 0 0 0 0 0 0 0 0
X 1 148
A 3611 4 0 0 2191 6 3610 0 3 0 0 0 0 2 0 0 0 0 0 0
A 3612 4 0 0 3563 6 3609 0 3611 0 0 0 0 1 0 0 0 0 0 0
A 3613 10 0 0 3610 6 3604 10 0 0 0 0 0 0 0 0 0 0 0 0
X 1 142
A 3614 10 0 0 3613 6 3604 22 0 0 0 0 0 0 0 0 0 0 0 0
X 1 153
A 3615 10 0 0 3614 6 3604 13 0 0 0 0 0 0 0 0 0 0 0 0
X 1 123
A 3616 10 0 0 3615 6 3604 1 0 0 0 0 0 0 0 0 0 0 0 0
X 1 13
A 3619 1 0 3 2831 2223 7062 0 0 0 0 0 0 0 0 0 0 0 0 0
A 3620 10 0 0 2042 6 3619 4 0 0 0 0 0 0 0 0 0 0 0 0
X 1 134
A 3621 10 0 0 3620 6 3619 7 0 0 0 0 0 0 0 0 0 0 0 0
X 1 136
A 3622 4 0 0 2616 6 3621 0 3 0 0 0 0 2 0 0 0 0 0 0
A 3623 4 0 0 3336 6 3620 0 3622 0 0 0 0 1 0 0 0 0 0 0
A 3624 10 0 0 3621 6 3619 16 0 0 0 0 0 0 0 0 0 0 0 0
X 1 146
A 3625 10 0 0 3624 6 3619 19 0 0 0 0 0 0 0 0 0 0 0 0
X 1 148
A 3626 4 0 0 3105 6 3625 0 3 0 0 0 0 2 0 0 0 0 0 0
A 3627 4 0 0 2134 6 3624 0 3626 0 0 0 0 1 0 0 0 0 0 0
A 3628 10 0 0 3625 6 3619 10 0 0 0 0 0 0 0 0 0 0 0 0
X 1 142
A 3629 10 0 0 3628 6 3619 22 0 0 0 0 0 0 0 0 0 0 0 0
X 1 153
A 3630 10 0 0 3629 6 3619 13 0 0 0 0 0 0 0 0 0 0 0 0
X 1 123
A 3631 10 0 0 3630 6 3619 1 0 0 0 0 0 0 0 0 0 0 0 0
X 1 13
A 3633 1 0 1 3383 2229 7076 0 0 0 0 0 0 0 0 0 0 0 0 0
A 3634 10 0 0 3547 6 3633 4 0 0 0 0 0 0 0 0 0 0 0 0
X 1 134
A 3635 10 0 0 3634 6 3633 7 0 0 0 0 0 0 0 0 0 0 0 0
X 1 136
A 3636 4 0 0 2827 6 3635 0 3 0 0 0 0 2 0 0 0 0 0 0
A 3637 4 0 0 3097 6 3634 0 3636 0 0 0 0 1 0 0 0 0 0 0
A 3638 10 0 0 3635 6 3633 10 0 0 0 0 0 0 0 0 0 0 0 0
X 1 142
A 3639 10 0 0 3638 6 3633 13 0 0 0 0 0 0 0 0 0 0 0 0
X 1 123
A 3640 10 0 0 3639 6 3633 1 0 0 0 0 0 0 0 0 0 0 0 0
X 1 13
A 3642 1 0 1 3322 2235 7082 0 0 0 0 0 0 0 0 0 0 0 0 0
A 3643 10 0 0 3146 6 3642 4 0 0 0 0 0 0 0 0 0 0 0 0
X 1 134
A 3644 10 0 0 3643 6 3642 7 0 0 0 0 0 0 0 0 0 0 0 0
X 1 136
A 3645 4 0 0 3152 6 3644 0 3 0 0 0 0 2 0 0 0 0 0 0
A 3646 4 0 0 2914 6 3643 0 3645 0 0 0 0 1 0 0 0 0 0 0
A 3647 10 0 0 3644 6 3642 10 0 0 0 0 0 0 0 0 0 0 0 0
X 1 142
A 3648 10 0 0 3647 6 3642 13 0 0 0 0 0 0 0 0 0 0 0 0
X 1 123
A 3649 10 0 0 3648 6 3642 1 0 0 0 0 0 0 0 0 0 0 0 0
X 1 13
A 3651 1 0 1 1709 2241 7090 0 0 0 0 0 0 0 0 0 0 0 0 0
A 3652 10 0 0 2218 6 3651 4 0 0 0 0 0 0 0 0 0 0 0 0
X 1 134
A 3653 10 0 0 3652 6 3651 7 0 0 0 0 0 0 0 0 0 0 0 0
X 1 136
A 3654 4 0 0 2425 6 3653 0 3 0 0 0 0 2 0 0 0 0 0 0
A 3655 4 0 0 3243 6 3652 0 3654 0 0 0 0 1 0 0 0 0 0 0
A 3656 10 0 0 3653 6 3651 10 0 0 0 0 0 0 0 0 0 0 0 0
X 1 142
A 3657 10 0 0 3656 6 3651 13 0 0 0 0 0 0 0 0 0 0 0 0
X 1 123
A 3658 10 0 0 3657 6 3651 1 0 0 0 0 0 0 0 0 0 0 0 0
X 1 13
A 3660 1 0 1 2801 2247 7096 0 0 0 0 0 0 0 0 0 0 0 0 0
A 3661 10 0 0 3660 6 3660 4 0 0 0 0 0 0 0 0 0 0 0 0
X 1 134
A 3662 10 0 0 3661 6 3660 7 0 0 0 0 0 0 0 0 0 0 0 0
X 1 136
A 3663 4 0 0 2166 6 3662 0 3 0 0 0 0 2 0 0 0 0 0 0
A 3664 4 0 0 3542 6 3661 0 3663 0 0 0 0 1 0 0 0 0 0 0
A 3665 10 0 0 3662 6 3660 10 0 0 0 0 0 0 0 0 0 0 0 0
X 1 142
A 3666 10 0 0 3665 6 3660 13 0 0 0 0 0 0 0 0 0 0 0 0
X 1 123
A 3667 10 0 0 3666 6 3660 1 0 0 0 0 0 0 0 0 0 0 0 0
X 1 13
A 3670 1 0 3 3581 2253 7103 0 0 0 0 0 0 0 0 0 0 0 0 0
A 3671 10 0 0 3443 6 3670 4 0 0 0 0 0 0 0 0 0 0 0 0
X 1 134
A 3672 10 0 0 3671 6 3670 7 0 0 0 0 0 0 0 0 0 0 0 0
X 1 136
A 3673 4 0 0 3144 6 3672 0 3 0 0 0 0 2 0 0 0 0 0 0
A 3674 4 0 0 3233 6 3671 0 3673 0 0 0 0 1 0 0 0 0 0 0
A 3675 10 0 0 3672 6 3670 16 0 0 0 0 0 0 0 0 0 0 0 0
X 1 146
A 3676 10 0 0 3675 6 3670 19 0 0 0 0 0 0 0 0 0 0 0 0
X 1 148
A 3677 4 0 0 3156 6 3676 0 3 0 0 0 0 2 0 0 0 0 0 0
A 3678 4 0 0 3026 6 3675 0 3677 0 0 0 0 1 0 0 0 0 0 0
A 3679 10 0 0 3676 6 3670 10 0 0 0 0 0 0 0 0 0 0 0 0
X 1 142
A 3680 10 0 0 3679 6 3670 22 0 0 0 0 0 0 0 0 0 0 0 0
X 1 153
A 3681 10 0 0 3680 6 3670 13 0 0 0 0 0 0 0 0 0 0 0 0
X 1 123
A 3682 10 0 0 3681 6 3670 1 0 0 0 0 0 0 0 0 0 0 0 0
X 1 13
A 3685 1 0 3 3476 2259 7110 0 0 0 0 0 0 0 0 0 0 0 0 0
A 3686 10 0 0 2897 6 3685 4 0 0 0 0 0 0 0 0 0 0 0 0
X 1 134
A 3687 10 0 0 3686 6 3685 7 0 0 0 0 0 0 0 0 0 0 0 0
X 1 136
A 3688 4 0 0 3204 6 3687 0 3 0 0 0 0 2 0 0 0 0 0 0
A 3689 4 0 0 2487 6 3686 0 3688 0 0 0 0 1 0 0 0 0 0 0
A 3690 10 0 0 3687 6 3685 16 0 0 0 0 0 0 0 0 0 0 0 0
X 1 146
A 3691 10 0 0 3690 6 3685 19 0 0 0 0 0 0 0 0 0 0 0 0
X 1 148
A 3692 4 0 0 3608 6 3691 0 3 0 0 0 0 2 0 0 0 0 0 0
A 3693 4 0 0 2857 6 3690 0 3692 0 0 0 0 1 0 0 0 0 0 0
A 3694 10 0 0 3691 6 3685 10 0 0 0 0 0 0 0 0 0 0 0 0
X 1 142
A 3695 10 0 0 3694 6 3685 22 0 0 0 0 0 0 0 0 0 0 0 0
X 1 153
A 3696 10 0 0 3695 6 3685 13 0 0 0 0 0 0 0 0 0 0 0 0
X 1 123
A 3697 10 0 0 3696 6 3685 1 0 0 0 0 0 0 0 0 0 0 0 0
X 1 13
A 3700 1 0 3 2466 2265 7117 0 0 0 0 0 0 0 0 0 0 0 0 0
A 3701 10 0 0 1611 6 3700 4 0 0 0 0 0 0 0 0 0 0 0 0
X 1 134
A 3702 10 0 0 3701 6 3700 7 0 0 0 0 0 0 0 0 0 0 0 0
X 1 136
A 3703 4 0 0 2556 6 3702 0 3 0 0 0 0 2 0 0 0 0 0 0
A 3704 4 0 0 3072 6 3701 0 3703 0 0 0 0 1 0 0 0 0 0 0
A 3705 10 0 0 3702 6 3700 16 0 0 0 0 0 0 0 0 0 0 0 0
X 1 146
A 3706 10 0 0 3705 6 3700 19 0 0 0 0 0 0 0 0 0 0 0 0
X 1 148
A 3707 4 0 0 578 6 3706 0 3 0 0 0 0 2 0 0 0 0 0 0
A 3708 4 0 0 3703 6 3705 0 3707 0 0 0 0 1 0 0 0 0 0 0
A 3709 10 0 0 3706 6 3700 10 0 0 0 0 0 0 0 0 0 0 0 0
X 1 142
A 3710 10 0 0 3709 6 3700 22 0 0 0 0 0 0 0 0 0 0 0 0
X 1 153
A 3711 10 0 0 3710 6 3700 13 0 0 0 0 0 0 0 0 0 0 0 0
X 1 123
A 3712 10 0 0 3711 6 3700 1 0 0 0 0 0 0 0 0 0 0 0 0
X 1 13
A 3715 1 0 3 2128 2271 7124 0 0 0 0 0 0 0 0 0 0 0 0 0
A 3716 10 0 0 3117 6 3715 4 0 0 0 0 0 0 0 0 0 0 0 0
X 1 134
A 3717 10 0 0 3716 6 3715 7 0 0 0 0 0 0 0 0 0 0 0 0
X 1 136
A 3718 4 0 0 2298 6 3717 0 3 0 0 0 0 2 0 0 0 0 0 0
A 3719 4 0 0 3209 6 3716 0 3718 0 0 0 0 1 0 0 0 0 0 0
A 3720 10 0 0 3717 6 3715 16 0 0 0 0 0 0 0 0 0 0 0 0
X 1 146
A 3721 10 0 0 3720 6 3715 19 0 0 0 0 0 0 0 0 0 0 0 0
X 1 148
A 3722 4 0 0 2369 6 3721 0 3 0 0 0 0 2 0 0 0 0 0 0
A 3723 4 0 0 3674 6 3720 0 3722 0 0 0 0 1 0 0 0 0 0 0
A 3724 10 0 0 3721 6 3715 10 0 0 0 0 0 0 0 0 0 0 0 0
X 1 142
A 3725 10 0 0 3724 6 3715 22 0 0 0 0 0 0 0 0 0 0 0 0
X 1 153
A 3726 10 0 0 3725 6 3715 13 0 0 0 0 0 0 0 0 0 0 0 0
X 1 123
A 3727 10 0 0 3726 6 3715 1 0 0 0 0 0 0 0 0 0 0 0 0
X 1 13
A 3730 1 0 3 1735 2277 7131 0 0 0 0 0 0 0 0 0 0 0 0 0
A 3731 10 0 0 2461 6 3730 4 0 0 0 0 0 0 0 0 0 0 0 0
X 1 134
A 3732 10 0 0 3731 6 3730 7 0 0 0 0 0 0 0 0 0 0 0 0
X 1 136
A 3733 4 0 0 2892 6 3732 0 3 0 0 0 0 2 0 0 0 0 0 0
A 3734 4 0 0 3482 6 3731 0 3733 0 0 0 0 1 0 0 0 0 0 0
A 3735 10 0 0 3732 6 3730 16 0 0 0 0 0 0 0 0 0 0 0 0
X 1 146
A 3736 10 0 0 3735 6 3730 19 0 0 0 0 0 0 0 0 0 0 0 0
X 1 148
A 3737 4 0 0 2626 6 3736 0 3 0 0 0 0 2 0 0 0 0 0 0
A 3738 4 0 0 3453 6 3735 0 3737 0 0 0 0 1 0 0 0 0 0 0
A 3739 10 0 0 3736 6 3730 10 0 0 0 0 0 0 0 0 0 0 0 0
X 1 142
A 3740 10 0 0 3739 6 3730 22 0 0 0 0 0 0 0 0 0 0 0 0
X 1 153
A 3741 10 0 0 3740 6 3730 13 0 0 0 0 0 0 0 0 0 0 0 0
X 1 123
A 3742 10 0 0 3741 6 3730 1 0 0 0 0 0 0 0 0 0 0 0 0
X 1 13
A 3745 1 0 3 2910 2283 7138 0 0 0 0 0 0 0 0 0 0 0 0 0
A 3746 10 0 0 0 6 3745 4 0 0 0 0 0 0 0 0 0 0 0 0
X 1 134
A 3747 10 0 0 3746 6 3745 7 0 0 0 0 0 0 0 0 0 0 0 0
X 1 136
A 3748 4 0 0 2635 6 3747 0 3 0 0 0 0 2 0 0 0 0 0 0
A 3749 4 0 0 2311 6 3746 0 3748 0 0 0 0 1 0 0 0 0 0 0
A 3750 10 0 0 3747 6 3745 16 0 0 0 0 0 0 0 0 0 0 0 0
X 1 146
A 3751 10 0 0 3750 6 3745 19 0 0 0 0 0 0 0 0 0 0 0 0
X 1 148
A 3752 4 0 0 2887 6 3751 0 3 0 0 0 0 2 0 0 0 0 0 0
A 3753 4 0 0 3704 6 3750 0 3752 0 0 0 0 1 0 0 0 0 0 0
A 3754 10 0 0 3751 6 3745 10 0 0 0 0 0 0 0 0 0 0 0 0
X 1 142
A 3755 10 0 0 3754 6 3745 22 0 0 0 0 0 0 0 0 0 0 0 0
X 1 153
A 3756 10 0 0 3755 6 3745 13 0 0 0 0 0 0 0 0 0 0 0 0
X 1 123
A 3757 10 0 0 3756 6 3745 1 0 0 0 0 0 0 0 0 0 0 0 0
X 1 13
A 3759 1 0 1 2756 2289 7144 0 0 0 0 0 0 0 0 0 0 0 0 0
A 3760 10 0 0 3168 6 3759 4 0 0 0 0 0 0 0 0 0 0 0 0
X 1 134
A 3761 10 0 0 3760 6 3759 7 0 0 0 0 0 0 0 0 0 0 0 0
X 1 136
A 3762 4 0 0 3348 6 3761 0 3 0 0 0 0 2 0 0 0 0 0 0
A 3763 4 0 0 2790 6 3760 0 3762 0 0 0 0 1 0 0 0 0 0 0
A 3764 10 0 0 3761 6 3759 10 0 0 0 0 0 0 0 0 0 0 0 0
X 1 142
A 3765 10 0 0 3764 6 3759 13 0 0 0 0 0 0 0 0 0 0 0 0
X 1 123
A 3766 10 0 0 3765 6 3759 1 0 0 0 0 0 0 0 0 0 0 0 0
X 1 13
A 3768 1 0 1 3335 2295 7150 0 0 0 0 0 0 0 0 0 0 0 0 0
A 3769 10 0 0 3210 6 3768 4 0 0 0 0 0 0 0 0 0 0 0 0
X 1 134
A 3770 10 0 0 3769 6 3768 7 0 0 0 0 0 0 0 0 0 0 0 0
X 1 136
A 3771 4 0 0 1848 6 3770 0 3 0 0 0 0 2 0 0 0 0 0 0
A 3772 4 0 0 3398 6 3769 0 3771 0 0 0 0 1 0 0 0 0 0 0
A 3773 10 0 0 3770 6 3768 10 0 0 0 0 0 0 0 0 0 0 0 0
X 1 142
A 3774 10 0 0 3773 6 3768 13 0 0 0 0 0 0 0 0 0 0 0 0
X 1 123
A 3775 10 0 0 3774 6 3768 1 0 0 0 0 0 0 0 0 0 0 0 0
X 1 13
A 3777 1 0 1 2644 2301 7158 0 0 0 0 0 0 0 0 0 0 0 0 0
A 3778 10 0 0 2554 6 3777 4 0 0 0 0 0 0 0 0 0 0 0 0
X 1 134
A 3779 10 0 0 3778 6 3777 7 0 0 0 0 0 0 0 0 0 0 0 0
X 1 136
A 3780 4 0 0 1336 6 3779 0 3 0 0 0 0 2 0 0 0 0 0 0
A 3781 4 0 0 3497 6 3778 0 3780 0 0 0 0 1 0 0 0 0 0 0
A 3782 10 0 0 3779 6 3777 10 0 0 0 0 0 0 0 0 0 0 0 0
X 1 142
A 3783 10 0 0 3782 6 3777 13 0 0 0 0 0 0 0 0 0 0 0 0
X 1 123
A 3784 10 0 0 3783 6 3777 1 0 0 0 0 0 0 0 0 0 0 0 0
X 1 13
A 3786 1 0 1 3596 2307 7164 0 0 0 0 0 0 0 0 0 0 0 0 0
A 3787 10 0 0 1409 6 3786 4 0 0 0 0 0 0 0 0 0 0 0 0
X 1 134
A 3788 10 0 0 3787 6 3786 7 0 0 0 0 0 0 0 0 0 0 0 0
X 1 136
A 3789 4 0 0 3250 6 3788 0 3 0 0 0 0 2 0 0 0 0 0 0
A 3790 4 0 0 2735 6 3787 0 3789 0 0 0 0 1 0 0 0 0 0 0
A 3791 10 0 0 3788 6 3786 10 0 0 0 0 0 0 0 0 0 0 0 0
X 1 142
A 3792 10 0 0 3791 6 3786 13 0 0 0 0 0 0 0 0 0 0 0 0
X 1 123
A 3793 10 0 0 3792 6 3786 1 0 0 0 0 0 0 0 0 0 0 0 0
X 1 13
A 3795 1 0 1 3492 2313 7170 0 0 0 0 0 0 0 0 0 0 0 0 0
A 3796 10 0 0 3718 6 3795 4 0 0 0 0 0 0 0 0 0 0 0 0
X 1 134
A 3797 10 0 0 3796 6 3795 7 0 0 0 0 0 0 0 0 0 0 0 0
X 1 136
A 3798 4 0 0 3199 6 3797 0 3 0 0 0 0 2 0 0 0 0 0 0
A 3799 4 0 0 3685 6 3796 0 3798 0 0 0 0 1 0 0 0 0 0 0
A 3800 10 0 0 3797 6 3795 10 0 0 0 0 0 0 0 0 0 0 0 0
X 1 142
A 3801 10 0 0 3800 6 3795 13 0 0 0 0 0 0 0 0 0 0 0 0
X 1 123
A 3802 10 0 0 3801 6 3795 1 0 0 0 0 0 0 0 0 0 0 0 0
X 1 13
A 3804 1 0 1 3697 2319 7176 0 0 0 0 0 0 0 0 0 0 0 0 0
A 3805 10 0 0 2721 6 3804 4 0 0 0 0 0 0 0 0 0 0 0 0
X 1 134
A 3806 10 0 0 3805 6 3804 7 0 0 0 0 0 0 0 0 0 0 0 0
X 1 136
A 3807 4 0 0 2775 6 3806 0 3 0 0 0 0 2 0 0 0 0 0 0
A 3808 4 0 0 2708 6 3805 0 3807 0 0 0 0 1 0 0 0 0 0 0
A 3809 10 0 0 3806 6 3804 10 0 0 0 0 0 0 0 0 0 0 0 0
X 1 142
A 3810 10 0 0 3809 6 3804 13 0 0 0 0 0 0 0 0 0 0 0 0
X 1 123
A 3811 10 0 0 3810 6 3804 1 0 0 0 0 0 0 0 0 0 0 0 0
X 1 13
A 3813 1 0 1 3008 2325 7182 0 0 0 0 0 0 0 0 0 0 0 0 0
A 3814 10 0 0 3642 6 3813 4 0 0 0 0 0 0 0 0 0 0 0 0
X 1 134
A 3815 10 0 0 3814 6 3813 7 0 0 0 0 0 0 0 0 0 0 0 0
X 1 136
A 3816 4 0 0 2899 6 3815 0 3 0 0 0 0 2 0 0 0 0 0 0
A 3817 4 0 0 1554 6 3814 0 3816 0 0 0 0 1 0 0 0 0 0 0
A 3818 10 0 0 3815 6 3813 10 0 0 0 0 0 0 0 0 0 0 0 0
X 1 142
A 3819 10 0 0 3818 6 3813 13 0 0 0 0 0 0 0 0 0 0 0 0
X 1 123
A 3820 10 0 0 3819 6 3813 1 0 0 0 0 0 0 0 0 0 0 0 0
X 1 13
A 3823 1 0 3 3728 2331 7209 0 0 0 0 0 0 0 0 0 0 0 0 0
A 3824 10 0 0 2629 6 3823 4 0 0 0 0 0 0 0 0 0 0 0 0
X 1 134
A 3825 10 0 0 3824 6 3823 7 0 0 0 0 0 0 0 0 0 0 0 0
X 1 136
A 3826 4 0 0 3763 6 3825 0 3 0 0 0 0 2 0 0 0 0 0 0
A 3827 4 0 0 2669 6 3824 0 3826 0 0 0 0 1 0 0 0 0 0 0
A 3828 10 0 0 3825 6 3823 16 0 0 0 0 0 0 0 0 0 0 0 0
X 1 146
A 3829 10 0 0 3828 6 3823 19 0 0 0 0 0 0 0 0 0 0 0 0
X 1 148
A 3830 4 0 0 2794 6 3829 0 3 0 0 0 0 2 0 0 0 0 0 0
A 3831 4 0 0 2727 6 3828 0 3830 0 0 0 0 1 0 0 0 0 0 0
A 3832 10 0 0 3829 6 3823 10 0 0 0 0 0 0 0 0 0 0 0 0
X 1 142
A 3833 10 0 0 3832 6 3823 22 0 0 0 0 0 0 0 0 0 0 0 0
X 1 153
A 3834 10 0 0 3833 6 3823 13 0 0 0 0 0 0 0 0 0 0 0 0
X 1 123
A 3835 10 0 0 3834 6 3823 1 0 0 0 0 0 0 0 0 0 0 0 0
X 1 13
A 3838 1 0 3 3423 2337 7217 0 0 0 0 0 0 0 0 0 0 0 0 0
A 3839 10 0 0 2884 6 3838 4 0 0 0 0 0 0 0 0 0 0 0 0
X 1 134
A 3840 10 0 0 3839 6 3838 7 0 0 0 0 0 0 0 0 0 0 0 0
X 1 136
A 3841 4 0 0 302 6 3840 0 3 0 0 0 0 2 0 0 0 0 0 0
A 3842 4 0 0 2835 6 3839 0 3841 0 0 0 0 1 0 0 0 0 0 0
A 3843 10 0 0 3840 6 3838 16 0 0 0 0 0 0 0 0 0 0 0 0
X 1 146
A 3844 10 0 0 3843 6 3838 19 0 0 0 0 0 0 0 0 0 0 0 0
X 1 148
A 3845 4 0 0 2839 6 3844 0 3 0 0 0 0 2 0 0 0 0 0 0
A 3846 4 0 0 3669 6 3843 0 3845 0 0 0 0 1 0 0 0 0 0 0
A 3847 10 0 0 3844 6 3838 10 0 0 0 0 0 0 0 0 0 0 0 0
X 1 142
A 3848 10 0 0 3847 6 3838 22 0 0 0 0 0 0 0 0 0 0 0 0
X 1 153
A 3849 10 0 0 3848 6 3838 13 0 0 0 0 0 0 0 0 0 0 0 0
X 1 123
A 3850 10 0 0 3849 6 3838 1 0 0 0 0 0 0 0 0 0 0 0 0
X 1 13
A 3853 1 0 3 3466 2343 7224 0 0 0 0 0 0 0 0 0 0 0 0 0
A 3854 10 0 0 3139 6 3853 4 0 0 0 0 0 0 0 0 0 0 0 0
X 1 134
A 3855 10 0 0 3854 6 3853 7 0 0 0 0 0 0 0 0 0 0 0 0
X 1 136
A 3856 4 0 0 3646 6 3855 0 3 0 0 0 0 2 0 0 0 0 0 0
A 3857 4 0 0 3393 6 3854 0 3856 0 0 0 0 1 0 0 0 0 0 0
A 3858 10 0 0 3855 6 3853 16 0 0 0 0 0 0 0 0 0 0 0 0
X 1 146
A 3859 10 0 0 3858 6 3853 19 0 0 0 0 0 0 0 0 0 0 0 0
X 1 148
A 3860 4 0 0 1327 6 3859 0 3 0 0 0 0 2 0 0 0 0 0 0
A 3861 4 0 0 3332 6 3858 0 3860 0 0 0 0 1 0 0 0 0 0 0
A 3862 10 0 0 3859 6 3853 10 0 0 0 0 0 0 0 0 0 0 0 0
X 1 142
A 3863 10 0 0 3862 6 3853 22 0 0 0 0 0 0 0 0 0 0 0 0
X 1 153
A 3864 10 0 0 3863 6 3853 13 0 0 0 0 0 0 0 0 0 0 0 0
X 1 123
A 3865 10 0 0 3864 6 3853 1 0 0 0 0 0 0 0 0 0 0 0 0
X 1 13
A 3866 1 0 1 2941 2349 7249 0 0 0 0 0 0 0 0 0 0 0 0 0
A 3867 10 0 0 3789 6 3866 1 0 0 0 0 0 0 0 0 0 0 0 0
X 1 13
A 3868 10 0 0 3867 6 3866 4 0 0 0 0 0 0 0 0 0 0 0 0
X 1 134
A 3869 10 0 0 3868 6 3866 7 0 0 0 0 0 0 0 0 0 0 0 0
X 1 136
A 3870 4 0 0 1858 6 3869 0 3 0 0 0 0 2 0 0 0 0 0 0
A 3871 4 0 0 3288 6 3868 0 3870 0 0 0 0 1 0 0 0 0 0 0
A 3872 10 0 0 3869 6 3866 10 0 0 0 0 0 0 0 0 0 0 0 0
X 1 142
A 3873 10 0 0 3872 6 3866 13 0 0 0 0 0 0 0 0 0 0 0 0
X 1 123
A 3874 1 0 1 3197 2355 7253 0 0 0 0 0 0 0 0 0 0 0 0 0
A 3875 10 0 0 3874 6 3874 1 0 0 0 0 0 0 0 0 0 0 0 0
X 1 13
A 3876 10 0 0 3875 6 3874 4 0 0 0 0 0 0 0 0 0 0 0 0
X 1 134
A 3877 10 0 0 3876 6 3874 7 0 0 0 0 0 0 0 0 0 0 0 0
X 1 136
A 3878 4 0 0 2853 6 3877 0 3 0 0 0 0 2 0 0 0 0 0 0
A 3879 4 0 0 3511 6 3876 0 3878 0 0 0 0 1 0 0 0 0 0 0
A 3880 10 0 0 3877 6 3874 10 0 0 0 0 0 0 0 0 0 0 0 0
X 1 142
A 3881 10 0 0 3880 6 3874 13 0 0 0 0 0 0 0 0 0 0 0 0
X 1 123
A 3882 1 0 1 3280 2361 7257 0 0 0 0 0 0 0 0 0 0 0 0 0
A 3883 10 0 0 3346 6 3882 1 0 0 0 0 0 0 0 0 0 0 0 0
X 1 13
A 3884 10 0 0 3883 6 3882 4 0 0 0 0 0 0 0 0 0 0 0 0
X 1 134
A 3885 10 0 0 3884 6 3882 7 0 0 0 0 0 0 0 0 0 0 0 0
X 1 136
A 3886 4 0 0 1802 6 3885 0 3 0 0 0 0 2 0 0 0 0 0 0
A 3887 4 0 0 2931 6 3884 0 3886 0 0 0 0 1 0 0 0 0 0 0
A 3888 10 0 0 3885 6 3882 10 0 0 0 0 0 0 0 0 0 0 0 0
X 1 142
A 3889 10 0 0 3888 6 3882 13 0 0 0 0 0 0 0 0 0 0 0 0
X 1 123
A 3890 1 0 1 3131 2367 7273 0 0 0 0 0 0 0 0 0 0 0 0 0
A 3891 10 0 0 2779 6 3890 1 0 0 0 0 0 0 0 0 0 0 0 0
X 1 13
A 3892 10 0 0 3891 6 3890 4 0 0 0 0 0 0 0 0 0 0 0 0
X 1 134
A 3893 10 0 0 3892 6 3890 7 0 0 0 0 0 0 0 0 0 0 0 0
X 1 136
A 3894 4 0 0 3452 6 3893 0 3 0 0 0 0 2 0 0 0 0 0 0
A 3895 4 0 0 2135 6 3892 0 3894 0 0 0 0 1 0 0 0 0 0 0
A 3896 10 0 0 3893 6 3890 10 0 0 0 0 0 0 0 0 0 0 0 0
X 1 142
A 3897 10 0 0 3896 6 3890 13 0 0 0 0 0 0 0 0 0 0 0 0
X 1 123
A 3898 1 0 1 3654 2373 7277 0 0 0 0 0 0 0 0 0 0 0 0 0
A 3899 10 0 0 3604 6 3898 1 0 0 0 0 0 0 0 0 0 0 0 0
X 1 13
A 3900 10 0 0 3899 6 3898 4 0 0 0 0 0 0 0 0 0 0 0 0
X 1 134
A 3901 10 0 0 3900 6 3898 7 0 0 0 0 0 0 0 0 0 0 0 0
X 1 136
A 3902 4 0 0 3467 6 3901 0 3 0 0 0 0 2 0 0 0 0 0 0
A 3903 4 0 0 3571 6 3900 0 3902 0 0 0 0 1 0 0 0 0 0 0
A 3904 10 0 0 3901 6 3898 10 0 0 0 0 0 0 0 0 0 0 0 0
X 1 142
A 3905 10 0 0 3904 6 3898 13 0 0 0 0 0 0 0 0 0 0 0 0
X 1 123
A 3906 1 0 1 2427 2379 7281 0 0 0 0 0 0 0 0 0 0 0 0 0
A 3907 10 0 0 3597 6 3906 1 0 0 0 0 0 0 0 0 0 0 0 0
X 1 13
A 3908 10 0 0 3907 6 3906 4 0 0 0 0 0 0 0 0 0 0 0 0
X 1 134
A 3909 10 0 0 3908 6 3906 7 0 0 0 0 0 0 0 0 0 0 0 0
X 1 136
A 3910 4 0 0 3483 6 3909 0 3 0 0 0 0 2 0 0 0 0 0 0
A 3911 4 0 0 2337 6 3908 0 3910 0 0 0 0 1 0 0 0 0 0 0
A 3912 10 0 0 3909 6 3906 10 0 0 0 0 0 0 0 0 0 0 0 0
X 1 142
A 3913 10 0 0 3912 6 3906 13 0 0 0 0 0 0 0 0 0 0 0 0
X 1 123
A 3914 1 0 0 3469 6 7301 0 0 0 0 0 0 0 0 0 0 0 0 0
A 3915 1 0 0 3655 6 7299 0 0 0 0 0 0 0 0 0 0 0 0 0
A 3916 1 0 0 2559 6 7302 0 0 0 0 0 0 0 0 0 0 0 0 0
A 3917 1 0 0 3784 6 7300 0 0 0 0 0 0 0 0 0 0 0 0 0
A 3918 1 0 0 2285 6 7305 0 0 0 0 0 0 0 0 0 0 0 0 0
A 3919 1 0 0 3708 6 7303 0 0 0 0 0 0 0 0 0 0 0 0 0
A 3920 1 0 0 3185 6 7306 0 0 0 0 0 0 0 0 0 0 0 0 0
A 3921 1 0 0 2558 6 7304 0 0 0 0 0 0 0 0 0 0 0 0 0
A 3922 1 0 0 3793 6 7309 0 0 0 0 0 0 0 0 0 0 0 0 0
A 3923 1 0 0 3707 6 7307 0 0 0 0 0 0 0 0 0 0 0 0 0
A 3924 1 0 0 3296 6 7310 0 0 0 0 0 0 0 0 0 0 0 0 0
A 3925 1 0 0 3484 6 7308 0 0 0 0 0 0 0 0 0 0 0 0 0
A 3926 1 0 0 3749 6 7331 0 0 0 0 0 0 0 0 0 0 0 0 0
A 3927 1 0 0 0 6 7329 0 0 0 0 0 0 0 0 0 0 0 0 0
A 3928 1 0 0 2726 6 7332 0 0 0 0 0 0 0 0 0 0 0 0 0
A 3929 1 0 0 3633 6 7330 0 0 0 0 0 0 0 0 0 0 0 0 0
A 3930 1 0 0 2624 6 7335 0 0 0 0 0 0 0 0 0 0 0 0 0
A 3931 1 0 0 3733 6 7333 0 0 0 0 0 0 0 0 0 0 0 0 0
A 3932 1 0 0 3820 6 7336 0 0 0 0 0 0 0 0 0 0 0 0 0
A 3933 1 0 0 2621 6 7334 0 0 0 0 0 0 0 0 0 0 0 0 0
A 3934 1 0 0 3689 0 426 0 0 0 0 0 0 0 0 0 0 0 0 0
A 3935 1 0 7 3670 2391 7325 0 0 0 0 0 0 0 0 0 0 0 0 0
A 3936 14 0 0 0 6 3934 0 0 0 0 0 0 243 2 1 0 0 0 0
W 2 3935 5
A 3937 1 0 0 3737 6 7337 0 0 0 0 0 0 0 0 0 0 0 0 0
Z
J 149 1 1
V 71 56 7 0
S 0 56 0 0 0
A 0 6 0 0 1 2 0
J 150 1 1
V 74 62 7 0
S 0 62 0 0 0
A 0 6 0 0 1 2 0
J 30 1 1
V 106 104 7 0
S 0 104 0 0 0
A 0 86 0 0 1 71 0
Z
