# Supplementary material for: The Role of Ca2+ Sparks in Force Frequency Relationships in Guinea Pig Ventricular Myocytes
Source: Biomolecules. 2022 Oct 27;12(11):1577. doi: 10.3390/biom12111577 (PMC9687237; doi:10.3390/biom12111577)
Supplement: Supplementary file 1 [file biomolecules-12-01577-s001.zip › ECC_GPU_FFR/data_ecc_gpu.mod]

V27 0x4 data_ecc_gpu
20 src/data_ecc_gpu.f95 S582 0
07/11/2020  21:56:05
use precisioninfo public 0 direct
use iso_c_binding public 0 indirect
use pgi_acc_common public 0 indirect
use cudafor public 0 direct
enduse
D 56 24 607 8 606 7
D 62 24 609 8 608 7
D 74 24 607 8 606 7
D 92 24 682 8 681 7
S 582 24 0 0 0 8 1 0 4658 10005 0 A 0 0 0 0 0 0 0 0 0 0 0 0 0 0 0 0 0 0 0 0 0 15 0 0 0 0 0 0 data_ecc_gpu
R 606 25 6 iso_c_binding c_ptr
R 607 5 7 iso_c_binding val c_ptr
R 608 25 8 iso_c_binding c_funptr
R 609 5 9 iso_c_binding val c_funptr
R 642 6 42 iso_c_binding c_null_ptr$ac
R 644 6 44 iso_c_binding c_null_funptr$ac
R 645 26 45 iso_c_binding ==
R 647 26 47 iso_c_binding !=
R 681 25 5 pgi_acc_common c_devptr
R 682 5 6 pgi_acc_common cptr c_devptr
R 684 6 8 pgi_acc_common c_null_devptr$ac
R 690 26 14 pgi_acc_common =
A 71 1 0 0 0 56 642 0 0 0 0 0 0 0 0 0 0 0 0 0
A 74 1 0 0 0 62 644 0 0 0 0 0 0 0 0 0 0 0 0 0
A 91 1 0 0 0 92 684 0 0 0 0 0 0 0 0 0 0 0 0 0
Z
J 149 1 1
V 71 56 7 0
S 0 56 0 0 0
A 0 6 0 0 1 2 0
J 150 1 1
V 74 62 7 0
S 0 62 0 0 0
A 0 6 0 0 1 2 0
J 30 1 1
V 91 92 7 0
S 0 92 0 0 0
A 0 74 0 0 1 71 0
Z
