# Supplementary material for: The Role of Ca2+ Sparks in Force Frequency Relationships in Guinea Pig Ventricular Myocytes
Source: Biomolecules. 2022 Oct 27;12(11):1577. doi: 10.3390/biom12111577 (PMC9687237; doi:10.3390/biom12111577)
Supplement: Supplementary file 1 [file biomolecules-12-01577-s001.zip › ECC_GPU_FFR/data_global.mod]

V27 0x4 data_global
19 src/data_global.f95 S582 0
07/11/2020  21:56:03
use iso_c_binding public 0 indirect
use opengl_kinds public 0 indirect
use pgi_acc_common public 0 indirect
use cudafor public 0 indirect
use cuda_interop public 0 direct
use precisioninfo public 0 direct
use matrix_utility public 0 indirect
use math_utility public 0 indirect
use m_inspar public 0 indirect
use error_codes public 0 direct
use makeks_utility public 0 direct
enduse
D 60 18 12
D 62 24 653 8 652 7
D 68 24 655 8 654 7
D 92 24 653 8 652 7
D 110 24 744 8 743 7
D 821 18 174
D 2021 18 158
D 2029 18 37
D 2031 21 9 2 3273 3272 0 1 0 0 1
 3262 3265 3270 3262 3265 3263
 3266 3269 3271 3266 3269 3267
D 2034 21 6 1 0 181 0 0 0 0 0
 0 181 0 3 181 0
D 2037 21 9 2 3288 3287 0 1 0 0 1
 3277 3280 3285 3277 3280 3278
 3281 3284 3286 3281 3284 3282
D 2040 21 6 1 0 181 0 0 0 0 0
 0 181 0 3 181 0
D 2043 21 9 2 3303 3302 0 1 0 0 1
 3292 3295 3300 3292 3295 3293
 3296 3299 3301 3296 3299 3297
D 2046 21 6 1 0 181 0 0 0 0 0
 0 181 0 3 181 0
D 2049 21 9 2 3318 3317 0 1 0 0 1
 3307 3310 3315 3307 3310 3308
 3311 3314 3316 3311 3314 3312
D 2052 21 6 1 0 181 0 0 0 0 0
 0 181 0 3 181 0
D 2055 21 9 2 3333 3332 0 1 0 0 1
 3322 3325 3330 3322 3325 3323
 3326 3329 3331 3326 3329 3327
D 2058 21 6 1 0 181 0 0 0 0 0
 0 181 0 3 181 0
D 2061 21 9 2 3348 3347 0 1 0 0 1
 3337 3340 3345 3337 3340 3338
 3341 3344 3346 3341 3344 3342
D 2064 21 6 1 0 181 0 0 0 0 0
 0 181 0 3 181 0
D 2067 21 9 2 3363 3362 0 1 0 0 1
 3352 3355 3360 3352 3355 3353
 3356 3359 3361 3356 3359 3357
D 2070 21 6 1 0 181 0 0 0 0 0
 0 181 0 3 181 0
D 2073 21 9 2 3378 3377 0 1 0 0 1
 3367 3370 3375 3367 3370 3368
 3371 3374 3376 3371 3374 3372
D 2076 21 6 1 0 181 0 0 0 0 0
 0 181 0 3 181 0
D 2079 21 6 1 3387 3386 0 1 0 0 1
 3381 3384 3385 3381 3384 3382
D 2082 21 6 1 0 170 0 0 0 0 0
 0 170 0 3 170 0
D 2085 21 6 1 3396 3395 0 1 0 0 1
 3390 3393 3394 3390 3393 3391
D 2088 21 6 1 0 170 0 0 0 0 0
 0 170 0 3 170 0
D 2091 21 9 2 3411 3410 0 1 0 0 1
 3400 3403 3408 3400 3403 3401
 3404 3407 3409 3404 3407 3405
D 2094 21 6 1 0 181 0 0 0 0 0
 0 181 0 3 181 0
D 2097 21 9 2 3426 3425 0 1 0 0 1
 3415 3418 3423 3415 3418 3416
 3419 3422 3424 3419 3422 3420
D 2100 21 6 1 0 181 0 0 0 0 0
 0 181 0 3 181 0
D 2103 18 12
D 2105 21 9 1 3 0 0 0 0 1 0
 0 0 3 3 0 3430
S 582 24 0 0 0 8 1 0 4658 10005 0 A 0 0 0 0 0 0 0 0 0 0 0 0 0 0 0 0 0 0 0 0 0 25 0 0 0 0 0 0 data_global
S 587 3 0 0 0 6 1 1 0 0 0 A 0 0 0 0 0 0 0 0 0 2 0 0 0 0 0 0 0 0 0 0 0 0 0 0 0 0 0 0 6
S 589 3 0 0 0 6 1 1 0 0 0 A 0 0 0 0 0 0 0 0 0 100 0 0 0 0 0 0 0 0 0 0 0 0 0 0 0 0 0 0 6
S 597 3 0 0 0 6 1 1 0 0 0 A 0 0 0 0 0 0 0 0 0 1000 0 0 0 0 0 0 0 0 0 0 0 0 0 0 0 0 0 0 6
S 632 3 0 0 0 6 1 1 0 0 0 A 0 0 0 0 0 0 0 0 0 8 0 0 0 0 0 0 0 0 0 0 0 0 0 0 0 0 0 0 6
R 652 25 6 iso_c_binding c_ptr
R 653 5 7 iso_c_binding val c_ptr
R 654 25 8 iso_c_binding c_funptr
R 655 5 9 iso_c_binding val c_funptr
R 688 6 42 iso_c_binding c_null_ptr$ac
R 690 6 44 iso_c_binding c_null_funptr$ac
R 691 26 45 iso_c_binding ==
R 693 26 47 iso_c_binding !=
R 743 25 5 pgi_acc_common c_devptr
R 744 5 6 pgi_acc_common cptr c_devptr
R 746 6 8 pgi_acc_common c_null_devptr$ac
R 752 26 14 pgi_acc_common =
S 806 3 0 0 0 6 1 1 0 0 0 A 0 0 0 0 0 0 0 0 0 7 0 0 0 0 0 0 0 0 0 0 0 0 0 0 0 0 0 0 6
S 810 3 0 0 0 6 1 1 0 0 0 A 0 0 0 0 0 0 0 0 0 12 0 0 0 0 0 0 0 0 0 0 0 0 0 0 0 0 0 0 6
S 811 3 0 0 0 6 1 1 0 0 0 A 0 0 0 0 0 0 0 0 0 13 0 0 0 0 0 0 0 0 0 0 0 0 0 0 0 0 0 0 6
S 812 3 0 0 0 6 1 1 0 0 0 A 0 0 0 0 0 0 0 0 0 14 0 0 0 0 0 0 0 0 0 0 0 0 0 0 0 0 0 0 6
S 815 3 0 0 0 6 1 1 0 0 0 A 0 0 0 0 0 0 0 0 0 17 0 0 0 0 0 0 0 0 0 0 0 0 0 0 0 0 0 0 6
S 816 3 0 0 0 6 1 1 0 0 0 A 0 0 0 0 0 0 0 0 0 18 0 0 0 0 0 0 0 0 0 0 0 0 0 0 0 0 0 0 6
S 817 3 0 0 0 6 1 1 0 0 0 A 0 0 0 0 0 0 0 0 0 19 0 0 0 0 0 0 0 0 0 0 0 0 0 0 0 0 0 0 6
S 818 3 0 0 0 6 1 1 0 0 0 A 0 0 0 0 0 0 0 0 0 20 0 0 0 0 0 0 0 0 0 0 0 0 0 0 0 0 0 0 6
S 820 3 0 0 0 6 1 1 0 0 0 A 0 0 0 0 0 0 0 0 0 23 0 0 0 0 0 0 0 0 0 0 0 0 0 0 0 0 0 0 6
S 821 3 0 0 0 6 1 1 0 0 0 A 0 0 0 0 0 0 0 0 0 24 0 0 0 0 0 0 0 0 0 0 0 0 0 0 0 0 0 0 6
S 822 3 0 0 0 6 1 1 0 0 0 A 0 0 0 0 0 0 0 0 0 25 0 0 0 0 0 0 0 0 0 0 0 0 0 0 0 0 0 0 6
S 827 3 0 0 0 6 1 1 0 0 0 A 0 0 0 0 0 0 0 0 0 30 0 0 0 0 0 0 0 0 0 0 0 0 0 0 0 0 0 0 6
S 829 3 0 0 0 6 1 1 0 0 0 A 0 0 0 0 0 0 0 0 0 32 0 0 0 0 0 0 0 0 0 0 0 0 0 0 0 0 0 0 6
S 856 3 0 0 0 6 1 1 0 0 0 A 0 0 0 0 0 0 0 0 0 256 0 0 0 0 0 0 0 0 0 0 0 0 0 0 0 0 0 0 6
S 6585 6 4 0 0 9 6586 582 32949 4 0 A 0 0 0 0 0 0 0 0 0 0 0 0 6935 0 0 0 0 0 0 0 0 0 0 582 0 0 0 0 i_1dhpr
S 6586 6 4 0 0 9 6587 582 32957 4 0 A 0 0 0 0 0 8 0 0 0 0 0 0 6935 0 0 0 0 0 0 0 0 0 0 582 0 0 0 0 i_1ryr
S 6587 6 4 0 0 9 6589 582 32964 4 0 A 0 0 0 0 0 16 0 0 0 0 0 0 6935 0 0 0 0 0 0 0 0 0 0 582 0 0 0 0 caf_factor
S 6588 6 4 0 0 9 6675 582 32975 80000c 0 A 0 0 0 0 0 0 0 0 0 0 0 0 6936 0 0 0 0 0 0 0 0 0 0 582 0 0 0 0 delta_cs
S 6589 6 4 0 0 9 6647 582 32990 4 0 A 0 0 0 0 0 24 0 0 0 0 0 0 6935 0 0 0 0 0 0 0 0 0 0 582 0 0 0 0 k_cs
S 6591 6 4 0 0 2021 6672 582 33008 80000c 0 A 0 0 0 0 0 0 0 0 0 0 0 0 6937 0 0 0 0 0 0 0 0 0 0 582 0 0 0 0 precision_output
S 6592 16 0 0 0 6 1 582 33025 4 400000 A 0 0 0 0 0 0 0 0 20000 3198 0 0 0 0 0 0 0 0 0 0 0 0 0 582 0 0 0 0 max_carus
S 6593 3 0 0 0 6 0 1 0 0 0 A 0 0 0 0 0 0 0 0 0 20000 0 0 0 0 0 0 0 0 0 0 0 0 0 0 0 0 0 0 6
S 6595 16 0 0 0 821 1 582 33046 4 400000 A 0 0 0 0 0 0 0 0 6596 3201 0 0 0 0 0 0 0 0 0 0 0 0 0 582 0 0 0 0 first_beat
S 6596 3 0 0 0 821 0 1 0 0 0 A 0 0 0 0 0 0 0 0 33057 0 0 0 0 0 0 0 0 0 0 0 0 0 0 0 0 0 0 0 18 20 66 69 72 73 74 5f 62 65 61 74 20 20 20 20 20 20 20 20 20 20
S 6599 16 0 0 0 821 1 582 33104 4 400000 A 0 0 0 0 0 0 0 0 6600 3204 0 0 0 0 0 0 0 0 0 0 0 0 0 582 0 0 0 0 formatin
S 6600 3 0 0 0 821 0 1 0 0 0 A 0 0 0 0 0 0 0 0 33113 0 0 0 0 0 0 0 0 0 0 0 0 0 0 0 0 0 0 0 18 20 28 44 31 34 2e 37 2c 20 41 33 35 29 20 20 20 20 20 20 20 20
S 6601 16 0 0 0 821 1 582 33134 4 400000 A 0 0 0 0 0 0 0 0 6602 3207 0 0 0 0 0 0 0 0 0 0 0 0 0 582 0 0 0 0 formatout
S 6602 3 0 0 0 821 0 1 0 0 0 A 0 0 0 0 0 0 0 0 33144 0 0 0 0 0 0 0 0 0 0 0 0 0 0 0 0 0 0 0 18 20 28 41 33 35 2c 20 44 31 34 2e 37 29 20 20 20 20 20 20 20 20
S 6603 16 0 0 0 6 1 582 33165 4 400000 A 0 0 0 0 0 0 0 0 25 183 0 0 0 0 0 0 0 0 0 0 0 0 0 582 0 0 0 0 group_length
S 6610 16 0 0 0 60 1 582 33278 4 400000 A 0 0 0 0 0 0 0 0 6611 3211 0 0 0 0 0 0 0 0 0 0 0 0 0 582 0 0 0 0 testdata_filename
S 6611 3 0 0 0 60 0 1 0 0 0 A 0 0 0 0 0 0 0 0 33296 0 0 0 0 0 0 0 0 0 0 0 0 0 0 0 0 0 0 0 18 100 74 65 73 74 64 61 74 61 5f 66 69 6c 65 2e 74 78 74 20 20 20 20 20 20 20 20 20 20 20 20 20 20 20 20 20 20 20 20 20 20 20 20 20 20 20 20 20 20 20 20 20 20 20 20 20 20 20 20 20 20 20 20 20 20 20 20 20 20 20 20 20 20 20 20 20 20 20 20 20 20 20 20 20 20 20 20 20 20 20 20 20 20 20 20 20 20 20 20 20 20 20
S 6612 16 0 0 0 60 1 582 33397 4 400000 A 0 0 0 0 0 0 0 0 6613 3214 0 0 0 0 0 0 0 0 0 0 0 0 0 582 0 0 0 0 summary_filename
S 6613 3 0 0 0 60 0 1 0 0 0 A 0 0 0 0 0 0 0 0 33414 0 0 0 0 0 0 0 0 0 0 0 0 0 0 0 0 0 0 0 18 100 73 75 6d 6d 61 72 79 5f 64 61 74 61 2e 74 78 74 20 20 20 20 20 20 20 20 20 20 20 20 20 20 20 20 20 20 20 20 20 20 20 20 20 20 20 20 20 20 20 20 20 20 20 20 20 20 20 20 20 20 20 20 20 20 20 20 20 20 20 20 20 20 20 20 20 20 20 20 20 20 20 20 20 20 20 20 20 20 20 20 20 20 20 20 20 20 20 20 20 20 20 20
S 6614 16 0 0 0 60 1 582 33515 4 400000 A 0 0 0 0 0 0 0 0 6615 3217 0 0 0 0 0 0 0 0 0 0 0 0 0 582 0 0 0 0 ryr_markov_filename
S 6615 3 0 0 0 60 0 1 0 0 0 A 0 0 0 0 0 0 0 0 33535 0 0 0 0 0 0 0 0 0 0 0 0 0 0 0 0 0 0 0 18 100 52 59 52 5f 4d 61 72 6b 6f 76 2e 63 6f 6e 66 20 20 20 20 20 20 20 20 20 20 20 20 20 20 20 20 20 20 20 20 20 20 20 20 20 20 20 20 20 20 20 20 20 20 20 20 20 20 20 20 20 20 20 20 20 20 20 20 20 20 20 20 20 20 20 20 20 20 20 20 20 20 20 20 20 20 20 20 20 20 20 20 20 20 20 20 20 20 20 20 20 20 20 20 20
S 6616 16 0 0 0 60 1 582 33636 4 400000 A 0 0 0 0 0 0 0 0 6617 3220 0 0 0 0 0 0 0 0 0 0 0 0 0 582 0 0 0 0 lcc_markov_filename_default
S 6617 3 0 0 0 60 0 1 0 0 0 A 0 0 0 0 0 0 0 0 33664 0 0 0 0 0 0 0 0 0 0 0 0 0 0 0 0 0 0 0 18 100 4c 43 43 5f 4d 61 72 6b 6f 76 2e 63 6f 6e 66 20 20 20 20 20 20 20 20 20 20 20 20 20 20 20 20 20 20 20 20 20 20 20 20 20 20 20 20 20 20 20 20 20 20 20 20 20 20 20 20 20 20 20 20 20 20 20 20 20 20 20 20 20 20 20 20 20 20 20 20 20 20 20 20 20 20 20 20 20 20 20 20 20 20 20 20 20 20 20 20 20 20 20 20 20
S 6618 16 0 0 0 60 1 582 33765 4 400000 A 0 0 0 0 0 0 0 0 6615 3217 0 0 0 0 0 0 0 0 0 0 0 0 0 582 0 0 0 0 ryr_markov_filename_default
S 6619 16 0 0 0 60 1 582 33793 4 400000 A 0 0 0 0 0 0 0 0 6620 3224 0 0 0 0 0 0 0 0 0 0 0 0 0 582 0 0 0 0 restart_filename
S 6620 3 0 0 0 60 0 1 0 0 0 A 0 0 0 0 0 0 0 0 33810 0 0 0 0 0 0 0 0 0 0 0 0 0 0 0 0 0 0 0 18 100 72 65 73 74 61 72 74 5f 66 69 6c 65 2e 64 61 74 20 20 20 20 20 20 20 20 20 20 20 20 20 20 20 20 20 20 20 20 20 20 20 20 20 20 20 20 20 20 20 20 20 20 20 20 20 20 20 20 20 20 20 20 20 20 20 20 20 20 20 20 20 20 20 20 20 20 20 20 20 20 20 20 20 20 20 20 20 20 20 20 20 20 20 20 20 20 20 20 20 20 20 20
S 6621 16 0 0 0 60 1 582 33911 4 400000 A 0 0 0 0 0 0 0 0 6622 3227 0 0 0 0 0 0 0 0 0 0 0 0 0 582 0 0 0 0 default_param_filename
S 6622 3 0 0 0 60 0 1 0 0 0 A 0 0 0 0 0 0 0 0 33934 0 0 0 0 0 0 0 0 0 0 0 0 0 0 0 0 0 0 0 18 100 70 61 72 61 6d 65 74 65 72 73 2e 63 6f 6e 66 20 20 20 20 20 20 20 20 20 20 20 20 20 20 20 20 20 20 20 20 20 20 20 20 20 20 20 20 20 20 20 20 20 20 20 20 20 20 20 20 20 20 20 20 20 20 20 20 20 20 20 20 20 20 20 20 20 20 20 20 20 20 20 20 20 20 20 20 20 20 20 20 20 20 20 20 20 20 20 20 20 20 20 20 20
S 6624 16 0 0 0 60 1 582 34059 4 400000 A 0 0 0 0 0 0 0 0 6625 3230 0 0 0 0 0 0 0 0 0 0 0 0 0 582 0 0 0 0 lcc_markov_filename
S 6625 3 0 0 0 60 0 1 0 0 0 A 0 0 0 0 0 0 0 0 34079 0 0 0 0 0 0 0 0 0 0 0 0 0 0 0 0 0 0 0 18 100 4c 43 43 5f 4d 61 72 6b 6f 76 5f 53 75 6e 32 30 30 30 2e 63 6f 6e 66 20 20 20 20 20 20 20 20 20 20 20 20 20 20 20 20 20 20 20 20 20 20 20 20 20 20 20 20 20 20 20 20 20 20 20 20 20 20 20 20 20 20 20 20 20 20 20 20 20 20 20 20 20 20 20 20 20 20 20 20 20 20 20 20 20 20 20 20 20 20 20 20 20 20 20 20 20
S 6626 16 0 0 0 6 1 582 34180 4 400000 A 0 0 0 0 0 0 0 0 30 190 0 0 0 0 0 0 0 0 0 0 0 0 0 582 0 0 0 0 min_size_dim
S 6627 16 0 0 0 9 1 582 34193 4 400000 A 0 0 0 0 0 0 0 0 579 3233 0 0 0 0 0 0 0 0 0 0 0 0 0 582 0 0 0 0 zca
S 6628 16 0 0 0 9 1 582 34202 4 400000 A 0 0 0 0 0 0 0 0 578 3194 0 0 0 0 0 0 0 0 0 0 0 0 0 582 0 0 0 0 zna
S 6629 16 0 0 0 9 1 582 34211 4 400000 A 0 0 0 0 0 0 0 0 578 3194 0 0 0 0 0 0 0 0 0 0 0 0 0 582 0 0 0 0 zk
S 6630 16 0 0 0 6 1 582 34219 4 400000 A 0 0 0 0 0 0 0 0 2 17 0 0 0 0 0 0 0 0 0 0 0 0 0 582 0 0 0 0 eta_pmca
S 6631 16 0 0 0 9 1 582 34228 4 400000 A 0 0 0 0 0 0 0 0 580 3238 0 0 0 0 0 0 0 0 0 0 0 0 0 582 0 0 0 0 km_pmca
S 6632 16 0 0 0 9 1 582 34242 4 400000 A 0 0 0 0 0 0 0 0 6633 3240 0 0 0 0 0 0 0 0 0 0 0 0 0 582 0 0 0 0 eta_ncx
S 6633 3 0 0 0 9 0 1 0 0 0 A 0 0 0 0 0 0 0 0 1071015526 1717986918 0 0 0 0 0 0 0 0 0 0 0 0 0 0 0 0 0 0 9
S 6634 16 0 0 0 9 1 582 34257 4 400000 A 0 0 0 0 0 0 0 0 6635 3242 0 0 0 0 0 0 0 0 0 0 0 0 0 582 0 0 0 0 ksat_ncx
S 6635 3 0 0 0 9 0 1 0 0 0 A 0 0 0 0 0 0 0 0 1069128089 -1717986918 0 0 0 0 0 0 0 0 0 0 0 0 0 0 0 0 0 0 9
S 6636 16 0 0 0 9 1 582 34272 4 400000 A 0 0 0 0 0 0 0 0 6637 3244 0 0 0 0 0 0 0 0 0 0 0 0 0 582 0 0 0 0 km_ncxna
S 6637 3 0 0 0 9 0 1 0 0 0 A 0 0 0 0 0 0 0 0 1089821888 0 0 0 0 0 0 0 0 0 0 0 0 0 0 0 0 0 0 0 9
S 6638 16 0 0 0 9 1 582 34288 4 400000 A 0 0 0 0 0 0 0 0 6639 3246 0 0 0 0 0 0 0 0 0 0 0 0 0 582 0 0 0 0 km_ncxca
S 6639 3 0 0 0 9 0 1 0 0 0 A 0 0 0 0 0 0 0 0 1083543552 0 0 0 0 0 0 0 0 0 0 0 0 0 0 0 0 0 0 0 9
S 6640 16 0 0 0 9 1 582 34304 4 400000 A 0 0 0 0 0 0 0 0 579 3233 0 0 0 0 0 0 0 0 0 0 0 0 0 582 0 0 0 0 cpl_serca
S 6641 16 0 0 0 6 1 582 34318 4 400000 A 0 0 0 0 0 0 0 0 256 298 0 0 0 0 0 0 0 0 0 0 0 0 0 582 0 0 0 0 blocksize_1d
S 6642 16 0 0 0 6 1 582 34331 4 400000 A 0 0 0 0 0 0 0 0 32 194 0 0 0 0 0 0 0 0 0 0 0 0 0 582 0 0 0 0 block_dimx
S 6643 16 0 0 0 6 1 582 34342 4 400000 A 0 0 0 0 0 0 0 0 8 41 0 0 0 0 0 0 0 0 0 0 0 0 0 582 0 0 0 0 block_dimy
S 6644 6 4 0 0 6 6645 582 27222 4 0 A 0 0 0 0 0 0 0 0 0 0 0 0 6938 0 0 0 0 0 0 0 0 0 0 582 0 0 0 0 gpuid
S 6645 6 4 0 0 6 6646 582 34353 4 0 A 0 0 0 0 0 4 0 0 0 0 0 0 6938 0 0 0 0 0 0 0 0 0 0 582 0 0 0 0 blocksize
S 6646 6 4 0 0 6 6649 582 34363 4 0 A 0 0 0 0 0 8 0 0 0 0 0 0 6938 0 0 0 0 0 0 0 0 0 0 582 0 0 0 0 gridsize
S 6647 6 4 0 0 9 6648 582 34372 4 0 A 0 0 0 0 0 32 0 0 0 0 0 0 6935 0 0 0 0 0 0 0 0 0 0 582 0 0 0 0 ej_small
S 6648 6 4 0 0 9 6655 582 34381 4 0 A 0 0 0 0 0 40 0 0 0 0 0 0 6935 0 0 0 0 0 0 0 0 0 0 582 0 0 0 0 ej_orphan
S 6649 6 4 0 0 6 6650 582 34391 4 0 A 0 0 0 0 0 12 0 0 0 0 0 0 6938 0 0 0 0 0 0 0 0 0 0 582 0 0 0 0 nsfu_bigryr
S 6650 6 4 0 0 6 6651 582 34403 4 0 A 0 0 0 0 0 16 0 0 0 0 0 0 6938 0 0 0 0 0 0 0 0 0 0 582 0 0 0 0 nsfu_smallryr
S 6651 6 4 0 0 6 6652 582 34417 4 0 A 0 0 0 0 0 20 0 0 0 0 0 0 6938 0 0 0 0 0 0 0 0 0 0 582 0 0 0 0 nsfu_normal
S 6652 6 4 0 0 6 6653 582 34429 4 0 A 0 0 0 0 0 24 0 0 0 0 0 0 6938 0 0 0 0 0 0 0 0 0 0 582 0 0 0 0 nsfu_orphan
S 6653 6 4 0 0 6 6654 582 34441 4 0 A 0 0 0 0 0 28 0 0 0 0 0 0 6938 0 0 0 0 0 0 0 0 0 0 582 0 0 0 0 full_nsfu
S 6654 6 4 0 0 6 6657 582 34451 4 0 A 0 0 0 0 0 32 0 0 0 0 0 0 6938 0 0 0 0 0 0 0 0 0 0 582 0 0 0 0 n_r_small
S 6655 6 4 0 0 9 6656 582 34461 4 0 A 0 0 0 0 0 48 0 0 0 0 0 0 6935 0 0 0 0 0 0 0 0 0 0 582 0 0 0 0 v_ds_orphan
S 6656 6 4 0 0 9 6658 582 34473 4 0 A 0 0 0 0 0 56 0 0 0 0 0 0 6935 0 0 0 0 0 0 0 0 0 0 582 0 0 0 0 inv_lambda_ds_orphan
S 6657 6 4 0 0 6 6669 582 34494 4 0 A 0 0 0 0 0 36 0 0 0 0 0 0 6938 0 0 0 0 0 0 0 0 0 0 582 0 0 0 0 is_dualryrcluster
S 6658 6 4 0 0 9 6659 582 34512 4 0 A 0 0 0 0 0 64 0 0 0 0 0 0 6935 0 0 0 0 0 0 0 0 0 0 582 0 0 0 0 per_largeryr
S 6659 6 4 0 0 9 6660 582 34525 4 0 A 0 0 0 0 0 72 0 0 0 0 0 0 6935 0 0 0 0 0 0 0 0 0 0 582 0 0 0 0 time_start_caffeinedump
S 6660 6 4 0 0 9 6661 582 34549 4 0 A 0 0 0 0 0 80 0 0 0 0 0 0 6935 0 0 0 0 0 0 0 0 0 0 582 0 0 0 0 duration_caffeinedump
S 6661 6 4 0 0 9 6662 582 34571 4 0 A 0 0 0 0 0 88 0 0 0 0 0 0 6935 0 0 0 0 0 0 0 0 0 0 582 0 0 0 0 time_start_trigger_ryr
S 6662 6 4 0 0 9 6663 582 34594 4 0 A 0 0 0 0 0 96 0 0 0 0 0 0 6935 0 0 0 0 0 0 0 0 0 0 582 0 0 0 0 interval_trigger_ryr
S 6663 6 4 0 0 9 6664 582 34615 4 0 A 0 0 0 0 0 104 0 0 0 0 0 0 6935 0 0 0 0 0 0 0 0 0 0 582 0 0 0 0 time_start_trigger_lcc
S 6664 6 4 0 0 9 6673 582 34638 4 0 A 0 0 0 0 0 112 0 0 0 0 0 0 6935 0 0 0 0 0 0 0 0 0 0 582 0 0 0 0 interval_trigger_lcc
S 6665 16 0 0 0 9 1 582 34659 4 400000 A 0 0 0 0 0 0 0 0 6666 3253 0 0 0 0 0 0 0 0 0 0 0 0 0 582 0 0 0 0 duration_open_lcc
S 6666 3 0 0 0 9 0 1 0 0 0 A 0 0 0 0 0 0 0 0 1061184077 -755914244 0 0 0 0 0 0 0 0 0 0 0 0 0 0 0 0 0 0 9
S 6667 6 4 0 0 60 6668 582 34684 4 0 A 0 0 0 0 0 0 0 0 0 0 0 0 6939 0 0 0 0 0 0 0 0 0 0 582 0 0 0 0 conf_file
S 6668 6 4 0 0 60 1 582 34694 4 0 A 0 0 0 0 0 100 0 0 0 0 0 0 6939 0 0 0 0 0 0 0 0 0 0 582 0 0 0 0 prog_name
S 6669 6 4 0 0 6 6670 582 34704 4 0 A 0 0 0 0 0 40 0 0 0 0 0 0 6938 0 0 0 0 0 0 0 0 0 0 582 0 0 0 0 ryr_initialstate
S 6670 6 4 0 0 6 6674 582 34721 4 0 A 0 0 0 0 0 44 0 0 0 0 0 0 6938 0 0 0 0 0 0 0 0 0 0 582 0 0 0 0 lcc_initialstate
S 6672 6 4 0 0 2029 1 582 34739 80000c 0 A 0 0 0 0 0 12 0 0 0 0 0 0 6937 0 0 0 0 0 0 0 0 0 0 582 0 0 0 0 sys_command
S 6673 6 4 0 0 9 6676 582 2562 4 0 A 0 0 0 0 0 120 0 0 0 0 0 0 6935 0 0 0 0 0 0 0 0 0 0 582 0 0 0 0 time
S 6674 6 4 0 0 16 6708 582 34751 4 0 A 0 0 0 0 0 48 0 0 0 0 0 0 6938 0 0 0 0 0 0 0 0 0 0 582 0 0 0 0 is_endsim
S 6675 6 4 0 0 9 1 582 34761 80000c 0 A 0 0 0 0 0 8 0 0 0 0 0 0 6936 0 0 0 0 0 0 0 0 0 0 582 0 0 0 0 real_timestart
S 6676 6 4 0 0 9 6677 582 34780 4 0 A 0 0 0 0 0 128 0 0 0 0 0 0 6935 0 0 0 0 0 0 0 0 0 0 582 0 0 0 0 v_myo_t_true
S 6677 6 4 0 0 9 6678 582 34793 4 0 A 0 0 0 0 0 136 0 0 0 0 0 0 6935 0 0 0 0 0 0 0 0 0 0 582 0 0 0 0 rt_f
S 6678 6 4 0 0 9 6679 582 34798 4 0 A 0 0 0 0 0 144 0 0 0 0 0 0 6935 0 0 0 0 0 0 0 0 0 0 582 0 0 0 0 v_ds
S 6679 6 4 0 0 9 6680 582 34803 4 0 A 0 0 0 0 0 152 0 0 0 0 0 0 6935 0 0 0 0 0 0 0 0 0 0 582 0 0 0 0 v_jsr
S 6680 6 4 0 0 9 6681 582 34809 4 0 A 0 0 0 0 0 160 0 0 0 0 0 0 6935 0 0 0 0 0 0 0 0 0 0 582 0 0 0 0 lambda_ds
S 6681 6 4 0 0 9 6682 582 34819 4 0 A 0 0 0 0 0 168 0 0 0 0 0 0 6935 0 0 0 0 0 0 0 0 0 0 582 0 0 0 0 lambda_jsr
S 6682 6 4 0 0 9 6683 582 34830 4 0 A 0 0 0 0 0 176 0 0 0 0 0 0 6935 0 0 0 0 0 0 0 0 0 0 582 0 0 0 0 lambda_nsr
S 6683 6 4 0 0 9 6684 582 34841 4 0 A 0 0 0 0 0 184 0 0 0 0 0 0 6935 0 0 0 0 0 0 0 0 0 0 582 0 0 0 0 v_refill
S 6684 6 4 0 0 9 6685 582 34850 4 0 A 0 0 0 0 0 192 0 0 0 0 0 0 6935 0 0 0 0 0 0 0 0 0 0 582 0 0 0 0 v_efflux
S 6685 6 4 0 0 9 6686 582 34859 4 0 A 0 0 0 0 0 200 0 0 0 0 0 0 6935 0 0 0 0 0 0 0 0 0 0 582 0 0 0 0 v_ryr
S 6686 6 4 0 0 9 6687 582 34865 4 0 A 0 0 0 0 0 208 0 0 0 0 0 0 6935 0 0 0 0 0 0 0 0 0 0 582 0 0 0 0 acap
S 6687 6 4 0 0 9 6688 582 34870 4 0 A 0 0 0 0 0 216 0 0 0 0 0 0 6935 0 0 0 0 0 0 0 0 0 0 582 0 0 0 0 am_2fvmyo
S 6688 6 4 0 0 9 6689 582 34880 4 0 A 0 0 0 0 0 224 0 0 0 0 0 0 6935 0 0 0 0 0 0 0 0 0 0 582 0 0 0 0 am_fvmyo
S 6689 6 4 0 0 9 6690 582 34889 4 0 A 0 0 0 0 0 232 0 0 0 0 0 0 6935 0 0 0 0 0 0 0 0 0 0 582 0 0 0 0 am_2fv
S 6690 6 4 0 0 9 6691 582 34896 4 0 A 0 0 0 0 0 240 0 0 0 0 0 0 6935 0 0 0 0 0 0 0 0 0 0 582 0 0 0 0 am_fv
S 6691 6 4 0 0 9 6692 582 34902 4 0 A 0 0 0 0 0 248 0 0 0 0 0 0 6935 0 0 0 0 0 0 0 0 0 0 582 0 0 0 0 inv_2fv
S 6692 6 4 0 0 9 6693 582 34910 4 0 A 0 0 0 0 0 256 0 0 0 0 0 0 6935 0 0 0 0 0 0 0 0 0 0 582 0 0 0 0 rt_fzca
S 6693 6 4 0 0 9 6694 582 34918 4 0 A 0 0 0 0 0 264 0 0 0 0 0 0 6935 0 0 0 0 0 0 0 0 0 0 582 0 0 0 0 f_rt
S 6694 6 4 0 0 9 6695 582 34923 4 0 A 0 0 0 0 0 272 0 0 0 0 0 0 6935 0 0 0 0 0 0 0 0 0 0 582 0 0 0 0 invkp_myo
S 6695 6 4 0 0 9 6696 582 34933 4 0 A 0 0 0 0 0 280 0 0 0 0 0 0 6935 0 0 0 0 0 0 0 0 0 0 582 0 0 0 0 invkp_nsr
S 6696 6 4 0 0 9 6697 582 34943 4 0 A 0 0 0 0 0 288 0 0 0 0 0 0 6935 0 0 0 0 0 0 0 0 0 0 582 0 0 0 0 p_dhpr
S 6697 6 4 0 0 9 6698 582 34950 4 0 A 0 0 0 0 0 296 0 0 0 0 0 0 6935 0 0 0 0 0 0 0 0 0 0 582 0 0 0 0 f2zca2_rt
S 6698 6 4 0 0 9 6699 582 34960 4 0 A 0 0 0 0 0 304 0 0 0 0 0 0 6935 0 0 0 0 0 0 0 0 0 0 582 0 0 0 0 fzca_rt
S 6699 6 4 0 0 9 6700 582 34968 4 0 A 0 0 0 0 0 312 0 0 0 0 0 0 6935 0 0 0 0 0 0 0 0 0 0 582 0 0 0 0 inv_2fvmyo
S 6700 6 4 0 0 9 6701 582 34979 4 0 A 0 0 0 0 0 320 0 0 0 0 0 0 6935 0 0 0 0 0 0 0 0 0 0 582 0 0 0 0 t_v_stim_end
S 6701 6 4 0 0 9 6702 582 34992 4 0 A 0 0 0 0 0 328 0 0 0 0 0 0 6935 0 0 0 0 0 0 0 0 0 0 582 0 0 0 0 t_i_stim_end
S 6702 6 4 0 0 9 6703 582 35005 4 0 A 0 0 0 0 0 336 0 0 0 0 0 0 6935 0 0 0 0 0 0 0 0 0 0 582 0 0 0 0 vol_ref
S 6703 6 4 0 0 9 6704 582 35013 4 0 A 0 0 0 0 0 344 0 0 0 0 0 0 6935 0 0 0 0 0 0 0 0 0 0 582 0 0 0 0 v_ryr_nj_t
S 6704 6 4 0 0 9 6705 582 35024 4 0 A 0 0 0 0 0 352 0 0 0 0 0 0 6935 0 0 0 0 0 0 0 0 0 0 582 0 0 0 0 p_dhpr_nj
S 6705 6 4 0 0 9 6706 582 35034 4 0 A 0 0 0 0 0 360 0 0 0 0 0 0 6935 0 0 0 0 0 0 0 0 0 0 582 0 0 0 0 inv_lambda_ds
S 6706 6 4 0 0 9 6707 582 35048 4 0 A 0 0 0 0 0 368 0 0 0 0 0 0 6935 0 0 0 0 0 0 0 0 0 0 582 0 0 0 0 inv_lambda_jsr
S 6707 6 4 0 0 9 6709 582 35063 4 0 A 0 0 0 0 0 376 0 0 0 0 0 0 6935 0 0 0 0 0 0 0 0 0 0 582 0 0 0 0 inv_lambda_nsr
S 6708 6 4 0 0 6 6714 582 35078 4 0 A 0 0 0 0 0 52 0 0 0 0 0 0 6938 0 0 0 0 0 0 0 0 0 0 582 0 0 0 0 total_grid_elel
S 6709 6 4 0 0 9 6710 582 35094 4 0 A 0 0 0 0 0 384 0 0 0 0 0 0 6935 0 0 0 0 0 0 0 0 0 0 582 0 0 0 0 caf_infty
S 6710 6 4 0 0 9 6711 582 35104 4 0 A 0 0 0 0 0 392 0 0 0 0 0 0 6935 0 0 0 0 0 0 0 0 0 0 582 0 0 0 0 dx2
S 6711 6 4 0 0 9 6712 582 35108 4 0 A 0 0 0 0 0 400 0 0 0 0 0 0 6935 0 0 0 0 0 0 0 0 0 0 582 0 0 0 0 dy2
S 6712 6 4 0 0 9 6713 582 35112 4 0 A 0 0 0 0 0 408 0 0 0 0 0 0 6935 0 0 0 0 0 0 0 0 0 0 582 0 0 0 0 dz2
S 6713 6 4 0 0 9 6799 582 35116 4 0 A 0 0 0 0 0 416 0 0 0 0 0 0 6935 0 0 0 0 0 0 0 0 0 0 582 0 0 0 0 invzca
S 6714 6 4 0 0 6 6715 582 27698 4 0 A 0 0 0 0 0 56 0 0 0 0 0 0 6938 0 0 0 0 0 0 0 0 0 0 582 0 0 0 0 maxx
S 6715 6 4 0 0 6 6716 582 27703 4 0 A 0 0 0 0 0 60 0 0 0 0 0 0 6938 0 0 0 0 0 0 0 0 0 0 582 0 0 0 0 maxy
S 6716 6 4 0 0 6 6717 582 35123 4 0 A 0 0 0 0 0 64 0 0 0 0 0 0 6938 0 0 0 0 0 0 0 0 0 0 582 0 0 0 0 maxz
S 6717 6 4 0 0 6 6718 582 6512 40800006 0 A 0 0 0 0 0 68 0 0 0 0 0 0 6938 0 0 0 0 0 0 0 0 0 0 582 0 0 0 0 z_b_0
S 6718 6 4 0 0 6 6725 582 26980 40800006 0 A 0 0 0 0 0 72 0 0 0 0 0 0 6938 0 0 0 0 0 0 0 0 0 0 582 0 0 0 0 z_b_1
S 6719 7 6 0 0 2031 1 582 35128 10a00024 51 A 0 0 0 0 0 0 6721 0 0 0 6723 0 0 0 0 0 0 0 0 6720 0 0 6722 582 0 0 0 0 ryr_kcal_act
S 6720 8 4 0 0 2034 6728 582 35141 40822064 1020 A 0 0 0 0 0 0 0 0 0 0 0 0 6938 0 0 0 0 0 0 0 0 0 0 582 0 0 0 0 ryr_kcal_act$sd
S 6721 6 4 0 0 7 6722 582 35157 40802061 1020 A 0 0 0 0 0 96 0 0 0 0 0 0 6938 0 0 0 0 0 0 0 0 0 0 582 0 0 0 0 ryr_kcal_act$p
S 6722 6 4 0 0 7 6720 582 35172 40802060 1020 A 0 0 0 0 0 104 0 0 0 0 0 0 6938 0 0 0 0 0 0 0 0 0 0 582 0 0 0 0 ryr_kcal_act$o
S 6723 22 1 0 0 8 1 582 35187 40000000 1000 A 0 0 0 0 0 0 0 6719 0 0 0 0 6720 0 0 0 0 0 0 0 0 0 0 582 0 0 0 0 ryr_kcal_act$arrdsc
S 6724 7 6 0 0 2037 1 582 35207 10a00024 51 A 0 0 0 0 0 0 6728 0 0 0 6730 0 0 0 0 0 0 0 0 6727 0 0 6729 582 0 0 0 0 ryr_kfree
S 6725 6 4 0 0 6 6726 582 6549 40800006 0 A 0 0 0 0 0 76 0 0 0 0 0 0 6938 0 0 0 0 0 0 0 0 0 0 582 0 0 0 0 z_b_2
S 6726 6 4 0 0 6 6732 582 6555 40800006 0 A 0 0 0 0 0 80 0 0 0 0 0 0 6938 0 0 0 0 0 0 0 0 0 0 582 0 0 0 0 z_b_3
S 6727 8 4 0 0 2040 6735 582 35217 40822064 1020 A 0 0 0 0 0 112 0 0 0 0 0 0 6938 0 0 0 0 0 0 0 0 0 0 582 0 0 0 0 ryr_kfree$sd
S 6728 6 4 0 0 7 6729 582 35230 40802061 1020 A 0 0 0 0 0 208 0 0 0 0 0 0 6938 0 0 0 0 0 0 0 0 0 0 582 0 0 0 0 ryr_kfree$p
S 6729 6 4 0 0 7 6727 582 35242 40802060 1020 A 0 0 0 0 0 216 0 0 0 0 0 0 6938 0 0 0 0 0 0 0 0 0 0 582 0 0 0 0 ryr_kfree$o
S 6730 22 1 0 0 8 1 582 35254 40000000 1000 A 0 0 0 0 0 0 0 6724 0 0 0 0 6727 0 0 0 0 0 0 0 0 0 0 582 0 0 0 0 ryr_kfree$arrdsc
S 6731 7 6 0 0 2043 1 582 35271 10a00024 51 A 0 0 0 0 0 0 6735 0 0 0 6737 0 0 0 0 0 0 0 0 6734 0 0 6736 582 0 0 0 0 ryr_kcplus
S 6732 6 4 0 0 6 6733 582 27084 40800006 0 A 0 0 0 0 0 84 0 0 0 0 0 0 6938 0 0 0 0 0 0 0 0 0 0 582 0 0 0 0 z_b_4
S 6733 6 4 0 0 6 6739 582 27207 40800006 0 A 0 0 0 0 0 88 0 0 0 0 0 0 6938 0 0 0 0 0 0 0 0 0 0 582 0 0 0 0 z_b_5
S 6734 8 4 0 0 2046 6742 582 35282 40822064 1020 A 0 0 0 0 0 224 0 0 0 0 0 0 6938 0 0 0 0 0 0 0 0 0 0 582 0 0 0 0 ryr_kcplus$sd
S 6735 6 4 0 0 7 6736 582 35296 40802061 1020 A 0 0 0 0 0 320 0 0 0 0 0 0 6938 0 0 0 0 0 0 0 0 0 0 582 0 0 0 0 ryr_kcplus$p
S 6736 6 4 0 0 7 6734 582 35309 40802060 1020 A 0 0 0 0 0 328 0 0 0 0 0 0 6938 0 0 0 0 0 0 0 0 0 0 582 0 0 0 0 ryr_kcplus$o
S 6737 22 1 0 0 8 1 582 35322 40000000 1000 A 0 0 0 0 0 0 0 6731 0 0 0 0 6734 0 0 0 0 0 0 0 0 0 0 582 0 0 0 0 ryr_kcplus$arrdsc
S 6738 7 6 0 0 2049 1 582 35340 10a00024 51 A 0 0 0 0 0 0 6742 0 0 0 6744 0 0 0 0 0 0 0 0 6741 0 0 6743 582 0 0 0 0 ryr_kcminus
S 6739 6 4 0 0 6 6740 582 27678 40800006 0 A 0 0 0 0 0 92 0 0 0 0 0 0 6938 0 0 0 0 0 0 0 0 0 0 582 0 0 0 0 z_b_6
S 6740 6 4 0 0 6 6745 582 30891 40800006 0 A 0 0 0 0 0 96 0 0 0 0 0 0 6938 0 0 0 0 0 0 0 0 0 0 582 0 0 0 0 z_b_7
S 6741 8 4 0 0 2052 6749 582 35352 40822064 1020 A 0 0 0 0 0 336 0 0 0 0 0 0 6938 0 0 0 0 0 0 0 0 0 0 582 0 0 0 0 ryr_kcminus$sd
S 6742 6 4 0 0 7 6743 582 35367 40802061 1020 A 0 0 0 0 0 432 0 0 0 0 0 0 6938 0 0 0 0 0 0 0 0 0 0 582 0 0 0 0 ryr_kcminus$p
S 6743 6 4 0 0 7 6741 582 35381 40802060 1020 A 0 0 0 0 0 440 0 0 0 0 0 0 6938 0 0 0 0 0 0 0 0 0 0 582 0 0 0 0 ryr_kcminus$o
S 6744 22 1 0 0 8 1 582 35395 40000000 1000 A 0 0 0 0 0 0 0 6738 0 0 0 0 6741 0 0 0 0 0 0 0 0 0 0 582 0 0 0 0 ryr_kcminus$arrdsc
S 6745 6 4 0 0 6 6746 582 35414 40800006 0 A 0 0 0 0 0 100 0 0 0 0 0 0 6938 0 0 0 0 0 0 0 0 0 0 582 0 0 0 0 z_b_8
S 6746 6 4 0 0 6 6753 582 30897 40800006 0 A 0 0 0 0 0 104 0 0 0 0 0 0 6938 0 0 0 0 0 0 0 0 0 0 582 0 0 0 0 z_b_9
S 6747 7 6 0 0 2055 1 582 35420 10a00024 51 A 0 0 0 0 0 0 6749 0 0 0 6751 0 0 0 0 0 0 0 0 6748 0 0 6750 582 0 0 0 0 lcc_kv_act
S 6748 8 4 0 0 2058 6756 582 35431 40822064 1020 A 0 0 0 0 0 448 0 0 0 0 0 0 6938 0 0 0 0 0 0 0 0 0 0 582 0 0 0 0 lcc_kv_act$sd
S 6749 6 4 0 0 7 6750 582 35445 40802061 1020 A 0 0 0 0 0 544 0 0 0 0 0 0 6938 0 0 0 0 0 0 0 0 0 0 582 0 0 0 0 lcc_kv_act$p
S 6750 6 4 0 0 7 6748 582 35458 40802060 1020 A 0 0 0 0 0 552 0 0 0 0 0 0 6938 0 0 0 0 0 0 0 0 0 0 582 0 0 0 0 lcc_kv_act$o
S 6751 22 1 0 0 6 1 582 35471 40000000 1000 A 0 0 0 0 0 0 0 6747 0 0 0 0 6748 0 0 0 0 0 0 0 0 0 0 582 0 0 0 0 lcc_kv_act$arrdsc
S 6752 7 6 0 0 2061 1 582 35489 10a00024 51 A 0 0 0 0 0 0 6756 0 0 0 6758 0 0 0 0 0 0 0 0 6755 0 0 6757 582 0 0 0 0 lcc_kv_inact
S 6753 6 4 0 0 6 6754 582 30903 40800006 0 A 0 0 0 0 0 108 0 0 0 0 0 0 6938 0 0 0 0 0 0 0 0 0 0 582 0 0 0 0 z_b_10
S 6754 6 4 0 0 6 6760 582 35502 40800006 0 A 0 0 0 0 0 112 0 0 0 0 0 0 6938 0 0 0 0 0 0 0 0 0 0 582 0 0 0 0 z_b_11
S 6755 8 4 0 0 2064 6763 582 35509 40822064 1020 A 0 0 0 0 0 560 0 0 0 0 0 0 6938 0 0 0 0 0 0 0 0 0 0 582 0 0 0 0 lcc_kv_inact$sd
S 6756 6 4 0 0 7 6757 582 35525 40802061 1020 A 0 0 0 0 0 656 0 0 0 0 0 0 6938 0 0 0 0 0 0 0 0 0 0 582 0 0 0 0 lcc_kv_inact$p
S 6757 6 4 0 0 7 6755 582 35540 40802060 1020 A 0 0 0 0 0 664 0 0 0 0 0 0 6938 0 0 0 0 0 0 0 0 0 0 582 0 0 0 0 lcc_kv_inact$o
S 6758 22 1 0 0 6 1 582 35555 40000000 1000 A 0 0 0 0 0 0 0 6752 0 0 0 0 6755 0 0 0 0 0 0 0 0 0 0 582 0 0 0 0 lcc_kv_inact$arrdsc
S 6759 7 6 0 0 2067 1 582 35575 10a00024 51 A 0 0 0 0 0 0 6763 0 0 0 6765 0 0 0 0 0 0 0 0 6762 0 0 6764 582 0 0 0 0 lcc_kcal_inact
S 6760 6 4 0 0 6 6761 582 30910 40800006 0 A 0 0 0 0 0 116 0 0 0 0 0 0 6938 0 0 0 0 0 0 0 0 0 0 582 0 0 0 0 z_b_12
S 6761 6 4 0 0 6 6767 582 30917 40800006 0 A 0 0 0 0 0 120 0 0 0 0 0 0 6938 0 0 0 0 0 0 0 0 0 0 582 0 0 0 0 z_b_13
S 6762 8 4 0 0 2070 6770 582 35590 40822064 1020 A 0 0 0 0 0 672 0 0 0 0 0 0 6938 0 0 0 0 0 0 0 0 0 0 582 0 0 0 0 lcc_kcal_inact$sd
S 6763 6 4 0 0 7 6764 582 35608 40802061 1020 A 0 0 0 0 0 768 0 0 0 0 0 0 6938 0 0 0 0 0 0 0 0 0 0 582 0 0 0 0 lcc_kcal_inact$p
S 6764 6 4 0 0 7 6762 582 35625 40802060 1020 A 0 0 0 0 0 776 0 0 0 0 0 0 6938 0 0 0 0 0 0 0 0 0 0 582 0 0 0 0 lcc_kcal_inact$o
S 6765 22 1 0 0 6 1 582 35642 40000000 1000 A 0 0 0 0 0 0 0 6759 0 0 0 0 6762 0 0 0 0 0 0 0 0 0 0 582 0 0 0 0 lcc_kcal_inact$arrdsc
S 6766 7 6 0 0 2073 1 582 35664 10a00024 51 A 0 0 0 0 0 0 6770 0 0 0 6772 0 0 0 0 0 0 0 0 6769 0 0 6771 582 0 0 0 0 lcc_kfree
S 6767 6 4 0 0 6 6768 582 30942 40800006 0 A 0 0 0 0 0 124 0 0 0 0 0 0 6938 0 0 0 0 0 0 0 0 0 0 582 0 0 0 0 z_b_14
S 6768 6 4 0 0 6 6773 582 35674 40800006 0 A 0 0 0 0 0 128 0 0 0 0 0 0 6938 0 0 0 0 0 0 0 0 0 0 582 0 0 0 0 z_b_15
S 6769 8 4 0 0 2076 6776 582 35681 40822064 1020 A 0 0 0 0 0 784 0 0 0 0 0 0 6938 0 0 0 0 0 0 0 0 0 0 582 0 0 0 0 lcc_kfree$sd
S 6770 6 4 0 0 7 6771 582 35694 40802061 1020 A 0 0 0 0 0 880 0 0 0 0 0 0 6938 0 0 0 0 0 0 0 0 0 0 582 0 0 0 0 lcc_kfree$p
S 6771 6 4 0 0 7 6769 582 35706 40802060 1020 A 0 0 0 0 0 888 0 0 0 0 0 0 6938 0 0 0 0 0 0 0 0 0 0 582 0 0 0 0 lcc_kfree$o
S 6772 22 1 0 0 6 1 582 35718 40000000 1000 A 0 0 0 0 0 0 0 6766 0 0 0 0 6769 0 0 0 0 0 0 0 0 0 0 582 0 0 0 0 lcc_kfree$arrdsc
S 6773 6 4 0 0 6 6780 582 30949 40800006 0 A 0 0 0 0 0 132 0 0 0 0 0 0 6938 0 0 0 0 0 0 0 0 0 0 582 0 0 0 0 z_b_16
S 6774 7 6 0 0 2079 1 582 30604 10a00024 51 A 0 0 0 0 0 0 6776 0 0 0 6778 0 0 0 0 0 0 0 0 6775 0 0 6777 582 0 0 0 0 iu_r
S 6775 8 4 0 0 2082 6782 582 35735 40822064 1020 A 0 0 0 0 0 896 0 0 0 0 0 0 6938 0 0 0 0 0 0 0 0 0 0 582 0 0 0 0 iu_r$sd1
S 6776 6 4 0 0 7 6777 582 35744 40802061 1020 A 0 0 0 0 0 968 0 0 0 0 0 0 6938 0 0 0 0 0 0 0 0 0 0 582 0 0 0 0 iu_r$p
S 6777 6 4 0 0 7 6775 582 35751 40802060 1020 A 0 0 0 0 0 976 0 0 0 0 0 0 6938 0 0 0 0 0 0 0 0 0 0 582 0 0 0 0 iu_r$o
S 6778 22 1 0 0 6 1 582 35758 40000000 1000 A 0 0 0 0 0 0 0 6774 0 0 0 0 6775 0 0 0 0 0 0 0 0 0 0 582 0 0 0 0 iu_r$arrdsc
S 6779 7 6 0 0 2085 1 582 30745 10a00024 51 A 0 0 0 0 0 0 6782 0 0 0 6784 0 0 0 0 0 0 0 0 6781 0 0 6783 582 0 0 0 0 iu_l
S 6780 6 4 0 0 6 6785 582 30956 40800006 0 A 0 0 0 0 0 136 0 0 0 0 0 0 6938 0 0 0 0 0 0 0 0 0 0 582 0 0 0 0 z_b_17
S 6781 8 4 0 0 2088 6789 582 35770 40822064 1020 A 0 0 0 0 0 984 0 0 0 0 0 0 6938 0 0 0 0 0 0 0 0 0 0 582 0 0 0 0 iu_l$sd2
S 6782 6 4 0 0 7 6783 582 35779 40802061 1020 A 0 0 0 0 0 1056 0 0 0 0 0 0 6938 0 0 0 0 0 0 0 0 0 0 582 0 0 0 0 iu_l$p
S 6783 6 4 0 0 7 6781 582 35786 40802060 1020 A 0 0 0 0 0 1064 0 0 0 0 0 0 6938 0 0 0 0 0 0 0 0 0 0 582 0 0 0 0 iu_l$o
S 6784 22 1 0 0 6 1 582 35793 40000000 1000 A 0 0 0 0 0 0 0 6779 0 0 0 0 6781 0 0 0 0 0 0 0 0 0 0 582 0 0 0 0 iu_l$arrdsc
S 6785 6 4 0 0 6 6786 582 35805 40800006 0 A 0 0 0 0 0 140 0 0 0 0 0 0 6938 0 0 0 0 0 0 0 0 0 0 582 0 0 0 0 z_b_18
S 6786 6 4 0 0 6 6792 582 31148 40800006 0 A 0 0 0 0 0 144 0 0 0 0 0 0 6938 0 0 0 0 0 0 0 0 0 0 582 0 0 0 0 z_b_19
S 6787 7 6 0 0 2091 1 582 35812 10a00024 51 A 0 0 0 0 0 0 6789 0 0 0 6791 0 0 0 0 0 0 0 0 6788 0 0 6790 582 0 0 0 0 lcc_krateconstant
S 6788 8 4 0 0 2094 6796 582 35830 40822064 1020 A 0 0 0 0 0 1072 0 0 0 0 0 0 6938 0 0 0 0 0 0 0 0 0 0 582 0 0 0 0 lcc_krateconstant$sd
S 6789 6 4 0 0 7 6790 582 35851 40802061 1020 A 0 0 0 0 0 1168 0 0 0 0 0 0 6938 0 0 0 0 0 0 0 0 0 0 582 0 0 0 0 lcc_krateconstant$p
S 6790 6 4 0 0 7 6788 582 35871 40802060 1020 A 0 0 0 0 0 1176 0 0 0 0 0 0 6938 0 0 0 0 0 0 0 0 0 0 582 0 0 0 0 lcc_krateconstant$o
S 6791 22 1 0 0 6 1 582 35891 40000000 1000 A 0 0 0 0 0 0 0 6787 0 0 0 0 6788 0 0 0 0 0 0 0 0 0 0 582 0 0 0 0 lcc_krateconstant$arrdsc
S 6792 6 4 0 0 6 6793 582 31155 40800006 0 A 0 0 0 0 0 148 0 0 0 0 0 0 6938 0 0 0 0 0 0 0 0 0 0 582 0 0 0 0 z_b_20
S 6793 6 4 0 0 6 6805 582 31180 40800006 0 A 0 0 0 0 0 152 0 0 0 0 0 0 6938 0 0 0 0 0 0 0 0 0 0 582 0 0 0 0 z_b_21
S 6794 7 6 0 0 2097 1 582 35916 12a00024 51 A 0 0 0 0 0 0 6796 0 0 0 6798 0 0 0 0 0 0 0 0 6795 0 0 6797 582 0 0 0 0 lcc_ktransitionrate
S 6795 8 4 0 0 2100 6644 582 35936 40822064 1020 A 0 0 0 0 0 1184 0 0 0 0 0 0 6938 0 0 0 0 0 0 0 0 0 0 582 0 0 0 0 lcc_ktransitionrate$sd
S 6796 6 4 0 0 7 6797 582 35959 40802061 1020 A 0 0 0 0 0 1280 0 0 0 0 0 0 6938 0 0 0 0 0 0 0 0 0 0 582 0 0 0 0 lcc_ktransitionrate$p
S 6797 6 4 0 0 7 6795 582 35981 40802060 1020 A 0 0 0 0 0 1288 0 0 0 0 0 0 6938 0 0 0 0 0 0 0 0 0 0 582 0 0 0 0 lcc_ktransitionrate$o
S 6798 22 1 0 0 6 1 582 36003 40000000 1000 A 0 0 0 0 0 0 0 6794 0 0 0 0 6795 0 0 0 0 0 0 0 0 0 0 582 0 0 0 0 lcc_ktransitionrate$arrdsc
S 6799 6 4 0 0 9 6800 582 36030 4 0 A 0 0 0 0 0 424 0 0 0 0 0 0 6935 0 0 0 0 0 0 0 0 0 0 582 0 0 0 0 kp_cm
S 6800 6 4 0 0 9 6801 582 36036 4 0 A 0 0 0 0 0 432 0 0 0 0 0 0 6935 0 0 0 0 0 0 0 0 0 0 582 0 0 0 0 km_cm
S 6801 6 4 0 0 9 6802 582 36042 4 0 A 0 0 0 0 0 440 0 0 0 0 0 0 6935 0 0 0 0 0 0 0 0 0 0 582 0 0 0 0 vhalf
S 6802 6 4 0 0 9 6806 582 36048 4 0 A 0 0 0 0 0 448 0 0 0 0 0 0 6935 0 0 0 0 0 0 0 0 0 0 582 0 0 0 0 s_inverseslope
S 6803 16 0 0 0 9 1 582 36063 4 400000 A 0 0 0 0 0 0 0 0 6804 3427 0 0 0 0 0 0 0 0 0 0 0 0 0 582 0 0 0 0 cm_tot
S 6804 3 0 0 0 9 0 1 0 0 0 A 0 0 0 0 0 0 0 0 1077411840 0 0 0 0 0 0 0 0 0 0 0 0 0 0 0 0 0 0 0 9
S 6805 6 4 0 0 8 6808 582 36077 4 0 A 0 0 0 0 0 156 0 0 0 0 0 0 6938 0 0 0 0 0 0 0 0 0 0 582 0 0 0 0 cacm_initial
S 6806 6 4 0 0 9 6813 582 36090 4 0 A 0 0 0 0 0 456 0 0 0 0 0 0 6935 0 0 0 0 0 0 0 0 0 0 582 0 0 0 0 dtemp_sun2000
S 6807 16 0 0 0 9 1 582 36104 4 400000 A 0 0 0 0 0 0 0 0 577 3257 0 0 0 0 0 0 0 0 0 0 0 0 0 582 0 0 0 0 vshift
S 6808 6 4 0 0 6 6809 582 36117 4 0 A 0 0 0 0 0 160 0 0 0 0 0 0 6938 0 0 0 0 0 0 0 0 0 0 582 0 0 0 0 nsfu
S 6809 6 4 0 0 6 6810 582 28399 4 0 A 0 0 0 0 0 164 0 0 0 0 0 0 6938 0 0 0 0 0 0 0 0 0 0 582 0 0 0 0 n_l
S 6810 6 4 0 0 6 6811 582 28403 4 0 A 0 0 0 0 0 168 0 0 0 0 0 0 6938 0 0 0 0 0 0 0 0 0 0 582 0 0 0 0 n_r
S 6811 6 4 0 0 6 6812 582 30742 4 0 A 0 0 0 0 0 172 0 0 0 0 0 0 6938 0 0 0 0 0 0 0 0 0 0 582 0 0 0 0 ml
S 6812 6 4 0 0 6 6820 582 30601 4 0 A 0 0 0 0 0 176 0 0 0 0 0 0 6938 0 0 0 0 0 0 0 0 0 0 582 0 0 0 0 mr
S 6813 6 4 0 0 9 6814 582 36122 4 0 A 0 0 0 0 0 464 0 0 0 0 0 0 6935 0 0 0 0 0 0 0 0 0 0 582 0 0 0 0 v_rest
S 6814 6 4 0 0 9 6815 582 36129 4 0 A 0 0 0 0 0 472 0 0 0 0 0 0 6935 0 0 0 0 0 0 0 0 0 0 582 0 0 0 0 v_stim
S 6815 6 4 0 0 9 6816 582 36136 4 0 A 0 0 0 0 0 480 0 0 0 0 0 0 6935 0 0 0 0 0 0 0 0 0 0 582 0 0 0 0 i_stim
S 6816 6 4 0 0 9 6817 582 36143 4 0 A 0 0 0 0 0 488 0 0 0 0 0 0 6935 0 0 0 0 0 0 0 0 0 0 582 0 0 0 0 t_start
S 6817 6 4 0 0 9 6818 582 36151 4 0 A 0 0 0 0 0 496 0 0 0 0 0 0 6935 0 0 0 0 0 0 0 0 0 0 582 0 0 0 0 t_end
S 6818 6 4 0 0 9 6819 582 36157 4 0 A 0 0 0 0 0 504 0 0 0 0 0 0 6935 0 0 0 0 0 0 0 0 0 0 582 0 0 0 0 dt_lb
S 6819 6 4 0 0 9 6822 582 36163 4 0 A 0 0 0 0 0 512 0 0 0 0 0 0 6935 0 0 0 0 0 0 0 0 0 0 582 0 0 0 0 dt_ub
S 6820 6 4 0 0 6 6821 582 36169 4 0 A 0 0 0 0 0 180 0 0 0 0 0 0 6938 0 0 0 0 0 0 0 0 0 0 582 0 0 0 0 write_restartfile
S 6821 6 4 0 0 6 6903 582 36187 4 0 A 0 0 0 0 0 184 0 0 0 0 0 0 6938 0 0 0 0 0 0 0 0 0 0 582 0 0 0 0 write_firstbeat
S 6822 6 4 0 0 9 6823 582 36203 4 0 A 0 0 0 0 0 520 0 0 0 0 0 0 6935 0 0 0 0 0 0 0 0 0 0 582 0 0 0 0 duration_write_lastbeats
S 6823 6 4 0 0 9 6824 582 36228 4 0 A 0 0 0 0 0 528 0 0 0 0 0 0 6935 0 0 0 0 0 0 0 0 0 0 582 0 0 0 0 t_v_stim_start
S 6824 6 4 0 0 9 6825 582 36243 4 0 A 0 0 0 0 0 536 0 0 0 0 0 0 6935 0 0 0 0 0 0 0 0 0 0 582 0 0 0 0 t_i_stim_start
S 6825 6 4 0 0 9 6826 582 36258 4 0 A 0 0 0 0 0 544 0 0 0 0 0 0 6935 0 0 0 0 0 0 0 0 0 0 582 0 0 0 0 t_v_stim_duration
S 6826 6 4 0 0 9 6827 582 36276 4 0 A 0 0 0 0 0 552 0 0 0 0 0 0 6935 0 0 0 0 0 0 0 0 0 0 582 0 0 0 0 t_i_stim_duration
S 6827 6 4 0 0 9 6828 582 36294 4 0 A 0 0 0 0 0 560 0 0 0 0 0 0 6935 0 0 0 0 0 0 0 0 0 0 582 0 0 0 0 duration_spark_analysis
S 6828 6 4 0 0 9 6829 582 36318 4 0 A 0 0 0 0 0 568 0 0 0 0 0 0 6935 0 0 0 0 0 0 0 0 0 0 582 0 0 0 0 bcl
S 6829 6 4 0 0 9 6830 582 36322 4 0 A 0 0 0 0 0 576 0 0 0 0 0 0 6935 0 0 0 0 0 0 0 0 0 0 582 0 0 0 0 write_interval
S 6830 6 4 0 0 9 6831 582 36337 4 0 A 0 0 0 0 0 584 0 0 0 0 0 0 6935 0 0 0 0 0 0 0 0 0 0 582 0 0 0 0 zf
S 6831 6 4 0 0 9 6832 582 36340 4 0 A 0 0 0 0 0 592 0 0 0 0 0 0 6935 0 0 0 0 0 0 0 0 0 0 582 0 0 0 0 zr
S 6832 6 4 0 0 9 6833 582 36343 4 0 A 0 0 0 0 0 600 0 0 0 0 0 0 6935 0 0 0 0 0 0 0 0 0 0 582 0 0 0 0 zt
S 6833 6 4 0 0 9 6834 582 36346 4 0 A 0 0 0 0 0 608 0 0 0 0 0 0 6935 0 0 0 0 0 0 0 0 0 0 582 0 0 0 0 na_o
S 6834 6 4 0 0 9 6835 582 36351 4 0 A 0 0 0 0 0 616 0 0 0 0 0 0 6935 0 0 0 0 0 0 0 0 0 0 582 0 0 0 0 na_i
S 6835 6 4 0 0 9 6836 582 36356 4 0 A 0 0 0 0 0 624 0 0 0 0 0 0 6935 0 0 0 0 0 0 0 0 0 0 582 0 0 0 0 ca_o
S 6836 6 4 0 0 9 6837 582 36361 4 0 A 0 0 0 0 0 632 0 0 0 0 0 0 6935 0 0 0 0 0 0 0 0 0 0 582 0 0 0 0 k_o
S 6837 6 4 0 0 9 6838 582 36365 4 0 A 0 0 0 0 0 640 0 0 0 0 0 0 6935 0 0 0 0 0 0 0 0 0 0 582 0 0 0 0 k_i
S 6838 6 4 0 0 9 6839 582 36369 4 0 A 0 0 0 0 0 648 0 0 0 0 0 0 6935 0 0 0 0 0 0 0 0 0 0 582 0 0 0 0 csc
S 6839 6 4 0 0 9 6840 582 36373 4 0 A 0 0 0 0 0 656 0 0 0 0 0 0 6935 0 0 0 0 0 0 0 0 0 0 582 0 0 0 0 ca_myo_initial
S 6840 6 4 0 0 9 6841 582 36388 4 0 A 0 0 0 0 0 664 0 0 0 0 0 0 6935 0 0 0 0 0 0 0 0 0 0 582 0 0 0 0 ca_nsr_initial
S 6841 6 4 0 0 9 6842 582 36403 4 0 A 0 0 0 0 0 672 0 0 0 0 0 0 6935 0 0 0 0 0 0 0 0 0 0 582 0 0 0 0 ca_myo
S 6842 6 4 0 0 9 6843 582 36410 4 0 A 0 0 0 0 0 680 0 0 0 0 0 0 6935 0 0 0 0 0 0 0 0 0 0 582 0 0 0 0 ca_nsr
S 6843 6 4 0 0 9 6844 582 36417 4 0 A 0 0 0 0 0 688 0 0 0 0 0 0 6935 0 0 0 0 0 0 0 0 0 0 582 0 0 0 0 eta_ryr
S 6844 6 4 0 0 9 6845 582 36425 4 0 A 0 0 0 0 0 696 0 0 0 0 0 0 6935 0 0 0 0 0 0 0 0 0 0 582 0 0 0 0 eta_lcc
S 6845 6 4 0 0 9 6846 582 36433 4 0 A 0 0 0 0 0 704 0 0 0 0 0 0 6935 0 0 0 0 0 0 0 0 0 0 582 0 0 0 0 eta_cacm
S 6846 6 4 0 0 9 6847 582 36442 4 0 A 0 0 0 0 0 712 0 0 0 0 0 0 6935 0 0 0 0 0 0 0 0 0 0 582 0 0 0 0 ej
S 6847 6 4 0 0 9 6848 582 36445 4 0 A 0 0 0 0 0 720 0 0 0 0 0 0 6935 0 0 0 0 0 0 0 0 0 0 582 0 0 0 0 ecc
S 6848 6 4 0 0 9 6849 582 36449 4 0 A 0 0 0 0 0 728 0 0 0 0 0 0 6935 0 0 0 0 0 0 0 0 0 0 582 0 0 0 0 eoo
S 6849 6 4 0 0 9 6850 582 36453 4 0 A 0 0 0 0 0 736 0 0 0 0 0 0 6935 0 0 0 0 0 0 0 0 0 0 582 0 0 0 0 eta_co
S 6850 6 4 0 0 9 6851 582 36460 4 0 A 0 0 0 0 0 744 0 0 0 0 0 0 6935 0 0 0 0 0 0 0 0 0 0 582 0 0 0 0 v_myo_t
S 6851 6 4 0 0 9 6852 582 36468 4 0 A 0 0 0 0 0 752 0 0 0 0 0 0 6935 0 0 0 0 0 0 0 0 0 0 582 0 0 0 0 v_nsr_t
S 6852 6 4 0 0 9 6853 582 36476 4 0 A 0 0 0 0 0 760 0 0 0 0 0 0 6935 0 0 0 0 0 0 0 0 0 0 582 0 0 0 0 v_jsr_t
S 6853 6 4 0 0 9 6854 582 36484 4 0 A 0 0 0 0 0 768 0 0 0 0 0 0 6935 0 0 0 0 0 0 0 0 0 0 582 0 0 0 0 v_ds_t
S 6854 6 4 0 0 9 6855 582 36491 4 0 A 0 0 0 0 0 776 0 0 0 0 0 0 6935 0 0 0 0 0 0 0 0 0 0 582 0 0 0 0 beta_ds
S 6855 6 4 0 0 9 6856 582 36499 4 0 A 0 0 0 0 0 784 0 0 0 0 0 0 6935 0 0 0 0 0 0 0 0 0 0 582 0 0 0 0 beta_nsr
S 6856 6 4 0 0 9 6857 582 36508 4 0 A 0 0 0 0 0 792 0 0 0 0 0 0 6935 0 0 0 0 0 0 0 0 0 0 582 0 0 0 0 b_myot
S 6857 6 4 0 0 9 6858 582 36515 4 0 A 0 0 0 0 0 800 0 0 0 0 0 0 6935 0 0 0 0 0 0 0 0 0 0 582 0 0 0 0 b_jsrt
S 6858 6 4 0 0 9 6859 582 36522 4 0 A 0 0 0 0 0 808 0 0 0 0 0 0 6935 0 0 0 0 0 0 0 0 0 0 582 0 0 0 0 b_htrpnt
S 6859 6 4 0 0 9 6860 582 36531 4 0 A 0 0 0 0 0 816 0 0 0 0 0 0 6935 0 0 0 0 0 0 0 0 0 0 582 0 0 0 0 km_myo
S 6860 6 4 0 0 9 6861 582 36538 4 0 A 0 0 0 0 0 824 0 0 0 0 0 0 6935 0 0 0 0 0 0 0 0 0 0 582 0 0 0 0 km_jsr
S 6861 6 4 0 0 9 6862 582 36545 4 0 A 0 0 0 0 0 832 0 0 0 0 0 0 6935 0 0 0 0 0 0 0 0 0 0 582 0 0 0 0 kon_htrpn
S 6862 6 4 0 0 9 6863 582 36555 4 0 A 0 0 0 0 0 840 0 0 0 0 0 0 6935 0 0 0 0 0 0 0 0 0 0 582 0 0 0 0 koff_htrpn
S 6863 6 4 0 0 9 6864 582 36566 4 0 A 0 0 0 0 0 848 0 0 0 0 0 0 6935 0 0 0 0 0 0 0 0 0 0 582 0 0 0 0 cm_t
S 6864 6 4 0 0 9 6865 582 36571 4 0 A 0 0 0 0 0 856 0 0 0 0 0 0 6935 0 0 0 0 0 0 0 0 0 0 582 0 0 0 0 kon_cm
S 6865 6 4 0 0 9 6866 582 36578 4 0 A 0 0 0 0 0 864 0 0 0 0 0 0 6935 0 0 0 0 0 0 0 0 0 0 582 0 0 0 0 koff_cm
S 6866 6 4 0 0 9 6867 582 36586 4 0 A 0 0 0 0 0 872 0 0 0 0 0 0 6935 0 0 0 0 0 0 0 0 0 0 582 0 0 0 0 b_sl_t
S 6867 6 4 0 0 9 6868 582 36593 4 0 A 0 0 0 0 0 880 0 0 0 0 0 0 6935 0 0 0 0 0 0 0 0 0 0 582 0 0 0 0 kon_sl
S 6868 6 4 0 0 9 6869 582 36600 4 0 A 0 0 0 0 0 888 0 0 0 0 0 0 6935 0 0 0 0 0 0 0 0 0 0 582 0 0 0 0 koff_sl
S 6869 6 4 0 0 9 6870 582 36608 4 0 A 0 0 0 0 0 896 0 0 0 0 0 0 6935 0 0 0 0 0 0 0 0 0 0 582 0 0 0 0 b_sr_t
S 6870 6 4 0 0 9 6871 582 36615 4 0 A 0 0 0 0 0 904 0 0 0 0 0 0 6935 0 0 0 0 0 0 0 0 0 0 582 0 0 0 0 kon_sr
S 6871 6 4 0 0 9 6872 582 36622 4 0 A 0 0 0 0 0 912 0 0 0 0 0 0 6935 0 0 0 0 0 0 0 0 0 0 582 0 0 0 0 koff_sr
S 6872 6 4 0 0 9 6873 582 36630 4 0 A 0 0 0 0 0 920 0 0 0 0 0 0 6935 0 0 0 0 0 0 0 0 0 0 582 0 0 0 0 v_refill_t
S 6873 6 4 0 0 9 6874 582 36641 4 0 A 0 0 0 0 0 928 0 0 0 0 0 0 6935 0 0 0 0 0 0 0 0 0 0 582 0 0 0 0 v_efflux_t
S 6874 6 4 0 0 9 6875 582 36652 4 0 A 0 0 0 0 0 936 0 0 0 0 0 0 6935 0 0 0 0 0 0 0 0 0 0 582 0 0 0 0 v_leak
S 6875 6 4 0 0 9 6876 582 36659 4 0 A 0 0 0 0 0 944 0 0 0 0 0 0 6935 0 0 0 0 0 0 0 0 0 0 582 0 0 0 0 v_ryr_t
S 6876 6 4 0 0 9 6877 582 36667 4 0 A 0 0 0 0 0 952 0 0 0 0 0 0 6935 0 0 0 0 0 0 0 0 0 0 582 0 0 0 0 p_dhpr_t
S 6877 6 4 0 0 9 6878 582 36676 4 0 A 0 0 0 0 0 960 0 0 0 0 0 0 6935 0 0 0 0 0 0 0 0 0 0 582 0 0 0 0 prcent_ryr_nj
S 6878 6 4 0 0 9 6879 582 36690 4 0 A 0 0 0 0 0 968 0 0 0 0 0 0 6935 0 0 0 0 0 0 0 0 0 0 582 0 0 0 0 prcent_dhpr_nj
S 6879 6 4 0 0 9 6880 582 36705 4 0 A 0 0 0 0 0 976 0 0 0 0 0 0 6935 0 0 0 0 0 0 0 0 0 0 582 0 0 0 0 ap
S 6880 6 4 0 0 9 6881 582 36708 4 0 A 0 0 0 0 0 984 0 0 0 0 0 0 6935 0 0 0 0 0 0 0 0 0 0 582 0 0 0 0 kp_myo
S 6881 6 4 0 0 9 6882 582 36715 4 0 A 0 0 0 0 0 992 0 0 0 0 0 0 6935 0 0 0 0 0 0 0 0 0 0 582 0 0 0 0 kp_nsr
S 6882 6 4 0 0 9 6883 582 36722 4 0 A 0 0 0 0 0 1000 0 0 0 0 0 0 6935 0 0 0 0 0 0 0 0 0 0 582 0 0 0 0 am
S 6883 6 4 0 0 9 6884 582 36725 4 0 A 0 0 0 0 0 1008 0 0 0 0 0 0 6935 0 0 0 0 0 0 0 0 0 0 582 0 0 0 0 g_bca
S 6884 6 4 0 0 9 6885 582 36731 4 0 A 0 0 0 0 0 1016 0 0 0 0 0 0 6935 0 0 0 0 0 0 0 0 0 0 582 0 0 0 0 g_na
S 6885 6 4 0 0 9 6886 582 36736 4 0 A 0 0 0 0 0 1024 0 0 0 0 0 0 6935 0 0 0 0 0 0 0 0 0 0 582 0 0 0 0 g_k1
S 6886 6 4 0 0 9 6887 582 36741 4 0 A 0 0 0 0 0 1032 0 0 0 0 0 0 6935 0 0 0 0 0 0 0 0 0 0 582 0 0 0 0 g_kss
S 6887 6 4 0 0 9 6888 582 36747 4 0 A 0 0 0 0 0 1040 0 0 0 0 0 0 6935 0 0 0 0 0 0 0 0 0 0 582 0 0 0 0 g_ktof
S 6888 6 4 0 0 9 6889 582 36754 4 0 A 0 0 0 0 0 1048 0 0 0 0 0 0 6935 0 0 0 0 0 0 0 0 0 0 582 0 0 0 0 g_ktos
S 6889 6 4 0 0 9 6890 582 36761 4 0 A 0 0 0 0 0 1056 0 0 0 0 0 0 6935 0 0 0 0 0 0 0 0 0 0 582 0 0 0 0 g_bna
S 6890 6 4 0 0 9 6891 582 36767 4 0 A 0 0 0 0 0 1064 0 0 0 0 0 0 6935 0 0 0 0 0 0 0 0 0 0 582 0 0 0 0 g_bk
S 6891 6 4 0 0 9 6892 582 36772 4 0 A 0 0 0 0 0 1072 0 0 0 0 0 0 6935 0 0 0 0 0 0 0 0 0 0 582 0 0 0 0 g_k
S 6892 6 4 0 0 9 6893 582 6256 4 0 A 0 0 0 0 0 1080 0 0 0 0 0 0 6935 0 0 0 0 0 0 0 0 0 0 582 0 0 0 0 x
S 6893 6 4 0 0 9 6894 582 36776 4 0 A 0 0 0 0 0 1088 0 0 0 0 0 0 6935 0 0 0 0 0 0 0 0 0 0 582 0 0 0 0 g_kp
S 6894 6 4 0 0 9 6895 582 36781 4 0 A 0 0 0 0 0 1096 0 0 0 0 0 0 6935 0 0 0 0 0 0 0 0 0 0 582 0 0 0 0 i_pmca_bar
S 6895 6 4 0 0 9 6896 582 36792 4 0 A 0 0 0 0 0 1104 0 0 0 0 0 0 6935 0 0 0 0 0 0 0 0 0 0 582 0 0 0 0 i_ncx_bar
S 6896 6 4 0 0 9 6897 582 36802 4 0 A 0 0 0 0 0 1112 0 0 0 0 0 0 6935 0 0 0 0 0 0 0 0 0 0 582 0 0 0 0 i_nak_bar
S 6897 6 4 0 0 9 6898 582 36812 4 0 A 0 0 0 0 0 1120 0 0 0 0 0 0 6935 0 0 0 0 0 0 0 0 0 0 582 0 0 0 0 k_jsr0
S 6898 6 4 0 0 9 6899 582 36819 4 0 A 0 0 0 0 0 1128 0 0 0 0 0 0 6935 0 0 0 0 0 0 0 0 0 0 582 0 0 0 0 k_jsr1
S 6899 6 4 0 0 9 6900 582 36826 4 0 A 0 0 0 0 0 1136 0 0 0 0 0 0 6935 0 0 0 0 0 0 0 0 0 0 582 0 0 0 0 v_theta2
S 6900 6 4 0 0 9 6901 582 36835 4 0 A 0 0 0 0 0 1144 0 0 0 0 0 0 6935 0 0 0 0 0 0 0 0 0 0 582 0 0 0 0 v_sigma2
S 6901 6 4 0 0 9 6902 582 36844 4 0 A 0 0 0 0 0 1152 0 0 0 0 0 0 6935 0 0 0 0 0 0 0 0 0 0 582 0 0 0 0 vtheta_dhpr
S 6902 6 4 0 0 9 6906 582 36856 4 0 A 0 0 0 0 0 1160 0 0 0 0 0 0 6935 0 0 0 0 0 0 0 0 0 0 582 0 0 0 0 sigma_v_dhpr
S 6903 6 4 0 0 6 6904 582 36869 4 0 A 0 0 0 0 0 188 0 0 0 0 0 0 6938 0 0 0 0 0 0 0 0 0 0 582 0 0 0 0 rand_seed
S 6904 6 4 0 0 6 6905 582 36879 4 0 A 0 0 0 0 0 192 0 0 0 0 0 0 6938 0 0 0 0 0 0 0 0 0 0 582 0 0 0 0 fixed_seed
S 6905 6 4 0 0 6 1 582 36890 4 0 A 0 0 0 0 0 196 0 0 0 0 0 0 6938 0 0 0 0 0 0 0 0 0 0 582 0 0 0 0 track_length
S 6906 6 4 0 0 9 6907 582 36903 4 0 A 0 0 0 0 0 1168 0 0 0 0 0 0 6935 0 0 0 0 0 0 0 0 0 0 582 0 0 0 0 cell_x_len
S 6907 6 4 0 0 9 6908 582 36914 4 0 A 0 0 0 0 0 1176 0 0 0 0 0 0 6935 0 0 0 0 0 0 0 0 0 0 582 0 0 0 0 cell_y_len
S 6908 6 4 0 0 9 6909 582 36925 4 0 A 0 0 0 0 0 1184 0 0 0 0 0 0 6935 0 0 0 0 0 0 0 0 0 0 582 0 0 0 0 cell_z_len
S 6909 6 4 0 0 9 6910 582 36936 4 0 A 0 0 0 0 0 1192 0 0 0 0 0 0 6935 0 0 0 0 0 0 0 0 0 0 582 0 0 0 0 prcent_vmyo
S 6910 6 4 0 0 9 6911 582 36948 4 0 A 0 0 0 0 0 1200 0 0 0 0 0 0 6935 0 0 0 0 0 0 0 0 0 0 582 0 0 0 0 prcent_vnsr
S 6911 6 4 0 0 9 6912 582 36960 4 0 A 0 0 0 0 0 1208 0 0 0 0 0 0 6935 0 0 0 0 0 0 0 0 0 0 582 0 0 0 0 prcent_vjsr
S 6912 6 4 0 0 9 6913 582 36972 4 0 A 0 0 0 0 0 1216 0 0 0 0 0 0 6935 0 0 0 0 0 0 0 0 0 0 582 0 0 0 0 couplon_size
S 6913 6 4 0 0 9 6914 582 36985 4 0 A 0 0 0 0 0 1224 0 0 0 0 0 0 6935 0 0 0 0 0 0 0 0 0 0 582 0 0 0 0 dyad_height
S 6914 6 4 0 0 9 6915 582 36997 4 0 A 0 0 0 0 0 1232 0 0 0 0 0 0 6935 0 0 0 0 0 0 0 0 0 0 582 0 0 0 0 dx_
S 6915 6 4 0 0 9 6916 582 37001 4 0 A 0 0 0 0 0 1240 0 0 0 0 0 0 6935 0 0 0 0 0 0 0 0 0 0 582 0 0 0 0 dy_
S 6916 6 4 0 0 9 6917 582 37005 4 0 A 0 0 0 0 0 1248 0 0 0 0 0 0 6935 0 0 0 0 0 0 0 0 0 0 582 0 0 0 0 dz_
S 6917 6 4 0 0 9 6918 582 37009 4 0 A 0 0 0 0 0 1256 0 0 0 0 0 0 6935 0 0 0 0 0 0 0 0 0 0 582 0 0 0 0 dmyo_x
S 6918 6 4 0 0 9 6919 582 37016 4 0 A 0 0 0 0 0 1264 0 0 0 0 0 0 6935 0 0 0 0 0 0 0 0 0 0 582 0 0 0 0 dmyo_y
S 6919 6 4 0 0 9 6920 582 37023 4 0 A 0 0 0 0 0 1272 0 0 0 0 0 0 6935 0 0 0 0 0 0 0 0 0 0 582 0 0 0 0 dmyo_z
S 6920 6 4 0 0 9 6921 582 37030 4 0 A 0 0 0 0 0 1280 0 0 0 0 0 0 6935 0 0 0 0 0 0 0 0 0 0 582 0 0 0 0 dnsr_x
S 6921 6 4 0 0 9 6922 582 37037 4 0 A 0 0 0 0 0 1288 0 0 0 0 0 0 6935 0 0 0 0 0 0 0 0 0 0 582 0 0 0 0 dnsr_y
S 6922 6 4 0 0 9 6923 582 37044 4 0 A 0 0 0 0 0 1296 0 0 0 0 0 0 6935 0 0 0 0 0 0 0 0 0 0 582 0 0 0 0 dnsr_z
S 6923 6 4 0 0 9 6924 582 37051 4 0 A 0 0 0 0 0 1304 0 0 0 0 0 0 6935 0 0 0 0 0 0 0 0 0 0 582 0 0 0 0 ddye_x
S 6924 6 4 0 0 9 6925 582 37058 4 0 A 0 0 0 0 0 1312 0 0 0 0 0 0 6935 0 0 0 0 0 0 0 0 0 0 582 0 0 0 0 ddye_y
S 6925 6 4 0 0 9 6926 582 37065 4 0 A 0 0 0 0 0 1320 0 0 0 0 0 0 6935 0 0 0 0 0 0 0 0 0 0 582 0 0 0 0 ddye_z
S 6926 6 4 0 0 9 6927 582 37072 4 0 A 0 0 0 0 0 1328 0 0 0 0 0 0 6935 0 0 0 0 0 0 0 0 0 0 582 0 0 0 0 f_t
S 6927 6 4 0 0 9 6928 582 37076 4 0 A 0 0 0 0 0 1336 0 0 0 0 0 0 6935 0 0 0 0 0 0 0 0 0 0 582 0 0 0 0 kon_f
S 6928 6 4 0 0 9 6929 582 37082 4 0 A 0 0 0 0 0 1344 0 0 0 0 0 0 6935 0 0 0 0 0 0 0 0 0 0 582 0 0 0 0 koff_f
S 6929 6 4 0 0 9 6930 582 37089 4 0 A 0 0 0 0 0 1352 0 0 0 0 0 0 6935 0 0 0 0 0 0 0 0 0 0 582 0 0 0 0 lspacing
S 6930 6 4 0 0 9 6931 582 37098 4 0 A 0 0 0 0 0 1360 0 0 0 0 0 0 6935 0 0 0 0 0 0 0 0 0 0 582 0 0 0 0 tspacing
S 6931 6 4 0 0 9 6932 582 37107 4 0 A 0 0 0 0 0 1368 0 0 0 0 0 0 6935 0 0 0 0 0 0 0 0 0 0 582 0 0 0 0 dist2membranex
S 6932 6 4 0 0 9 1 582 37122 4 0 A 0 0 0 0 0 1376 0 0 0 0 0 0 6935 0 0 0 0 0 0 0 0 0 0 582 0 0 0 0 dist2membraneyz
S 6933 27 0 0 0 8 6940 582 37138 10 0 A 0 0 0 0 0 0 0 0 0 0 0 0 0 0 0 0 0 0 0 0 0 0 0 582 0 0 0 0 read_param
S 6935 11 0 0 0 8 758 582 38150 40800000 805000 A 0 0 0 0 0 1384 0 0 6585 6932 0 0 0 0 0 0 0 0 0 0 0 0 0 0 0 0 0 0 _data_global$2
S 6936 11 0 0 0 8 6935 582 38165 40800000 805000 A 0 0 0 0 0 16 0 0 6588 6675 0 0 0 0 0 0 0 0 0 0 0 0 0 0 0 0 0 0 _data_global$10
S 6937 11 0 0 0 8 6936 582 38181 40800000 805000 A 0 0 0 0 0 1012 0 0 6591 6672 0 0 0 0 0 0 0 0 0 0 0 0 0 0 0 0 0 0 _data_global$9
S 6938 11 0 0 0 8 6937 582 38196 40800000 805000 A 0 0 0 0 0 1496 0 0 6721 6905 0 0 0 0 0 0 0 0 0 0 0 0 0 0 0 0 0 0 _data_global$0
S 6939 11 0 0 0 8 6938 582 38211 40800000 805000 A 0 0 0 0 0 200 0 0 6667 6668 0 0 0 0 0 0 0 0 0 0 0 0 0 0 0 0 0 0 _data_global$1
S 6940 23 5 0 0 8 6943 582 37138 10 0 A 0 0 0 0 0 0 0 0 0 0 0 0 0 0 0 0 0 0 0 0 0 0 0 0 0 0 0 0 read_param
S 6941 1 3 0 0 6 1 6940 38226 4 1003000 A 0 0 0 0 0 0 0 0 0 0 0 0 0 0 0 0 0 0 0 0 0 0 0 0 0 0 0 0 res
S 6942 1 3 0 0 28 1 6940 34684 80000004 43000 A 0 0 0 0 0 0 0 0 0 0 0 0 0 0 0 0 0 0 0 0 0 0 0 0 0 0 0 0 conf_file
S 6943 14 5 0 0 6 1 6940 37138 14 1400000 A 0 0 0 0 0 0 0 3983 1 0 0 6941 0 0 0 0 0 0 0 0 0 242 0 582 0 0 0 0 read_param
F 6943 1 6942
S 6944 23 5 0 0 8 6946 582 38230 0 0 A 0 0 0 0 0 0 0 0 0 0 0 0 0 0 0 0 0 0 0 0 0 0 0 0 0 0 0 0 check_spatial_info
S 6945 1 3 0 0 6 1 6944 38249 4 1003000 A 0 0 0 0 0 0 0 0 0 0 0 0 0 0 0 0 0 0 0 0 0 0 0 0 0 0 0 0 res
S 6946 14 5 0 0 6 1 6944 38230 4 1400000 A 0 0 0 0 0 0 0 3985 0 0 0 6945 0 0 0 0 0 0 0 0 0 909 0 582 0 0 0 0 check_spatial_info
F 6946 0
S 6947 23 5 0 0 0 6949 582 38253 0 0 A 0 0 0 0 0 0 0 0 0 0 0 0 0 0 0 0 0 0 0 0 0 0 0 0 0 0 0 0 print_prog_help
S 6948 1 3 0 0 28 1 6947 38269 4 43000 A 0 0 0 0 0 0 0 0 0 0 0 0 0 0 0 0 0 0 0 0 0 0 0 0 0 0 0 0 prog
S 6949 14 5 0 0 0 1 6947 38253 0 400000 A 0 0 0 0 0 0 0 3986 1 0 0 0 0 0 0 0 0 0 0 0 0 939 0 582 0 0 0 0 print_prog_help
F 6949 1 6948
S 6950 23 5 0 0 8 6952 582 38274 0 0 A 0 0 0 0 0 0 0 0 0 0 0 0 0 0 0 0 0 0 0 0 0 0 0 0 0 0 0 0 prog_get_info
S 6951 1 3 0 0 6 1 6950 38288 4 1003000 A 0 0 0 0 0 0 0 0 0 0 0 0 0 0 0 0 0 0 0 0 0 0 0 0 0 0 0 0 res
S 6952 14 5 0 0 6 1 6950 38274 4 1400000 A 0 0 0 0 0 0 0 3988 0 0 0 6951 0 0 0 0 0 0 0 0 0 969 0 582 0 0 0 0 prog_get_info
F 6952 0
S 6953 23 5 0 0 8 6955 582 38292 0 0 A 0 0 0 0 0 0 0 0 0 0 0 0 0 0 0 0 0 0 0 0 0 0 0 0 0 0 0 0 check_ecc_data
S 6954 1 3 0 0 6 1 6953 38307 4 1003000 A 0 0 0 0 0 0 0 0 0 0 0 0 0 0 0 0 0 0 0 0 0 0 0 0 0 0 0 0 res
S 6955 14 5 0 0 6 1 6953 38292 4 1400000 A 0 0 0 0 0 0 0 3989 0 0 0 6954 0 0 0 0 0 0 0 0 0 1054 0 582 0 0 0 0 check_ecc_data
F 6955 0
S 6956 23 5 0 0 8 6960 582 38311 0 0 A 0 0 0 0 0 0 0 0 0 0 0 0 0 0 0 0 0 0 0 0 0 0 0 0 0 0 0 0 read_testdata
S 6957 7 3 0 0 2105 1 6956 38325 800104 3000 A 0 0 0 0 0 0 0 0 0 0 0 0 0 0 0 0 0 0 0 0 0 0 0 0 0 0 0 0 var_vect
S 6958 1 3 0 0 2103 1 6956 27519 4 3000 A 0 0 0 0 0 0 0 0 0 0 0 0 0 0 0 0 0 0 0 0 0 0 0 0 0 0 0 0 filename
S 6959 1 3 0 0 6 1 6956 38334 4 1003000 A 0 0 0 0 0 0 0 0 0 0 0 0 0 0 0 0 0 0 0 0 0 0 0 0 0 0 0 0 res
S 6960 14 5 0 0 6 1 6956 38311 104 1400000 A 0 0 0 0 0 0 0 3990 2 0 0 6959 0 0 0 0 0 0 0 0 0 1081 0 582 0 0 0 0 read_testdata
F 6960 2 6957 6958
S 6961 6 1 0 0 6 1 6956 38338 40800006 3000 A 0 0 0 0 0 0 0 0 0 0 0 0 0 0 0 0 0 0 0 0 0 0 0 0 0 0 0 0 z_b_0_1
S 6962 23 5 0 0 0 6963 582 38346 0 0 A 0 0 0 0 0 0 0 0 0 0 0 0 0 0 0 0 0 0 0 0 0 0 0 0 0 0 0 0 cleanup
S 6963 14 5 0 0 0 1 6962 38346 0 400000 A 0 0 0 0 0 0 0 3993 0 0 0 0 0 0 0 0 0 0 0 0 0 1138 0 582 0 0 0 0 cleanup
F 6963 0
S 6964 23 5 0 0 0 6965 582 38354 0 0 A 0 0 0 0 0 0 0 0 0 0 0 0 0 0 0 0 0 0 0 0 0 0 0 0 0 0 0 0 write_and_copy_configurationfile
S 6965 14 5 0 0 0 1 6964 38354 0 400000 A 0 0 0 0 0 0 0 3994 0 0 0 0 0 0 0 0 0 0 0 0 0 1160 0 582 0 0 0 0 write_and_copy_configurationfile
F 6965 0
A 12 2 0 0 0 6 589 0 0 0 12 0 0 0 0 0 0 0 0 0
A 17 2 0 0 0 6 587 0 0 0 17 0 0 0 0 0 0 0 0 0
A 37 2 0 0 0 6 597 0 0 0 37 0 0 0 0 0 0 0 0 0
A 41 2 0 0 0 6 632 0 0 0 41 0 0 0 0 0 0 0 0 0
A 98 1 0 0 0 62 688 0 0 0 0 0 0 0 0 0 0 0 0 0
A 101 1 0 0 42 68 690 0 0 0 0 0 0 0 0 0 0 0 0 0
A 133 1 0 0 0 110 746 0 0 0 0 0 0 0 0 0 0 0 0 0
A 149 2 0 0 0 6 806 0 0 0 149 0 0 0 0 0 0 0 0 0
A 158 2 0 0 0 6 810 0 0 0 158 0 0 0 0 0 0 0 0 0
A 160 2 0 0 0 6 811 0 0 0 160 0 0 0 0 0 0 0 0 0
A 162 2 0 0 0 6 812 0 0 0 162 0 0 0 0 0 0 0 0 0
A 168 2 0 0 0 6 815 0 0 0 168 0 0 0 0 0 0 0 0 0
A 170 2 0 0 0 6 816 0 0 0 170 0 0 0 0 0 0 0 0 0
A 172 2 0 0 0 6 817 0 0 0 172 0 0 0 0 0 0 0 0 0
A 174 2 0 0 0 6 818 0 0 0 174 0 0 0 0 0 0 0 0 0
A 179 2 0 0 0 6 820 0 0 0 179 0 0 0 0 0 0 0 0 0
A 181 2 0 0 0 6 821 0 0 0 181 0 0 0 0 0 0 0 0 0
A 183 2 0 0 0 6 822 0 0 0 183 0 0 0 0 0 0 0 0 0
A 190 2 0 0 0 6 827 0 0 0 190 0 0 0 0 0 0 0 0 0
A 194 2 0 0 0 6 829 0 0 0 194 0 0 0 0 0 0 0 0 0
A 298 2 0 0 291 6 856 0 0 0 298 0 0 0 0 0 0 0 0 0
A 3194 2 0 0 3056 9 578 0 0 0 3194 0 0 0 0 0 0 0 0 0
A 3198 2 0 0 2897 6 6593 0 0 0 3198 0 0 0 0 0 0 0 0 0
A 3201 2 0 0 3123 821 6596 0 0 0 3201 0 0 0 0 0 0 0 0 0
A 3204 2 0 0 2913 821 6600 0 0 0 3204 0 0 0 0 0 0 0 0 0
A 3207 2 0 0 1764 821 6602 0 0 0 3207 0 0 0 0 0 0 0 0 0
A 3211 2 0 0 3100 60 6611 0 0 0 3211 0 0 0 0 0 0 0 0 0
A 3214 2 0 0 2430 60 6613 0 0 0 3214 0 0 0 0 0 0 0 0 0
A 3217 2 0 0 491 60 6615 0 0 0 3217 0 0 0 0 0 0 0 0 0
A 3220 2 0 0 3026 60 6617 0 0 0 3220 0 0 0 0 0 0 0 0 0
A 3224 2 0 0 2835 60 6620 0 0 0 3224 0 0 0 0 0 0 0 0 0
A 3227 2 0 0 1466 60 6622 0 0 0 3227 0 0 0 0 0 0 0 0 0
A 3230 2 0 0 3085 60 6625 0 0 0 3230 0 0 0 0 0 0 0 0 0
A 3233 2 0 0 2402 9 579 0 0 0 3233 0 0 0 0 0 0 0 0 0
A 3238 2 0 0 3221 9 580 0 0 0 3238 0 0 0 0 0 0 0 0 0
A 3240 2 0 0 2414 9 6633 0 0 0 3240 0 0 0 0 0 0 0 0 0
A 3242 2 0 0 2420 9 6635 0 0 0 3242 0 0 0 0 0 0 0 0 0
A 3244 2 0 0 2422 9 6637 0 0 0 3244 0 0 0 0 0 0 0 0 0
A 3246 2 0 0 2419 9 6639 0 0 0 3246 0 0 0 0 0 0 0 0 0
A 3253 2 0 0 3168 9 6666 0 0 0 3253 0 0 0 0 0 0 0 0 0
A 3257 2 0 0 1095 9 577 0 0 0 3257 0 0 0 0 0 0 0 0 0
A 3261 1 0 3 3245 2034 6720 0 0 0 0 0 0 0 0 0 0 0 0 0
A 3262 10 0 0 2796 6 3261 4 0 0 0 0 0 0 0 0 0 0 0 0
X 1 160
A 3263 10 0 0 3262 6 3261 7 0 0 0 0 0 0 0 0 0 0 0 0
X 1 162
A 3264 4 0 0 0 6 3263 0 3 0 0 0 0 2 0 0 0 0 0 0
A 3265 4 0 0 3259 6 3262 0 3264 0 0 0 0 1 0 0 0 0 0 0
A 3266 10 0 0 3263 6 3261 16 0 0 0 0 0 0 0 0 0 0 0 0
X 1 172
A 3267 10 0 0 3266 6 3261 19 0 0 0 0 0 0 0 0 0 0 0 0
X 1 174
A 3268 4 0 0 2244 6 3267 0 3 0 0 0 0 2 0 0 0 0 0 0
A 3269 4 0 0 2361 6 3266 0 3268 0 0 0 0 1 0 0 0 0 0 0
A 3270 10 0 0 3267 6 3261 10 0 0 0 0 0 0 0 0 0 0 0 0
X 1 168
A 3271 10 0 0 3270 6 3261 22 0 0 0 0 0 0 0 0 0 0 0 0
X 1 179
A 3272 10 0 0 3271 6 3261 13 0 0 0 0 0 0 0 0 0 0 0 0
X 1 149
A 3273 10 0 0 3272 6 3261 1 0 0 0 0 0 0 0 0 0 0 0 0
X 1 41
A 3276 1 0 3 3252 2040 6727 0 0 0 0 0 0 0 0 0 0 0 0 0
A 3277 10 0 0 2556 6 3276 4 0 0 0 0 0 0 0 0 0 0 0 0
X 1 160
A 3278 10 0 0 3277 6 3276 7 0 0 0 0 0 0 0 0 0 0 0 0
X 1 162
A 3279 4 0 0 2767 6 3278 0 3 0 0 0 0 2 0 0 0 0 0 0
A 3280 4 0 0 2914 6 3277 0 3279 0 0 0 0 1 0 0 0 0 0 0
A 3281 10 0 0 3278 6 3276 16 0 0 0 0 0 0 0 0 0 0 0 0
X 1 172
A 3282 10 0 0 3281 6 3276 19 0 0 0 0 0 0 0 0 0 0 0 0
X 1 174
A 3283 4 0 0 2769 6 3282 0 3 0 0 0 0 2 0 0 0 0 0 0
A 3284 4 0 0 2278 6 3281 0 3283 0 0 0 0 1 0 0 0 0 0 0
A 3285 10 0 0 3282 6 3276 10 0 0 0 0 0 0 0 0 0 0 0 0
X 1 168
A 3286 10 0 0 3285 6 3276 22 0 0 0 0 0 0 0 0 0 0 0 0
X 1 179
A 3287 10 0 0 3286 6 3276 13 0 0 0 0 0 0 0 0 0 0 0 0
X 1 149
A 3288 10 0 0 3287 6 3276 1 0 0 0 0 0 0 0 0 0 0 0 0
X 1 41
A 3291 1 0 3 2538 2046 6734 0 0 0 0 0 0 0 0 0 0 0 0 0
A 3292 10 0 0 3072 6 3291 4 0 0 0 0 0 0 0 0 0 0 0 0
X 1 160
A 3293 10 0 0 3292 6 3291 7 0 0 0 0 0 0 0 0 0 0 0 0
X 1 162
A 3294 4 0 0 2818 6 3293 0 3 0 0 0 0 2 0 0 0 0 0 0
A 3295 4 0 0 3156 6 3292 0 3294 0 0 0 0 1 0 0 0 0 0 0
A 3296 10 0 0 3293 6 3291 16 0 0 0 0 0 0 0 0 0 0 0 0
X 1 172
A 3297 10 0 0 3296 6 3291 19 0 0 0 0 0 0 0 0 0 0 0 0
X 1 174
A 3298 4 0 0 2813 6 3297 0 3 0 0 0 0 2 0 0 0 0 0 0
A 3299 4 0 0 2774 6 3296 0 3298 0 0 0 0 1 0 0 0 0 0 0
A 3300 10 0 0 3297 6 3291 10 0 0 0 0 0 0 0 0 0 0 0 0
X 1 168
A 3301 10 0 0 3300 6 3291 22 0 0 0 0 0 0 0 0 0 0 0 0
X 1 179
A 3302 10 0 0 3301 6 3291 13 0 0 0 0 0 0 0 0 0 0 0 0
X 1 149
A 3303 10 0 0 3302 6 3291 1 0 0 0 0 0 0 0 0 0 0 0 0
X 1 41
A 3306 1 0 3 2931 2052 6741 0 0 0 0 0 0 0 0 0 0 0 0 0
A 3307 10 0 0 2726 6 3306 4 0 0 0 0 0 0 0 0 0 0 0 0
X 1 160
A 3308 10 0 0 3307 6 3306 7 0 0 0 0 0 0 0 0 0 0 0 0
X 1 162
A 3309 4 0 0 2303 6 3308 0 3 0 0 0 0 2 0 0 0 0 0 0
A 3310 4 0 0 2513 6 3307 0 3309 0 0 0 0 1 0 0 0 0 0 0
A 3311 10 0 0 3308 6 3306 16 0 0 0 0 0 0 0 0 0 0 0 0
X 1 172
A 3312 10 0 0 3311 6 3306 19 0 0 0 0 0 0 0 0 0 0 0 0
X 1 174
A 3313 4 0 0 2814 6 3312 0 3 0 0 0 0 2 0 0 0 0 0 0
A 3314 4 0 0 3117 6 3311 0 3313 0 0 0 0 1 0 0 0 0 0 0
A 3315 10 0 0 3312 6 3306 10 0 0 0 0 0 0 0 0 0 0 0 0
X 1 168
A 3316 10 0 0 3315 6 3306 22 0 0 0 0 0 0 0 0 0 0 0 0
X 1 179
A 3317 10 0 0 3316 6 3306 13 0 0 0 0 0 0 0 0 0 0 0 0
X 1 149
A 3318 10 0 0 3317 6 3306 1 0 0 0 0 0 0 0 0 0 0 0 0
X 1 41
A 3321 1 0 3 2938 2058 6748 0 0 0 0 0 0 0 0 0 0 0 0 0
A 3322 10 0 0 2635 6 3321 4 0 0 0 0 0 0 0 0 0 0 0 0
X 1 160
A 3323 10 0 0 3322 6 3321 7 0 0 0 0 0 0 0 0 0 0 0 0
X 1 162
A 3324 4 0 0 3201 6 3323 0 3 0 0 0 0 2 0 0 0 0 0 0
A 3325 4 0 0 1736 6 3322 0 3324 0 0 0 0 1 0 0 0 0 0 0
A 3326 10 0 0 3323 6 3321 16 0 0 0 0 0 0 0 0 0 0 0 0
X 1 172
A 3327 10 0 0 3326 6 3321 19 0 0 0 0 0 0 0 0 0 0 0 0
X 1 174
A 3328 4 0 0 3204 6 3327 0 3 0 0 0 0 2 0 0 0 0 0 0
A 3329 4 0 0 3050 6 3326 0 3328 0 0 0 0 1 0 0 0 0 0 0
A 3330 10 0 0 3327 6 3321 10 0 0 0 0 0 0 0 0 0 0 0 0
X 1 168
A 3331 10 0 0 3330 6 3321 22 0 0 0 0 0 0 0 0 0 0 0 0
X 1 179
A 3332 10 0 0 3331 6 3321 13 0 0 0 0 0 0 0 0 0 0 0 0
X 1 149
A 3333 10 0 0 3332 6 3321 1 0 0 0 0 0 0 0 0 0 0 0 0
X 1 41
A 3336 1 0 3 2765 2064 6755 0 0 0 0 0 0 0 0 0 0 0 0 0
A 3337 10 0 0 2651 6 3336 4 0 0 0 0 0 0 0 0 0 0 0 0
X 1 160
A 3338 10 0 0 3337 6 3336 7 0 0 0 0 0 0 0 0 0 0 0 0
X 1 162
A 3339 4 0 0 3207 6 3338 0 3 0 0 0 0 2 0 0 0 0 0 0
A 3340 4 0 0 2557 6 3337 0 3339 0 0 0 0 1 0 0 0 0 0 0
A 3341 10 0 0 3338 6 3336 16 0 0 0 0 0 0 0 0 0 0 0 0
X 1 172
A 3342 10 0 0 3341 6 3336 19 0 0 0 0 0 0 0 0 0 0 0 0
X 1 174
A 3343 4 0 0 1250 6 3342 0 3 0 0 0 0 2 0 0 0 0 0 0
A 3344 4 0 0 2543 6 3341 0 3343 0 0 0 0 1 0 0 0 0 0 0
A 3345 10 0 0 3342 6 3336 10 0 0 0 0 0 0 0 0 0 0 0 0
X 1 168
A 3346 10 0 0 3345 6 3336 22 0 0 0 0 0 0 0 0 0 0 0 0
X 1 179
A 3347 10 0 0 3346 6 3336 13 0 0 0 0 0 0 0 0 0 0 0 0
X 1 149
A 3348 10 0 0 3347 6 3336 1 0 0 0 0 0 0 0 0 0 0 0 0
X 1 41
A 3351 1 0 3 2772 2070 6762 0 0 0 0 0 0 0 0 0 0 0 0 0
A 3352 10 0 0 2860 6 3351 4 0 0 0 0 0 0 0 0 0 0 0 0
X 1 160
A 3353 10 0 0 3352 6 3351 7 0 0 0 0 0 0 0 0 0 0 0 0
X 1 162
A 3354 4 0 0 1943 6 3353 0 3 0 0 0 0 2 0 0 0 0 0 0
A 3355 4 0 0 2525 6 3352 0 3354 0 0 0 0 1 0 0 0 0 0 0
A 3356 10 0 0 3353 6 3351 16 0 0 0 0 0 0 0 0 0 0 0 0
X 1 172
A 3357 10 0 0 3356 6 3351 19 0 0 0 0 0 0 0 0 0 0 0 0
X 1 174
A 3358 4 0 0 254 6 3357 0 3 0 0 0 0 2 0 0 0 0 0 0
A 3359 4 0 0 2026 6 3356 0 3358 0 0 0 0 1 0 0 0 0 0 0
A 3360 10 0 0 3357 6 3351 10 0 0 0 0 0 0 0 0 0 0 0 0
X 1 168
A 3361 10 0 0 3360 6 3351 22 0 0 0 0 0 0 0 0 0 0 0 0
X 1 179
A 3362 10 0 0 3361 6 3351 13 0 0 0 0 0 0 0 0 0 0 0 0
X 1 149
A 3363 10 0 0 3362 6 3351 1 0 0 0 0 0 0 0 0 0 0 0 0
X 1 41
A 3366 1 0 3 2779 2076 6769 0 0 0 0 0 0 0 0 0 0 0 0 0
A 3367 10 0 0 3043 6 3366 4 0 0 0 0 0 0 0 0 0 0 0 0
X 1 160
A 3368 10 0 0 3367 6 3366 7 0 0 0 0 0 0 0 0 0 0 0 0
X 1 162
A 3369 4 0 0 2915 6 3368 0 3 0 0 0 0 2 0 0 0 0 0 0
A 3370 4 0 0 2347 6 3367 0 3369 0 0 0 0 1 0 0 0 0 0 0
A 3371 10 0 0 3368 6 3366 16 0 0 0 0 0 0 0 0 0 0 0 0
X 1 172
A 3372 10 0 0 3371 6 3366 19 0 0 0 0 0 0 0 0 0 0 0 0
X 1 174
A 3373 4 0 0 2926 6 3372 0 3 0 0 0 0 2 0 0 0 0 0 0
A 3374 4 0 0 3339 6 3371 0 3373 0 0 0 0 1 0 0 0 0 0 0
A 3375 10 0 0 3372 6 3366 10 0 0 0 0 0 0 0 0 0 0 0 0
X 1 168
A 3376 10 0 0 3375 6 3366 22 0 0 0 0 0 0 0 0 0 0 0 0
X 1 179
A 3377 10 0 0 3376 6 3366 13 0 0 0 0 0 0 0 0 0 0 0 0
X 1 149
A 3378 10 0 0 3377 6 3366 1 0 0 0 0 0 0 0 0 0 0 0 0
X 1 41
A 3380 1 0 1 3130 2082 6775 0 0 0 0 0 0 0 0 0 0 0 0 0
A 3381 10 0 0 2800 6 3380 4 0 0 0 0 0 0 0 0 0 0 0 0
X 1 160
A 3382 10 0 0 3381 6 3380 7 0 0 0 0 0 0 0 0 0 0 0 0
X 1 162
A 3383 4 0 0 2929 6 3382 0 3 0 0 0 0 2 0 0 0 0 0 0
A 3384 4 0 0 2460 6 3381 0 3383 0 0 0 0 1 0 0 0 0 0 0
A 3385 10 0 0 3382 6 3380 10 0 0 0 0 0 0 0 0 0 0 0 0
X 1 168
A 3386 10 0 0 3385 6 3380 13 0 0 0 0 0 0 0 0 0 0 0 0
X 1 149
A 3387 10 0 0 3386 6 3380 1 0 0 0 0 0 0 0 0 0 0 0 0
X 1 41
A 3389 1 0 1 3335 2088 6781 0 0 0 0 0 0 0 0 0 0 0 0 0
A 3390 10 0 0 3294 6 3389 4 0 0 0 0 0 0 0 0 0 0 0 0
X 1 160
A 3391 10 0 0 3390 6 3389 7 0 0 0 0 0 0 0 0 0 0 0 0
X 1 162
A 3392 4 0 0 2941 6 3391 0 3 0 0 0 0 2 0 0 0 0 0 0
A 3393 4 0 0 2788 6 3390 0 3392 0 0 0 0 1 0 0 0 0 0 0
A 3394 10 0 0 3391 6 3389 10 0 0 0 0 0 0 0 0 0 0 0 0
X 1 168
A 3395 10 0 0 3394 6 3389 13 0 0 0 0 0 0 0 0 0 0 0 0
X 1 149
A 3396 10 0 0 3395 6 3389 1 0 0 0 0 0 0 0 0 0 0 0 0
X 1 41
A 3399 1 0 3 3350 2094 6788 0 0 0 0 0 0 0 0 0 0 0 0 0
A 3400 10 0 0 2790 6 3399 4 0 0 0 0 0 0 0 0 0 0 0 0
X 1 160
A 3401 10 0 0 3400 6 3399 7 0 0 0 0 0 0 0 0 0 0 0 0
X 1 162
A 3402 4 0 0 2953 6 3401 0 3 0 0 0 0 2 0 0 0 0 0 0
A 3403 4 0 0 3283 6 3400 0 3402 0 0 0 0 1 0 0 0 0 0 0
A 3404 10 0 0 3401 6 3399 16 0 0 0 0 0 0 0 0 0 0 0 0
X 1 172
A 3405 10 0 0 3404 6 3399 19 0 0 0 0 0 0 0 0 0 0 0 0
X 1 174
A 3406 4 0 0 2955 6 3405 0 3 0 0 0 0 2 0 0 0 0 0 0
A 3407 4 0 0 3017 6 3404 0 3406 0 0 0 0 1 0 0 0 0 0 0
A 3408 10 0 0 3405 6 3399 10 0 0 0 0 0 0 0 0 0 0 0 0
X 1 168
A 3409 10 0 0 3408 6 3399 22 0 0 0 0 0 0 0 0 0 0 0 0
X 1 179
A 3410 10 0 0 3409 6 3399 13 0 0 0 0 0 0 0 0 0 0 0 0
X 1 149
A 3411 10 0 0 3410 6 3399 1 0 0 0 0 0 0 0 0 0 0 0 0
X 1 41
A 3414 1 0 3 1297 2100 6795 0 0 0 0 0 0 0 0 0 0 0 0 0
A 3415 10 0 0 1917 6 3414 4 0 0 0 0 0 0 0 0 0 0 0 0
X 1 160
A 3416 10 0 0 3415 6 3414 7 0 0 0 0 0 0 0 0 0 0 0 0
X 1 162
A 3417 4 0 0 1405 6 3416 0 3 0 0 0 0 2 0 0 0 0 0 0
A 3418 4 0 0 3248 6 3415 0 3417 0 0 0 0 1 0 0 0 0 0 0
A 3419 10 0 0 3416 6 3414 16 0 0 0 0 0 0 0 0 0 0 0 0
X 1 172
A 3420 10 0 0 3419 6 3414 19 0 0 0 0 0 0 0 0 0 0 0 0
X 1 174
A 3421 4 0 0 3016 6 3420 0 3 0 0 0 0 2 0 0 0 0 0 0
A 3422 4 0 0 2085 6 3419 0 3421 0 0 0 0 1 0 0 0 0 0 0
A 3423 10 0 0 3420 6 3414 10 0 0 0 0 0 0 0 0 0 0 0 0
X 1 168
A 3424 10 0 0 3423 6 3414 22 0 0 0 0 0 0 0 0 0 0 0 0
X 1 179
A 3425 10 0 0 3424 6 3414 13 0 0 0 0 0 0 0 0 0 0 0 0
X 1 149
A 3426 10 0 0 3425 6 3414 1 0 0 0 0 0 0 0 0 0 0 0 0
X 1 41
A 3427 2 0 0 3298 9 6804 0 0 0 3427 0 0 0 0 0 0 0 0 0
A 3430 1 0 0 1340 6 6961 0 0 0 0 0 0 0 0 0 0 0 0 0
Z
J 149 1 1
V 98 62 7 0
S 0 62 0 0 0
A 0 6 0 0 1 2 0
J 150 1 1
V 101 68 7 0
S 0 68 0 0 0
A 0 6 0 0 1 2 0
J 30 1 1
V 133 110 7 0
S 0 110 0 0 0
A 0 92 0 0 1 98 0
Z
