# Supplementary material for: The Role of Ca2+ Sparks in Force Frequency Relationships in Guinea Pig Ventricular Myocytes
Source: Biomolecules. 2022 Oct 27;12(11):1577. doi: 10.3390/biom12111577 (PMC9687237; doi:10.3390/biom12111577)
Supplement: Supplementary file 1 [file biomolecules-12-01577-s001.zip › ECC_GPU_FFR/ecc_gpu_utility.mod]

V27 0x4 ecc_gpu_utility
23 src/ecc_gpu_utility.f95 S582 0
07/11/2020  21:55:58
use m_inspar public 0 indirect
use matrix_utility public 0 indirect
use math_utility public 0 indirect
use makeks_utility public 0 indirect
use data_global public 0 direct
use data_ecc public 0 direct
use data_ecc_gpu public 0 direct
use rand_utility public 0 direct
use h5fortran_types public 0 indirect
use h5global public 0 indirect
use h5f public 0 indirect
use h5g public 0 indirect
use h5e public 0 indirect
use h5i public 0 indirect
use h5l public 0 indirect
use h5s public 0 indirect
use h5d public 0 indirect
use h5a public 0 indirect
use h5t public 0 indirect
use h5o public 0 indirect
use h5p public 0 indirect
use h5r public 0 indirect
use h5z public 0 indirect
use h5_dble_interface public 0 indirect
use h5lib public 0 indirect
use hdf5 public 0 indirect
use hdf5_utility public 0 direct
use precisioninfo public 0 direct
use iso_c_binding public 0 direct
use opengl_kinds public 0 indirect
use pgi_acc_common public 0 indirect
use cudafor public 0 direct
use cuda_interop public 0 direct
use error_codes public 0 direct
enduse
B 525 iso_c_binding c_loc
B 526 iso_c_binding c_funloc
B 527 iso_c_binding c_associated
B 528 iso_c_binding c_f_pointer
B 529 iso_c_binding c_f_procpointer
D 56 24 610 8 609 7
D 62 24 612 8 611 7
D 86 24 610 8 609 7
D 104 24 705 8 704 7
D 3620 21 9 2 6195 6194 0 1 0 0 1
 6184 6187 6192 6184 6187 6185
 6188 6191 6193 6188 6191 6189
D 3623 21 6 1 0 155 0 0 0 0 0
 0 155 0 3 155 0
D 3626 21 9 2 6210 6209 0 1 0 0 1
 6199 6202 6207 6199 6202 6200
 6203 6206 6208 6203 6206 6204
D 3629 21 6 1 0 155 0 0 0 0 0
 0 155 0 3 155 0
D 3632 21 6 1 6222 6221 0 1 0 0 1
 6216 6219 6220 6216 6219 6217
D 3635 21 6 1 0 144 0 0 0 0 0
 0 144 0 3 144 0
D 3638 21 6 1 6231 6230 0 1 0 0 1
 6225 6228 6229 6225 6228 6226
D 3641 21 6 1 0 144 0 0 0 0 0
 0 144 0 3 144 0
D 3644 21 6 1 6240 6239 0 1 0 0 1
 6234 6237 6238 6234 6237 6235
D 3647 21 6 1 0 144 0 0 0 0 0
 0 144 0 3 144 0
D 3650 21 6 1 6249 6248 0 1 0 0 1
 6243 6246 6247 6243 6246 6244
D 3653 21 6 1 0 144 0 0 0 0 0
 0 144 0 3 144 0
D 3656 18 6254
D 3658 21 9 1 6263 6262 0 1 0 0 1
 6257 6260 6261 6257 6260 6258
D 3661 21 6 1 0 144 0 0 0 0 0
 0 144 0 3 144 0
D 3664 21 9 1 6272 6271 0 1 0 0 1
 6266 6269 6270 6266 6269 6267
D 3667 21 6 1 0 144 0 0 0 0 0
 0 144 0 3 144 0
D 3670 21 9 1 6281 6280 0 1 0 0 1
 6275 6278 6279 6275 6278 6276
D 3673 21 6 1 0 144 0 0 0 0 0
 0 144 0 3 144 0
D 3676 21 9 1 6290 6289 0 1 0 0 1
 6284 6287 6288 6284 6287 6285
D 3679 21 6 1 0 144 0 0 0 0 0
 0 144 0 3 144 0
D 3682 21 9 1 6299 6298 0 1 0 0 1
 6293 6296 6297 6293 6296 6294
D 3685 21 6 1 0 144 0 0 0 0 0
 0 144 0 3 144 0
D 3688 21 9 1 6308 6307 0 1 0 0 1
 6302 6305 6306 6302 6305 6303
D 3691 21 6 1 0 144 0 0 0 0 0
 0 144 0 3 144 0
D 3694 21 9 1 6317 6316 0 1 0 0 1
 6311 6314 6315 6311 6314 6312
D 3697 21 6 1 0 144 0 0 0 0 0
 0 144 0 3 144 0
D 3700 21 6 1 6326 6325 0 1 0 0 1
 6320 6323 6324 6320 6323 6321
D 3703 21 6 1 0 144 0 0 0 0 0
 0 144 0 3 144 0
D 3706 21 6 1 6335 6334 0 1 0 0 1
 6329 6332 6333 6329 6332 6330
D 3709 21 6 1 0 144 0 0 0 0 0
 0 144 0 3 144 0
D 3712 21 6 1 6344 6343 0 1 0 0 1
 6338 6341 6342 6338 6341 6339
D 3715 21 6 1 0 144 0 0 0 0 0
 0 144 0 3 144 0
D 3718 21 9 1 3 13 0 0 0 0 0
 0 13 3 3 13 13
D 3721 21 9 1 3 13 0 0 0 0 0
 0 13 3 3 13 13
D 3724 21 9 1 3 13 0 0 0 0 0
 0 13 3 3 13 13
D 3727 21 9 1 3 13 0 0 0 0 0
 0 13 3 3 13 13
D 3730 21 16 1 3 13 0 0 0 0 0
 0 13 3 3 13 13
D 3733 21 6 1 3 13 0 0 0 0 0
 0 13 3 3 13 13
D 3736 21 16 1 6354 6353 0 1 0 0 1
 6348 6351 6352 6348 6351 6349
D 3739 21 6 1 0 144 0 0 0 0 0
 0 144 0 3 144 0
D 3742 21 16 1 6363 6362 0 1 0 0 1
 6357 6360 6361 6357 6360 6358
D 3745 21 6 1 0 144 0 0 0 0 0
 0 144 0 3 144 0
D 3748 21 16 1 6372 6371 0 1 0 0 1
 6366 6369 6370 6366 6369 6367
D 3751 21 6 1 0 144 0 0 0 0 0
 0 144 0 3 144 0
D 3754 21 16 1 6381 6380 0 1 0 0 1
 6375 6378 6379 6375 6378 6376
D 3757 21 6 1 0 144 0 0 0 0 0
 0 144 0 3 144 0
D 3760 21 8 1 6390 6389 0 1 0 0 1
 6384 6387 6388 6384 6387 6385
D 3763 21 6 1 0 144 0 0 0 0 0
 0 144 0 3 144 0
D 3766 21 8 1 6399 6398 0 1 0 0 1
 6393 6396 6397 6393 6396 6394
D 3769 21 6 1 0 144 0 0 0 0 0
 0 144 0 3 144 0
D 3772 21 6 1 6408 6407 0 1 0 0 1
 6402 6405 6406 6402 6405 6403
D 3775 21 6 1 0 144 0 0 0 0 0
 0 144 0 3 144 0
D 3778 21 6 1 6417 6416 0 1 0 0 1
 6411 6414 6415 6411 6414 6412
D 3781 21 6 1 0 144 0 0 0 0 0
 0 144 0 3 144 0
D 3784 21 6 1 6426 6425 0 1 0 0 1
 6420 6423 6424 6420 6423 6421
D 3787 21 6 1 0 144 0 0 0 0 0
 0 144 0 3 144 0
D 3790 21 8 1 6435 6434 0 1 0 0 1
 6429 6432 6433 6429 6432 6430
D 3793 21 6 1 0 144 0 0 0 0 0
 0 144 0 3 144 0
D 3796 21 8 1 6444 6443 0 1 0 0 1
 6438 6441 6442 6438 6441 6439
D 3799 21 6 1 0 144 0 0 0 0 0
 0 144 0 3 144 0
D 3802 21 8 1 6453 6452 0 1 0 0 1
 6447 6450 6451 6447 6450 6448
D 3805 21 6 1 0 144 0 0 0 0 0
 0 144 0 3 144 0
D 3808 21 8 1 6462 6461 0 1 0 0 1
 6456 6459 6460 6456 6459 6457
D 3811 21 6 1 0 144 0 0 0 0 0
 0 144 0 3 144 0
D 3814 21 6 1 6471 6470 0 1 0 0 1
 6465 6468 6469 6465 6468 6466
D 3817 21 6 1 0 144 0 0 0 0 0
 0 144 0 3 144 0
D 3820 21 8 1 6480 6479 0 1 0 0 1
 6474 6477 6478 6474 6477 6475
D 3823 21 6 1 0 144 0 0 0 0 0
 0 144 0 3 144 0
D 3826 21 9 1 6489 6488 0 1 0 0 1
 6483 6486 6487 6483 6486 6484
D 3829 21 6 1 0 144 0 0 0 0 0
 0 144 0 3 144 0
D 3832 21 9 1 6498 6497 0 1 0 0 1
 6492 6495 6496 6492 6495 6493
D 3835 21 6 1 0 144 0 0 0 0 0
 0 144 0 3 144 0
D 3838 21 9 1 6507 6506 0 1 0 0 1
 6501 6504 6505 6501 6504 6502
D 3841 21 6 1 0 144 0 0 0 0 0
 0 144 0 3 144 0
D 3844 21 9 1 6518 6517 0 1 0 0 1
 6512 6515 6516 6512 6515 6513
D 3847 21 6 1 0 144 0 0 0 0 0
 0 144 0 3 144 0
D 3850 21 6 1 3 138 0 0 0 0 0
 0 138 3 3 138 138
D 3853 21 9 1 3 157 0 0 0 0 0
 0 157 3 3 157 157
D 3856 21 9 2 6533 6532 0 1 0 0 1
 6522 6525 6530 6522 6525 6523
 6526 6529 6531 6526 6529 6527
D 3859 21 6 1 0 155 0 0 0 0 0
 0 155 0 3 155 0
D 3862 21 9 2 6548 6547 0 1 0 0 1
 6537 6540 6545 6537 6540 6538
 6541 6544 6546 6541 6544 6542
D 3865 21 6 1 0 155 0 0 0 0 0
 0 155 0 3 155 0
D 3868 21 9 2 6563 6562 0 1 0 0 1
 6552 6555 6560 6552 6555 6553
 6556 6559 6561 6556 6559 6557
D 3871 21 6 1 0 155 0 0 0 0 0
 0 155 0 3 155 0
D 3874 21 9 2 6578 6577 0 1 0 0 1
 6567 6570 6575 6567 6570 6568
 6571 6574 6576 6571 6574 6572
D 3877 21 6 1 0 155 0 0 0 0 0
 0 155 0 3 155 0
D 3880 21 6 2 6593 6592 0 1 0 0 1
 6582 6585 6590 6582 6585 6583
 6586 6589 6591 6586 6589 6587
D 3883 21 6 1 0 155 0 0 0 0 0
 0 155 0 3 155 0
D 3886 21 6 2 6608 6607 0 1 0 0 1
 6597 6600 6605 6597 6600 6598
 6601 6604 6606 6601 6604 6602
D 3889 21 6 1 0 155 0 0 0 0 0
 0 155 0 3 155 0
D 3892 21 6 2 6623 6622 0 1 0 0 1
 6612 6615 6620 6612 6615 6613
 6616 6619 6621 6616 6619 6617
D 3895 21 6 1 0 155 0 0 0 0 0
 0 155 0 3 155 0
D 3898 21 6 2 6638 6637 0 1 0 0 1
 6627 6630 6635 6627 6630 6628
 6631 6634 6636 6631 6634 6632
D 3901 21 6 1 0 155 0 0 0 0 0
 0 155 0 3 155 0
D 3904 21 9 2 6653 6652 0 1 0 0 1
 6642 6645 6650 6642 6645 6643
 6646 6649 6651 6646 6649 6647
D 3907 21 6 1 0 155 0 0 0 0 0
 0 155 0 3 155 0
D 3910 21 9 2 6668 6667 0 1 0 0 1
 6657 6660 6665 6657 6660 6658
 6661 6664 6666 6661 6664 6662
D 3913 21 6 1 0 155 0 0 0 0 0
 0 155 0 3 155 0
D 3916 21 9 2 6683 6682 0 1 0 0 1
 6672 6675 6680 6672 6675 6673
 6676 6679 6681 6676 6679 6677
D 3919 21 6 1 0 155 0 0 0 0 0
 0 155 0 3 155 0
D 3922 21 9 2 6698 6697 0 1 0 0 1
 6687 6690 6695 6687 6690 6688
 6691 6694 6696 6691 6694 6692
D 3925 21 6 1 0 155 0 0 0 0 0
 0 155 0 3 155 0
D 3928 21 6 2 6713 6712 0 1 0 0 1
 6702 6705 6710 6702 6705 6703
 6706 6709 6711 6706 6709 6707
D 3931 21 6 1 0 155 0 0 0 0 0
 0 155 0 3 155 0
D 3934 21 6 2 6728 6727 0 1 0 0 1
 6717 6720 6725 6717 6720 6718
 6721 6724 6726 6721 6724 6722
D 3937 21 6 1 0 155 0 0 0 0 0
 0 155 0 3 155 0
D 3940 21 6 2 6743 6742 0 1 0 0 1
 6732 6735 6740 6732 6735 6733
 6736 6739 6741 6736 6739 6737
D 3943 21 6 1 0 155 0 0 0 0 0
 0 155 0 3 155 0
D 3946 21 6 2 6758 6757 0 1 0 0 1
 6747 6750 6755 6747 6750 6748
 6751 6754 6756 6751 6754 6752
D 3949 21 6 1 0 155 0 0 0 0 0
 0 155 0 3 155 0
D 3952 21 9 2 6773 6772 0 1 0 0 1
 6762 6765 6770 6762 6765 6763
 6766 6769 6771 6766 6769 6767
D 3955 21 6 1 0 155 0 0 0 0 0
 0 155 0 3 155 0
D 3958 21 9 2 6788 6787 0 1 0 0 1
 6777 6780 6785 6777 6780 6778
 6781 6784 6786 6781 6784 6782
D 3961 21 6 1 0 155 0 0 0 0 0
 0 155 0 3 155 0
D 3964 21 9 2 6803 6802 0 1 0 0 1
 6792 6795 6800 6792 6795 6793
 6796 6799 6801 6796 6799 6797
D 3967 21 6 1 0 155 0 0 0 0 0
 0 155 0 3 155 0
D 3970 21 6 2 6818 6817 0 1 0 0 1
 6807 6810 6815 6807 6810 6808
 6811 6814 6816 6811 6814 6812
D 3973 21 6 1 0 155 0 0 0 0 0
 0 155 0 3 155 0
D 3976 21 6 2 6833 6832 0 1 0 0 1
 6822 6825 6830 6822 6825 6823
 6826 6829 6831 6826 6829 6827
D 3979 21 6 1 0 155 0 0 0 0 0
 0 155 0 3 155 0
D 3982 21 6 2 6848 6847 0 1 0 0 1
 6837 6840 6845 6837 6840 6838
 6841 6844 6846 6841 6844 6842
D 3985 21 6 1 0 155 0 0 0 0 0
 0 155 0 3 155 0
D 3988 21 9 1 6857 6856 0 1 0 0 1
 6851 6854 6855 6851 6854 6852
D 3991 21 6 1 0 144 0 0 0 0 0
 0 144 0 3 144 0
D 3994 21 6 2 6872 6871 0 1 0 0 1
 6861 6864 6869 6861 6864 6862
 6865 6868 6870 6865 6868 6866
D 3997 21 6 1 0 155 0 0 0 0 0
 0 155 0 3 155 0
D 4000 21 9 1 6881 6880 0 1 0 0 1
 6875 6878 6879 6875 6878 6876
D 4003 21 6 1 0 144 0 0 0 0 0
 0 144 0 3 144 0
D 4006 21 9 1 6890 6889 0 1 0 0 1
 6884 6887 6888 6884 6887 6885
D 4009 21 6 1 0 144 0 0 0 0 0
 0 144 0 3 144 0
D 4012 21 6 1 6899 6898 0 1 0 0 1
 6893 6896 6897 6893 6896 6894
D 4015 21 6 1 0 144 0 0 0 0 0
 0 144 0 3 144 0
D 4018 21 9 1 6908 6907 0 1 0 0 1
 6902 6905 6906 6902 6905 6903
D 4021 21 6 1 0 144 0 0 0 0 0
 0 144 0 3 144 0
D 4024 21 9 1 6917 6916 0 1 0 0 1
 6911 6914 6915 6911 6914 6912
D 4027 21 6 1 0 144 0 0 0 0 0
 0 144 0 3 144 0
D 4030 21 9 1 6926 6925 0 1 0 0 1
 6920 6923 6924 6920 6923 6921
D 4033 21 6 1 0 144 0 0 0 0 0
 0 144 0 3 144 0
D 4036 21 9 1 6935 6934 0 1 0 0 1
 6929 6932 6933 6929 6932 6930
D 4039 21 6 1 0 144 0 0 0 0 0
 0 144 0 3 144 0
D 4042 21 9 1 6944 6943 0 1 0 0 1
 6938 6941 6942 6938 6941 6939
D 4045 21 6 1 0 144 0 0 0 0 0
 0 144 0 3 144 0
D 4048 21 9 1 6953 6952 0 1 0 0 1
 6947 6950 6951 6947 6950 6948
D 4051 21 6 1 0 144 0 0 0 0 0
 0 144 0 3 144 0
D 4054 21 9 1 6962 6961 0 1 0 0 1
 6956 6959 6960 6956 6959 6957
D 4057 21 6 1 0 144 0 0 0 0 0
 0 144 0 3 144 0
D 4060 21 9 1 6971 6970 0 1 0 0 1
 6965 6968 6969 6965 6968 6966
D 4063 21 6 1 0 144 0 0 0 0 0
 0 144 0 3 144 0
D 4066 21 9 1 6980 6979 0 1 0 0 1
 6974 6977 6978 6974 6977 6975
D 4069 21 6 1 0 144 0 0 0 0 0
 0 144 0 3 144 0
D 4072 21 9 1 6989 6988 0 1 0 0 1
 6983 6986 6987 6983 6986 6984
D 4075 21 6 1 0 144 0 0 0 0 0
 0 144 0 3 144 0
D 4078 21 9 1 3 800 0 0 0 0 0
 0 800 3 3 800 800
D 4081 18 183
D 4083 21 4081 1 3 800 0 0 0 0 0
 0 800 3 3 800 800
D 4086 21 9 1 6999 6998 0 1 0 0 1
 6993 6996 6997 6993 6996 6994
D 4089 21 6 1 0 144 0 0 0 0 0
 0 144 0 3 144 0
D 4092 18 17
D 4094 21 6 1 3 17 0 0 0 0 0
 0 17 3 3 17 17
D 4097 21 9 1 7002 7005 1 1 0 0 1
 3 7003 3 3 7003 7004
D 4100 21 6 1 7006 7009 1 1 0 0 1
 3 7007 3 3 7007 7008
D 4103 21 6 1 7010 7013 1 1 0 0 1
 3 7011 3 3 7011 7012
D 4106 21 6 1 7014 7017 1 1 0 0 1
 3 7015 3 3 7015 7016
D 4109 21 9 1 7018 7021 1 1 0 0 1
 3 7019 3 3 7019 7020
D 4112 21 6 1 7022 7025 1 1 0 0 1
 3 7023 3 3 7023 7024
D 4115 21 6 1 7026 7029 1 1 0 0 1
 3 7027 3 3 7027 7028
D 4118 21 6 1 7030 7033 1 1 0 0 1
 3 7031 3 3 7031 7032
D 4121 21 9 1 7034 7037 1 1 0 0 1
 3 7035 3 3 7035 7036
D 4124 21 6 1 2 7040 0 0 1 0 0
 2 7038 3 2 7039 7040
D 4127 21 9 1 7041 7044 1 1 0 0 1
 3 7042 3 3 7042 7043
S 582 24 0 0 0 8 1 0 4658 10005 0 A 0 0 0 0 0 0 0 0 0 0 0 0 0 0 0 0 0 0 0 0 0 35 0 0 0 0 0 0 ecc_gpu_utility
S 593 3 0 0 0 6 1 1 0 0 0 A 0 0 0 0 0 0 0 0 0 4 0 0 0 0 0 0 0 0 0 0 0 0 0 0 0 0 0 0 6
S 595 3 0 0 0 6 1 1 0 0 0 A 0 0 0 0 0 0 0 0 0 8 0 0 0 0 0 0 0 0 0 0 0 0 0 0 0 0 0 0 6
R 609 25 6 iso_c_binding c_ptr
R 610 5 7 iso_c_binding val c_ptr
R 611 25 8 iso_c_binding c_funptr
R 612 5 9 iso_c_binding val c_funptr
R 645 6 42 iso_c_binding c_null_ptr$ac
R 647 6 44 iso_c_binding c_null_funptr$ac
R 648 26 45 iso_c_binding ==
R 650 26 47 iso_c_binding !=
R 704 25 5 pgi_acc_common c_devptr
R 705 5 6 pgi_acc_common cptr c_devptr
R 707 6 8 pgi_acc_common c_null_devptr$ac
R 713 26 14 pgi_acc_common =
S 767 3 0 0 0 6 1 1 0 0 0 A 0 0 0 0 0 0 0 0 0 7 0 0 0 0 0 0 0 0 0 0 0 0 0 0 0 0 0 0 6
S 772 3 0 0 0 6 1 1 0 0 0 A 0 0 0 0 0 0 0 0 0 13 0 0 0 0 0 0 0 0 0 0 0 0 0 0 0 0 0 0 6
S 773 3 0 0 0 6 1 1 0 0 0 A 0 0 0 0 0 0 0 0 0 14 0 0 0 0 0 0 0 0 0 0 0 0 0 0 0 0 0 0 6
S 774 3 0 0 0 6 1 1 0 0 0 A 0 0 0 0 0 0 0 0 0 15 0 0 0 0 0 0 0 0 0 0 0 0 0 0 0 0 0 0 6
S 776 3 0 0 0 6 1 1 0 0 0 A 0 0 0 0 0 0 0 0 0 17 0 0 0 0 0 0 0 0 0 0 0 0 0 0 0 0 0 0 6
S 777 3 0 0 0 6 1 1 0 0 0 A 0 0 0 0 0 0 0 0 0 18 0 0 0 0 0 0 0 0 0 0 0 0 0 0 0 0 0 0 6
S 778 3 0 0 0 6 1 1 0 0 0 A 0 0 0 0 0 0 0 0 0 19 0 0 0 0 0 0 0 0 0 0 0 0 0 0 0 0 0 0 6
S 779 3 0 0 0 6 1 1 0 0 0 A 0 0 0 0 0 0 0 0 0 20 0 0 0 0 0 0 0 0 0 0 0 0 0 0 0 0 0 0 6
S 781 3 0 0 0 6 1 1 0 0 0 A 0 0 0 0 0 0 0 0 0 23 0 0 0 0 0 0 0 0 0 0 0 0 0 0 0 0 0 0 6
S 782 3 0 0 0 6 1 1 0 0 0 A 0 0 0 0 0 0 0 0 0 24 0 0 0 0 0 0 0 0 0 0 0 0 0 0 0 0 0 0 6
S 783 3 0 0 0 6 1 1 0 0 0 A 0 0 0 0 0 0 0 0 0 25 0 0 0 0 0 0 0 0 0 0 0 0 0 0 0 0 0 0 6
S 798 3 0 0 0 6 1 1 0 0 0 A 0 0 0 0 0 0 0 0 0 40 0 0 0 0 0 0 0 0 0 0 0 0 0 0 0 0 0 0 6
S 5373 3 0 0 0 6 1 1 0 0 0 A 0 0 0 0 0 0 0 0 0 100 0 0 0 0 0 0 0 0 0 0 0 0 0 0 0 0 0 0 6
S 12491 19 0 0 0 8 1 582 62980 4000 0 A 0 0 0 0 0 0 0 0 0 0 0 0 0 0 0 0 980 2 0 0 0 0 0 582 0 0 0 0 save_summarized_data
O 12491 2 12493 12492
S 12492 27 0 0 0 8 13144 582 63001 10000 400000 A 0 0 0 0 0 0 985 0 0 0 0 0 0 0 0 0 0 0 0 0 0 0 0 582 0 0 0 0 save_summarized_data_1
Q 12492 12491 0
S 12493 27 0 0 0 8 13148 582 63024 10000 400000 A 0 0 0 0 0 0 986 0 0 0 0 0 0 0 0 0 0 0 0 0 0 0 0 582 0 0 0 0 save_summarized_data_2
Q 12493 12491 0
S 12494 19 0 0 0 8 1 582 63047 4000 0 A 0 0 0 0 0 0 0 0 0 0 0 0 0 0 0 0 984 2 0 0 0 0 0 582 0 0 0 0 spark_summarize
O 12494 2 12496 12495
S 12495 27 0 0 0 8 13156 582 63063 10000 400000 A 0 0 0 0 0 0 987 0 0 0 0 0 0 0 0 0 0 0 0 0 0 0 0 582 0 0 0 0 spark_summarize_1
Q 12495 12494 0
S 12496 27 0 0 0 8 13159 582 63081 10000 400000 A 0 0 0 0 0 0 988 0 0 0 0 0 0 0 0 0 0 0 0 0 0 0 0 582 0 0 0 0 spark_summarize_2
Q 12496 12494 0
S 12497 6 4 0 0 6 12500 582 62295 4 0 A 0 0 0 0 0 0 0 0 0 0 0 0 13089 0 0 0 0 0 0 0 0 0 0 582 0 0 0 0 chunk_size
S 12498 6 4 0 0 6 12499 582 62306 80000c 0 A 0 0 0 0 0 0 0 0 0 0 0 0 13090 0 0 0 0 0 0 0 0 0 0 582 0 0 0 0 chunks_per_file
S 12499 6 4 0 0 6 12514 582 63099 80000c 0 A 0 0 0 0 0 4 0 0 0 0 0 0 13090 0 0 0 0 0 0 0 0 0 0 582 0 0 0 0 fields_per_record
S 12500 6 4 0 0 6 12501 582 40793 40800006 0 A 0 0 0 0 0 4 0 0 0 0 0 0 13089 0 0 0 0 0 0 0 0 0 0 582 0 0 0 0 z_b_0_2
S 12501 6 4 0 0 6 12508 582 63117 40800006 0 A 0 0 0 0 0 8 0 0 0 0 0 0 13089 0 0 0 0 0 0 0 0 0 0 582 0 0 0 0 z_b_1_2
S 12502 7 6 0 0 3620 1 582 62506 10a00024 51 A 0 0 0 0 0 0 12504 0 0 0 12506 0 0 0 0 0 0 0 0 12503 0 0 12505 582 0 0 0 0 data_buffer
S 12503 8 4 0 0 3623 12511 582 63125 40822064 1020 A 0 0 0 0 0 0 0 0 0 0 0 0 13089 0 0 0 0 0 0 0 0 0 0 582 0 0 0 0 data_buffer$sd2
S 12504 6 4 0 0 7 12505 582 63141 40802061 1020 A 0 0 0 0 0 96 0 0 0 0 0 0 13089 0 0 0 0 0 0 0 0 0 0 582 0 0 0 0 data_buffer$p
S 12505 6 4 0 0 7 12503 582 63155 40802060 1020 A 0 0 0 0 0 104 0 0 0 0 0 0 13089 0 0 0 0 0 0 0 0 0 0 582 0 0 0 0 data_buffer$o
S 12506 22 1 0 0 8 1 582 63169 40000000 1000 A 0 0 0 0 0 0 0 12502 0 0 0 0 12503 0 0 0 0 0 0 0 0 0 0 582 0 0 0 0 data_buffer$arrdsc
S 12507 7 6 0 0 3626 1 582 63188 10a00024 51 A 0 0 0 0 0 0 12511 0 0 0 12513 0 0 0 0 0 0 0 0 12510 0 0 12512 582 0 0 0 0 data_2restartfile
S 12508 6 4 0 0 6 12509 582 40801 40800006 0 A 0 0 0 0 0 12 0 0 0 0 0 0 13089 0 0 0 0 0 0 0 0 0 0 582 0 0 0 0 z_b_2_2
S 12509 6 4 0 0 6 12516 582 40809 40800006 0 A 0 0 0 0 0 16 0 0 0 0 0 0 13089 0 0 0 0 0 0 0 0 0 0 582 0 0 0 0 z_b_3_2
S 12510 8 4 0 0 3629 12527 582 63206 40822064 1020 A 0 0 0 0 0 112 0 0 0 0 0 0 13089 0 0 0 0 0 0 0 0 0 0 582 0 0 0 0 data_2restartfile$sd
S 12511 6 4 0 0 7 12512 582 63227 40802061 1020 A 0 0 0 0 0 208 0 0 0 0 0 0 13089 0 0 0 0 0 0 0 0 0 0 582 0 0 0 0 data_2restartfile$p
S 12512 6 4 0 0 7 12510 582 63247 40802060 1020 A 0 0 0 0 0 216 0 0 0 0 0 0 13089 0 0 0 0 0 0 0 0 0 0 582 0 0 0 0 data_2restartfile$o
S 12513 22 1 0 0 8 1 582 63267 40000000 1000 A 0 0 0 0 0 0 0 12507 0 0 0 0 12510 0 0 0 0 0 0 0 0 0 0 582 0 0 0 0 data_2restartfile$arrdsc
S 12514 6 4 0 0 6 12515 582 63292 80000c 0 A 0 0 0 0 0 8 0 0 0 0 0 0 13090 0 0 0 0 0 0 0 0 0 0 582 0 0 0 0 records_used
S 12515 6 4 0 0 6 12544 582 63305 80000c 0 A 0 0 0 0 0 12 0 0 0 0 0 0 13090 0 0 0 0 0 0 0 0 0 0 582 0 0 0 0 file_index
S 12516 6 4 0 0 6 12518 582 63316 4 0 A 0 0 0 0 0 20 0 0 0 0 0 0 13089 0 0 0 0 0 0 0 0 0 0 582 0 0 0 0 rf_fields_per_record
S 12517 16 0 0 0 6 1 582 63337 4 400000 A 0 0 0 0 0 0 0 0 100 800 0 0 0 0 0 0 0 0 0 0 0 0 0 582 0 0 0 0 copy_interval
S 12518 6 4 0 0 6 12524 582 40826 40800006 0 A 0 0 0 0 0 24 0 0 0 0 0 0 13089 0 0 0 0 0 0 0 0 0 0 582 0 0 0 0 z_b_4_2
S 12519 7 6 0 0 3632 1 582 63351 10a08024 51 A 0 0 0 0 0 0 12521 0 0 0 12523 0 0 0 0 0 0 0 0 12520 0 0 12522 582 0 0 0 0 crus_blocked_dev
S 12520 8 4 0 0 3635 12639 582 63368 40822064 1020 A 0 0 0 0 0 224 0 0 0 0 0 0 13094 0 0 0 0 0 0 0 0 0 0 582 0 0 0 0 crus_blocked_dev$sd
S 12521 6 4 0 0 7 12522 582 63388 40802061 1020 A 0 0 0 0 0 296 0 0 0 0 0 0 13094 0 0 0 0 0 0 0 0 0 0 582 0 0 0 0 crus_blocked_dev$p
S 12522 6 4 0 0 7 12520 582 63407 40802060 1020 A 0 0 0 0 0 304 0 0 0 0 0 0 13094 0 0 0 0 0 0 0 0 0 0 582 0 0 0 0 crus_blocked_dev$o
S 12523 22 1 0 0 8 1 582 63426 40000000 1000 A 0 0 0 0 0 0 0 12519 0 0 0 0 12520 0 0 0 0 0 0 0 0 0 0 582 0 0 0 0 crus_blocked_dev$arrdsc
S 12524 6 4 0 0 6 12532 582 63450 40800006 0 A 0 0 0 0 0 28 0 0 0 0 0 0 13089 0 0 0 0 0 0 0 0 0 0 582 0 0 0 0 z_b_5_2
S 12525 7 6 0 0 3638 1 582 63458 10a00024 51 A 0 0 0 0 0 0 12527 0 0 0 12529 0 0 0 0 0 0 0 0 12526 0 0 12528 582 0 0 0 0 crus_blocked
S 12526 8 4 0 0 3641 12535 582 63471 40822064 1020 A 0 0 0 0 0 312 0 0 0 0 0 0 13089 0 0 0 0 0 0 0 0 0 0 582 0 0 0 0 crus_blocked$sd
S 12527 6 4 0 0 7 12528 582 63487 40802061 1020 A 0 0 0 0 0 384 0 0 0 0 0 0 13089 0 0 0 0 0 0 0 0 0 0 582 0 0 0 0 crus_blocked$p
S 12528 6 4 0 0 7 12526 582 63502 40802060 1020 A 0 0 0 0 0 392 0 0 0 0 0 0 13089 0 0 0 0 0 0 0 0 0 0 582 0 0 0 0 crus_blocked$o
S 12529 22 1 0 0 8 1 582 63517 40000000 1000 A 0 0 0 0 0 0 0 12525 0 0 0 0 12526 0 0 0 0 0 0 0 0 0 0 582 0 0 0 0 crus_blocked$arrdsc
S 12530 6 4 0 0 9 12531 582 63537 4 80 A 0 0 0 0 0 0 0 0 0 0 0 0 13091 0 0 0 0 0 0 0 0 0 0 582 0 0 0 0 time_start_caffeinedump_dev
S 12531 6 4 0 0 9 12769 582 63565 4 80 A 0 0 0 0 0 8 0 0 0 0 0 0 13091 0 0 0 0 0 0 0 0 0 0 582 0 0 0 0 duration_caffeinedump_dev
S 12532 6 4 0 0 6 12538 582 40834 40800006 0 A 0 0 0 0 0 32 0 0 0 0 0 0 13089 0 0 0 0 0 0 0 0 0 0 582 0 0 0 0 z_b_6_2
S 12533 7 6 0 0 3644 1 582 63591 10a00024 51 A 0 0 0 0 0 0 12535 0 0 0 12537 0 0 0 0 0 0 0 0 12534 0 0 12536 582 0 0 0 0 index_lcccluster_numlccopen
S 12534 8 4 0 0 3647 12541 582 63619 40822064 1020 A 0 0 0 0 0 400 0 0 0 0 0 0 13089 0 0 0 0 0 0 0 0 0 0 582 0 0 0 0 index_lcccluster_numlccopen$sd
S 12535 6 4 0 0 7 12536 582 63650 40802061 1020 A 0 0 0 0 0 472 0 0 0 0 0 0 13089 0 0 0 0 0 0 0 0 0 0 582 0 0 0 0 index_lcccluster_numlccopen$p
S 12536 6 4 0 0 7 12534 582 63680 40802060 1020 A 0 0 0 0 0 480 0 0 0 0 0 0 13089 0 0 0 0 0 0 0 0 0 0 582 0 0 0 0 index_lcccluster_numlccopen$o
S 12537 22 1 0 0 6 1 582 63710 40000000 1000 A 0 0 0 0 0 0 0 12533 0 0 0 0 12534 0 0 0 0 0 0 0 0 0 0 582 0 0 0 0 index_lcccluster_numlccopen$arrdsc
S 12538 6 4 0 0 6 12552 582 40842 40800006 0 A 0 0 0 0 0 36 0 0 0 0 0 0 13089 0 0 0 0 0 0 0 0 0 0 582 0 0 0 0 z_b_7_2
S 12539 7 6 0 0 3650 1 582 63745 10a00024 51 A 0 0 0 0 0 0 12541 0 0 0 12543 0 0 0 0 0 0 0 0 12540 0 0 12542 582 0 0 0 0 index_ryrcluster_numryropen
S 12540 8 4 0 0 3653 12555 582 63773 40822064 1020 A 0 0 0 0 0 488 0 0 0 0 0 0 13089 0 0 0 0 0 0 0 0 0 0 582 0 0 0 0 index_ryrcluster_numryropen$sd
S 12541 6 4 0 0 7 12542 582 63804 40802061 1020 A 0 0 0 0 0 560 0 0 0 0 0 0 13089 0 0 0 0 0 0 0 0 0 0 582 0 0 0 0 index_ryrcluster_numryropen$p
S 12542 6 4 0 0 7 12540 582 63834 40802060 1020 A 0 0 0 0 0 568 0 0 0 0 0 0 13089 0 0 0 0 0 0 0 0 0 0 582 0 0 0 0 index_ryrcluster_numryropen$o
S 12543 22 1 0 0 6 1 582 63864 40000000 1000 A 0 0 0 0 0 0 0 12539 0 0 0 0 12540 0 0 0 0 0 0 0 0 0 0 582 0 0 0 0 index_ryrcluster_numryropen$arrdsc
S 12544 6 4 0 0 6 12545 582 63899 80000c 0 A 0 0 0 0 0 16 0 0 0 0 0 0 13090 0 0 0 0 0 0 0 0 0 0 582 0 0 0 0 num_triggertime
S 12545 6 4 0 0 16 12547 582 63915 80000c 0 A 0 0 0 0 0 20 0 0 0 0 0 0 13090 0 0 0 0 0 0 0 0 0 0 582 0 0 0 0 is_all_cru_open
S 12547 6 4 0 0 16 1 582 63931 80000c 0 A 0 0 0 0 0 24 0 0 0 0 0 0 13090 0 0 0 0 0 0 0 0 0 0 582 0 0 0 0 is_opened_lcc
S 12548 3 0 0 0 6 0 1 0 0 0 A 0 0 0 0 0 0 0 0 0 350 0 0 0 0 0 0 0 0 0 0 0 0 0 0 0 0 0 0 6
S 12549 6 4 0 0 3656 12550 582 63945 4 0 A 0 0 0 0 0 0 0 0 0 0 0 0 13092 0 0 0 0 0 0 0 0 0 0 582 0 0 0 0 fstring
S 12550 6 4 0 0 3656 13072 582 63953 4 0 A 0 0 0 0 0 350 0 0 0 0 0 0 13092 0 0 0 0 0 0 0 0 0 0 582 0 0 0 0 file_out
S 12551 6 4 0 0 9 12612 582 63962 4 0 A 0 0 0 0 0 0 0 0 0 0 0 0 13093 0 0 0 0 0 0 0 0 0 0 582 0 0 0 0 ca_srt
S 12552 6 4 0 0 6 12559 582 40859 40800006 0 A 0 0 0 0 0 40 0 0 0 0 0 0 13089 0 0 0 0 0 0 0 0 0 0 582 0 0 0 0 z_b_8_2
S 12553 7 6 0 0 3658 1 582 63969 12a00024 51 A 0 0 0 0 0 0 12555 0 0 0 12557 0 0 0 0 0 0 0 0 12554 0 0 12556 582 0 0 0 0 ca_ds
S 12554 8 4 0 0 3661 12561 582 63975 40822064 1020 A 0 0 0 0 0 576 0 0 0 0 0 0 13089 0 0 0 0 0 0 0 0 0 0 582 0 0 0 0 ca_ds$sd
S 12555 6 4 0 0 7 12556 582 63984 40802061 1020 A 0 0 0 0 0 648 0 0 0 0 0 0 13089 0 0 0 0 0 0 0 0 0 0 582 0 0 0 0 ca_ds$p
S 12556 6 4 0 0 7 12554 582 63992 40802060 1020 A 0 0 0 0 0 656 0 0 0 0 0 0 13089 0 0 0 0 0 0 0 0 0 0 582 0 0 0 0 ca_ds$o
S 12557 22 1 0 0 8 1 582 64000 40000000 1000 A 0 0 0 0 0 0 0 12553 0 0 0 0 12554 0 0 0 0 0 0 0 0 0 0 582 0 0 0 0 ca_ds$arrdsc
S 12558 7 6 0 0 3664 1 582 64013 12a00024 51 A 0 0 0 0 0 0 12561 0 0 0 12563 0 0 0 0 0 0 0 0 12560 0 0 12562 582 0 0 0 0 ca_jsr
S 12559 6 4 0 0 6 12564 582 64020 40800006 0 A 0 0 0 0 0 44 0 0 0 0 0 0 13089 0 0 0 0 0 0 0 0 0 0 582 0 0 0 0 z_b_9_2
S 12560 8 4 0 0 3667 12567 582 64028 40822064 1020 A 0 0 0 0 0 664 0 0 0 0 0 0 13089 0 0 0 0 0 0 0 0 0 0 582 0 0 0 0 ca_jsr$sd
S 12561 6 4 0 0 7 12562 582 64038 40802061 1020 A 0 0 0 0 0 736 0 0 0 0 0 0 13089 0 0 0 0 0 0 0 0 0 0 582 0 0 0 0 ca_jsr$p
S 12562 6 4 0 0 7 12560 582 64047 40802060 1020 A 0 0 0 0 0 744 0 0 0 0 0 0 13089 0 0 0 0 0 0 0 0 0 0 582 0 0 0 0 ca_jsr$o
S 12563 22 1 0 0 8 1 582 64056 40000000 1000 A 0 0 0 0 0 0 0 12558 0 0 0 0 12560 0 0 0 0 0 0 0 0 0 0 582 0 0 0 0 ca_jsr$arrdsc
S 12564 6 4 0 0 6 12571 582 40867 40800006 0 A 0 0 0 0 0 48 0 0 0 0 0 0 13089 0 0 0 0 0 0 0 0 0 0 582 0 0 0 0 z_b_10_2
S 12565 7 6 0 0 3670 1 582 64070 12a00024 51 A 0 0 0 0 0 0 12567 0 0 0 12569 0 0 0 0 0 0 0 0 12566 0 0 12568 582 0 0 0 0 j_efflux_total
S 12566 8 4 0 0 3673 12573 582 64085 40822064 1020 A 0 0 0 0 0 752 0 0 0 0 0 0 13089 0 0 0 0 0 0 0 0 0 0 582 0 0 0 0 j_efflux_total$sd
S 12567 6 4 0 0 7 12568 582 64103 40802061 1020 A 0 0 0 0 0 824 0 0 0 0 0 0 13089 0 0 0 0 0 0 0 0 0 0 582 0 0 0 0 j_efflux_total$p
S 12568 6 4 0 0 7 12566 582 64120 40802060 1020 A 0 0 0 0 0 832 0 0 0 0 0 0 13089 0 0 0 0 0 0 0 0 0 0 582 0 0 0 0 j_efflux_total$o
S 12569 22 1 0 0 6 1 582 64137 40000000 1000 A 0 0 0 0 0 0 0 12565 0 0 0 0 12566 0 0 0 0 0 0 0 0 0 0 582 0 0 0 0 j_efflux_total$arrdsc
S 12570 7 6 0 0 3676 1 582 64159 12a00024 51 A 0 0 0 0 0 0 12573 0 0 0 12575 0 0 0 0 0 0 0 0 12572 0 0 12574 582 0 0 0 0 j_refill_total
S 12571 6 4 0 0 6 12577 582 40876 40800006 0 A 0 0 0 0 0 52 0 0 0 0 0 0 13089 0 0 0 0 0 0 0 0 0 0 582 0 0 0 0 z_b_11_2
S 12572 8 4 0 0 3679 12579 582 64174 40822064 1020 A 0 0 0 0 0 840 0 0 0 0 0 0 13089 0 0 0 0 0 0 0 0 0 0 582 0 0 0 0 j_refill_total$sd
S 12573 6 4 0 0 7 12574 582 64192 40802061 1020 A 0 0 0 0 0 912 0 0 0 0 0 0 13089 0 0 0 0 0 0 0 0 0 0 582 0 0 0 0 j_refill_total$p
S 12574 6 4 0 0 7 12572 582 64209 40802060 1020 A 0 0 0 0 0 920 0 0 0 0 0 0 13089 0 0 0 0 0 0 0 0 0 0 582 0 0 0 0 j_refill_total$o
S 12575 22 1 0 0 6 1 582 64226 40000000 1000 A 0 0 0 0 0 0 0 12570 0 0 0 0 12572 0 0 0 0 0 0 0 0 0 0 582 0 0 0 0 j_refill_total$arrdsc
S 12576 7 6 0 0 3682 1 582 64248 12a00024 51 A 0 0 0 0 0 0 12579 0 0 0 12581 0 0 0 0 0 0 0 0 12578 0 0 12580 582 0 0 0 0 i_dhpr_total
S 12577 6 4 0 0 6 12583 582 64261 40800006 0 A 0 0 0 0 0 56 0 0 0 0 0 0 13089 0 0 0 0 0 0 0 0 0 0 582 0 0 0 0 z_b_12_2
S 12578 8 4 0 0 3685 12585 582 64270 40822064 1020 A 0 0 0 0 0 928 0 0 0 0 0 0 13089 0 0 0 0 0 0 0 0 0 0 582 0 0 0 0 i_dhpr_total$sd
S 12579 6 4 0 0 7 12580 582 64286 40802061 1020 A 0 0 0 0 0 1000 0 0 0 0 0 0 13089 0 0 0 0 0 0 0 0 0 0 582 0 0 0 0 i_dhpr_total$p
S 12580 6 4 0 0 7 12578 582 64301 40802060 1020 A 0 0 0 0 0 1008 0 0 0 0 0 0 13089 0 0 0 0 0 0 0 0 0 0 582 0 0 0 0 i_dhpr_total$o
S 12581 22 1 0 0 6 1 582 64316 40000000 1000 A 0 0 0 0 0 0 0 12576 0 0 0 0 12578 0 0 0 0 0 0 0 0 0 0 582 0 0 0 0 i_dhpr_total$arrdsc
S 12582 7 6 0 0 3688 1 582 64336 12a00024 51 A 0 0 0 0 0 0 12585 0 0 0 12587 0 0 0 0 0 0 0 0 12584 0 0 12586 582 0 0 0 0 j_ryr_total
S 12583 6 4 0 0 6 12589 582 64348 40800006 0 A 0 0 0 0 0 60 0 0 0 0 0 0 13089 0 0 0 0 0 0 0 0 0 0 582 0 0 0 0 z_b_13_2
S 12584 8 4 0 0 3691 12591 582 64357 40822064 1020 A 0 0 0 0 0 1016 0 0 0 0 0 0 13089 0 0 0 0 0 0 0 0 0 0 582 0 0 0 0 j_ryr_total$sd
S 12585 6 4 0 0 7 12586 582 64372 40802061 1020 A 0 0 0 0 0 1088 0 0 0 0 0 0 13089 0 0 0 0 0 0 0 0 0 0 582 0 0 0 0 j_ryr_total$p
S 12586 6 4 0 0 7 12584 582 64386 40802060 1020 A 0 0 0 0 0 1096 0 0 0 0 0 0 13089 0 0 0 0 0 0 0 0 0 0 582 0 0 0 0 j_ryr_total$o
S 12587 22 1 0 0 6 1 582 64400 40000000 1000 A 0 0 0 0 0 0 0 12582 0 0 0 0 12584 0 0 0 0 0 0 0 0 0 0 582 0 0 0 0 j_ryr_total$arrdsc
S 12588 7 6 0 0 3694 1 582 64419 12a00024 51 A 0 0 0 0 0 0 12591 0 0 0 12593 0 0 0 0 0 0 0 0 12590 0 0 12592 582 0 0 0 0 j_ryr_orphan_total
S 12589 6 4 0 0 6 12594 582 64438 40800006 0 A 0 0 0 0 0 64 0 0 0 0 0 0 13089 0 0 0 0 0 0 0 0 0 0 582 0 0 0 0 z_b_14_2
S 12590 8 4 0 0 3697 12597 582 64447 40822064 1020 A 0 0 0 0 0 1104 0 0 0 0 0 0 13089 0 0 0 0 0 0 0 0 0 0 582 0 0 0 0 j_ryr_orphan_total$sd
S 12591 6 4 0 0 7 12592 582 64469 40802061 1020 A 0 0 0 0 0 1176 0 0 0 0 0 0 13089 0 0 0 0 0 0 0 0 0 0 582 0 0 0 0 j_ryr_orphan_total$p
S 12592 6 4 0 0 7 12590 582 64490 40802060 1020 A 0 0 0 0 0 1184 0 0 0 0 0 0 13089 0 0 0 0 0 0 0 0 0 0 582 0 0 0 0 j_ryr_orphan_total$o
S 12593 22 1 0 0 6 1 582 64511 40000000 1000 A 0 0 0 0 0 0 0 12588 0 0 0 0 12590 0 0 0 0 0 0 0 0 0 0 582 0 0 0 0 j_ryr_orphan_total$arrdsc
S 12594 6 4 0 0 6 12601 582 64537 40800006 0 A 0 0 0 0 0 68 0 0 0 0 0 0 13089 0 0 0 0 0 0 0 0 0 0 582 0 0 0 0 z_b_15_2
S 12595 7 6 0 0 3700 1 582 64546 12a00024 51 A 0 0 0 0 0 0 12597 0 0 0 12599 0 0 0 0 0 0 0 0 12596 0 0 12598 582 0 0 0 0 nquarks
S 12596 8 4 0 0 3703 12603 582 64554 40822064 1020 A 0 0 0 0 0 1192 0 0 0 0 0 0 13089 0 0 0 0 0 0 0 0 0 0 582 0 0 0 0 nquarks$sd
S 12597 6 4 0 0 7 12598 582 64565 40802061 1020 A 0 0 0 0 0 1264 0 0 0 0 0 0 13089 0 0 0 0 0 0 0 0 0 0 582 0 0 0 0 nquarks$p
S 12598 6 4 0 0 7 12596 582 64575 40802060 1020 A 0 0 0 0 0 1272 0 0 0 0 0 0 13089 0 0 0 0 0 0 0 0 0 0 582 0 0 0 0 nquarks$o
S 12599 22 1 0 0 6 1 582 64585 40000000 1000 A 0 0 0 0 0 0 0 12595 0 0 0 0 12596 0 0 0 0 0 0 0 0 0 0 582 0 0 0 0 nquarks$arrdsc
S 12600 7 6 0 0 3706 1 582 64600 12a00024 51 A 0 0 0 0 0 0 12603 0 0 0 12605 0 0 0 0 0 0 0 0 12602 0 0 12604 582 0 0 0 0 nsparks
S 12601 6 4 0 0 6 12607 582 64608 40800006 0 A 0 0 0 0 0 72 0 0 0 0 0 0 13089 0 0 0 0 0 0 0 0 0 0 582 0 0 0 0 z_b_16_2
S 12602 8 4 0 0 3709 12609 582 64617 40822064 1020 A 0 0 0 0 0 1280 0 0 0 0 0 0 13089 0 0 0 0 0 0 0 0 0 0 582 0 0 0 0 nsparks$sd
S 12603 6 4 0 0 7 12604 582 64628 40802061 1020 A 0 0 0 0 0 1352 0 0 0 0 0 0 13089 0 0 0 0 0 0 0 0 0 0 582 0 0 0 0 nsparks$p
S 12604 6 4 0 0 7 12602 582 64638 40802060 1020 A 0 0 0 0 0 1360 0 0 0 0 0 0 13089 0 0 0 0 0 0 0 0 0 0 582 0 0 0 0 nsparks$o
S 12605 22 1 0 0 6 1 582 64648 40000000 1000 A 0 0 0 0 0 0 0 12600 0 0 0 0 12602 0 0 0 0 0 0 0 0 0 0 582 0 0 0 0 nsparks$arrdsc
S 12606 7 6 0 0 3712 1 582 64663 12a00024 51 A 0 0 0 0 0 0 12609 0 0 0 12611 0 0 0 0 0 0 0 0 12608 0 0 12610 582 0 0 0 0 nblinks
S 12607 6 4 0 0 6 12630 582 64671 40800006 0 A 0 0 0 0 0 76 0 0 0 0 0 0 13089 0 0 0 0 0 0 0 0 0 0 582 0 0 0 0 z_b_17_2
S 12608 8 4 0 0 3715 12989 582 64680 40822064 1020 A 0 0 0 0 0 1368 0 0 0 0 0 0 13089 0 0 0 0 0 0 0 0 0 0 582 0 0 0 0 nblinks$sd
S 12609 6 4 0 0 7 12610 582 64691 40802061 1020 A 0 0 0 0 0 1440 0 0 0 0 0 0 13089 0 0 0 0 0 0 0 0 0 0 582 0 0 0 0 nblinks$p
S 12610 6 4 0 0 7 12608 582 64701 40802060 1020 A 0 0 0 0 0 1448 0 0 0 0 0 0 13089 0 0 0 0 0 0 0 0 0 0 582 0 0 0 0 nblinks$o
S 12611 22 1 0 0 6 1 582 64711 40000000 1000 A 0 0 0 0 0 0 0 12606 0 0 0 0 12608 0 0 0 0 0 0 0 0 0 0 582 0 0 0 0 nblinks$arrdsc
S 12612 6 4 0 0 9 12613 582 64726 4 0 A 0 0 0 0 0 8 0 0 0 0 0 0 13093 0 0 0 0 0 0 0 0 0 0 582 0 0 0 0 j_dhpr_total
S 12613 6 4 0 0 9 12614 582 64739 4 0 A 0 0 0 0 0 16 0 0 0 0 0 0 13093 0 0 0 0 0 0 0 0 0 0 582 0 0 0 0 integral_gain
S 12614 6 4 0 0 9 12615 582 64753 4 0 A 0 0 0 0 0 24 0 0 0 0 0 0 13093 0 0 0 0 0 0 0 0 0 0 582 0 0 0 0 accumulate_j_ryr
S 12615 6 4 0 0 9 12616 582 64770 4 0 A 0 0 0 0 0 32 0 0 0 0 0 0 13093 0 0 0 0 0 0 0 0 0 0 582 0 0 0 0 accumulate_j_dhpr
S 12616 6 4 0 0 9 12617 582 64788 4 0 A 0 0 0 0 0 40 0 0 0 0 0 0 13093 0 0 0 0 0 0 0 0 0 0 582 0 0 0 0 accumulate_j_ryr_orphan
S 12617 6 4 0 0 9 12618 582 64812 4 0 A 0 0 0 0 0 48 0 0 0 0 0 0 13093 0 0 0 0 0 0 0 0 0 0 582 0 0 0 0 accumulate_j_sl_in
S 12618 6 4 0 0 9 12619 582 64831 4 0 A 0 0 0 0 0 56 0 0 0 0 0 0 13093 0 0 0 0 0 0 0 0 0 0 582 0 0 0 0 accumulate_j_sl_out
S 12619 6 4 0 0 9 12620 582 64851 4 0 A 0 0 0 0 0 64 0 0 0 0 0 0 13093 0 0 0 0 0 0 0 0 0 0 582 0 0 0 0 accumulate_j_sr_in
S 12620 6 4 0 0 9 12621 582 64870 4 0 A 0 0 0 0 0 72 0 0 0 0 0 0 13093 0 0 0 0 0 0 0 0 0 0 582 0 0 0 0 accumulate_j_sr_out
S 12621 6 4 0 0 9 12622 582 64890 4 0 A 0 0 0 0 0 80 0 0 0 0 0 0 13093 0 0 0 0 0 0 0 0 0 0 582 0 0 0 0 j_srrelease_total
S 12622 6 4 0 0 9 12623 582 64908 4 0 A 0 0 0 0 0 88 0 0 0 0 0 0 13093 0 0 0 0 0 0 0 0 0 0 582 0 0 0 0 peak_j_srrelease_total
S 12623 6 4 0 0 9 12624 582 64931 4 0 A 0 0 0 0 0 96 0 0 0 0 0 0 13093 0 0 0 0 0 0 0 0 0 0 582 0 0 0 0 peak_j_dhpr_total
S 12624 6 4 0 0 9 12626 582 64949 4 0 A 0 0 0 0 0 104 0 0 0 0 0 0 13093 0 0 0 0 0 0 0 0 0 0 582 0 0 0 0 peak_gain
S 12625 16 1 0 0 6 1 582 64959 4 400000 A 0 0 0 0 0 0 0 0 4 13 0 0 0 0 0 0 0 0 0 0 0 0 0 582 0 0 0 0 num_apd_types
S 12626 7 4 0 4 3718 12627 582 64973 800004 100 A 0 0 0 0 0 112 0 0 0 0 0 0 13093 0 0 0 0 0 0 0 0 0 0 582 0 0 0 0 vmthreshold
S 12627 7 4 0 4 3721 12628 582 64985 800004 100 A 0 0 0 0 0 144 0 0 0 0 0 0 13093 0 0 0 0 0 0 0 0 0 0 582 0 0 0 0 apd
S 12628 7 4 0 4 3724 12629 582 64989 800004 100 A 0 0 0 0 0 176 0 0 0 0 0 0 13093 0 0 0 0 0 0 0 0 0 0 582 0 0 0 0 apstart
S 12629 7 4 0 4 3727 12635 582 64997 800004 100 A 0 0 0 0 0 208 0 0 0 0 0 0 13093 0 0 0 0 0 0 0 0 0 0 582 0 0 0 0 apend
S 12630 7 4 0 4 3730 12631 582 65003 800004 100 A 0 0 0 0 0 80 0 0 0 0 0 0 13089 0 0 0 0 0 0 0 0 0 0 582 0 0 0 0 is_inside_ap
S 12631 7 4 0 4 3733 12632 582 65016 800004 100 A 0 0 0 0 0 96 0 0 0 0 0 0 13089 0 0 0 0 0 0 0 0 0 0 582 0 0 0 0 apcount
S 12632 6 4 0 0 8 12633 582 65024 4 0 A 0 0 0 0 0 112 0 0 0 0 0 0 13089 0 0 0 0 0 0 0 0 0 0 582 0 0 0 0 time_start_diastolicphase
S 12633 6 4 0 0 16 12634 582 65050 4 0 A 0 0 0 0 0 116 0 0 0 0 0 0 13089 0 0 0 0 0 0 0 0 0 0 582 0 0 0 0 is_in_diastolicphase
S 12634 6 4 0 0 16 12636 582 65071 4 0 A 0 0 0 0 0 120 0 0 0 0 0 0 13089 0 0 0 0 0 0 0 0 0 0 582 0 0 0 0 is_done_firstbeat
S 12635 6 4 0 0 9 12735 582 65089 4 0 A 0 0 0 0 0 240 0 0 0 0 0 0 13093 0 0 0 0 0 0 0 0 0 0 582 0 0 0 0 dt
S 12636 6 4 0 0 6 12643 582 65092 40800006 0 A 0 0 0 0 0 124 0 0 0 0 0 0 13089 0 0 0 0 0 0 0 0 0 0 582 0 0 0 0 z_b_18_2
S 12637 7 6 0 0 3736 1 582 65101 10a08024 51 A 0 0 0 0 0 0 12639 0 0 0 12641 0 0 0 0 0 0 0 0 12638 0 0 12640 582 0 0 0 0 flag1
S 12638 8 4 0 0 3739 12645 582 65107 40822064 1020 A 0 0 0 0 0 1456 0 0 0 0 0 0 13094 0 0 0 0 0 0 0 0 0 0 582 0 0 0 0 flag1$sd
S 12639 6 4 0 0 7 12640 582 65116 40802061 1020 A 0 0 0 0 0 1528 0 0 0 0 0 0 13094 0 0 0 0 0 0 0 0 0 0 582 0 0 0 0 flag1$p
S 12640 6 4 0 0 7 12638 582 65124 40802060 1020 A 0 0 0 0 0 1536 0 0 0 0 0 0 13094 0 0 0 0 0 0 0 0 0 0 582 0 0 0 0 flag1$o
S 12641 22 1 0 0 8 1 582 65132 40000000 1000 A 0 0 0 0 0 0 0 12637 0 0 0 0 12638 0 0 0 0 0 0 0 0 0 0 582 0 0 0 0 flag1$arrdsc
S 12642 7 6 0 0 3742 1 582 65145 10a08024 51 A 0 0 0 0 0 0 12645 0 0 0 12647 0 0 0 0 0 0 0 0 12644 0 0 12646 582 0 0 0 0 flag2
S 12643 6 4 0 0 6 12649 582 65151 40800006 0 A 0 0 0 0 0 128 0 0 0 0 0 0 13089 0 0 0 0 0 0 0 0 0 0 582 0 0 0 0 z_b_19_2
S 12644 8 4 0 0 3745 12651 582 65160 40822064 1020 A 0 0 0 0 0 1544 0 0 0 0 0 0 13094 0 0 0 0 0 0 0 0 0 0 582 0 0 0 0 flag2$sd
S 12645 6 4 0 0 7 12646 582 65169 40802061 1020 A 0 0 0 0 0 1616 0 0 0 0 0 0 13094 0 0 0 0 0 0 0 0 0 0 582 0 0 0 0 flag2$p
S 12646 6 4 0 0 7 12644 582 65177 40802060 1020 A 0 0 0 0 0 1624 0 0 0 0 0 0 13094 0 0 0 0 0 0 0 0 0 0 582 0 0 0 0 flag2$o
S 12647 22 1 0 0 8 1 582 65185 40000000 1000 A 0 0 0 0 0 0 0 12642 0 0 0 0 12644 0 0 0 0 0 0 0 0 0 0 582 0 0 0 0 flag2$arrdsc
S 12648 7 6 0 0 3748 1 582 65198 10a08024 51 A 0 0 0 0 0 0 12651 0 0 0 12653 0 0 0 0 0 0 0 0 12650 0 0 12652 582 0 0 0 0 flag3
S 12649 6 4 0 0 6 12655 582 65204 40800006 0 A 0 0 0 0 0 132 0 0 0 0 0 0 13089 0 0 0 0 0 0 0 0 0 0 582 0 0 0 0 z_b_20_2
S 12650 8 4 0 0 3751 12657 582 65213 40822064 1020 A 0 0 0 0 0 1632 0 0 0 0 0 0 13094 0 0 0 0 0 0 0 0 0 0 582 0 0 0 0 flag3$sd
S 12651 6 4 0 0 7 12652 582 65222 40802061 1020 A 0 0 0 0 0 1704 0 0 0 0 0 0 13094 0 0 0 0 0 0 0 0 0 0 582 0 0 0 0 flag3$p
S 12652 6 4 0 0 7 12650 582 65230 40802060 1020 A 0 0 0 0 0 1712 0 0 0 0 0 0 13094 0 0 0 0 0 0 0 0 0 0 582 0 0 0 0 flag3$o
S 12653 22 1 0 0 8 1 582 65238 40000000 1000 A 0 0 0 0 0 0 0 12648 0 0 0 0 12650 0 0 0 0 0 0 0 0 0 0 582 0 0 0 0 flag3$arrdsc
S 12654 7 6 0 0 3754 1 582 65251 10a08024 51 A 0 0 0 0 0 0 12657 0 0 0 12659 0 0 0 0 0 0 0 0 12656 0 0 12658 582 0 0 0 0 flag4
S 12655 6 4 0 0 6 12660 582 65257 40800006 0 A 0 0 0 0 0 136 0 0 0 0 0 0 13089 0 0 0 0 0 0 0 0 0 0 582 0 0 0 0 z_b_21_2
S 12656 8 4 0 0 3757 12663 582 65266 40822064 1020 A 0 0 0 0 0 1720 0 0 0 0 0 0 13094 0 0 0 0 0 0 0 0 0 0 582 0 0 0 0 flag4$sd
S 12657 6 4 0 0 7 12658 582 65275 40802061 1020 A 0 0 0 0 0 1792 0 0 0 0 0 0 13094 0 0 0 0 0 0 0 0 0 0 582 0 0 0 0 flag4$p
S 12658 6 4 0 0 7 12656 582 65283 40802060 1020 A 0 0 0 0 0 1800 0 0 0 0 0 0 13094 0 0 0 0 0 0 0 0 0 0 582 0 0 0 0 flag4$o
S 12659 22 1 0 0 8 1 582 65291 40000000 1000 A 0 0 0 0 0 0 0 12654 0 0 0 0 12656 0 0 0 0 0 0 0 0 0 0 582 0 0 0 0 flag4$arrdsc
S 12660 6 4 0 0 6 12667 582 65304 40800006 0 A 0 0 0 0 0 140 0 0 0 0 0 0 13089 0 0 0 0 0 0 0 0 0 0 582 0 0 0 0 z_b_22_1
S 12661 7 6 0 0 3760 1 582 65313 10a08024 51 A 0 0 0 0 0 0 12663 0 0 0 12665 0 0 0 0 0 0 0 0 12662 0 0 12664 582 0 0 0 0 ts_spark
S 12662 8 4 0 0 3763 12669 582 65322 40822064 1020 A 0 0 0 0 0 1808 0 0 0 0 0 0 13094 0 0 0 0 0 0 0 0 0 0 582 0 0 0 0 ts_spark$sd
S 12663 6 4 0 0 7 12664 582 65334 40802061 1020 A 0 0 0 0 0 1880 0 0 0 0 0 0 13094 0 0 0 0 0 0 0 0 0 0 582 0 0 0 0 ts_spark$p
S 12664 6 4 0 0 7 12662 582 65345 40802060 1020 A 0 0 0 0 0 1888 0 0 0 0 0 0 13094 0 0 0 0 0 0 0 0 0 0 582 0 0 0 0 ts_spark$o
S 12665 22 1 0 0 8 1 582 65356 40000000 1000 A 0 0 0 0 0 0 0 12661 0 0 0 0 12662 0 0 0 0 0 0 0 0 0 0 582 0 0 0 0 ts_spark$arrdsc
S 12666 7 6 0 0 3766 1 582 65372 10a08024 51 A 0 0 0 0 0 0 12669 0 0 0 12671 0 0 0 0 0 0 0 0 12668 0 0 12670 582 0 0 0 0 ts_blink
S 12667 6 4 0 0 6 12672 582 65381 40800006 0 A 0 0 0 0 0 144 0 0 0 0 0 0 13089 0 0 0 0 0 0 0 0 0 0 582 0 0 0 0 z_b_23_1
S 12668 8 4 0 0 3769 12675 582 65390 40822064 1020 A 0 0 0 0 0 1896 0 0 0 0 0 0 13094 0 0 0 0 0 0 0 0 0 0 582 0 0 0 0 ts_blink$sd
S 12669 6 4 0 0 7 12670 582 65402 40802061 1020 A 0 0 0 0 0 1968 0 0 0 0 0 0 13094 0 0 0 0 0 0 0 0 0 0 582 0 0 0 0 ts_blink$p
S 12670 6 4 0 0 7 12668 582 65413 40802060 1020 A 0 0 0 0 0 1976 0 0 0 0 0 0 13094 0 0 0 0 0 0 0 0 0 0 582 0 0 0 0 ts_blink$o
S 12671 22 1 0 0 8 1 582 65424 40000000 1000 A 0 0 0 0 0 0 0 12666 0 0 0 0 12668 0 0 0 0 0 0 0 0 0 0 582 0 0 0 0 ts_blink$arrdsc
S 12672 6 4 0 0 6 12679 582 65440 40800006 0 A 0 0 0 0 0 148 0 0 0 0 0 0 13089 0 0 0 0 0 0 0 0 0 0 582 0 0 0 0 z_b_24_1
S 12673 7 6 0 0 3772 1 582 65449 10a08024 51 A 0 0 0 0 0 0 12675 0 0 0 12677 0 0 0 0 0 0 0 0 12674 0 0 12676 582 0 0 0 0 nquarks_dev
S 12674 8 4 0 0 3775 12681 582 65461 40822064 1020 A 0 0 0 0 0 1984 0 0 0 0 0 0 13094 0 0 0 0 0 0 0 0 0 0 582 0 0 0 0 nquarks_dev$sd
S 12675 6 4 0 0 7 12676 582 65476 40802061 1020 A 0 0 0 0 0 2056 0 0 0 0 0 0 13094 0 0 0 0 0 0 0 0 0 0 582 0 0 0 0 nquarks_dev$p
S 12676 6 4 0 0 7 12674 582 65490 40802060 1020 A 0 0 0 0 0 2064 0 0 0 0 0 0 13094 0 0 0 0 0 0 0 0 0 0 582 0 0 0 0 nquarks_dev$o
S 12677 22 1 0 0 6 1 582 65504 40000000 1000 A 0 0 0 0 0 0 0 12673 0 0 0 0 12674 0 0 0 0 0 0 0 0 0 0 582 0 0 0 0 nquarks_dev$arrdsc
S 12678 7 6 0 0 3778 1 582 65523 10a08024 51 A 0 0 0 0 0 0 12681 0 0 0 12683 0 0 0 0 0 0 0 0 12680 0 0 12682 582 0 0 0 0 nsparks_dev
S 12679 6 4 0 0 6 12685 582 65535 40800006 0 A 0 0 0 0 0 152 0 0 0 0 0 0 13089 0 0 0 0 0 0 0 0 0 0 582 0 0 0 0 z_b_25_1
S 12680 8 4 0 0 3781 12687 582 65544 40822064 1020 A 0 0 0 0 0 2072 0 0 0 0 0 0 13094 0 0 0 0 0 0 0 0 0 0 582 0 0 0 0 nsparks_dev$sd
S 12681 6 4 0 0 7 12682 582 65559 40802061 1020 A 0 0 0 0 0 2144 0 0 0 0 0 0 13094 0 0 0 0 0 0 0 0 0 0 582 0 0 0 0 nsparks_dev$p
S 12682 6 4 0 0 7 12680 582 65573 40802060 1020 A 0 0 0 0 0 2152 0 0 0 0 0 0 13094 0 0 0 0 0 0 0 0 0 0 582 0 0 0 0 nsparks_dev$o
S 12683 22 1 0 0 6 1 582 65587 40000000 1000 A 0 0 0 0 0 0 0 12678 0 0 0 0 12680 0 0 0 0 0 0 0 0 0 0 582 0 0 0 0 nsparks_dev$arrdsc
S 12684 7 6 0 0 3784 1 582 65606 10a08024 51 A 0 0 0 0 0 0 12687 0 0 0 12689 0 0 0 0 0 0 0 0 12686 0 0 12688 582 0 0 0 0 nblinks_dev
S 12685 6 4 0 0 6 12690 582 65618 40800006 0 A 0 0 0 0 0 156 0 0 0 0 0 0 13089 0 0 0 0 0 0 0 0 0 0 582 0 0 0 0 z_b_26_1
S 12686 8 4 0 0 3787 12693 582 65627 40822064 1020 A 0 0 0 0 0 2160 0 0 0 0 0 0 13094 0 0 0 0 0 0 0 0 0 0 582 0 0 0 0 nblinks_dev$sd
S 12687 6 4 0 0 7 12688 582 65642 40802061 1020 A 0 0 0 0 0 2232 0 0 0 0 0 0 13094 0 0 0 0 0 0 0 0 0 0 582 0 0 0 0 nblinks_dev$p
S 12688 6 4 0 0 7 12686 582 65656 40802060 1020 A 0 0 0 0 0 2240 0 0 0 0 0 0 13094 0 0 0 0 0 0 0 0 0 0 582 0 0 0 0 nblinks_dev$o
S 12689 22 1 0 0 6 1 582 65670 40000000 1000 A 0 0 0 0 0 0 0 12684 0 0 0 0 12686 0 0 0 0 0 0 0 0 0 0 582 0 0 0 0 nblinks_dev$arrdsc
S 12690 6 4 0 0 6 12697 582 65689 40800006 0 A 0 0 0 0 0 160 0 0 0 0 0 0 13089 0 0 0 0 0 0 0 0 0 0 582 0 0 0 0 z_b_27_1
S 12691 7 6 0 0 3790 1 582 65698 10a08024 51 A 0 0 0 0 0 0 12693 0 0 0 12695 0 0 0 0 0 0 0 0 12692 0 0 12694 582 0 0 0 0 tot_sparkpeaks
S 12692 8 4 0 0 3793 12699 582 65713 40822064 1020 A 0 0 0 0 0 2248 0 0 0 0 0 0 13094 0 0 0 0 0 0 0 0 0 0 582 0 0 0 0 tot_sparkpeaks$sd
S 12693 6 4 0 0 7 12694 582 65731 40802061 1020 A 0 0 0 0 0 2320 0 0 0 0 0 0 13094 0 0 0 0 0 0 0 0 0 0 582 0 0 0 0 tot_sparkpeaks$p
S 12694 6 4 0 0 7 12692 582 65748 40802060 1020 A 0 0 0 0 0 2328 0 0 0 0 0 0 13094 0 0 0 0 0 0 0 0 0 0 582 0 0 0 0 tot_sparkpeaks$o
S 12695 22 1 0 0 8 1 582 65765 40000000 1000 A 0 0 0 0 0 0 0 12691 0 0 0 0 12692 0 0 0 0 0 0 0 0 0 0 582 0 0 0 0 tot_sparkpeaks$arrdsc
S 12696 7 6 0 0 3796 1 582 65787 10a08024 51 A 0 0 0 0 0 0 12699 0 0 0 12701 0 0 0 0 0 0 0 0 12698 0 0 12700 582 0 0 0 0 tot_sparkdurations
S 12697 6 4 0 0 6 12703 582 65806 40800006 0 A 0 0 0 0 0 164 0 0 0 0 0 0 13089 0 0 0 0 0 0 0 0 0 0 582 0 0 0 0 z_b_28_1
S 12698 8 4 0 0 3799 12705 582 65815 40822064 1020 A 0 0 0 0 0 2336 0 0 0 0 0 0 13094 0 0 0 0 0 0 0 0 0 0 582 0 0 0 0 tot_sparkdurations$sd
S 12699 6 4 0 0 7 12700 582 65837 40802061 1020 A 0 0 0 0 0 2408 0 0 0 0 0 0 13094 0 0 0 0 0 0 0 0 0 0 582 0 0 0 0 tot_sparkdurations$p
S 12700 6 4 0 0 7 12698 582 65858 40802060 1020 A 0 0 0 0 0 2416 0 0 0 0 0 0 13094 0 0 0 0 0 0 0 0 0 0 582 0 0 0 0 tot_sparkdurations$o
S 12701 22 1 0 0 8 1 582 65879 40000000 1000 A 0 0 0 0 0 0 0 12696 0 0 0 0 12698 0 0 0 0 0 0 0 0 0 0 582 0 0 0 0 tot_sparkdurations$arrdsc
S 12702 7 6 0 0 3802 1 582 65905 10a08024 51 A 0 0 0 0 0 0 12705 0 0 0 12707 0 0 0 0 0 0 0 0 12704 0 0 12706 582 0 0 0 0 tot_blinkdurations
S 12703 6 4 0 0 6 12708 582 65924 40800006 0 A 0 0 0 0 0 168 0 0 0 0 0 0 13089 0 0 0 0 0 0 0 0 0 0 582 0 0 0 0 z_b_29_1
S 12704 8 4 0 0 3805 12711 582 65933 40822064 1020 A 0 0 0 0 0 2424 0 0 0 0 0 0 13094 0 0 0 0 0 0 0 0 0 0 582 0 0 0 0 tot_blinkdurations$sd
S 12705 6 4 0 0 7 12706 582 65955 40802061 1020 A 0 0 0 0 0 2496 0 0 0 0 0 0 13094 0 0 0 0 0 0 0 0 0 0 582 0 0 0 0 tot_blinkdurations$p
S 12706 6 4 0 0 7 12704 582 65976 40802060 1020 A 0 0 0 0 0 2504 0 0 0 0 0 0 13094 0 0 0 0 0 0 0 0 0 0 582 0 0 0 0 tot_blinkdurations$o
S 12707 22 1 0 0 8 1 582 65997 40000000 1000 A 0 0 0 0 0 0 0 12702 0 0 0 0 12704 0 0 0 0 0 0 0 0 0 0 582 0 0 0 0 tot_blinkdurations$arrdsc
S 12708 6 4 0 0 6 12714 582 66023 40800006 0 A 0 0 0 0 0 172 0 0 0 0 0 0 13089 0 0 0 0 0 0 0 0 0 0 582 0 0 0 0 z_b_30_1
S 12709 7 6 0 0 3808 1 582 66032 10a08024 51 A 0 0 0 0 0 0 12711 0 0 0 12713 0 0 0 0 0 0 0 0 12710 0 0 12712 582 0 0 0 0 tot_sparktime2peak
S 12710 8 4 0 0 3811 12717 582 66051 40822064 1020 A 0 0 0 0 0 2512 0 0 0 0 0 0 13094 0 0 0 0 0 0 0 0 0 0 582 0 0 0 0 tot_sparktime2peak$sd
S 12711 6 4 0 0 7 12712 582 66073 40802061 1020 A 0 0 0 0 0 2584 0 0 0 0 0 0 13094 0 0 0 0 0 0 0 0 0 0 582 0 0 0 0 tot_sparktime2peak$p
S 12712 6 4 0 0 7 12710 582 66094 40802060 1020 A 0 0 0 0 0 2592 0 0 0 0 0 0 13094 0 0 0 0 0 0 0 0 0 0 582 0 0 0 0 tot_sparktime2peak$o
S 12713 22 1 0 0 8 1 582 66115 40000000 1000 A 0 0 0 0 0 0 0 12709 0 0 0 0 12710 0 0 0 0 0 0 0 0 0 0 582 0 0 0 0 tot_sparktime2peak$arrdsc
S 12714 6 4 0 0 6 12720 582 66141 40800006 0 A 0 0 0 0 0 176 0 0 0 0 0 0 13089 0 0 0 0 0 0 0 0 0 0 582 0 0 0 0 z_b_31_1
S 12715 7 6 0 0 3814 1 582 66150 10a08024 51 A 0 0 0 0 0 0 12717 0 0 0 12719 0 0 0 0 0 0 0 0 12716 0 0 12718 582 0 0 0 0 prev_ryrgate
S 12716 8 4 0 0 3817 12723 582 66163 40822064 1020 A 0 0 0 0 0 2600 0 0 0 0 0 0 13094 0 0 0 0 0 0 0 0 0 0 582 0 0 0 0 prev_ryrgate$sd
S 12717 6 4 0 0 7 12718 582 66179 40802061 1020 A 0 0 0 0 0 2672 0 0 0 0 0 0 13094 0 0 0 0 0 0 0 0 0 0 582 0 0 0 0 prev_ryrgate$p
S 12718 6 4 0 0 7 12716 582 66194 40802060 1020 A 0 0 0 0 0 2680 0 0 0 0 0 0 13094 0 0 0 0 0 0 0 0 0 0 582 0 0 0 0 prev_ryrgate$o
S 12719 22 1 0 0 8 1 582 66209 40000000 1000 A 0 0 0 0 0 0 0 12715 0 0 0 0 12716 0 0 0 0 0 0 0 0 0 0 582 0 0 0 0 prev_ryrgate$arrdsc
S 12720 6 4 0 0 6 12726 582 66229 40800006 0 A 0 0 0 0 0 180 0 0 0 0 0 0 13089 0 0 0 0 0 0 0 0 0 0 582 0 0 0 0 z_b_32_1
S 12721 7 6 0 0 3820 1 582 66238 10a08024 51 A 0 0 0 0 0 0 12723 0 0 0 12725 0 0 0 0 0 0 0 0 12722 0 0 12724 582 0 0 0 0 prev_ca_ds
S 12722 8 4 0 0 3823 12744 582 66249 40822064 1020 A 0 0 0 0 0 2688 0 0 0 0 0 0 13094 0 0 0 0 0 0 0 0 0 0 582 0 0 0 0 prev_ca_ds$sd
S 12723 6 4 0 0 7 12724 582 66263 40802061 1020 A 0 0 0 0 0 2760 0 0 0 0 0 0 13094 0 0 0 0 0 0 0 0 0 0 582 0 0 0 0 prev_ca_ds$p
S 12724 6 4 0 0 7 12722 582 66276 40802060 1020 A 0 0 0 0 0 2768 0 0 0 0 0 0 13094 0 0 0 0 0 0 0 0 0 0 582 0 0 0 0 prev_ca_ds$o
S 12725 22 1 0 0 8 1 582 66289 40000000 1000 A 0 0 0 0 0 0 0 12721 0 0 0 0 12722 0 0 0 0 0 0 0 0 0 0 582 0 0 0 0 prev_ca_ds$arrdsc
S 12726 6 4 0 0 6 12727 582 66307 4 0 A 0 0 0 0 0 184 0 0 0 0 0 0 13089 0 0 0 0 0 0 0 0 0 0 582 0 0 0 0 num_sparks
S 12727 6 4 0 0 6 12728 582 66318 4 0 A 0 0 0 0 0 188 0 0 0 0 0 0 13089 0 0 0 0 0 0 0 0 0 0 582 0 0 0 0 num_blinks
S 12728 6 4 0 0 8 12729 582 66329 4 0 A 0 0 0 0 0 192 0 0 0 0 0 0 13089 0 0 0 0 0 0 0 0 0 0 582 0 0 0 0 avg_sparkduration
S 12729 6 4 0 0 8 12730 582 66347 4 0 A 0 0 0 0 0 196 0 0 0 0 0 0 13089 0 0 0 0 0 0 0 0 0 0 582 0 0 0 0 avg_blinkduration
S 12730 6 4 0 0 8 12731 582 66365 4 0 A 0 0 0 0 0 200 0 0 0 0 0 0 13089 0 0 0 0 0 0 0 0 0 0 582 0 0 0 0 avg_sparkpeak
S 12731 6 4 0 0 8 12732 582 66379 4 0 A 0 0 0 0 0 204 0 0 0 0 0 0 13089 0 0 0 0 0 0 0 0 0 0 582 0 0 0 0 sfwhm
S 12732 6 4 0 0 8 12733 582 66385 4 0 A 0 0 0 0 0 208 0 0 0 0 0 0 13089 0 0 0 0 0 0 0 0 0 0 582 0 0 0 0 bfwhm
S 12733 6 4 0 0 6 12734 582 66391 4 0 A 0 0 0 0 0 212 0 0 0 0 0 0 13089 0 0 0 0 0 0 0 0 0 0 582 0 0 0 0 num_quarks
S 12734 6 4 0 0 8 12741 582 66402 4 0 A 0 0 0 0 0 216 0 0 0 0 0 0 13089 0 0 0 0 0 0 0 0 0 0 582 0 0 0 0 spark_freq
S 12735 6 4 0 0 9 12736 582 66413 4 0 A 0 0 0 0 0 248 0 0 0 0 0 0 13093 0 0 0 0 0 0 0 0 0 0 582 0 0 0 0 tsegment
S 12736 6 4 0 0 9 12737 582 66422 4 0 A 0 0 0 0 0 256 0 0 0 0 0 0 13093 0 0 0 0 0 0 0 0 0 0 582 0 0 0 0 time_prev1
S 12737 6 4 0 0 9 12738 582 66433 4 0 A 0 0 0 0 0 264 0 0 0 0 0 0 13093 0 0 0 0 0 0 0 0 0 0 582 0 0 0 0 time_prev2
S 12738 6 4 0 0 9 12739 582 66444 4 0 A 0 0 0 0 0 272 0 0 0 0 0 0 13093 0 0 0 0 0 0 0 0 0 0 582 0 0 0 0 time_start_spark_analysis
S 12739 6 4 0 0 9 12740 582 66470 4 0 A 0 0 0 0 0 280 0 0 0 0 0 0 13093 0 0 0 0 0 0 0 0 0 0 582 0 0 0 0 time_prev_fb
S 12740 6 4 0 0 9 12998 582 66483 4 0 A 0 0 0 0 0 288 0 0 0 0 0 0 13093 0 0 0 0 0 0 0 0 0 0 582 0 0 0 0 oldtime
S 12741 6 4 0 0 6 12748 582 66491 40800006 0 A 0 0 0 0 0 220 0 0 0 0 0 0 13089 0 0 0 0 0 0 0 0 0 0 582 0 0 0 0 z_b_33_1
S 12742 7 6 0 0 3826 1 582 66500 10a08024 51 A 0 0 0 0 0 0 12744 0 0 0 12746 0 0 0 0 0 0 0 0 12743 0 0 12745 582 0 0 0 0 ca_ds_dev
S 12743 8 4 0 0 3829 12750 582 66510 40822064 1020 A 0 0 0 0 0 2776 0 0 0 0 0 0 13094 0 0 0 0 0 0 0 0 0 0 582 0 0 0 0 ca_ds_dev$sd
S 12744 6 4 0 0 7 12745 582 66523 40802061 1020 A 0 0 0 0 0 2848 0 0 0 0 0 0 13094 0 0 0 0 0 0 0 0 0 0 582 0 0 0 0 ca_ds_dev$p
S 12745 6 4 0 0 7 12743 582 66535 40802060 1020 A 0 0 0 0 0 2856 0 0 0 0 0 0 13094 0 0 0 0 0 0 0 0 0 0 582 0 0 0 0 ca_ds_dev$o
S 12746 22 1 0 0 8 1 582 66547 40000000 1000 A 0 0 0 0 0 0 0 12742 0 0 0 0 12743 0 0 0 0 0 0 0 0 0 0 582 0 0 0 0 ca_ds_dev$arrdsc
S 12747 7 6 0 0 3832 1 582 66564 10a08024 51 A 0 0 0 0 0 0 12750 0 0 0 12752 0 0 0 0 0 0 0 0 12749 0 0 12751 582 0 0 0 0 ca_jsr_dev
S 12748 6 4 0 0 6 12753 582 66575 40800006 0 A 0 0 0 0 0 224 0 0 0 0 0 0 13089 0 0 0 0 0 0 0 0 0 0 582 0 0 0 0 z_b_34_1
S 12749 8 4 0 0 3835 12756 582 66584 40822064 1020 A 0 0 0 0 0 2864 0 0 0 0 0 0 13094 0 0 0 0 0 0 0 0 0 0 582 0 0 0 0 ca_jsr_dev$sd
S 12750 6 4 0 0 7 12751 582 66598 40802061 1020 A 0 0 0 0 0 2936 0 0 0 0 0 0 13094 0 0 0 0 0 0 0 0 0 0 582 0 0 0 0 ca_jsr_dev$p
S 12751 6 4 0 0 7 12749 582 66611 40802060 1020 A 0 0 0 0 0 2944 0 0 0 0 0 0 13094 0 0 0 0 0 0 0 0 0 0 582 0 0 0 0 ca_jsr_dev$o
S 12752 22 1 0 0 8 1 582 66624 40000000 1000 A 0 0 0 0 0 0 0 12747 0 0 0 0 12749 0 0 0 0 0 0 0 0 0 0 582 0 0 0 0 ca_jsr_dev$arrdsc
S 12753 6 4 0 0 6 12759 582 66642 40800006 0 A 0 0 0 0 0 228 0 0 0 0 0 0 13089 0 0 0 0 0 0 0 0 0 0 582 0 0 0 0 z_b_35_1
S 12754 7 6 0 0 3838 1 582 66651 10a08024 51 A 0 0 0 0 0 0 12756 0 0 0 12758 0 0 0 0 0 0 0 0 12755 0 0 12757 582 0 0 0 0 x_r_dev
S 12755 8 4 0 0 3841 12766 582 66659 40822064 1020 A 0 0 0 0 0 2952 0 0 0 0 0 0 13094 0 0 0 0 0 0 0 0 0 0 582 0 0 0 0 x_r_dev$sd
S 12756 6 4 0 0 7 12757 582 66670 40802061 1020 A 0 0 0 0 0 3024 0 0 0 0 0 0 13094 0 0 0 0 0 0 0 0 0 0 582 0 0 0 0 x_r_dev$p
S 12757 6 4 0 0 7 12755 582 66680 40802060 1020 A 0 0 0 0 0 3032 0 0 0 0 0 0 13094 0 0 0 0 0 0 0 0 0 0 582 0 0 0 0 x_r_dev$o
S 12758 22 1 0 0 8 1 582 66690 40000000 1000 A 0 0 0 0 0 0 0 12754 0 0 0 0 12755 0 0 0 0 0 0 0 0 0 0 582 0 0 0 0 x_r_dev$arrdsc
S 12759 6 4 0 0 6 12760 582 66705 4 0 A 0 0 0 0 0 232 0 0 0 0 0 0 13089 0 0 0 0 0 0 0 0 0 0 582 0 0 0 0 stream0
S 12760 6 4 0 0 6 12763 582 66713 4 0 A 0 0 0 0 0 236 0 0 0 0 0 0 13089 0 0 0 0 0 0 0 0 0 0 582 0 0 0 0 stream1
S 12761 16 1 0 0 6 1 582 66721 4 400000 A 0 0 0 0 0 0 0 0 15 138 0 0 0 0 0 0 0 0 0 0 0 0 0 582 0 0 0 0 size_int_share
S 12762 16 1 0 0 6 1 582 66736 4 400000 A 0 0 0 0 0 0 0 0 25 157 0 0 0 0 0 0 0 0 0 0 0 0 0 582 0 0 0 0 size_dp_share
S 12763 6 4 0 0 6 12771 582 66750 40800006 0 A 0 0 0 0 0 240 0 0 0 0 0 0 13089 0 0 0 0 0 0 0 0 0 0 582 0 0 0 0 z_b_36_1
S 12764 7 6 0 0 3844 1 582 66759 10a08024 51 A 0 0 0 0 0 0 12766 0 0 0 12768 0 0 0 0 0 0 0 0 12765 0 0 12767 582 0 0 0 0 cacm_ds_dev
S 12765 8 4 0 0 3847 12775 582 66771 40822064 1020 A 0 0 0 0 0 3040 0 0 0 0 0 0 13094 0 0 0 0 0 0 0 0 0 0 582 0 0 0 0 cacm_ds_dev$sd
S 12766 6 4 0 0 7 12767 582 66786 40802061 1020 A 0 0 0 0 0 3112 0 0 0 0 0 0 13094 0 0 0 0 0 0 0 0 0 0 582 0 0 0 0 cacm_ds_dev$p
S 12767 6 4 0 0 7 12765 582 66800 40802060 1020 A 0 0 0 0 0 3120 0 0 0 0 0 0 13094 0 0 0 0 0 0 0 0 0 0 582 0 0 0 0 cacm_ds_dev$o
S 12768 22 1 0 0 8 1 582 66814 40000000 1000 A 0 0 0 0 0 0 0 12764 0 0 0 0 12765 0 0 0 0 0 0 0 0 0 0 582 0 0 0 0 cacm_ds_dev$arrdsc
S 12769 7 4 0 0 3850 12770 582 66833 800004 80 A 0 0 0 0 0 16 0 0 0 0 0 0 13091 0 0 0 0 0 0 0 0 0 0 582 0 0 0 0 int_ca
S 12770 7 4 0 0 3853 1 582 66840 800004 80 A 0 0 0 0 0 80 0 0 0 0 0 0 13091 0 0 0 0 0 0 0 0 0 0 582 0 0 0 0 dp_ca
S 12771 6 4 0 0 6 12772 582 66846 40800006 0 A 0 0 0 0 0 244 0 0 0 0 0 0 13089 0 0 0 0 0 0 0 0 0 0 582 0 0 0 0 z_b_37_1
S 12772 6 4 0 0 6 12779 582 66855 40800006 0 A 0 0 0 0 0 248 0 0 0 0 0 0 13089 0 0 0 0 0 0 0 0 0 0 582 0 0 0 0 z_b_38_1
S 12773 7 6 0 0 3856 1 582 66864 10a08024 51 A 0 0 0 0 0 0 12775 0 0 0 12777 0 0 0 0 0 0 0 0 12774 0 0 12776 582 0 0 0 0 lcc_compkv_act_dev
S 12774 8 4 0 0 3859 12782 582 66883 40822064 1020 A 0 0 0 0 0 3128 0 0 0 0 0 0 13094 0 0 0 0 0 0 0 0 0 0 582 0 0 0 0 lcc_compkv_act_dev$sd
S 12775 6 4 0 0 7 12776 582 66905 40802061 1020 A 0 0 0 0 0 3224 0 0 0 0 0 0 13094 0 0 0 0 0 0 0 0 0 0 582 0 0 0 0 lcc_compkv_act_dev$p
S 12776 6 4 0 0 7 12774 582 66926 40802060 1020 A 0 0 0 0 0 3232 0 0 0 0 0 0 13094 0 0 0 0 0 0 0 0 0 0 582 0 0 0 0 lcc_compkv_act_dev$o
S 12777 22 1 0 0 6 1 582 66947 40000000 1000 A 0 0 0 0 0 0 0 12773 0 0 0 0 12774 0 0 0 0 0 0 0 0 0 0 582 0 0 0 0 lcc_compkv_act_dev$arrdsc
S 12778 7 6 0 0 3862 1 582 66973 10a08024 51 A 0 0 0 0 0 0 12782 0 0 0 12784 0 0 0 0 0 0 0 0 12781 0 0 12783 582 0 0 0 0 lcc_compkv_inact_dev
S 12779 6 4 0 0 6 12780 582 66994 40800006 0 A 0 0 0 0 0 252 0 0 0 0 0 0 13089 0 0 0 0 0 0 0 0 0 0 582 0 0 0 0 z_b_39_1
S 12780 6 4 0 0 6 12786 582 67003 40800006 0 A 0 0 0 0 0 256 0 0 0 0 0 0 13089 0 0 0 0 0 0 0 0 0 0 582 0 0 0 0 z_b_40_1
S 12781 8 4 0 0 3865 12789 582 67012 40822064 1020 A 0 0 0 0 0 3240 0 0 0 0 0 0 13094 0 0 0 0 0 0 0 0 0 0 582 0 0 0 0 lcc_compkv_inact_dev$sd
S 12782 6 4 0 0 7 12783 582 67036 40802061 1020 A 0 0 0 0 0 3336 0 0 0 0 0 0 13094 0 0 0 0 0 0 0 0 0 0 582 0 0 0 0 lcc_compkv_inact_dev$p
S 12783 6 4 0 0 7 12781 582 67059 40802060 1020 A 0 0 0 0 0 3344 0 0 0 0 0 0 13094 0 0 0 0 0 0 0 0 0 0 582 0 0 0 0 lcc_compkv_inact_dev$o
S 12784 22 1 0 0 6 1 582 67082 40000000 1000 A 0 0 0 0 0 0 0 12778 0 0 0 0 12781 0 0 0 0 0 0 0 0 0 0 582 0 0 0 0 lcc_compkv_inact_dev$arrdsc
S 12785 7 6 0 0 3868 1 582 67110 10a08024 51 A 0 0 0 0 0 0 12789 0 0 0 12791 0 0 0 0 0 0 0 0 12788 0 0 12790 582 0 0 0 0 lcc_compkfree_dev
S 12786 6 4 0 0 6 12787 582 67128 40800006 0 A 0 0 0 0 0 260 0 0 0 0 0 0 13089 0 0 0 0 0 0 0 0 0 0 582 0 0 0 0 z_b_41_1
S 12787 6 4 0 0 6 12793 582 67137 40800006 0 A 0 0 0 0 0 264 0 0 0 0 0 0 13089 0 0 0 0 0 0 0 0 0 0 582 0 0 0 0 z_b_42_1
S 12788 8 4 0 0 3871 12796 582 67146 40822064 1020 A 0 0 0 0 0 3352 0 0 0 0 0 0 13094 0 0 0 0 0 0 0 0 0 0 582 0 0 0 0 lcc_compkfree_dev$sd
S 12789 6 4 0 0 7 12790 582 67167 40802061 1020 A 0 0 0 0 0 3448 0 0 0 0 0 0 13094 0 0 0 0 0 0 0 0 0 0 582 0 0 0 0 lcc_compkfree_dev$p
S 12790 6 4 0 0 7 12788 582 67187 40802060 1020 A 0 0 0 0 0 3456 0 0 0 0 0 0 13094 0 0 0 0 0 0 0 0 0 0 582 0 0 0 0 lcc_compkfree_dev$o
S 12791 22 1 0 0 6 1 582 67207 40000000 1000 A 0 0 0 0 0 0 0 12785 0 0 0 0 12788 0 0 0 0 0 0 0 0 0 0 582 0 0 0 0 lcc_compkfree_dev$arrdsc
S 12792 7 6 0 0 3874 1 582 67232 10a08024 51 A 0 0 0 0 0 0 12796 0 0 0 12798 0 0 0 0 0 0 0 0 12795 0 0 12797 582 0 0 0 0 lcc_compkcal_inact_dev
S 12793 6 4 0 0 6 12794 582 67255 40800006 0 A 0 0 0 0 0 268 0 0 0 0 0 0 13089 0 0 0 0 0 0 0 0 0 0 582 0 0 0 0 z_b_43_1
S 12794 6 4 0 0 6 12799 582 67264 40800006 0 A 0 0 0 0 0 272 0 0 0 0 0 0 13089 0 0 0 0 0 0 0 0 0 0 582 0 0 0 0 z_b_44_1
S 12795 8 4 0 0 3877 12803 582 67273 40822064 1020 A 0 0 0 0 0 3464 0 0 0 0 0 0 13094 0 0 0 0 0 0 0 0 0 0 582 0 0 0 0 lcc_compkcal_inact_dev$sd
S 12796 6 4 0 0 7 12797 582 67299 40802061 1020 A 0 0 0 0 0 3560 0 0 0 0 0 0 13094 0 0 0 0 0 0 0 0 0 0 582 0 0 0 0 lcc_compkcal_inact_dev$p
S 12797 6 4 0 0 7 12795 582 67324 40802060 1020 A 0 0 0 0 0 3568 0 0 0 0 0 0 13094 0 0 0 0 0 0 0 0 0 0 582 0 0 0 0 lcc_compkcal_inact_dev$o
S 12798 22 1 0 0 6 1 582 67349 40000000 1000 A 0 0 0 0 0 0 0 12792 0 0 0 0 12795 0 0 0 0 0 0 0 0 0 0 582 0 0 0 0 lcc_compkcal_inact_dev$arrdsc
S 12799 6 4 0 0 6 12800 582 67379 40800006 0 A 0 0 0 0 0 276 0 0 0 0 0 0 13089 0 0 0 0 0 0 0 0 0 0 582 0 0 0 0 z_b_45_1
S 12800 6 4 0 0 6 12807 582 67388 40800006 0 A 0 0 0 0 0 280 0 0 0 0 0 0 13089 0 0 0 0 0 0 0 0 0 0 582 0 0 0 0 z_b_46_1
S 12801 7 6 0 0 3880 1 582 67397 10a08024 51 A 0 0 0 0 0 0 12803 0 0 0 12805 0 0 0 0 0 0 0 0 12802 0 0 12804 582 0 0 0 0 lcc_indxkv_act_dev
S 12802 8 4 0 0 3883 12810 582 67416 40822064 1020 A 0 0 0 0 0 3576 0 0 0 0 0 0 13094 0 0 0 0 0 0 0 0 0 0 582 0 0 0 0 lcc_indxkv_act_dev$sd
S 12803 6 4 0 0 7 12804 582 67438 40802061 1020 A 0 0 0 0 0 3672 0 0 0 0 0 0 13094 0 0 0 0 0 0 0 0 0 0 582 0 0 0 0 lcc_indxkv_act_dev$p
S 12804 6 4 0 0 7 12802 582 67459 40802060 1020 A 0 0 0 0 0 3680 0 0 0 0 0 0 13094 0 0 0 0 0 0 0 0 0 0 582 0 0 0 0 lcc_indxkv_act_dev$o
S 12805 22 1 0 0 6 1 582 67480 40000000 1000 A 0 0 0 0 0 0 0 12801 0 0 0 0 12802 0 0 0 0 0 0 0 0 0 0 582 0 0 0 0 lcc_indxkv_act_dev$arrdsc
S 12806 7 6 0 0 3886 1 582 67506 10a08024 51 A 0 0 0 0 0 0 12810 0 0 0 12812 0 0 0 0 0 0 0 0 12809 0 0 12811 582 0 0 0 0 lcc_indxkv_inact_dev
S 12807 6 4 0 0 6 12808 582 67527 40800006 0 A 0 0 0 0 0 284 0 0 0 0 0 0 13089 0 0 0 0 0 0 0 0 0 0 582 0 0 0 0 z_b_47_1
S 12808 6 4 0 0 6 12814 582 67536 40800006 0 A 0 0 0 0 0 288 0 0 0 0 0 0 13089 0 0 0 0 0 0 0 0 0 0 582 0 0 0 0 z_b_48_1
S 12809 8 4 0 0 3889 12817 582 67545 40822064 1020 A 0 0 0 0 0 3688 0 0 0 0 0 0 13094 0 0 0 0 0 0 0 0 0 0 582 0 0 0 0 lcc_indxkv_inact_dev$sd
S 12810 6 4 0 0 7 12811 582 67569 40802061 1020 A 0 0 0 0 0 3784 0 0 0 0 0 0 13094 0 0 0 0 0 0 0 0 0 0 582 0 0 0 0 lcc_indxkv_inact_dev$p
S 12811 6 4 0 0 7 12809 582 67592 40802060 1020 A 0 0 0 0 0 3792 0 0 0 0 0 0 13094 0 0 0 0 0 0 0 0 0 0 582 0 0 0 0 lcc_indxkv_inact_dev$o
S 12812 22 1 0 0 6 1 582 67615 40000000 1000 A 0 0 0 0 0 0 0 12806 0 0 0 0 12809 0 0 0 0 0 0 0 0 0 0 582 0 0 0 0 lcc_indxkv_inact_dev$arrdsc
S 12813 7 6 0 0 3892 1 582 67643 10a08024 51 A 0 0 0 0 0 0 12817 0 0 0 12819 0 0 0 0 0 0 0 0 12816 0 0 12818 582 0 0 0 0 lcc_indxkfree_dev
S 12814 6 4 0 0 6 12815 582 67661 40800006 0 A 0 0 0 0 0 292 0 0 0 0 0 0 13089 0 0 0 0 0 0 0 0 0 0 582 0 0 0 0 z_b_49_1
S 12815 6 4 0 0 6 12821 582 67670 40800006 0 A 0 0 0 0 0 296 0 0 0 0 0 0 13089 0 0 0 0 0 0 0 0 0 0 582 0 0 0 0 z_b_50_1
S 12816 8 4 0 0 3895 12824 582 67679 40822064 1020 A 0 0 0 0 0 3800 0 0 0 0 0 0 13094 0 0 0 0 0 0 0 0 0 0 582 0 0 0 0 lcc_indxkfree_dev$sd
S 12817 6 4 0 0 7 12818 582 67700 40802061 1020 A 0 0 0 0 0 3896 0 0 0 0 0 0 13094 0 0 0 0 0 0 0 0 0 0 582 0 0 0 0 lcc_indxkfree_dev$p
S 12818 6 4 0 0 7 12816 582 67720 40802060 1020 A 0 0 0 0 0 3904 0 0 0 0 0 0 13094 0 0 0 0 0 0 0 0 0 0 582 0 0 0 0 lcc_indxkfree_dev$o
S 12819 22 1 0 0 6 1 582 67740 40000000 1000 A 0 0 0 0 0 0 0 12813 0 0 0 0 12816 0 0 0 0 0 0 0 0 0 0 582 0 0 0 0 lcc_indxkfree_dev$arrdsc
S 12820 7 6 0 0 3898 1 582 67765 10a08024 51 A 0 0 0 0 0 0 12824 0 0 0 12826 0 0 0 0 0 0 0 0 12823 0 0 12825 582 0 0 0 0 lcc_indxkcal_inact_dev
S 12821 6 4 0 0 6 12822 582 67788 40800006 0 A 0 0 0 0 0 300 0 0 0 0 0 0 13089 0 0 0 0 0 0 0 0 0 0 582 0 0 0 0 z_b_51_1
S 12822 6 4 0 0 6 12827 582 67797 40800006 0 A 0 0 0 0 0 304 0 0 0 0 0 0 13089 0 0 0 0 0 0 0 0 0 0 582 0 0 0 0 z_b_52_1
S 12823 8 4 0 0 3901 12831 582 67806 40822064 1020 A 0 0 0 0 0 3912 0 0 0 0 0 0 13094 0 0 0 0 0 0 0 0 0 0 582 0 0 0 0 lcc_indxkcal_inact_dev$sd
S 12824 6 4 0 0 7 12825 582 67832 40802061 1020 A 0 0 0 0 0 4008 0 0 0 0 0 0 13094 0 0 0 0 0 0 0 0 0 0 582 0 0 0 0 lcc_indxkcal_inact_dev$p
S 12825 6 4 0 0 7 12823 582 67857 40802060 1020 A 0 0 0 0 0 4016 0 0 0 0 0 0 13094 0 0 0 0 0 0 0 0 0 0 582 0 0 0 0 lcc_indxkcal_inact_dev$o
S 12826 22 1 0 0 6 1 582 67882 40000000 1000 A 0 0 0 0 0 0 0 12820 0 0 0 0 12823 0 0 0 0 0 0 0 0 0 0 582 0 0 0 0 lcc_indxkcal_inact_dev$arrdsc
S 12827 6 4 0 0 6 12828 582 67912 40800006 0 A 0 0 0 0 0 308 0 0 0 0 0 0 13089 0 0 0 0 0 0 0 0 0 0 582 0 0 0 0 z_b_53_1
S 12828 6 4 0 0 6 12835 582 67921 40800006 0 A 0 0 0 0 0 312 0 0 0 0 0 0 13089 0 0 0 0 0 0 0 0 0 0 582 0 0 0 0 z_b_54_1
S 12829 7 6 0 0 3904 1 582 67930 10a08024 51 A 0 0 0 0 0 0 12831 0 0 0 12833 0 0 0 0 0 0 0 0 12830 0 0 12832 582 0 0 0 0 ryr_compkfree_dev
S 12830 8 4 0 0 3907 12838 582 67948 40822064 1020 A 0 0 0 0 0 4024 0 0 0 0 0 0 13094 0 0 0 0 0 0 0 0 0 0 582 0 0 0 0 ryr_compkfree_dev$sd
S 12831 6 4 0 0 7 12832 582 67969 40802061 1020 A 0 0 0 0 0 4120 0 0 0 0 0 0 13094 0 0 0 0 0 0 0 0 0 0 582 0 0 0 0 ryr_compkfree_dev$p
S 12832 6 4 0 0 7 12830 582 67989 40802060 1020 A 0 0 0 0 0 4128 0 0 0 0 0 0 13094 0 0 0 0 0 0 0 0 0 0 582 0 0 0 0 ryr_compkfree_dev$o
S 12833 22 1 0 0 8 1 582 68009 40000000 1000 A 0 0 0 0 0 0 0 12829 0 0 0 0 12830 0 0 0 0 0 0 0 0 0 0 582 0 0 0 0 ryr_compkfree_dev$arrdsc
S 12834 7 6 0 0 3910 1 582 68034 10a08024 51 A 0 0 0 0 0 0 12838 0 0 0 12840 0 0 0 0 0 0 0 0 12837 0 0 12839 582 0 0 0 0 ryr_compkcal_act_dev
S 12835 6 4 0 0 6 12836 582 68055 40800006 0 A 0 0 0 0 0 316 0 0 0 0 0 0 13089 0 0 0 0 0 0 0 0 0 0 582 0 0 0 0 z_b_55_1
S 12836 6 4 0 0 6 12842 582 68064 40800006 0 A 0 0 0 0 0 320 0 0 0 0 0 0 13089 0 0 0 0 0 0 0 0 0 0 582 0 0 0 0 z_b_56_1
S 12837 8 4 0 0 3913 12845 582 68073 40822064 1020 A 0 0 0 0 0 4136 0 0 0 0 0 0 13094 0 0 0 0 0 0 0 0 0 0 582 0 0 0 0 ryr_compkcal_act_dev$sd
S 12838 6 4 0 0 7 12839 582 68097 40802061 1020 A 0 0 0 0 0 4232 0 0 0 0 0 0 13094 0 0 0 0 0 0 0 0 0 0 582 0 0 0 0 ryr_compkcal_act_dev$p
S 12839 6 4 0 0 7 12837 582 68120 40802060 1020 A 0 0 0 0 0 4240 0 0 0 0 0 0 13094 0 0 0 0 0 0 0 0 0 0 582 0 0 0 0 ryr_compkcal_act_dev$o
S 12840 22 1 0 0 8 1 582 68143 40000000 1000 A 0 0 0 0 0 0 0 12834 0 0 0 0 12837 0 0 0 0 0 0 0 0 0 0 582 0 0 0 0 ryr_compkcal_act_dev$arrdsc
S 12841 7 6 0 0 3916 1 582 68171 10a08024 51 A 0 0 0 0 0 0 12845 0 0 0 12847 0 0 0 0 0 0 0 0 12844 0 0 12846 582 0 0 0 0 ryr_compkcplus_dev
S 12842 6 4 0 0 6 12843 582 68190 40800006 0 A 0 0 0 0 0 324 0 0 0 0 0 0 13089 0 0 0 0 0 0 0 0 0 0 582 0 0 0 0 z_b_57_1
S 12843 6 4 0 0 6 12849 582 68199 40800006 0 A 0 0 0 0 0 328 0 0 0 0 0 0 13089 0 0 0 0 0 0 0 0 0 0 582 0 0 0 0 z_b_58_1
S 12844 8 4 0 0 3919 12852 582 68208 40822064 1020 A 0 0 0 0 0 4248 0 0 0 0 0 0 13094 0 0 0 0 0 0 0 0 0 0 582 0 0 0 0 ryr_compkcplus_dev$sd
S 12845 6 4 0 0 7 12846 582 68230 40802061 1020 A 0 0 0 0 0 4344 0 0 0 0 0 0 13094 0 0 0 0 0 0 0 0 0 0 582 0 0 0 0 ryr_compkcplus_dev$p
S 12846 6 4 0 0 7 12844 582 68251 40802060 1020 A 0 0 0 0 0 4352 0 0 0 0 0 0 13094 0 0 0 0 0 0 0 0 0 0 582 0 0 0 0 ryr_compkcplus_dev$o
S 12847 22 1 0 0 8 1 582 68272 40000000 1000 A 0 0 0 0 0 0 0 12841 0 0 0 0 12844 0 0 0 0 0 0 0 0 0 0 582 0 0 0 0 ryr_compkcplus_dev$arrdsc
S 12848 7 6 0 0 3922 1 582 68298 10a08024 51 A 0 0 0 0 0 0 12852 0 0 0 12854 0 0 0 0 0 0 0 0 12851 0 0 12853 582 0 0 0 0 ryr_compkcminus_dev
S 12849 6 4 0 0 6 12850 582 68318 40800006 0 A 0 0 0 0 0 332 0 0 0 0 0 0 13089 0 0 0 0 0 0 0 0 0 0 582 0 0 0 0 z_b_59_1
S 12850 6 4 0 0 6 12855 582 68327 40800006 0 A 0 0 0 0 0 336 0 0 0 0 0 0 13089 0 0 0 0 0 0 0 0 0 0 582 0 0 0 0 z_b_60_1
S 12851 8 4 0 0 3925 12859 582 68336 40822064 1020 A 0 0 0 0 0 4360 0 0 0 0 0 0 13094 0 0 0 0 0 0 0 0 0 0 582 0 0 0 0 ryr_compkcminus_dev$sd
S 12852 6 4 0 0 7 12853 582 68359 40802061 1020 A 0 0 0 0 0 4456 0 0 0 0 0 0 13094 0 0 0 0 0 0 0 0 0 0 582 0 0 0 0 ryr_compkcminus_dev$p
S 12853 6 4 0 0 7 12851 582 68381 40802060 1020 A 0 0 0 0 0 4464 0 0 0 0 0 0 13094 0 0 0 0 0 0 0 0 0 0 582 0 0 0 0 ryr_compkcminus_dev$o
S 12854 22 1 0 0 8 1 582 68403 40000000 1000 A 0 0 0 0 0 0 0 12848 0 0 0 0 12851 0 0 0 0 0 0 0 0 0 0 582 0 0 0 0 ryr_compkcminus_dev$arrdsc
S 12855 6 4 0 0 6 12856 582 12162 40800006 0 A 0 0 0 0 0 340 0 0 0 0 0 0 13089 0 0 0 0 0 0 0 0 0 0 582 0 0 0 0 z_b_61
S 12856 6 4 0 0 6 12863 582 12180 40800006 0 A 0 0 0 0 0 344 0 0 0 0 0 0 13089 0 0 0 0 0 0 0 0 0 0 582 0 0 0 0 z_b_62
S 12857 7 6 0 0 3928 1 582 68430 10a08024 51 A 0 0 0 0 0 0 12859 0 0 0 12861 0 0 0 0 0 0 0 0 12858 0 0 12860 582 0 0 0 0 ryr_indxkfree_dev
S 12858 8 4 0 0 3931 12866 582 68448 40822064 1020 A 0 0 0 0 0 4472 0 0 0 0 0 0 13094 0 0 0 0 0 0 0 0 0 0 582 0 0 0 0 ryr_indxkfree_dev$sd
S 12859 6 4 0 0 7 12860 582 68469 40802061 1020 A 0 0 0 0 0 4568 0 0 0 0 0 0 13094 0 0 0 0 0 0 0 0 0 0 582 0 0 0 0 ryr_indxkfree_dev$p
S 12860 6 4 0 0 7 12858 582 68489 40802060 1020 A 0 0 0 0 0 4576 0 0 0 0 0 0 13094 0 0 0 0 0 0 0 0 0 0 582 0 0 0 0 ryr_indxkfree_dev$o
S 12861 22 1 0 0 8 1 582 68509 40000000 1000 A 0 0 0 0 0 0 0 12857 0 0 0 0 12858 0 0 0 0 0 0 0 0 0 0 582 0 0 0 0 ryr_indxkfree_dev$arrdsc
S 12862 7 6 0 0 3934 1 582 68534 10a08024 51 A 0 0 0 0 0 0 12866 0 0 0 12868 0 0 0 0 0 0 0 0 12865 0 0 12867 582 0 0 0 0 ryr_indxkcal_act_dev
S 12863 6 4 0 0 6 12864 582 12198 40800006 0 A 0 0 0 0 0 348 0 0 0 0 0 0 13089 0 0 0 0 0 0 0 0 0 0 582 0 0 0 0 z_b_63
S 12864 6 4 0 0 6 12870 582 12216 40800006 0 A 0 0 0 0 0 352 0 0 0 0 0 0 13089 0 0 0 0 0 0 0 0 0 0 582 0 0 0 0 z_b_64
S 12865 8 4 0 0 3937 12873 582 68555 40822064 1020 A 0 0 0 0 0 4584 0 0 0 0 0 0 13094 0 0 0 0 0 0 0 0 0 0 582 0 0 0 0 ryr_indxkcal_act_dev$sd
S 12866 6 4 0 0 7 12867 582 68579 40802061 1020 A 0 0 0 0 0 4680 0 0 0 0 0 0 13094 0 0 0 0 0 0 0 0 0 0 582 0 0 0 0 ryr_indxkcal_act_dev$p
S 12867 6 4 0 0 7 12865 582 68602 40802060 1020 A 0 0 0 0 0 4688 0 0 0 0 0 0 13094 0 0 0 0 0 0 0 0 0 0 582 0 0 0 0 ryr_indxkcal_act_dev$o
S 12868 22 1 0 0 8 1 582 68625 40000000 1000 A 0 0 0 0 0 0 0 12862 0 0 0 0 12865 0 0 0 0 0 0 0 0 0 0 582 0 0 0 0 ryr_indxkcal_act_dev$arrdsc
S 12869 7 6 0 0 3940 1 582 68653 10a08024 51 A 0 0 0 0 0 0 12873 0 0 0 12875 0 0 0 0 0 0 0 0 12872 0 0 12874 582 0 0 0 0 ryr_indxkcplus_dev
S 12870 6 4 0 0 6 12871 582 68672 40800006 0 A 0 0 0 0 0 356 0 0 0 0 0 0 13089 0 0 0 0 0 0 0 0 0 0 582 0 0 0 0 z_b_65
S 12871 6 4 0 0 6 12877 582 68679 40800006 0 A 0 0 0 0 0 360 0 0 0 0 0 0 13089 0 0 0 0 0 0 0 0 0 0 582 0 0 0 0 z_b_66
S 12872 8 4 0 0 3943 12880 582 68686 40822064 1020 A 0 0 0 0 0 4696 0 0 0 0 0 0 13094 0 0 0 0 0 0 0 0 0 0 582 0 0 0 0 ryr_indxkcplus_dev$sd
S 12873 6 4 0 0 7 12874 582 68708 40802061 1020 A 0 0 0 0 0 4792 0 0 0 0 0 0 13094 0 0 0 0 0 0 0 0 0 0 582 0 0 0 0 ryr_indxkcplus_dev$p
S 12874 6 4 0 0 7 12872 582 68729 40802060 1020 A 0 0 0 0 0 4800 0 0 0 0 0 0 13094 0 0 0 0 0 0 0 0 0 0 582 0 0 0 0 ryr_indxkcplus_dev$o
S 12875 22 1 0 0 8 1 582 68750 40000000 1000 A 0 0 0 0 0 0 0 12869 0 0 0 0 12872 0 0 0 0 0 0 0 0 0 0 582 0 0 0 0 ryr_indxkcplus_dev$arrdsc
S 12876 7 6 0 0 3946 1 582 68776 10a08024 51 A 0 0 0 0 0 0 12880 0 0 0 12882 0 0 0 0 0 0 0 0 12879 0 0 12881 582 0 0 0 0 ryr_indxkcminus_dev
S 12877 6 4 0 0 6 12878 582 68796 40800006 0 A 0 0 0 0 0 364 0 0 0 0 0 0 13089 0 0 0 0 0 0 0 0 0 0 582 0 0 0 0 z_b_67
S 12878 6 4 0 0 6 12883 582 68803 40800006 0 A 0 0 0 0 0 368 0 0 0 0 0 0 13089 0 0 0 0 0 0 0 0 0 0 582 0 0 0 0 z_b_68
S 12879 8 4 0 0 3949 12887 582 68810 40822064 1020 A 0 0 0 0 0 4808 0 0 0 0 0 0 13094 0 0 0 0 0 0 0 0 0 0 582 0 0 0 0 ryr_indxkcminus_dev$sd
S 12880 6 4 0 0 7 12881 582 68833 40802061 1020 A 0 0 0 0 0 4904 0 0 0 0 0 0 13094 0 0 0 0 0 0 0 0 0 0 582 0 0 0 0 ryr_indxkcminus_dev$p
S 12881 6 4 0 0 7 12879 582 68855 40802060 1020 A 0 0 0 0 0 4912 0 0 0 0 0 0 13094 0 0 0 0 0 0 0 0 0 0 582 0 0 0 0 ryr_indxkcminus_dev$o
S 12882 22 1 0 0 8 1 582 68877 40000000 1000 A 0 0 0 0 0 0 0 12876 0 0 0 0 12879 0 0 0 0 0 0 0 0 0 0 582 0 0 0 0 ryr_indxkcminus_dev$arrdsc
S 12883 6 4 0 0 6 12884 582 68904 40800006 0 A 0 0 0 0 0 372 0 0 0 0 0 0 13089 0 0 0 0 0 0 0 0 0 0 582 0 0 0 0 z_b_69
S 12884 6 4 0 0 6 12891 582 68911 40800006 0 A 0 0 0 0 0 376 0 0 0 0 0 0 13089 0 0 0 0 0 0 0 0 0 0 582 0 0 0 0 z_b_70
S 12885 7 6 0 0 3952 1 582 68918 10a08024 51 A 0 0 0 0 0 0 12887 0 0 0 12889 0 0 0 0 0 0 0 0 12886 0 0 12888 582 0 0 0 0 lcc_ktransitionrate_dev
S 12886 8 4 0 0 3955 12894 582 68942 40822064 1020 A 0 0 0 0 0 4920 0 0 0 0 0 0 13094 0 0 0 0 0 0 0 0 0 0 582 0 0 0 0 lcc_ktransitionrate_dev$sd
S 12887 6 4 0 0 7 12888 582 68969 40802061 1020 A 0 0 0 0 0 5016 0 0 0 0 0 0 13094 0 0 0 0 0 0 0 0 0 0 582 0 0 0 0 lcc_ktransitionrate_dev$p
S 12888 6 4 0 0 7 12886 582 68995 40802060 1020 A 0 0 0 0 0 5024 0 0 0 0 0 0 13094 0 0 0 0 0 0 0 0 0 0 582 0 0 0 0 lcc_ktransitionrate_dev$o
S 12889 22 1 0 0 6 1 582 69021 40000000 1000 A 0 0 0 0 0 0 0 12885 0 0 0 0 12886 0 0 0 0 0 0 0 0 0 0 582 0 0 0 0 lcc_ktransitionrate_dev$arrdsc
S 12890 7 6 0 0 3958 1 582 69052 10a08024 51 A 0 0 0 0 0 0 12894 0 0 0 12896 0 0 0 0 0 0 0 0 12893 0 0 12895 582 0 0 0 0 lcc_krateconstant_dev
S 12891 6 4 0 0 6 12892 582 69074 40800006 0 A 0 0 0 0 0 380 0 0 0 0 0 0 13089 0 0 0 0 0 0 0 0 0 0 582 0 0 0 0 z_b_71
S 12892 6 4 0 0 6 12898 582 69081 40800006 0 A 0 0 0 0 0 384 0 0 0 0 0 0 13089 0 0 0 0 0 0 0 0 0 0 582 0 0 0 0 z_b_72
S 12893 8 4 0 0 3961 12901 582 69088 40822064 1020 A 0 0 0 0 0 5032 0 0 0 0 0 0 13094 0 0 0 0 0 0 0 0 0 0 582 0 0 0 0 lcc_krateconstant_dev$sd
S 12894 6 4 0 0 7 12895 582 69113 40802061 1020 A 0 0 0 0 0 5128 0 0 0 0 0 0 13094 0 0 0 0 0 0 0 0 0 0 582 0 0 0 0 lcc_krateconstant_dev$p
S 12895 6 4 0 0 7 12893 582 69137 40802060 1020 A 0 0 0 0 0 5136 0 0 0 0 0 0 13094 0 0 0 0 0 0 0 0 0 0 582 0 0 0 0 lcc_krateconstant_dev$o
S 12896 22 1 0 0 6 1 582 69161 40000000 1000 A 0 0 0 0 0 0 0 12890 0 0 0 0 12893 0 0 0 0 0 0 0 0 0 0 582 0 0 0 0 lcc_krateconstant_dev$arrdsc
S 12897 7 6 0 0 3964 1 582 69190 10a08024 51 A 0 0 0 0 0 0 12901 0 0 0 12903 0 0 0 0 0 0 0 0 12900 0 0 12902 582 0 0 0 0 lcc_compk_dev
S 12898 6 4 0 0 6 12899 582 69204 40800006 0 A 0 0 0 0 0 388 0 0 0 0 0 0 13089 0 0 0 0 0 0 0 0 0 0 582 0 0 0 0 z_b_73
S 12899 6 4 0 0 6 12904 582 69211 40800006 0 A 0 0 0 0 0 392 0 0 0 0 0 0 13089 0 0 0 0 0 0 0 0 0 0 582 0 0 0 0 z_b_74
S 12900 8 4 0 0 3967 12908 582 69218 40822064 1020 A 0 0 0 0 0 5144 0 0 0 0 0 0 13094 0 0 0 0 0 0 0 0 0 0 582 0 0 0 0 lcc_compk_dev$sd
S 12901 6 4 0 0 7 12902 582 69235 40802061 1020 A 0 0 0 0 0 5240 0 0 0 0 0 0 13094 0 0 0 0 0 0 0 0 0 0 582 0 0 0 0 lcc_compk_dev$p
S 12902 6 4 0 0 7 12900 582 69251 40802060 1020 A 0 0 0 0 0 5248 0 0 0 0 0 0 13094 0 0 0 0 0 0 0 0 0 0 582 0 0 0 0 lcc_compk_dev$o
S 12903 22 1 0 0 6 1 582 69267 40000000 1000 A 0 0 0 0 0 0 0 12897 0 0 0 0 12900 0 0 0 0 0 0 0 0 0 0 582 0 0 0 0 lcc_compk_dev$arrdsc
S 12904 6 4 0 0 6 12905 582 69288 40800006 0 A 0 0 0 0 0 396 0 0 0 0 0 0 13089 0 0 0 0 0 0 0 0 0 0 582 0 0 0 0 z_b_75
S 12905 6 4 0 0 6 12912 582 69295 40800006 0 A 0 0 0 0 0 400 0 0 0 0 0 0 13089 0 0 0 0 0 0 0 0 0 0 582 0 0 0 0 z_b_76
S 12906 7 6 0 0 3970 1 582 69302 10a08024 51 A 0 0 0 0 0 0 12908 0 0 0 12910 0 0 0 0 0 0 0 0 12907 0 0 12909 582 0 0 0 0 lcc_statefromto_dev
S 12907 8 4 0 0 3973 12915 582 69322 40822064 1020 A 0 0 0 0 0 5256 0 0 0 0 0 0 13094 0 0 0 0 0 0 0 0 0 0 582 0 0 0 0 lcc_statefromto_dev$sd
S 12908 6 4 0 0 7 12909 582 69345 40802061 1020 A 0 0 0 0 0 5352 0 0 0 0 0 0 13094 0 0 0 0 0 0 0 0 0 0 582 0 0 0 0 lcc_statefromto_dev$p
S 12909 6 4 0 0 7 12907 582 69367 40802060 1020 A 0 0 0 0 0 5360 0 0 0 0 0 0 13094 0 0 0 0 0 0 0 0 0 0 582 0 0 0 0 lcc_statefromto_dev$o
S 12910 22 1 0 0 6 1 582 69389 40000000 1000 A 0 0 0 0 0 0 0 12906 0 0 0 0 12907 0 0 0 0 0 0 0 0 0 0 582 0 0 0 0 lcc_statefromto_dev$arrdsc
S 12911 7 6 0 0 3976 1 582 69416 10a08024 51 A 0 0 0 0 0 0 12915 0 0 0 12917 0 0 0 0 0 0 0 0 12914 0 0 12916 582 0 0 0 0 lcc_indxk_dev
S 12912 6 4 0 0 6 12913 582 69430 40800006 0 A 0 0 0 0 0 404 0 0 0 0 0 0 13089 0 0 0 0 0 0 0 0 0 0 582 0 0 0 0 z_b_77
S 12913 6 4 0 0 6 12919 582 69437 40800006 0 A 0 0 0 0 0 408 0 0 0 0 0 0 13089 0 0 0 0 0 0 0 0 0 0 582 0 0 0 0 z_b_78
S 12914 8 4 0 0 3979 12922 582 69444 40822064 1020 A 0 0 0 0 0 5368 0 0 0 0 0 0 13094 0 0 0 0 0 0 0 0 0 0 582 0 0 0 0 lcc_indxk_dev$sd
S 12915 6 4 0 0 7 12916 582 69461 40802061 1020 A 0 0 0 0 0 5464 0 0 0 0 0 0 13094 0 0 0 0 0 0 0 0 0 0 582 0 0 0 0 lcc_indxk_dev$p
S 12916 6 4 0 0 7 12914 582 69477 40802060 1020 A 0 0 0 0 0 5472 0 0 0 0 0 0 13094 0 0 0 0 0 0 0 0 0 0 582 0 0 0 0 lcc_indxk_dev$o
S 12917 22 1 0 0 6 1 582 69493 40000000 1000 A 0 0 0 0 0 0 0 12911 0 0 0 0 12914 0 0 0 0 0 0 0 0 0 0 582 0 0 0 0 lcc_indxk_dev$arrdsc
S 12918 7 6 0 0 3982 1 582 69514 10a08024 51 A 0 0 0 0 0 0 12922 0 0 0 12924 0 0 0 0 0 0 0 0 12921 0 0 12923 582 0 0 0 0 lcc_statespace_dev
S 12919 6 4 0 0 6 12920 582 69533 40800006 0 A 0 0 0 0 0 412 0 0 0 0 0 0 13089 0 0 0 0 0 0 0 0 0 0 582 0 0 0 0 z_b_79
S 12920 6 4 0 0 6 12925 582 69540 40800006 0 A 0 0 0 0 0 416 0 0 0 0 0 0 13089 0 0 0 0 0 0 0 0 0 0 582 0 0 0 0 z_b_80
S 12921 8 4 0 0 3985 12928 582 69547 40822064 1020 A 0 0 0 0 0 5480 0 0 0 0 0 0 13094 0 0 0 0 0 0 0 0 0 0 582 0 0 0 0 lcc_statespace_dev$sd
S 12922 6 4 0 0 7 12923 582 69569 40802061 1020 A 0 0 0 0 0 5576 0 0 0 0 0 0 13094 0 0 0 0 0 0 0 0 0 0 582 0 0 0 0 lcc_statespace_dev$p
S 12923 6 4 0 0 7 12921 582 69590 40802060 1020 A 0 0 0 0 0 5584 0 0 0 0 0 0 13094 0 0 0 0 0 0 0 0 0 0 582 0 0 0 0 lcc_statespace_dev$o
S 12924 22 1 0 0 6 1 582 69611 40000000 1000 A 0 0 0 0 0 0 0 12918 0 0 0 0 12921 0 0 0 0 0 0 0 0 0 0 582 0 0 0 0 lcc_statespace_dev$arrdsc
S 12925 6 4 0 0 6 12931 582 69637 40800006 0 A 0 0 0 0 0 420 0 0 0 0 0 0 13089 0 0 0 0 0 0 0 0 0 0 582 0 0 0 0 z_b_81
S 12926 7 6 0 0 3988 1 582 69644 10a08024 51 A 0 0 0 0 0 0 12928 0 0 0 12930 0 0 0 0 0 0 0 0 12927 0 0 12929 582 0 0 0 0 comppdt_dev
S 12927 8 4 0 0 3991 12935 582 69656 40822064 1020 A 0 0 0 0 0 5592 0 0 0 0 0 0 13094 0 0 0 0 0 0 0 0 0 0 582 0 0 0 0 comppdt_dev$sd
S 12928 6 4 0 0 7 12929 582 69671 40802061 1020 A 0 0 0 0 0 5664 0 0 0 0 0 0 13094 0 0 0 0 0 0 0 0 0 0 582 0 0 0 0 comppdt_dev$p
S 12929 6 4 0 0 7 12927 582 69685 40802060 1020 A 0 0 0 0 0 5672 0 0 0 0 0 0 13094 0 0 0 0 0 0 0 0 0 0 582 0 0 0 0 comppdt_dev$o
S 12930 22 1 0 0 8 1 582 69699 40000000 1000 A 0 0 0 0 0 0 0 12926 0 0 0 0 12927 0 0 0 0 0 0 0 0 0 0 582 0 0 0 0 comppdt_dev$arrdsc
S 12931 6 4 0 0 6 12932 582 69718 40800006 0 A 0 0 0 0 0 424 0 0 0 0 0 0 13089 0 0 0 0 0 0 0 0 0 0 582 0 0 0 0 z_b_82
S 12932 6 4 0 0 6 12938 582 69725 40800006 0 A 0 0 0 0 0 428 0 0 0 0 0 0 13089 0 0 0 0 0 0 0 0 0 0 582 0 0 0 0 z_b_83
S 12933 7 6 0 0 3994 1 582 69732 10a08024 51 A 0 0 0 0 0 0 12935 0 0 0 12937 0 0 0 0 0 0 0 0 12934 0 0 12936 582 0 0 0 0 indexpdt_dev
S 12934 8 4 0 0 3997 12941 582 69745 40822064 1020 A 0 0 0 0 0 5680 0 0 0 0 0 0 13094 0 0 0 0 0 0 0 0 0 0 582 0 0 0 0 indexpdt_dev$sd
S 12935 6 4 0 0 7 12936 582 69761 40802061 1020 A 0 0 0 0 0 5776 0 0 0 0 0 0 13094 0 0 0 0 0 0 0 0 0 0 582 0 0 0 0 indexpdt_dev$p
S 12936 6 4 0 0 7 12934 582 69776 40802060 1020 A 0 0 0 0 0 5784 0 0 0 0 0 0 13094 0 0 0 0 0 0 0 0 0 0 582 0 0 0 0 indexpdt_dev$o
S 12937 22 1 0 0 6 1 582 69791 40000000 1000 A 0 0 0 0 0 0 0 12933 0 0 0 0 12934 0 0 0 0 0 0 0 0 0 0 582 0 0 0 0 indexpdt_dev$arrdsc
S 12938 6 4 0 0 6 12945 582 69811 40800006 0 A 0 0 0 0 0 432 0 0 0 0 0 0 13089 0 0 0 0 0 0 0 0 0 0 582 0 0 0 0 z_b_84
S 12939 7 6 0 0 4000 1 582 69818 10a08024 51 A 0 0 0 0 0 0 12941 0 0 0 12943 0 0 0 0 0 0 0 0 12940 0 0 12942 582 0 0 0 0 u_ro_dev
S 12940 8 4 0 0 4003 12947 582 69827 40822064 1020 A 0 0 0 0 0 5792 0 0 0 0 0 0 13094 0 0 0 0 0 0 0 0 0 0 582 0 0 0 0 u_ro_dev$sd
S 12941 6 4 0 0 7 12942 582 69839 40802061 1020 A 0 0 0 0 0 5864 0 0 0 0 0 0 13094 0 0 0 0 0 0 0 0 0 0 582 0 0 0 0 u_ro_dev$p
S 12942 6 4 0 0 7 12940 582 69850 40802060 1020 A 0 0 0 0 0 5872 0 0 0 0 0 0 13094 0 0 0 0 0 0 0 0 0 0 582 0 0 0 0 u_ro_dev$o
S 12943 22 1 0 0 8 1 582 69861 40000000 1000 A 0 0 0 0 0 0 0 12939 0 0 0 0 12940 0 0 0 0 0 0 0 0 0 0 582 0 0 0 0 u_ro_dev$arrdsc
S 12944 7 6 0 0 4006 1 582 69877 10a08024 51 A 0 0 0 0 0 0 12947 0 0 0 12949 0 0 0 0 0 0 0 0 12946 0 0 12948 582 0 0 0 0 u_lo_dev
S 12945 6 4 0 0 6 12950 582 69886 40800006 0 A 0 0 0 0 0 436 0 0 0 0 0 0 13089 0 0 0 0 0 0 0 0 0 0 582 0 0 0 0 z_b_85
S 12946 8 4 0 0 4009 12953 582 69893 40822064 1020 A 0 0 0 0 0 5880 0 0 0 0 0 0 13094 0 0 0 0 0 0 0 0 0 0 582 0 0 0 0 u_lo_dev$sd
S 12947 6 4 0 0 7 12948 582 69905 40802061 1020 A 0 0 0 0 0 5952 0 0 0 0 0 0 13094 0 0 0 0 0 0 0 0 0 0 582 0 0 0 0 u_lo_dev$p
S 12948 6 4 0 0 7 12946 582 69916 40802060 1020 A 0 0 0 0 0 5960 0 0 0 0 0 0 13094 0 0 0 0 0 0 0 0 0 0 582 0 0 0 0 u_lo_dev$o
S 12949 22 1 0 0 8 1 582 69927 40000000 1000 A 0 0 0 0 0 0 0 12944 0 0 0 0 12946 0 0 0 0 0 0 0 0 0 0 582 0 0 0 0 u_lo_dev$arrdsc
S 12950 6 4 0 0 6 12956 582 69943 40800006 0 A 0 0 0 0 0 440 0 0 0 0 0 0 13089 0 0 0 0 0 0 0 0 0 0 582 0 0 0 0 z_b_86
S 12951 7 6 0 0 4012 1 582 69950 10a08024 51 A 0 0 0 0 0 0 12953 0 0 0 12955 0 0 0 0 0 0 0 0 12952 0 0 12954 582 0 0 0 0 cru_states_dev
S 12952 8 4 0 0 4015 12959 582 69965 40822064 1020 A 0 0 0 0 0 5968 0 0 0 0 0 0 13094 0 0 0 0 0 0 0 0 0 0 582 0 0 0 0 cru_states_dev$sd
S 12953 6 4 0 0 7 12954 582 69983 40802061 1020 A 0 0 0 0 0 6040 0 0 0 0 0 0 13094 0 0 0 0 0 0 0 0 0 0 582 0 0 0 0 cru_states_dev$p
S 12954 6 4 0 0 7 12952 582 70000 40802060 1020 A 0 0 0 0 0 6048 0 0 0 0 0 0 13094 0 0 0 0 0 0 0 0 0 0 582 0 0 0 0 cru_states_dev$o
S 12955 22 1 0 0 8 1 582 70017 40000000 1000 A 0 0 0 0 0 0 0 12951 0 0 0 0 12952 0 0 0 0 0 0 0 0 0 0 582 0 0 0 0 cru_states_dev$arrdsc
S 12956 6 4 0 0 6 12963 582 70039 40800006 0 A 0 0 0 0 0 444 0 0 0 0 0 0 13089 0 0 0 0 0 0 0 0 0 0 582 0 0 0 0 z_b_87
S 12957 7 6 0 0 4018 1 582 70046 10a08024 51 A 0 0 0 0 0 0 12959 0 0 0 12961 0 0 0 0 0 0 0 0 12958 0 0 12960 582 0 0 0 0 ryrgate_dev
S 12958 8 4 0 0 4021 12965 582 70058 40822064 1020 A 0 0 0 0 0 6056 0 0 0 0 0 0 13094 0 0 0 0 0 0 0 0 0 0 582 0 0 0 0 ryrgate_dev$sd
S 12959 6 4 0 0 7 12960 582 70073 40802061 1020 A 0 0 0 0 0 6128 0 0 0 0 0 0 13094 0 0 0 0 0 0 0 0 0 0 582 0 0 0 0 ryrgate_dev$p
S 12960 6 4 0 0 7 12958 582 70087 40802060 1020 A 0 0 0 0 0 6136 0 0 0 0 0 0 13094 0 0 0 0 0 0 0 0 0 0 582 0 0 0 0 ryrgate_dev$o
S 12961 22 1 0 0 8 1 582 70101 40000000 1000 A 0 0 0 0 0 0 0 12957 0 0 0 0 12958 0 0 0 0 0 0 0 0 0 0 582 0 0 0 0 ryrgate_dev$arrdsc
S 12962 7 6 0 0 4024 1 582 70120 10a08024 51 A 0 0 0 0 0 0 12965 0 0 0 12967 0 0 0 0 0 0 0 0 12964 0 0 12966 582 0 0 0 0 dhprgate_dev
S 12963 6 4 0 0 6 12968 582 70133 40800006 0 A 0 0 0 0 0 448 0 0 0 0 0 0 13089 0 0 0 0 0 0 0 0 0 0 582 0 0 0 0 z_b_88
S 12964 8 4 0 0 4027 12971 582 70140 40822064 1020 A 0 0 0 0 0 6144 0 0 0 0 0 0 13094 0 0 0 0 0 0 0 0 0 0 582 0 0 0 0 dhprgate_dev$sd
S 12965 6 4 0 0 7 12966 582 70156 40802061 1020 A 0 0 0 0 0 6216 0 0 0 0 0 0 13094 0 0 0 0 0 0 0 0 0 0 582 0 0 0 0 dhprgate_dev$p
S 12966 6 4 0 0 7 12964 582 70171 40802060 1020 A 0 0 0 0 0 6224 0 0 0 0 0 0 13094 0 0 0 0 0 0 0 0 0 0 582 0 0 0 0 dhprgate_dev$o
S 12967 22 1 0 0 8 1 582 70186 40000000 1000 A 0 0 0 0 0 0 0 12962 0 0 0 0 12964 0 0 0 0 0 0 0 0 0 0 582 0 0 0 0 dhprgate_dev$arrdsc
S 12968 6 4 0 0 6 12974 582 70206 40800006 0 A 0 0 0 0 0 452 0 0 0 0 0 0 13089 0 0 0 0 0 0 0 0 0 0 582 0 0 0 0 z_b_89
S 12969 7 6 0 0 4030 1 582 70213 10a08024 51 A 0 0 0 0 0 0 12971 0 0 0 12973 0 0 0 0 0 0 0 0 12970 0 0 12972 582 0 0 0 0 j_efflux_dev
S 12970 8 4 0 0 4033 12977 582 70226 40822064 1020 A 0 0 0 0 0 6232 0 0 0 0 0 0 13094 0 0 0 0 0 0 0 0 0 0 582 0 0 0 0 j_efflux_dev$sd
S 12971 6 4 0 0 7 12972 582 70242 40802061 1020 A 0 0 0 0 0 6304 0 0 0 0 0 0 13094 0 0 0 0 0 0 0 0 0 0 582 0 0 0 0 j_efflux_dev$p
S 12972 6 4 0 0 7 12970 582 70257 40802060 1020 A 0 0 0 0 0 6312 0 0 0 0 0 0 13094 0 0 0 0 0 0 0 0 0 0 582 0 0 0 0 j_efflux_dev$o
S 12973 22 1 0 0 6 1 582 70272 40000000 1000 A 0 0 0 0 0 0 0 12969 0 0 0 0 12970 0 0 0 0 0 0 0 0 0 0 582 0 0 0 0 j_efflux_dev$arrdsc
S 12974 6 4 0 0 6 12980 582 70292 40800006 0 A 0 0 0 0 0 456 0 0 0 0 0 0 13089 0 0 0 0 0 0 0 0 0 0 582 0 0 0 0 z_b_90
S 12975 7 6 0 0 4036 1 582 70299 10a08024 51 A 0 0 0 0 0 0 12977 0 0 0 12979 0 0 0 0 0 0 0 0 12976 0 0 12978 582 0 0 0 0 j_refill_dev
S 12976 8 4 0 0 4039 12983 582 70312 40822064 1020 A 0 0 0 0 0 6320 0 0 0 0 0 0 13094 0 0 0 0 0 0 0 0 0 0 582 0 0 0 0 j_refill_dev$sd
S 12977 6 4 0 0 7 12978 582 70328 40802061 1020 A 0 0 0 0 0 6392 0 0 0 0 0 0 13094 0 0 0 0 0 0 0 0 0 0 582 0 0 0 0 j_refill_dev$p
S 12978 6 4 0 0 7 12976 582 70343 40802060 1020 A 0 0 0 0 0 6400 0 0 0 0 0 0 13094 0 0 0 0 0 0 0 0 0 0 582 0 0 0 0 j_refill_dev$o
S 12979 22 1 0 0 6 1 582 70358 40000000 1000 A 0 0 0 0 0 0 0 12975 0 0 0 0 12976 0 0 0 0 0 0 0 0 0 0 582 0 0 0 0 j_refill_dev$arrdsc
S 12980 6 4 0 0 6 12986 582 70378 40800006 0 A 0 0 0 0 0 460 0 0 0 0 0 0 13089 0 0 0 0 0 0 0 0 0 0 582 0 0 0 0 z_b_91
S 12981 7 6 0 0 4042 1 582 70385 10a08024 51 A 0 0 0 0 0 0 12983 0 0 0 12985 0 0 0 0 0 0 0 0 12982 0 0 12984 582 0 0 0 0 i_dhpr_dev
S 12982 8 4 0 0 4045 12995 582 70396 40822064 1020 A 0 0 0 0 0 6408 0 0 0 0 0 0 13094 0 0 0 0 0 0 0 0 0 0 582 0 0 0 0 i_dhpr_dev$sd
S 12983 6 4 0 0 7 12984 582 70410 40802061 1020 A 0 0 0 0 0 6480 0 0 0 0 0 0 13094 0 0 0 0 0 0 0 0 0 0 582 0 0 0 0 i_dhpr_dev$p
S 12984 6 4 0 0 7 12982 582 70423 40802060 1020 A 0 0 0 0 0 6488 0 0 0 0 0 0 13094 0 0 0 0 0 0 0 0 0 0 582 0 0 0 0 i_dhpr_dev$o
S 12985 22 1 0 0 6 1 582 70436 40000000 1000 A 0 0 0 0 0 0 0 12981 0 0 0 0 12982 0 0 0 0 0 0 0 0 0 0 582 0 0 0 0 i_dhpr_dev$arrdsc
S 12986 6 4 0 0 6 12992 582 70454 40800006 0 A 0 0 0 0 0 464 0 0 0 0 0 0 13089 0 0 0 0 0 0 0 0 0 0 582 0 0 0 0 z_b_92
S 12987 7 6 0 0 4048 1 582 70461 12a00024 51 A 0 0 0 0 0 0 12989 0 0 0 12991 0 0 0 0 0 0 0 0 12988 0 0 12990 582 0 0 0 0 i_dhpr
S 12988 8 4 0 0 4051 13053 582 70468 40822064 1020 A 0 0 0 0 0 6496 0 0 0 0 0 0 13089 0 0 0 0 0 0 0 0 0 0 582 0 0 0 0 i_dhpr$sd
S 12989 6 4 0 0 7 12990 582 70478 40802061 1020 A 0 0 0 0 0 6568 0 0 0 0 0 0 13089 0 0 0 0 0 0 0 0 0 0 582 0 0 0 0 i_dhpr$p
S 12990 6 4 0 0 7 12988 582 70487 40802060 1020 A 0 0 0 0 0 6576 0 0 0 0 0 0 13089 0 0 0 0 0 0 0 0 0 0 582 0 0 0 0 i_dhpr$o
S 12991 22 1 0 0 6 1 582 70496 40000000 1000 A 0 0 0 0 0 0 0 12987 0 0 0 0 12988 0 0 0 0 0 0 0 0 0 0 582 0 0 0 0 i_dhpr$arrdsc
S 12992 6 4 0 0 6 13042 582 70510 40800006 0 A 0 0 0 0 0 468 0 0 0 0 0 0 13089 0 0 0 0 0 0 0 0 0 0 582 0 0 0 0 z_b_93
S 12993 7 6 0 0 4054 1 582 70517 10a08024 51 A 0 0 0 0 0 0 12995 0 0 0 12997 0 0 0 0 0 0 0 0 12994 0 0 12996 582 0 0 0 0 j_ryr_dev
S 12994 8 4 0 0 4057 1 582 70527 40822064 1020 A 0 0 0 0 0 6584 0 0 0 0 0 0 13094 0 0 0 0 0 0 0 0 0 0 582 0 0 0 0 j_ryr_dev$sd
S 12995 6 4 0 0 7 12996 582 70540 40802061 1020 A 0 0 0 0 0 6656 0 0 0 0 0 0 13094 0 0 0 0 0 0 0 0 0 0 582 0 0 0 0 j_ryr_dev$p
S 12996 6 4 0 0 7 12994 582 70552 40802060 1020 A 0 0 0 0 0 6664 0 0 0 0 0 0 13094 0 0 0 0 0 0 0 0 0 0 582 0 0 0 0 j_ryr_dev$o
S 12997 22 1 0 0 6 1 582 70564 40000000 1000 A 0 0 0 0 0 0 0 12993 0 0 0 0 12994 0 0 0 0 0 0 0 0 0 0 582 0 0 0 0 j_ryr_dev$arrdsc
S 12998 6 4 0 0 9 12999 582 70581 4 0 A 0 0 0 0 0 296 0 0 0 0 0 0 13093 0 0 0 0 0 0 0 0 0 0 582 0 0 0 0 x_00
S 12999 6 4 0 0 9 13000 582 70586 4 0 A 0 0 0 0 0 304 0 0 0 0 0 0 13093 0 0 0 0 0 0 0 0 0 0 582 0 0 0 0 new
S 13000 6 4 0 0 9 13001 582 70590 4 0 A 0 0 0 0 0 312 0 0 0 0 0 0 13093 0 0 0 0 0 0 0 0 0 0 582 0 0 0 0 beta_myo
S 13001 6 4 0 0 9 13002 582 70599 4 0 A 0 0 0 0 0 320 0 0 0 0 0 0 13093 0 0 0 0 0 0 0 0 0 0 582 0 0 0 0 vm
S 13002 6 4 0 0 9 13003 582 70602 4 0 A 0 0 0 0 0 328 0 0 0 0 0 0 13093 0 0 0 0 0 0 0 0 0 0 582 0 0 0 0 e_ca
S 13003 6 4 0 0 9 13004 582 70607 4 0 A 0 0 0 0 0 336 0 0 0 0 0 0 13093 0 0 0 0 0 0 0 0 0 0 582 0 0 0 0 e_na
S 13004 6 4 0 0 9 13005 582 70612 4 0 A 0 0 0 0 0 344 0 0 0 0 0 0 13093 0 0 0 0 0 0 0 0 0 0 582 0 0 0 0 e_k
S 13005 6 4 0 0 9 13006 582 70616 4 0 A 0 0 0 0 0 352 0 0 0 0 0 0 13093 0 0 0 0 0 0 0 0 0 0 582 0 0 0 0 i_ncx
S 13006 6 4 0 0 9 13007 582 70622 4 0 A 0 0 0 0 0 360 0 0 0 0 0 0 13093 0 0 0 0 0 0 0 0 0 0 582 0 0 0 0 i_na
S 13007 6 4 0 0 9 13008 582 70627 4 0 A 0 0 0 0 0 368 0 0 0 0 0 0 13093 0 0 0 0 0 0 0 0 0 0 582 0 0 0 0 i_k1
S 13008 6 4 0 0 9 13009 582 70632 4 0 A 0 0 0 0 0 376 0 0 0 0 0 0 13093 0 0 0 0 0 0 0 0 0 0 582 0 0 0 0 i_bk
S 13009 6 4 0 0 9 13010 582 70637 4 0 A 0 0 0 0 0 384 0 0 0 0 0 0 13093 0 0 0 0 0 0 0 0 0 0 582 0 0 0 0 i_bca
S 13010 6 4 0 0 9 13011 582 70643 4 0 A 0 0 0 0 0 392 0 0 0 0 0 0 13093 0 0 0 0 0 0 0 0 0 0 582 0 0 0 0 i_nak
S 13011 6 4 0 0 9 13012 582 70649 4 0 A 0 0 0 0 0 400 0 0 0 0 0 0 13093 0 0 0 0 0 0 0 0 0 0 582 0 0 0 0 i_pmca
S 13012 6 4 0 0 9 13013 582 70656 4 0 A 0 0 0 0 0 408 0 0 0 0 0 0 13093 0 0 0 0 0 0 0 0 0 0 582 0 0 0 0 i_app
S 13013 6 4 0 0 9 13014 582 70662 4 0 A 0 0 0 0 0 416 0 0 0 0 0 0 13093 0 0 0 0 0 0 0 0 0 0 582 0 0 0 0 i_bna
S 13014 6 4 0 0 9 13015 582 70668 4 0 A 0 0 0 0 0 424 0 0 0 0 0 0 13093 0 0 0 0 0 0 0 0 0 0 582 0 0 0 0 i_ktof
S 13015 6 4 0 0 9 13016 582 70675 4 0 A 0 0 0 0 0 432 0 0 0 0 0 0 13093 0 0 0 0 0 0 0 0 0 0 582 0 0 0 0 i_kss
S 13016 6 4 0 0 9 13017 582 70681 4 0 A 0 0 0 0 0 440 0 0 0 0 0 0 13093 0 0 0 0 0 0 0 0 0 0 582 0 0 0 0 i_ktos
S 13017 6 4 0 0 9 13018 582 70688 4 0 A 0 0 0 0 0 448 0 0 0 0 0 0 13093 0 0 0 0 0 0 0 0 0 0 582 0 0 0 0 i_dhpr_nj_t
S 13018 6 4 0 0 9 13019 582 70700 4 0 A 0 0 0 0 0 456 0 0 0 0 0 0 13093 0 0 0 0 0 0 0 0 0 0 582 0 0 0 0 j_ncx
S 13019 6 4 0 0 9 13020 582 70706 4 0 A 0 0 0 0 0 464 0 0 0 0 0 0 13093 0 0 0 0 0 0 0 0 0 0 582 0 0 0 0 j_serca
S 13020 6 4 0 0 9 13021 582 70714 4 0 A 0 0 0 0 0 472 0 0 0 0 0 0 13093 0 0 0 0 0 0 0 0 0 0 582 0 0 0 0 j_ryr_nj_t
S 13021 6 4 0 0 9 13022 582 70725 4 0 A 0 0 0 0 0 480 0 0 0 0 0 0 13093 0 0 0 0 0 0 0 0 0 0 582 0 0 0 0 j_ca_sarmem
S 13022 6 4 0 0 9 13023 582 70737 4 0 A 0 0 0 0 0 488 0 0 0 0 0 0 13093 0 0 0 0 0 0 0 0 0 0 582 0 0 0 0 j_leak
S 13023 6 4 0 0 9 13024 582 70744 4 0 A 0 0 0 0 0 496 0 0 0 0 0 0 13093 0 0 0 0 0 0 0 0 0 0 582 0 0 0 0 j_catrpn
S 13024 6 4 0 0 9 13025 582 70753 4 0 A 0 0 0 0 0 504 0 0 0 0 0 0 13093 0 0 0 0 0 0 0 0 0 0 582 0 0 0 0 j_ryr_orphan
S 13025 6 4 0 0 9 13026 582 70766 4 0 A 0 0 0 0 0 512 0 0 0 0 0 0 13093 0 0 0 0 0 0 0 0 0 0 582 0 0 0 0 j_cacm
S 13026 6 4 0 0 9 13027 582 70773 4 0 A 0 0 0 0 0 520 0 0 0 0 0 0 13093 0 0 0 0 0 0 0 0 0 0 582 0 0 0 0 j_casl
S 13027 6 4 0 0 9 13028 582 70780 4 0 A 0 0 0 0 0 528 0 0 0 0 0 0 13093 0 0 0 0 0 0 0 0 0 0 582 0 0 0 0 j_casr
S 13028 6 4 0 0 9 13029 582 70787 4 0 A 0 0 0 0 0 536 0 0 0 0 0 0 13093 0 0 0 0 0 0 0 0 0 0 582 0 0 0 0 j_caf
S 13029 6 4 0 0 9 13030 582 70793 4 0 A 0 0 0 0 0 544 0 0 0 0 0 0 13093 0 0 0 0 0 0 0 0 0 0 582 0 0 0 0 ak1
S 13030 6 4 0 0 9 13031 582 70797 4 0 A 0 0 0 0 0 552 0 0 0 0 0 0 13093 0 0 0 0 0 0 0 0 0 0 582 0 0 0 0 bk1
S 13031 6 4 0 0 9 13032 582 70801 4 0 A 0 0 0 0 0 560 0 0 0 0 0 0 13093 0 0 0 0 0 0 0 0 0 0 582 0 0 0 0 k1_inf
S 13032 6 4 0 0 9 13033 582 70808 4 0 A 0 0 0 0 0 568 0 0 0 0 0 0 13093 0 0 0 0 0 0 0 0 0 0 582 0 0 0 0 i_kp
S 13033 6 4 0 0 9 13034 582 70813 4 0 A 0 0 0 0 0 576 0 0 0 0 0 0 13093 0 0 0 0 0 0 0 0 0 0 582 0 0 0 0 i_k
S 13034 6 4 0 0 9 13035 582 70817 4 0 A 0 0 0 0 0 584 0 0 0 0 0 0 13093 0 0 0 0 0 0 0 0 0 0 582 0 0 0 0 i_nsca
S 13035 6 4 0 0 9 13036 582 70824 4 0 A 0 0 0 0 0 592 0 0 0 0 0 0 13093 0 0 0 0 0 0 0 0 0 0 582 0 0 0 0 i_nsk
S 13036 6 4 0 0 9 13037 582 70830 4 0 A 0 0 0 0 0 600 0 0 0 0 0 0 13093 0 0 0 0 0 0 0 0 0 0 582 0 0 0 0 i_nsna
S 13037 6 4 0 0 9 13038 582 70837 4 0 A 0 0 0 0 0 608 0 0 0 0 0 0 13093 0 0 0 0 0 0 0 0 0 0 582 0 0 0 0 nsp_ca
S 13038 6 4 0 0 9 13039 582 70844 4 0 A 0 0 0 0 0 616 0 0 0 0 0 0 13093 0 0 0 0 0 0 0 0 0 0 582 0 0 0 0 nsp_k
S 13039 6 4 0 0 9 13040 582 70850 4 0 A 0 0 0 0 0 624 0 0 0 0 0 0 13093 0 0 0 0 0 0 0 0 0 0 582 0 0 0 0 nsp_na
S 13040 6 4 0 0 9 13041 582 70857 4 0 A 0 0 0 0 0 632 0 0 0 0 0 0 13093 0 0 0 0 0 0 0 0 0 0 582 0 0 0 0 e_k1
S 13041 6 4 0 0 9 13045 582 70862 4 0 A 0 0 0 0 0 640 0 0 0 0 0 0 13093 0 0 0 0 0 0 0 0 0 0 582 0 0 0 0 x_i
S 13042 6 4 0 0 6 13043 582 70866 4 0 A 0 0 0 0 0 472 0 0 0 0 0 0 13089 0 0 0 0 0 0 0 0 0 0 582 0 0 0 0 num_states_nj
S 13043 6 4 0 0 6 13044 582 70880 4 0 A 0 0 0 0 0 476 0 0 0 0 0 0 13089 0 0 0 0 0 0 0 0 0 0 582 0 0 0 0 num_fields4currents
S 13044 6 4 0 0 6 13050 582 70900 4 0 A 0 0 0 0 0 480 0 0 0 0 0 0 13089 0 0 0 0 0 0 0 0 0 0 582 0 0 0 0 num_individual_fields
S 13045 6 4 0 0 9 13046 582 70922 4 0 A 0 0 0 0 0 648 0 0 0 0 0 0 13093 0 0 0 0 0 0 0 0 0 0 582 0 0 0 0 cab_htrpn
S 13046 6 4 0 0 9 13047 582 70932 4 0 A 0 0 0 0 0 656 0 0 0 0 0 0 13093 0 0 0 0 0 0 0 0 0 0 582 0 0 0 0 caf
S 13047 6 4 0 0 9 13048 582 70936 4 0 A 0 0 0 0 0 664 0 0 0 0 0 0 13093 0 0 0 0 0 0 0 0 0 0 582 0 0 0 0 cacm
S 13048 6 4 0 0 9 13049 582 70941 4 0 A 0 0 0 0 0 672 0 0 0 0 0 0 13093 0 0 0 0 0 0 0 0 0 0 582 0 0 0 0 casl
S 13049 6 4 0 0 9 13069 582 70946 4 0 A 0 0 0 0 0 680 0 0 0 0 0 0 13093 0 0 0 0 0 0 0 0 0 0 582 0 0 0 0 casr
S 13050 6 4 0 0 6 13057 582 70951 40800006 0 A 0 0 0 0 0 484 0 0 0 0 0 0 13089 0 0 0 0 0 0 0 0 0 0 582 0 0 0 0 z_b_94
S 13051 7 6 0 0 4060 1 582 70958 12a00024 51 A 0 0 0 0 0 0 13053 0 0 0 13055 0 0 0 0 0 0 0 0 13052 0 0 13054 582 0 0 0 0 cads_total
S 13052 8 4 0 0 4063 13059 582 70969 40822064 1020 A 0 0 0 0 0 6672 0 0 0 0 0 0 13089 0 0 0 0 0 0 0 0 0 0 582 0 0 0 0 cads_total$sd
S 13053 6 4 0 0 7 13054 582 70983 40802061 1020 A 0 0 0 0 0 6744 0 0 0 0 0 0 13089 0 0 0 0 0 0 0 0 0 0 582 0 0 0 0 cads_total$p
S 13054 6 4 0 0 7 13052 582 70996 40802060 1020 A 0 0 0 0 0 6752 0 0 0 0 0 0 13089 0 0 0 0 0 0 0 0 0 0 582 0 0 0 0 cads_total$o
S 13055 22 1 0 0 8 1 582 71009 40000000 1000 A 0 0 0 0 0 0 0 13051 0 0 0 0 13052 0 0 0 0 0 0 0 0 0 0 582 0 0 0 0 cads_total$arrdsc
S 13056 7 6 0 0 4066 1 582 71027 12a00024 51 A 0 0 0 0 0 0 13059 0 0 0 13061 0 0 0 0 0 0 0 0 13058 0 0 13060 582 0 0 0 0 ryrgate_total
S 13057 6 4 0 0 6 13063 582 71041 40800006 0 A 0 0 0 0 0 488 0 0 0 0 0 0 13089 0 0 0 0 0 0 0 0 0 0 582 0 0 0 0 z_b_95
S 13058 8 4 0 0 4069 13065 582 71048 40822064 1020 A 0 0 0 0 0 6760 0 0 0 0 0 0 13089 0 0 0 0 0 0 0 0 0 0 582 0 0 0 0 ryrgate_total$sd
S 13059 6 4 0 0 7 13060 582 71065 40802061 1020 A 0 0 0 0 0 6832 0 0 0 0 0 0 13089 0 0 0 0 0 0 0 0 0 0 582 0 0 0 0 ryrgate_total$p
S 13060 6 4 0 0 7 13058 582 71081 40802060 1020 A 0 0 0 0 0 6840 0 0 0 0 0 0 13089 0 0 0 0 0 0 0 0 0 0 582 0 0 0 0 ryrgate_total$o
S 13061 22 1 0 0 8 1 582 71097 40000000 1000 A 0 0 0 0 0 0 0 13056 0 0 0 0 13058 0 0 0 0 0 0 0 0 0 0 582 0 0 0 0 ryrgate_total$arrdsc
S 13062 7 6 0 0 4072 1 582 71118 12a00024 51 A 0 0 0 0 0 0 13065 0 0 0 13067 0 0 0 0 0 0 0 0 13064 0 0 13066 582 0 0 0 0 dhprgate_total
S 13063 6 4 0 0 6 13070 582 71133 40800006 0 A 0 0 0 0 0 492 0 0 0 0 0 0 13089 0 0 0 0 0 0 0 0 0 0 582 0 0 0 0 z_b_96
S 13064 8 4 0 0 4075 13076 582 71140 40822064 1020 A 0 0 0 0 0 6848 0 0 0 0 0 0 13089 0 0 0 0 0 0 0 0 0 0 582 0 0 0 0 dhprgate_total$sd
S 13065 6 4 0 0 7 13066 582 71158 40802061 1020 A 0 0 0 0 0 6920 0 0 0 0 0 0 13089 0 0 0 0 0 0 0 0 0 0 582 0 0 0 0 dhprgate_total$p
S 13066 6 4 0 0 7 13064 582 71175 40802060 1020 A 0 0 0 0 0 6928 0 0 0 0 0 0 13089 0 0 0 0 0 0 0 0 0 0 582 0 0 0 0 dhprgate_total$o
S 13067 22 1 0 0 8 1 582 71192 40000000 1000 A 0 0 0 0 0 0 0 13062 0 0 0 0 13064 0 0 0 0 0 0 0 0 0 0 582 0 0 0 0 dhprgate_total$arrdsc
S 13068 16 1 0 0 6 1 582 71214 4 400000 A 0 0 0 0 0 0 0 0 100 800 0 0 0 0 0 0 0 0 0 0 0 0 0 582 0 0 0 0 num_entries_datasummary
S 13069 7 4 0 4 4078 13082 582 71238 800004 100 A 0 0 0 0 0 688 0 0 0 0 0 0 13093 0 0 0 0 0 0 0 0 0 0 582 0 0 0 0 summary_data
S 13070 6 4 0 0 6 13071 582 71251 4 0 A 0 0 0 0 0 496 0 0 0 0 0 0 13089 0 0 0 0 0 0 0 0 0 0 582 0 0 0 0 count_summarydata
S 13071 6 4 0 0 6 13073 582 71269 4 0 A 0 0 0 0 0 500 0 0 0 0 0 0 13089 0 0 0 0 0 0 0 0 0 0 582 0 0 0 0 bcl1
S 13072 7 4 0 4 4083 13079 582 71274 800004 100 A 0 0 0 0 0 704 0 0 0 0 0 0 13092 0 0 0 0 0 0 0 0 0 0 582 0 0 0 0 description_summarydata
S 13073 6 4 0 0 6 13080 582 71298 40800006 0 A 0 0 0 0 0 504 0 0 0 0 0 0 13089 0 0 0 0 0 0 0 0 0 0 582 0 0 0 0 z_b_97
S 13074 7 6 0 0 4086 1 582 71305 10a00024 51 A 0 0 0 0 0 0 13076 0 0 0 13078 0 0 0 0 0 0 0 0 13075 0 0 13077 582 0 0 0 0 p_nj
S 13075 8 4 0 0 4089 12497 582 71310 40822064 1020 A 0 0 0 0 0 6936 0 0 0 0 0 0 13089 0 0 0 0 0 0 0 0 0 0 582 0 0 0 0 p_nj$sd
S 13076 6 4 0 0 7 13077 582 71318 40802061 1020 A 0 0 0 0 0 7008 0 0 0 0 0 0 13089 0 0 0 0 0 0 0 0 0 0 582 0 0 0 0 p_nj$p
S 13077 6 4 0 0 7 13075 582 71325 40802060 1020 A 0 0 0 0 0 7016 0 0 0 0 0 0 13089 0 0 0 0 0 0 0 0 0 0 582 0 0 0 0 p_nj$o
S 13078 22 1 0 0 8 1 582 71332 40000000 1000 A 0 0 0 0 0 0 0 13074 0 0 0 0 13075 0 0 0 0 0 0 0 0 0 0 582 0 0 0 0 p_nj$arrdsc
S 13079 6 4 0 0 4092 1 582 2546 4 0 A 0 0 0 0 0 4704 0 0 0 0 0 0 13092 0 0 0 0 0 0 0 0 0 0 582 0 0 0 0 date
S 13080 7 4 0 4 4094 13081 582 71344 800004 100 A 0 0 0 0 0 512 0 0 0 0 0 0 13089 0 0 0 0 0 0 0 0 0 0 582 0 0 0 0 values
S 13081 6 4 0 0 16 1 582 71351 4 0 A 0 0 0 0 0 544 0 0 0 0 0 0 13089 0 0 0 0 0 0 0 0 0 0 582 0 0 0 0 is_being_clamped
S 13082 6 4 0 0 56 13085 582 27099 4 0 A 0 0 0 0 0 1488 0 0 0 0 0 0 13093 0 0 0 0 0 0 0 0 0 0 582 0 0 0 0 saruobj
S 13083 16 0 0 0 9 1 582 71368 4 400000 A 0 0 0 0 0 0 0 0 13084 7000 0 0 0 0 0 0 0 0 0 0 0 0 0 582 0 0 0 0 ramp_time_reference
S 13084 3 0 0 0 9 0 1 0 0 0 A 0 0 0 0 0 0 0 0 1062232653 -755914244 0 0 0 0 0 0 0 0 0 0 0 0 0 0 0 0 0 0 9
S 13085 6 4 0 0 9 13086 582 71395 4 0 A 0 0 0 0 0 1496 0 0 0 0 0 0 13093 0 0 0 0 0 0 0 0 0 0 582 0 0 0 0 ramp_time
S 13086 6 4 0 0 56 13087 582 71405 4 0 A 0 0 0 0 0 1504 0 0 0 0 0 0 13093 0 0 0 0 0 0 0 0 0 0 582 0 0 0 0 odata_d
S 13087 6 4 0 0 9 13088 582 71413 4 0 A 0 0 0 0 0 1512 0 0 0 0 0 0 13093 0 0 0 0 0 0 0 0 0 0 582 0 0 0 0 dp_arg1
S 13088 6 4 0 0 9 1 582 71421 4 0 A 0 0 0 0 0 1520 0 0 0 0 0 0 13093 0 0 0 0 0 0 0 0 0 0 582 0 0 0 0 dp_arg2
S 13089 11 0 0 4 8 7692 582 71429 40800000 805000 A 0 0 0 0 0 2356 0 0 12504 13081 0 0 0 0 0 0 0 0 0 0 0 0 0 0 0 0 0 0 _ecc_gpu_utility$0
S 13090 11 0 0 0 8 13089 582 71448 40800000 805000 A 0 0 0 0 0 28 0 0 12498 12547 0 0 0 0 0 0 0 0 0 0 0 0 0 0 0 0 0 0 _ecc_gpu_utility$8
S 13091 11 0 0 0 8 13090 582 71467 40800000 805080 A 0 0 0 0 0 280 0 0 12530 12770 0 0 0 0 0 0 0 0 0 0 0 0 0 0 0 0 0 0 _ecc_gpu_utility$17
S 13092 11 0 0 4 8 13091 582 71487 40800000 805000 A 0 0 0 0 0 4712 0 0 12549 13079 0 0 0 0 0 0 0 0 0 0 0 0 0 0 0 0 0 0 _ecc_gpu_utility$1
S 13093 11 0 0 4 8 13092 582 71506 40800000 805000 A 0 0 0 0 0 1528 0 0 12551 13088 0 0 0 0 0 0 0 0 0 0 0 0 0 0 0 0 0 0 _ecc_gpu_utility$2
S 13094 11 0 0 0 8 13093 582 71525 40808000 805000 A 0 0 0 0 0 5216 0 0 12521 12994 0 0 0 0 0 0 0 0 0 0 0 0 0 0 0 0 0 0 _ecc_gpu_utility$16
S 13095 23 5 0 0 0 13096 582 71545 0 0 A 0 0 0 0 0 0 0 0 0 0 0 0 0 0 0 0 0 0 0 0 0 0 0 0 0 0 0 0 set_device_constant
S 13096 14 5 0 0 0 1 13095 71545 0 400000 A 0 0 0 0 0 0 0 6967 0 0 0 0 0 0 0 0 0 0 0 0 0 286 0 582 0 0 0 0 set_device_constant
F 13096 0
S 13097 23 5 0 0 0 13098 582 71565 0 0 A 0 0 0 0 0 0 0 0 0 0 0 0 0 0 0 0 0 0 0 0 0 0 0 0 0 0 0 0 allocate_data
S 13098 14 5 0 0 0 1 13097 71565 0 400000 A 0 0 0 0 0 0 0 6968 0 0 0 0 0 0 0 0 0 0 0 0 0 339 0 582 0 0 0 0 allocate_data
F 13098 0
S 13099 23 5 0 0 6 13101 582 71579 4 0 A 0 0 0 0 0 0 0 0 0 0 0 0 0 0 0 0 0 0 0 0 0 0 0 0 0 0 0 0 init_simulation
S 13100 1 3 0 0 6 1 13099 71595 4 1003000 A 0 0 0 0 0 0 0 0 0 0 0 0 0 0 0 0 0 0 0 0 0 0 0 0 0 0 0 0 res
S 13101 14 5 0 0 6 1 13099 71579 4 1400000 A 0 0 0 0 0 0 0 6969 0 0 0 13100 0 0 0 0 0 0 0 0 0 571 0 582 0 0 0 0 init_simulation
F 13101 0
S 13102 23 5 0 1 0 13103 582 71599 0 0 A 0 0 0 0 0 0 0 0 0 0 0 0 0 0 0 0 0 0 0 0 0 0 0 0 0 0 0 0 continue_simulation
S 13103 14 5 0 1 0 1 13102 71599 0 400000 A 0 0 0 0 0 0 0 6970 0 0 0 0 0 0 0 0 0 0 0 0 0 799 0 582 0 0 0 0 continue_simulation
F 13103 0
S 13104 23 5 0 0 0 13105 582 71619 0 0 A 0 0 0 0 0 0 0 0 0 0 0 0 0 0 0 0 0 0 0 0 0 0 0 0 0 0 0 0 finalize_simulation
S 13105 14 5 0 0 0 1 13104 71619 0 400000 A 0 0 0 0 0 0 0 6971 0 0 0 0 0 0 0 0 0 0 0 0 0 848 0 582 0 0 0 0 finalize_simulation
F 13105 0
S 13106 23 5 0 0 0 13107 582 71639 0 0 A 0 0 0 0 0 0 0 0 0 0 0 0 0 0 0 0 0 0 0 0 0 0 0 0 0 0 0 0 reset_data
S 13107 14 5 0 0 0 1 13106 71639 0 400000 A 0 0 0 0 0 0 0 6972 0 0 0 0 0 0 0 0 0 0 0 0 0 861 0 582 0 0 0 0 reset_data
F 13107 0
S 13108 23 5 0 0 6 13112 582 71650 4 0 A 0 0 0 0 0 0 0 0 0 0 0 0 0 0 0 0 0 0 0 0 0 0 0 0 0 0 0 0 simulate_nextsteps
S 13109 1 3 1 0 6 1 13108 71669 4 3000 A 0 0 0 0 0 0 0 0 0 0 0 0 0 0 0 0 0 0 0 0 0 0 0 0 0 0 0 0 nsteps
S 13110 1 3 0 0 6 1 13108 71676 4 1003000 A 0 0 0 0 0 0 0 0 0 0 0 0 0 0 0 0 0 0 0 0 0 0 0 0 0 0 0 0 res
S 13111 1 3 3 0 16 1 13108 34575 4 3000 A 0 0 0 0 0 0 0 0 0 0 0 0 0 0 0 0 0 0 0 0 0 0 0 0 0 0 0 0 is_endsim
S 13112 14 5 0 0 6 1 13108 71650 4 1400000 A 0 0 0 0 0 0 0 6973 2 0 0 13110 0 0 0 0 0 0 0 0 0 1001 0 582 0 0 0 0 simulate_nextsteps
F 13112 2 13109 13111
S 13113 23 5 0 4 0 13114 582 71680 0 0 A 0 0 0 0 0 0 0 0 0 0 0 0 0 0 0 0 0 0 0 0 0 0 0 0 0 0 0 0 analyze_sparks
S 13114 14 5 0 4 0 1 13113 71680 0 400000 A 0 0 0 0 0 0 0 6976 2 0 0 0 0 0 0 0 0 0 0 0 0 2520 0 582 0 0 0 0 analyze_sparks
F 13114 2 13115 13116
S 13115 1 3 0 0 8 1 13113 71695 4 7000 A 0 0 0 0 0 0 0 0 0 0 0 0 0 0 0 0 0 0 0 0 0 0 0 0 0 0 0 0 _V_time
S 13116 1 3 0 0 8 1 13113 71703 4 7000 A 0 0 0 0 0 0 0 0 0 0 0 0 0 0 0 0 0 0 0 0 0 0 0 0 0 0 0 0 _V_ca_nsr
S 13117 23 5 0 0 0 13118 582 71713 0 0 A 0 0 0 0 0 0 0 0 0 0 0 0 0 0 0 0 0 0 0 0 0 0 0 0 0 0 0 0 free_device
S 13118 14 5 0 0 0 1 13117 71713 0 400000 A 0 0 0 0 0 0 0 6979 0 0 0 0 0 0 0 0 0 0 0 0 0 2581 0 582 0 0 0 0 free_device
F 13118 0
S 13119 23 5 0 0 0 13120 582 71725 0 0 A 0 0 0 0 0 0 0 0 0 0 0 0 0 0 0 0 0 0 0 0 0 0 0 0 0 0 0 0 cleanup_gpudata_ecc
S 13120 14 5 0 0 0 1 13119 71725 0 400000 A 0 0 0 0 0 0 0 6980 0 0 0 0 0 0 0 0 0 0 0 0 0 2586 0 582 0 0 0 0 cleanup_gpudata_ecc
F 13120 0
S 13121 23 5 0 0 0 13122 582 71745 0 0 A 0 0 0 0 0 0 0 0 0 0 0 0 0 0 0 0 0 0 0 0 0 0 0 0 0 0 0 0 data_io_init
S 13122 14 5 0 0 0 1 13121 71745 0 400000 A 0 0 0 0 0 0 0 6981 0 0 0 0 0 0 0 0 0 0 0 0 0 2618 0 582 0 0 0 0 data_io_init
F 13122 0
S 13123 23 5 0 0 0 13124 582 71758 0 0 A 0 0 0 0 0 0 0 0 0 0 0 0 0 0 0 0 0 0 0 0 0 0 0 0 0 0 0 0 datamode1_init
S 13124 14 5 0 0 0 1 13123 71758 0 400000 A 0 0 0 0 0 0 0 6982 0 0 0 0 0 0 0 0 0 0 0 0 0 2642 0 582 0 0 0 0 datamode1_init
F 13124 0
S 13125 23 5 0 0 0 13126 582 71773 0 0 A 0 0 0 0 0 0 0 0 0 0 0 0 0 0 0 0 0 0 0 0 0 0 0 0 0 0 0 0 datamode1_print
S 13126 14 5 0 0 0 1 13125 71773 0 400000 A 0 0 0 0 0 0 0 6983 0 0 0 0 0 0 0 0 0 0 0 0 0 2688 0 582 0 0 0 0 datamode1_print
F 13126 0
S 13127 23 5 0 0 0 13128 582 71789 0 0 A 0 0 0 0 0 0 0 0 0 0 0 0 0 0 0 0 0 0 0 0 0 0 0 0 0 0 0 0 datamode1_close
S 13128 14 5 0 0 0 1 13127 71789 0 400000 A 0 0 0 0 0 0 0 6984 0 0 0 0 0 0 0 0 0 0 0 0 0 2737 0 582 0 0 0 0 datamode1_close
F 13128 0
S 13129 23 5 0 0 0 13130 582 71805 0 0 A 0 0 0 0 0 0 0 0 0 0 0 0 0 0 0 0 0 0 0 0 0 0 0 0 0 0 0 0 data_io_write
S 13130 14 5 0 0 0 1 13129 71805 0 400000 A 0 0 0 0 0 0 0 6985 0 0 0 0 0 0 0 0 0 0 0 0 0 2990 0 582 0 0 0 0 data_io_write
F 13130 0
S 13131 23 5 0 0 0 13132 582 71819 0 0 A 0 0 0 0 0 0 0 0 0 0 0 0 0 0 0 0 0 0 0 0 0 0 0 0 0 0 0 0 data_io_finalize
S 13132 14 5 0 0 0 1 13131 71819 0 400000 A 0 0 0 0 0 0 0 6986 0 0 0 0 0 0 0 0 0 0 0 0 0 3003 0 582 0 0 0 0 data_io_finalize
F 13132 0
S 13133 23 5 0 0 0 13134 582 71836 0 0 A 0 0 0 0 0 0 0 0 0 0 0 0 0 0 0 0 0 0 0 0 0 0 0 0 0 0 0 0 init_fluo
S 13134 14 5 0 0 0 1 13133 71836 0 400000 A 0 0 0 0 0 0 0 6987 0 0 0 0 0 0 0 0 0 0 0 0 0 3051 0 582 0 0 0 0 init_fluo
F 13134 0
S 13135 23 5 0 0 0 13136 582 71846 0 0 A 0 0 0 0 0 0 0 0 0 0 0 0 0 0 0 0 0 0 0 0 0 0 0 0 0 0 0 0 loaddata_from_conf
S 13136 14 5 0 0 0 1 13135 71846 0 400000 A 0 0 0 0 0 0 0 6988 0 0 0 0 0 0 0 0 0 0 0 0 0 3086 0 582 0 0 0 0 loaddata_from_conf
F 13136 0
S 13137 23 5 0 0 0 13138 582 71865 0 0 A 0 0 0 0 0 0 0 0 0 0 0 0 0 0 0 0 0 0 0 0 0 0 0 0 0 0 0 0 loaddata_from_restartfile
S 13138 14 5 0 0 0 1 13137 71865 0 400000 A 0 0 0 0 0 0 0 6989 0 0 0 0 0 0 0 0 0 0 0 0 0 3128 0 582 0 0 0 0 loaddata_from_restartfile
F 13138 0
S 13139 23 5 0 0 8 13141 582 71891 0 0 A 0 0 0 0 0 0 0 0 0 0 0 0 0 0 0 0 0 0 0 0 0 0 0 0 0 0 0 0 setup_kernelconfiguration
S 13140 1 3 0 0 6 1 13139 24786 4 1003000 A 0 0 0 0 0 0 0 0 0 0 0 0 0 0 0 0 0 0 0 0 0 0 0 0 0 0 0 0 ierr
S 13141 14 5 0 0 6 1 13139 71891 4 1400000 A 0 0 0 0 0 0 0 6990 0 0 0 13140 0 0 0 0 0 0 0 0 0 3247 0 582 0 0 0 0 setup_kernelconfiguration
F 13141 0
S 13142 23 5 0 0 0 13143 582 71917 0 0 A 0 0 0 0 0 0 0 0 0 0 0 0 0 0 0 0 0 0 0 0 0 0 0 0 0 0 0 0 init_prng
S 13143 14 5 0 0 0 1 13142 71917 0 400000 A 0 0 0 0 0 0 0 6991 0 0 0 0 0 0 0 0 0 0 0 0 0 3276 0 582 0 0 0 0 init_prng
F 13143 0
S 13144 23 5 0 0 0 13147 582 63001 0 0 A 0 0 0 0 0 0 0 0 0 0 0 0 0 0 0 0 0 0 0 0 0 0 0 0 0 0 0 0 save_summarized_data_1
S 13145 1 3 0 0 28 1 13144 71927 4 43000 A 0 0 0 0 0 0 0 0 0 0 0 0 0 0 0 0 0 0 0 0 0 0 0 0 0 0 0 0 file2save
S 13146 1 3 0 0 9 1 13144 71937 4 3000 A 0 0 0 0 0 0 0 0 0 0 0 0 0 0 0 0 0 0 0 0 0 0 0 0 0 0 0 0 time_duration
S 13147 14 5 0 0 0 1 13144 63001 0 400000 A 0 0 0 0 0 0 0 6992 2 0 0 0 0 0 0 0 0 0 0 0 0 3319 0 582 0 0 0 0 save_summarized_data_1
F 13147 2 13145 13146
S 13148 23 5 0 0 0 13151 582 63024 0 0 A 0 0 0 0 0 0 0 0 0 0 0 0 0 0 0 0 0 0 0 0 0 0 0 0 0 0 0 0 save_summarized_data_2
S 13149 1 3 0 0 6 1 13148 32225 4 3000 A 0 0 0 0 0 0 0 0 0 0 0 0 0 0 0 0 0 0 0 0 0 0 0 0 0 0 0 0 fileid
S 13150 1 3 0 0 9 1 13148 71937 4 3000 A 0 0 0 0 0 0 0 0 0 0 0 0 0 0 0 0 0 0 0 0 0 0 0 0 0 0 0 0 time_duration
S 13151 14 5 0 0 0 1 13148 63024 0 400000 A 0 0 0 0 0 0 0 6995 2 0 0 0 0 0 0 0 0 0 0 0 0 3334 0 582 0 0 0 0 save_summarized_data_2
F 13151 2 13149 13150
S 13152 23 5 0 0 0 13155 582 71951 0 0 A 0 0 0 0 0 0 0 0 0 0 0 0 0 0 0 0 0 0 0 0 0 0 0 0 0 0 0 0 save_summarized_data_core
S 13153 1 3 0 0 6 1 13152 32225 4 3000 A 0 0 0 0 0 0 0 0 0 0 0 0 0 0 0 0 0 0 0 0 0 0 0 0 0 0 0 0 fileid
S 13154 1 3 0 0 9 1 13152 71937 4 3000 A 0 0 0 0 0 0 0 0 0 0 0 0 0 0 0 0 0 0 0 0 0 0 0 0 0 0 0 0 time_duration
S 13155 14 5 0 0 0 1 13152 71951 0 400000 A 0 0 0 0 0 0 0 6998 2 0 0 0 0 0 0 0 0 0 0 0 0 3341 0 582 0 0 0 0 save_summarized_data_core
F 13155 2 13153 13154
S 13156 23 5 0 0 0 13158 582 63063 0 0 A 0 0 0 0 0 0 0 0 0 0 0 0 0 0 0 0 0 0 0 0 0 0 0 0 0 0 0 0 spark_summarize_1
S 13157 1 3 0 0 28 1 13156 71927 80000004 43000 A 0 0 0 0 0 0 0 0 0 0 0 0 0 0 0 0 0 0 0 0 0 0 0 0 0 0 0 0 file2save
S 13158 14 5 0 0 0 1 13156 63063 0 400000 A 0 0 0 0 0 0 0 7001 1 0 0 0 0 0 0 0 0 0 0 0 0 3527 0 582 0 0 0 0 spark_summarize_1
F 13158 1 13157
S 13159 23 5 0 0 0 13162 582 63081 0 0 A 0 0 0 0 0 0 0 0 0 0 0 0 0 0 0 0 0 0 0 0 0 0 0 0 0 0 0 0 spark_summarize_2
S 13160 1 3 0 0 6 1 13159 32225 4 3000 A 0 0 0 0 0 0 0 0 0 0 0 0 0 0 0 0 0 0 0 0 0 0 0 0 0 0 0 0 fileid
S 13161 1 3 0 0 9 1 13159 71977 80000004 3000 A 0 0 0 0 0 0 0 0 0 0 0 0 0 0 0 0 0 0 0 0 0 0 0 0 0 0 0 0 duration
S 13162 14 5 0 0 0 1 13159 63081 0 400000 A 0 0 0 0 0 0 0 7003 2 0 0 0 0 0 0 0 0 0 0 0 0 3543 0 582 0 0 0 0 spark_summarize_2
F 13162 2 13160 13161
S 13163 23 5 0 0 0 13164 582 71986 0 0 A 0 0 0 0 0 0 0 0 0 0 0 0 0 0 0 0 0 0 0 0 0 0 0 0 0 0 0 0 data_io_write_fb
S 13164 14 5 0 0 0 1 13163 71986 0 400000 A 0 0 0 0 0 0 0 7006 0 0 0 0 0 0 0 0 0 0 0 0 0 3708 0 582 0 0 0 0 data_io_write_fb
F 13164 0
S 13165 23 5 0 0 0 13166 582 72003 0 0 A 0 0 0 0 0 0 0 0 0 0 0 0 0 0 0 0 0 0 0 0 0 0 0 0 0 0 0 0 data_io_write_fb_last
S 13166 14 5 0 0 0 1 13165 72003 0 400000 A 0 0 0 0 0 0 0 7007 0 0 0 0 0 0 0 0 0 0 0 0 0 3721 0 582 0 0 0 0 data_io_write_fb_last
F 13166 0
S 13167 23 5 0 0 0 13168 582 72025 0 0 A 0 0 0 0 0 0 0 0 0 0 0 0 0 0 0 0 0 0 0 0 0 0 0 0 0 0 0 0 write2restartfile
S 13168 14 5 0 0 0 1 13167 72025 0 400000 A 0 0 0 0 0 0 0 7008 0 0 0 0 0 0 0 0 0 0 0 0 0 3734 0 582 0 0 0 0 write2restartfile
F 13168 0
S 13169 23 5 0 0 0 13170 582 72043 0 0 A 0 0 0 0 0 0 0 0 0 0 0 0 0 0 0 0 0 0 0 0 0 0 0 0 0 0 0 0 spark_summarize_fb
S 13170 14 5 0 0 0 1 13169 72043 0 400000 A 0 0 0 0 0 0 0 7009 0 0 0 0 0 0 0 0 0 0 0 0 0 3787 0 582 0 0 0 0 spark_summarize_fb
F 13170 0
S 13171 23 5 0 2 0 13176 582 72062 0 0 A 0 0 0 0 0 0 0 0 0 0 0 0 0 0 0 0 0 0 0 0 0 0 0 0 0 0 0 0 state_breakdown_ker
S 13172 1 3 1 0 6 1 13171 40743 8004 3000 A 0 0 0 0 0 0 0 0 0 0 0 0 0 0 0 0 0 0 0 0 0 0 0 0 0 0 0 0 cru_state
S 13173 1 3 0 0 6 1 13171 40753 8004 3000 A 0 0 0 0 0 0 0 0 0 0 0 0 0 0 0 0 0 0 0 0 0 0 0 0 0 0 0 0 lcc_state
S 13174 1 3 0 0 6 1 13171 40763 8004 3000 A 0 0 0 0 0 0 0 0 0 0 0 0 0 0 0 0 0 0 0 0 0 0 0 0 0 0 0 0 ryr_state
S 13175 1 3 1 0 6 1 13171 28478 8004 3000 A 0 0 0 0 0 0 0 0 0 0 0 0 0 0 0 0 0 0 0 0 0 0 0 0 0 0 0 0 irow_r
S 13176 14 5 0 2 0 1 13171 72062 0 400000 A 0 0 0 0 0 0 0 7010 4 0 0 0 0 0 0 0 0 0 0 0 0 3825 0 582 0 0 0 0 state_breakdown_ker
F 13176 4 13172 13175 13173 13174
S 13177 23 5 0 2 8 13182 582 72082 0 0 A 0 0 0 0 0 0 0 0 0 0 0 0 0 0 0 0 0 0 0 0 0 0 0 0 0 0 0 0 state_combine_single_ker
S 13178 1 3 1 0 6 1 13177 40915 8004 3000 A 0 0 0 0 0 0 0 0 0 0 0 0 0 0 0 0 0 0 0 0 0 0 0 0 0 0 0 0 lcccluster_state
S 13179 1 3 1 0 6 1 13177 40932 8004 3000 A 0 0 0 0 0 0 0 0 0 0 0 0 0 0 0 0 0 0 0 0 0 0 0 0 0 0 0 0 ryrcluster_state
S 13180 1 3 0 0 6 1 13177 40743 8004 1003000 A 0 0 0 0 0 0 0 0 0 0 0 0 0 0 0 0 0 0 0 0 0 0 0 0 0 0 0 0 cru_state
S 13181 1 3 1 0 6 1 13177 28478 8004 3000 A 0 0 0 0 0 0 0 0 0 0 0 0 0 0 0 0 0 0 0 0 0 0 0 0 0 0 0 0 irow_r
S 13182 14 5 0 2 6 1 13177 72082 4 1400000 A 0 0 0 0 0 0 0 7015 3 0 0 13180 0 0 0 0 0 0 0 0 0 3837 0 582 0 0 0 0 state_combine_single_ker
F 13182 3 13178 13179 13181
S 13183 23 5 0 0 6 13185 582 72107 4 0 A 0 0 0 0 0 0 0 0 0 0 0 0 0 0 0 0 0 0 0 0 0 0 0 0 0 0 0 0 print_mode_info
S 13184 1 3 0 0 6 1 13183 72123 4 1003000 A 0 0 0 0 0 0 0 0 0 0 0 0 0 0 0 0 0 0 0 0 0 0 0 0 0 0 0 0 res
S 13185 14 5 0 0 6 1 13183 72107 4 1400000 A 0 0 0 0 0 0 0 7019 0 0 0 13184 0 0 0 0 0 0 0 0 0 3848 0 582 0 0 0 0 print_mode_info
F 13185 0
S 13186 23 5 0 0 0 13187 582 72127 0 0 A 0 0 0 0 0 0 0 0 0 0 0 0 0 0 0 0 0 0 0 0 0 0 0 0 0 0 0 0 gpu_cleanup
S 13187 14 5 0 0 0 1 13186 72127 0 400000 A 0 0 0 0 0 0 0 7020 0 0 0 0 0 0 0 0 0 0 0 0 0 3897 0 582 0 0 0 0 gpu_cleanup
F 13187 0
S 13188 23 5 0 0 0 13196 582 72139 0 0 A 0 0 0 0 0 0 0 0 0 0 0 0 0 0 0 0 0 0 0 0 0 0 0 0 0 0 0 0 trigger_cru_openlcc
S 13189 7 3 1 0 4097 1 13188 28453 20000004 10003000 A 0 0 0 0 0 0 0 0 0 0 0 0 0 0 0 0 0 0 0 0 0 0 0 0 0 0 0 0 u_lo
S 13190 7 3 0 0 4100 1 13188 39769 20000004 10003000 A 0 0 0 0 0 0 0 0 0 0 0 0 0 0 0 0 0 0 0 0 0 0 0 0 0 0 0 0 cru_states
S 13191 1 3 1 0 6 1 13188 35924 4 3000 A 0 0 0 0 0 0 0 0 0 0 0 0 0 0 0 0 0 0 0 0 0 0 0 0 0 0 0 0 nsfu
S 13192 1 3 1 0 6 1 13188 28478 4 3000 A 0 0 0 0 0 0 0 0 0 0 0 0 0 0 0 0 0 0 0 0 0 0 0 0 0 0 0 0 irow_r
S 13193 7 3 0 0 4106 1 13188 39838 20000004 10003000 A 0 0 0 0 0 0 0 0 0 0 0 0 0 0 0 0 0 0 0 0 0 0 0 0 0 0 0 0 lcccluster_states
S 13194 7 3 0 0 4103 1 13188 39942 20000004 10003000 A 0 0 0 0 0 0 0 0 0 0 0 0 0 0 0 0 0 0 0 0 0 0 0 0 0 0 0 0 ryrcluster_states
S 13195 1 3 1 0 16 1 13188 63915 4 3000 A 0 0 0 0 0 0 0 0 0 0 0 0 0 0 0 0 0 0 0 0 0 0 0 0 0 0 0 0 is_all_cru_open
S 13196 14 5 0 0 0 1 13188 72139 20000000 400000 A 0 0 0 0 0 0 0 7021 7 0 0 0 0 0 0 0 0 0 0 0 0 3907 0 582 0 0 0 0 trigger_cru_openlcc
F 13196 7 13189 13190 13191 13192 13193 13194 13195
S 13197 6 1 0 0 6 1 13188 72159 40800006 3000 A 0 0 0 0 0 0 0 0 0 0 0 0 0 0 0 0 0 0 0 0 0 0 0 0 0 0 0 0 z_b_0_3
S 13198 6 1 0 0 6 1 13188 72167 40800006 3000 A 0 0 0 0 0 0 0 0 0 0 0 0 0 0 0 0 0 0 0 0 0 0 0 0 0 0 0 0 z_b_2_3
S 13199 6 1 0 0 6 1 13188 72175 40800006 3000 A 0 0 0 0 0 0 0 0 0 0 0 0 0 0 0 0 0 0 0 0 0 0 0 0 0 0 0 0 z_b_3_3
S 13200 6 1 0 0 6 1 13188 72183 40800006 3000 A 0 0 0 0 0 0 0 0 0 0 0 0 0 0 0 0 0 0 0 0 0 0 0 0 0 0 0 0 z_e_7007
S 13201 6 1 0 0 6 1 13188 72192 40800006 3000 A 0 0 0 0 0 0 0 0 0 0 0 0 0 0 0 0 0 0 0 0 0 0 0 0 0 0 0 0 z_b_4_3
S 13202 6 1 0 0 6 1 13188 72200 40800006 3000 A 0 0 0 0 0 0 0 0 0 0 0 0 0 0 0 0 0 0 0 0 0 0 0 0 0 0 0 0 z_b_6_3
S 13203 6 1 0 0 6 1 13188 72208 40800006 3000 A 0 0 0 0 0 0 0 0 0 0 0 0 0 0 0 0 0 0 0 0 0 0 0 0 0 0 0 0 z_b_7_3
S 13204 6 1 0 0 6 1 13188 72216 40800006 3000 A 0 0 0 0 0 0 0 0 0 0 0 0 0 0 0 0 0 0 0 0 0 0 0 0 0 0 0 0 z_e_7014
S 13205 6 1 0 0 6 1 13188 72225 40800006 3000 A 0 0 0 0 0 0 0 0 0 0 0 0 0 0 0 0 0 0 0 0 0 0 0 0 0 0 0 0 z_b_8_3
S 13206 6 1 0 0 6 1 13188 72233 40800006 3000 A 0 0 0 0 0 0 0 0 0 0 0 0 0 0 0 0 0 0 0 0 0 0 0 0 0 0 0 0 z_b_10_3
S 13207 6 1 0 0 6 1 13188 72242 40800006 3000 A 0 0 0 0 0 0 0 0 0 0 0 0 0 0 0 0 0 0 0 0 0 0 0 0 0 0 0 0 z_b_11_3
S 13208 6 1 0 0 6 1 13188 72251 40800006 3000 A 0 0 0 0 0 0 0 0 0 0 0 0 0 0 0 0 0 0 0 0 0 0 0 0 0 0 0 0 z_e_7021
S 13209 6 1 0 0 6 1 13188 72260 40800006 3000 A 0 0 0 0 0 0 0 0 0 0 0 0 0 0 0 0 0 0 0 0 0 0 0 0 0 0 0 0 z_b_12_3
S 13210 6 1 0 0 6 1 13188 72269 40800006 3000 A 0 0 0 0 0 0 0 0 0 0 0 0 0 0 0 0 0 0 0 0 0 0 0 0 0 0 0 0 z_b_14_3
S 13211 6 1 0 0 6 1 13188 72278 40800006 3000 A 0 0 0 0 0 0 0 0 0 0 0 0 0 0 0 0 0 0 0 0 0 0 0 0 0 0 0 0 z_b_15_3
S 13212 6 1 0 0 6 1 13188 72287 40800006 3000 A 0 0 0 0 0 0 0 0 0 0 0 0 0 0 0 0 0 0 0 0 0 0 0 0 0 0 0 0 z_e_7028
S 13213 23 5 0 0 0 13221 582 72296 0 0 A 0 0 0 0 0 0 0 0 0 0 0 0 0 0 0 0 0 0 0 0 0 0 0 0 0 0 0 0 trigger_cru
S 13214 7 3 1 0 4109 1 13213 28458 20000004 10003000 A 0 0 0 0 0 0 0 0 0 0 0 0 0 0 0 0 0 0 0 0 0 0 0 0 0 0 0 0 u_ro
S 13215 7 3 0 0 4112 1 13213 39769 20000004 10003000 A 0 0 0 0 0 0 0 0 0 0 0 0 0 0 0 0 0 0 0 0 0 0 0 0 0 0 0 0 cru_states
S 13216 1 3 1 0 6 1 13213 35924 4 3000 A 0 0 0 0 0 0 0 0 0 0 0 0 0 0 0 0 0 0 0 0 0 0 0 0 0 0 0 0 nsfu
S 13217 1 3 1 0 6 1 13213 28478 4 3000 A 0 0 0 0 0 0 0 0 0 0 0 0 0 0 0 0 0 0 0 0 0 0 0 0 0 0 0 0 irow_r
S 13218 7 3 0 0 4118 1 13213 39838 20000004 10003000 A 0 0 0 0 0 0 0 0 0 0 0 0 0 0 0 0 0 0 0 0 0 0 0 0 0 0 0 0 lcccluster_states
S 13219 7 3 0 0 4115 1 13213 39942 20000004 10003000 A 0 0 0 0 0 0 0 0 0 0 0 0 0 0 0 0 0 0 0 0 0 0 0 0 0 0 0 0 ryrcluster_states
S 13220 1 3 3 0 16 1 13213 63915 4 3000 A 0 0 0 0 0 0 0 0 0 0 0 0 0 0 0 0 0 0 0 0 0 0 0 0 0 0 0 0 is_all_cru_open
S 13221 14 5 0 0 0 1 13213 72296 20000000 400000 A 0 0 0 0 0 0 0 7029 7 0 0 0 0 0 0 0 0 0 0 0 0 3966 0 582 0 0 0 0 trigger_cru
F 13221 7 13214 13215 13216 13217 13218 13219 13220
S 13222 6 1 0 0 6 1 13213 72159 40800006 3000 A 0 0 0 0 0 0 0 0 0 0 0 0 0 0 0 0 0 0 0 0 0 0 0 0 0 0 0 0 z_b_0_3
S 13223 6 1 0 0 6 1 13213 72167 40800006 3000 A 0 0 0 0 0 0 0 0 0 0 0 0 0 0 0 0 0 0 0 0 0 0 0 0 0 0 0 0 z_b_2_3
S 13224 6 1 0 0 6 1 13213 72175 40800006 3000 A 0 0 0 0 0 0 0 0 0 0 0 0 0 0 0 0 0 0 0 0 0 0 0 0 0 0 0 0 z_b_3_3
S 13225 6 1 0 0 6 1 13213 72308 40800006 3000 A 0 0 0 0 0 0 0 0 0 0 0 0 0 0 0 0 0 0 0 0 0 0 0 0 0 0 0 0 z_e_7023
S 13226 6 1 0 0 6 1 13213 72192 40800006 3000 A 0 0 0 0 0 0 0 0 0 0 0 0 0 0 0 0 0 0 0 0 0 0 0 0 0 0 0 0 z_b_4_3
S 13227 6 1 0 0 6 1 13213 72200 40800006 3000 A 0 0 0 0 0 0 0 0 0 0 0 0 0 0 0 0 0 0 0 0 0 0 0 0 0 0 0 0 z_b_6_3
S 13228 6 1 0 0 6 1 13213 72208 40800006 3000 A 0 0 0 0 0 0 0 0 0 0 0 0 0 0 0 0 0 0 0 0 0 0 0 0 0 0 0 0 z_b_7_3
S 13229 6 1 0 0 6 1 13213 72317 40800006 3000 A 0 0 0 0 0 0 0 0 0 0 0 0 0 0 0 0 0 0 0 0 0 0 0 0 0 0 0 0 z_e_7030
S 13230 6 1 0 0 6 1 13213 72225 40800006 3000 A 0 0 0 0 0 0 0 0 0 0 0 0 0 0 0 0 0 0 0 0 0 0 0 0 0 0 0 0 z_b_8_3
S 13231 6 1 0 0 6 1 13213 72233 40800006 3000 A 0 0 0 0 0 0 0 0 0 0 0 0 0 0 0 0 0 0 0 0 0 0 0 0 0 0 0 0 z_b_10_3
S 13232 6 1 0 0 6 1 13213 72242 40800006 3000 A 0 0 0 0 0 0 0 0 0 0 0 0 0 0 0 0 0 0 0 0 0 0 0 0 0 0 0 0 z_b_11_3
S 13233 6 1 0 0 6 1 13213 72326 40800006 3000 A 0 0 0 0 0 0 0 0 0 0 0 0 0 0 0 0 0 0 0 0 0 0 0 0 0 0 0 0 z_e_7037
S 13234 6 1 0 0 6 1 13213 72260 40800006 3000 A 0 0 0 0 0 0 0 0 0 0 0 0 0 0 0 0 0 0 0 0 0 0 0 0 0 0 0 0 z_b_12_3
S 13235 6 1 0 0 6 1 13213 72269 40800006 3000 A 0 0 0 0 0 0 0 0 0 0 0 0 0 0 0 0 0 0 0 0 0 0 0 0 0 0 0 0 z_b_14_3
S 13236 6 1 0 0 6 1 13213 72278 40800006 3000 A 0 0 0 0 0 0 0 0 0 0 0 0 0 0 0 0 0 0 0 0 0 0 0 0 0 0 0 0 z_b_15_3
S 13237 6 1 0 0 6 1 13213 72335 40800006 3000 A 0 0 0 0 0 0 0 0 0 0 0 0 0 0 0 0 0 0 0 0 0 0 0 0 0 0 0 0 z_e_7044
S 13238 23 5 0 0 0 13244 582 72344 0 0 A 0 0 0 0 0 0 0 0 0 0 0 0 0 0 0 0 0 0 0 0 0 0 0 0 0 0 0 0 get_index_xxxcluster_numxxxopen
S 13239 6 3 1 0 6 1 13238 72376 800004 3000 A 0 0 0 0 0 0 0 0 0 0 0 0 0 0 0 0 0 0 0 0 0 0 0 0 0 0 0 0 n_xxx
S 13240 1 3 1 0 6 1 13238 72382 4 3000 A 0 0 0 0 0 0 0 0 0 0 0 0 0 0 0 0 0 0 0 0 0 0 0 0 0 0 0 0 irow_xxx
S 13241 7 3 0 0 4121 1 13238 72391 20000004 10003000 A 0 0 0 0 0 0 0 0 0 0 0 0 0 0 0 0 0 0 0 0 0 0 0 0 0 0 0 0 u_xxxo
S 13242 7 3 0 0 4124 1 13238 72398 800204 3000 A 0 0 0 0 0 0 0 0 0 0 0 0 0 0 0 0 0 0 0 0 0 0 0 0 0 0 0 0 index_xxxcluster_numxxxopen
S 13243 1 3 1 0 6 1 13238 35924 4 3000 A 0 0 0 0 0 0 0 0 0 0 0 0 0 0 0 0 0 0 0 0 0 0 0 0 0 0 0 0 nsfu
S 13244 14 5 0 0 0 1 13238 72344 20000200 400000 A 0 0 0 0 0 0 0 7037 5 0 0 0 0 0 0 0 0 0 0 0 0 4037 0 582 0 0 0 0 get_index_xxxcluster_numxxxopen
F 13244 5 13239 13240 13243 13241 13242
S 13245 6 1 0 0 6 1 13238 72159 40800006 3000 A 0 0 0 0 0 0 0 0 0 0 0 0 0 0 0 0 0 0 0 0 0 0 0 0 0 0 0 0 z_b_0_3
S 13246 6 1 0 0 6 1 13238 72167 40800006 3000 A 0 0 0 0 0 0 0 0 0 0 0 0 0 0 0 0 0 0 0 0 0 0 0 0 0 0 0 0 z_b_2_3
S 13247 6 1 0 0 6 1 13238 72175 40800006 3000 A 0 0 0 0 0 0 0 0 0 0 0 0 0 0 0 0 0 0 0 0 0 0 0 0 0 0 0 0 z_b_3_3
S 13248 6 1 0 0 6 1 13238 72426 40800006 3000 A 0 0 0 0 0 0 0 0 0 0 0 0 0 0 0 0 0 0 0 0 0 0 0 0 0 0 0 0 z_e_7039
S 13249 6 1 0 0 6 1 13238 72435 40800006 3000 A 0 0 0 0 0 0 0 0 0 0 0 0 0 0 0 0 0 0 0 0 0 0 0 0 0 0 0 0 z_e_7041
S 13250 6 1 0 0 6 1 13238 72444 40800006 3000 A 0 0 0 0 0 0 0 0 0 0 0 0 0 0 0 0 0 0 0 0 0 0 0 0 0 0 0 0 z_e_7043
S 13251 23 5 0 0 0 13257 582 72453 0 0 A 0 0 0 0 0 0 0 0 0 0 0 0 0 0 0 0 0 0 0 0 0 0 0 0 0 0 0 0 write_sl_flux
S 13252 1 3 1 0 9 1 13251 72467 4 3000 A 0 0 0 0 0 0 0 0 0 0 0 0 0 0 0 0 0 0 0 0 0 0 0 0 0 0 0 0 accumulate_j_in
S 13253 1 3 1 0 9 1 13251 72483 4 3000 A 0 0 0 0 0 0 0 0 0 0 0 0 0 0 0 0 0 0 0 0 0 0 0 0 0 0 0 0 accumulate_j_out
S 13254 1 3 1 0 9 1 13251 2562 4 3000 A 0 0 0 0 0 0 0 0 0 0 0 0 0 0 0 0 0 0 0 0 0 0 0 0 0 0 0 0 time
S 13255 1 3 1 0 9 1 13251 36210 4 3000 A 0 0 0 0 0 0 0 0 0 0 0 0 0 0 0 0 0 0 0 0 0 0 0 0 0 0 0 0 ca_myo
S 13256 1 3 1 0 9 1 13251 70599 4 3000 A 0 0 0 0 0 0 0 0 0 0 0 0 0 0 0 0 0 0 0 0 0 0 0 0 0 0 0 0 vm
S 13257 14 5 0 0 0 1 13251 72453 0 400000 A 0 0 0 0 0 0 0 7043 5 0 0 0 0 0 0 0 0 0 0 0 0 4060 0 582 0 0 0 0 write_sl_flux
F 13257 5 13254 13255 13252 13253 13256
S 13258 23 5 0 0 0 13264 582 72500 0 0 A 0 0 0 0 0 0 0 0 0 0 0 0 0 0 0 0 0 0 0 0 0 0 0 0 0 0 0 0 write_sr_flux
S 13259 1 3 1 0 9 1 13258 72467 4 3000 A 0 0 0 0 0 0 0 0 0 0 0 0 0 0 0 0 0 0 0 0 0 0 0 0 0 0 0 0 accumulate_j_in
S 13260 1 3 1 0 9 1 13258 72483 4 3000 A 0 0 0 0 0 0 0 0 0 0 0 0 0 0 0 0 0 0 0 0 0 0 0 0 0 0 0 0 accumulate_j_out
S 13261 1 3 1 0 9 1 13258 2562 4 3000 A 0 0 0 0 0 0 0 0 0 0 0 0 0 0 0 0 0 0 0 0 0 0 0 0 0 0 0 0 time
S 13262 1 3 1 0 9 1 13258 36217 4 3000 A 0 0 0 0 0 0 0 0 0 0 0 0 0 0 0 0 0 0 0 0 0 0 0 0 0 0 0 0 ca_nsr
S 13263 1 3 1 0 9 1 13258 36210 4 3000 A 0 0 0 0 0 0 0 0 0 0 0 0 0 0 0 0 0 0 0 0 0 0 0 0 0 0 0 0 ca_myo
S 13264 14 5 0 0 0 1 13258 72500 0 400000 A 0 0 0 0 0 0 0 7049 5 0 0 0 0 0 0 0 0 0 0 0 0 4103 0 582 0 0 0 0 write_sr_flux
F 13264 5 13261 13262 13259 13260 13263
S 13265 23 5 0 4 0 13266 582 72514 0 0 A 0 0 0 0 0 0 0 0 0 0 0 0 0 0 0 0 0 0 0 0 0 0 0 0 0 0 0 0 get_comppdt_sun2000
S 13266 14 5 0 4 0 1 13265 72514 0 400000 A 0 0 0 0 0 0 0 7055 0 0 0 0 0 0 0 0 0 0 0 0 0 4147 0 582 0 0 0 0 get_comppdt_sun2000
F 13266 0
S 13267 23 5 0 4 0 13269 582 72534 0 0 A 0 0 0 0 0 0 0 0 0 0 0 0 0 0 0 0 0 0 0 0 0 0 0 0 0 0 0 0 update_sfu_sun2000
S 13268 7 3 0 0 4127 1 13267 72553 20008004 10003000 A 0 0 0 0 0 0 0 0 0 0 0 0 0 0 0 0 0 0 0 0 0 0 0 0 0 0 0 0 xrnd
S 13269 14 5 0 4 0 1 13267 72534 20000000 400000 A 0 0 0 0 0 0 0 7056 8 0 0 0 0 0 0 0 0 0 0 0 0 4242 0 582 0 0 0 0 update_sfu_sun2000
F 13269 8 13268 13274 13275 13276 13277 13278 13279 13280
S 13270 6 1 0 0 6 1 13267 72159 40808006 3000 A 0 0 0 0 0 0 0 0 0 0 0 0 0 0 0 0 0 0 0 0 0 0 0 0 0 0 0 0 z_b_0_3
S 13271 6 1 0 0 6 1 13267 72167 40808006 3000 A 0 0 0 0 0 0 0 0 0 0 0 0 0 0 0 0 0 0 0 0 0 0 0 0 0 0 0 0 z_b_2_3
S 13272 6 1 0 0 6 1 13267 72175 40808006 3000 A 0 0 0 0 0 0 0 0 0 0 0 0 0 0 0 0 0 0 0 0 0 0 0 0 0 0 0 0 z_b_3_3
S 13273 6 1 0 0 6 1 13267 72558 40808006 3000 A 0 0 0 0 0 0 0 0 0 0 0 0 0 0 0 0 0 0 0 0 0 0 0 0 0 0 0 0 z_e_7306
S 13274 1 3 0 0 9 1 13267 72567 4 7000 A 0 0 0 0 0 0 0 0 0 0 0 0 0 0 0 0 0 0 0 0 0 0 0 0 0 0 0 0 _V_dt
S 13275 1 3 0 0 9 1 13267 72573 4 7000 A 0 0 0 0 0 0 0 0 0 0 0 0 0 0 0 0 0 0 0 0 0 0 0 0 0 0 0 0 _V_vm
S 13276 1 3 0 0 9 1 13267 72579 4 7000 A 0 0 0 0 0 0 0 0 0 0 0 0 0 0 0 0 0 0 0 0 0 0 0 0 0 0 0 0 _V_dp_arg1
S 13277 1 3 0 0 9 1 13267 72590 4 7000 A 0 0 0 0 0 0 0 0 0 0 0 0 0 0 0 0 0 0 0 0 0 0 0 0 0 0 0 0 _V_dp_arg2
S 13278 1 3 0 0 9 1 13267 72601 4 7000 A 0 0 0 0 0 0 0 0 0 0 0 0 0 0 0 0 0 0 0 0 0 0 0 0 0 0 0 0 _V_ca_myo
S 13279 1 3 0 0 9 1 13267 71703 4 7000 A 0 0 0 0 0 0 0 0 0 0 0 0 0 0 0 0 0 0 0 0 0 0 0 0 0 0 0 0 _V_ca_nsr
S 13280 1 3 0 0 9 1 13267 72611 4 7000 A 0 0 0 0 0 0 0 0 0 0 0 0 0 0 0 0 0 0 0 0 0 0 0 0 0 0 0 0 _V_new
A 13 2 0 0 0 6 593 0 0 0 13 0 0 0 0 0 0 0 0 0
A 17 2 0 0 0 6 595 0 0 0 17 0 0 0 0 0 0 0 0 0
A 67 1 0 0 0 56 645 0 0 0 0 0 0 0 0 0 0 0 0 0
A 70 1 0 0 0 62 647 0 0 0 0 0 0 0 0 0 0 0 0 0
A 106 1 0 0 0 104 707 0 0 0 0 0 0 0 0 0 0 0 0 0
A 123 2 0 0 0 6 767 0 0 0 123 0 0 0 0 0 0 0 0 0
A 134 2 0 0 0 6 772 0 0 0 134 0 0 0 0 0 0 0 0 0
A 136 2 0 0 0 6 773 0 0 0 136 0 0 0 0 0 0 0 0 0
A 138 2 0 0 0 6 774 0 0 0 138 0 0 0 0 0 0 0 0 0
A 142 2 0 0 0 6 776 0 0 0 142 0 0 0 0 0 0 0 0 0
A 144 2 0 0 0 6 777 0 0 0 144 0 0 0 0 0 0 0 0 0
A 146 2 0 0 0 6 778 0 0 0 146 0 0 0 0 0 0 0 0 0
A 148 2 0 0 0 6 779 0 0 0 148 0 0 0 0 0 0 0 0 0
A 153 2 0 0 0 6 781 0 0 0 153 0 0 0 0 0 0 0 0 0
A 155 2 0 0 0 6 782 0 0 0 155 0 0 0 0 0 0 0 0 0
A 157 2 0 0 0 6 783 0 0 0 157 0 0 0 0 0 0 0 0 0
A 183 2 0 0 0 6 798 0 0 0 183 0 0 0 0 0 0 0 0 0
A 800 2 0 0 575 6 5373 0 0 0 800 0 0 0 0 0 0 0 0 0
A 6183 1 0 3 5958 3623 12503 0 0 0 0 0 0 0 0 0 0 0 0 0
A 6184 10 0 0 6085 6 6183 4 0 0 0 0 0 0 0 0 0 0 0 0
X 1 134
A 6185 10 0 0 6184 6 6183 7 0 0 0 0 0 0 0 0 0 0 0 0
X 1 136
A 6186 4 0 0 5707 6 6185 0 3 0 0 0 0 2 0 0 0 0 0 0
A 6187 4 0 0 6008 6 6184 0 6186 0 0 0 0 1 0 0 0 0 0 0
A 6188 10 0 0 6185 6 6183 16 0 0 0 0 0 0 0 0 0 0 0 0
X 1 146
A 6189 10 0 0 6188 6 6183 19 0 0 0 0 0 0 0 0 0 0 0 0
X 1 148
A 6190 4 0 0 5713 6 6189 0 3 0 0 0 0 2 0 0 0 0 0 0
A 6191 4 0 0 6033 6 6188 0 6190 0 0 0 0 1 0 0 0 0 0 0
A 6192 10 0 0 6189 6 6183 10 0 0 0 0 0 0 0 0 0 0 0 0
X 1 142
A 6193 10 0 0 6192 6 6183 22 0 0 0 0 0 0 0 0 0 0 0 0
X 1 153
A 6194 10 0 0 6193 6 6183 13 0 0 0 0 0 0 0 0 0 0 0 0
X 1 123
A 6195 10 0 0 6194 6 6183 1 0 0 0 0 0 0 0 0 0 0 0 0
X 1 17
A 6198 1 0 3 6019 3629 12510 0 0 0 0 0 0 0 0 0 0 0 0 0
A 6199 10 0 0 6032 6 6198 4 0 0 0 0 0 0 0 0 0 0 0 0
X 1 134
A 6200 10 0 0 6199 6 6198 7 0 0 0 0 0 0 0 0 0 0 0 0
X 1 136
A 6201 4 0 0 2554 6 6200 0 3 0 0 0 0 2 0 0 0 0 0 0
A 6202 4 0 0 5150 6 6199 0 6201 0 0 0 0 1 0 0 0 0 0 0
A 6203 10 0 0 6200 6 6198 16 0 0 0 0 0 0 0 0 0 0 0 0
X 1 146
A 6204 10 0 0 6203 6 6198 19 0 0 0 0 0 0 0 0 0 0 0 0
X 1 148
A 6205 4 0 0 4769 6 6204 0 3 0 0 0 0 2 0 0 0 0 0 0
A 6206 4 0 0 5742 6 6203 0 6205 0 0 0 0 1 0 0 0 0 0 0
A 6207 10 0 0 6204 6 6198 10 0 0 0 0 0 0 0 0 0 0 0 0
X 1 142
A 6208 10 0 0 6207 6 6198 22 0 0 0 0 0 0 0 0 0 0 0 0
X 1 153
A 6209 10 0 0 6208 6 6198 13 0 0 0 0 0 0 0 0 0 0 0 0
X 1 123
A 6210 10 0 0 6209 6 6198 1 0 0 0 0 0 0 0 0 0 0 0 0
X 1 17
A 6215 1 0 1 5863 3635 12520 0 0 0 0 0 0 0 0 0 0 0 0 0
A 6216 10 0 0 5051 6 6215 4 0 0 0 0 0 0 0 0 0 0 0 0
X 1 134
A 6217 10 0 0 6216 6 6215 7 0 0 0 0 0 0 0 0 0 0 0 0
X 1 136
A 6218 4 0 0 5728 6 6217 0 3 0 0 0 0 2 0 0 0 0 0 0
A 6219 4 0 0 5622 6 6216 0 6218 0 0 0 0 1 0 0 0 0 0 0
A 6220 10 0 0 6217 6 6215 10 0 0 0 0 0 0 0 0 0 0 0 0
X 1 142
A 6221 10 0 0 6220 6 6215 13 0 0 0 0 0 0 0 0 0 0 0 0
X 1 123
A 6222 10 0 0 6221 6 6215 1 0 0 0 0 0 0 0 0 0 0 0 0
X 1 17
A 6224 1 0 1 5948 3641 12526 0 0 0 0 0 0 0 0 0 0 0 0 0
A 6225 10 0 0 6058 6 6224 4 0 0 0 0 0 0 0 0 0 0 0 0
X 1 134
A 6226 10 0 0 6225 6 6224 7 0 0 0 0 0 0 0 0 0 0 0 0
X 1 136
A 6227 4 0 0 5153 6 6226 0 3 0 0 0 0 2 0 0 0 0 0 0
A 6228 4 0 0 5933 6 6225 0 6227 0 0 0 0 1 0 0 0 0 0 0
A 6229 10 0 0 6226 6 6224 10 0 0 0 0 0 0 0 0 0 0 0 0
X 1 142
A 6230 10 0 0 6229 6 6224 13 0 0 0 0 0 0 0 0 0 0 0 0
X 1 123
A 6231 10 0 0 6230 6 6224 1 0 0 0 0 0 0 0 0 0 0 0 0
X 1 17
A 6233 1 0 1 5964 3647 12534 0 0 0 0 0 0 0 0 0 0 0 0 0
A 6234 10 0 0 5057 6 6233 4 0 0 0 0 0 0 0 0 0 0 0 0
X 1 134
A 6235 10 0 0 6234 6 6233 7 0 0 0 0 0 0 0 0 0 0 0 0
X 1 136
A 6236 4 0 0 5662 6 6235 0 3 0 0 0 0 2 0 0 0 0 0 0
A 6237 4 0 0 6080 6 6234 0 6236 0 0 0 0 1 0 0 0 0 0 0
A 6238 10 0 0 6235 6 6233 10 0 0 0 0 0 0 0 0 0 0 0 0
X 1 142
A 6239 10 0 0 6238 6 6233 13 0 0 0 0 0 0 0 0 0 0 0 0
X 1 123
A 6240 10 0 0 6239 6 6233 1 0 0 0 0 0 0 0 0 0 0 0 0
X 1 17
A 6242 1 0 1 6133 3653 12540 0 0 0 0 0 0 0 0 0 0 0 0 0
A 6243 10 0 0 6076 6 6242 4 0 0 0 0 0 0 0 0 0 0 0 0
X 1 134
A 6244 10 0 0 6243 6 6242 7 0 0 0 0 0 0 0 0 0 0 0 0
X 1 136
A 6245 4 0 0 5755 6 6244 0 3 0 0 0 0 2 0 0 0 0 0 0
A 6246 4 0 0 5678 6 6243 0 6245 0 0 0 0 1 0 0 0 0 0 0
A 6247 10 0 0 6244 6 6242 10 0 0 0 0 0 0 0 0 0 0 0 0
X 1 142
A 6248 10 0 0 6247 6 6242 13 0 0 0 0 0 0 0 0 0 0 0 0
X 1 123
A 6249 10 0 0 6248 6 6242 1 0 0 0 0 0 0 0 0 0 0 0 0
X 1 17
A 6254 2 0 0 5997 6 12548 0 0 0 6254 0 0 0 0 0 0 0 0 0
A 6256 1 0 1 5830 3661 12554 0 0 0 0 0 0 0 0 0 0 0 0 0
A 6257 10 0 0 5670 6 6256 4 0 0 0 0 0 0 0 0 0 0 0 0
X 1 134
A 6258 10 0 0 6257 6 6256 7 0 0 0 0 0 0 0 0 0 0 0 0
X 1 136
A 6259 4 0 0 5767 6 6258 0 3 0 0 0 0 2 0 0 0 0 0 0
A 6260 4 0 0 5599 6 6257 0 6259 0 0 0 0 1 0 0 0 0 0 0
A 6261 10 0 0 6258 6 6256 10 0 0 0 0 0 0 0 0 0 0 0 0
X 1 142
A 6262 10 0 0 6261 6 6256 13 0 0 0 0 0 0 0 0 0 0 0 0
X 1 123
A 6263 10 0 0 6262 6 6256 1 0 0 0 0 0 0 0 0 0 0 0 0
X 1 17
A 6265 1 0 1 6095 3667 12560 0 0 0 0 0 0 0 0 0 0 0 0 0
A 6266 10 0 0 6170 6 6265 4 0 0 0 0 0 0 0 0 0 0 0 0
X 1 134
A 6267 10 0 0 6266 6 6265 7 0 0 0 0 0 0 0 0 0 0 0 0
X 1 136
A 6268 4 0 0 5763 6 6267 0 3 0 0 0 0 2 0 0 0 0 0 0
A 6269 4 0 0 6151 6 6266 0 6268 0 0 0 0 1 0 0 0 0 0 0
A 6270 10 0 0 6267 6 6265 10 0 0 0 0 0 0 0 0 0 0 0 0
X 1 142
A 6271 10 0 0 6270 6 6265 13 0 0 0 0 0 0 0 0 0 0 0 0
X 1 123
A 6272 10 0 0 6271 6 6265 1 0 0 0 0 0 0 0 0 0 0 0 0
X 1 17
A 6274 1 0 1 4624 3673 12566 0 0 0 0 0 0 0 0 0 0 0 0 0
A 6275 10 0 0 5692 6 6274 4 0 0 0 0 0 0 0 0 0 0 0 0
X 1 134
A 6276 10 0 0 6275 6 6274 7 0 0 0 0 0 0 0 0 0 0 0 0
X 1 136
A 6277 4 0 0 6097 6 6276 0 3 0 0 0 0 2 0 0 0 0 0 0
A 6278 4 0 0 4761 6 6275 0 6277 0 0 0 0 1 0 0 0 0 0 0
A 6279 10 0 0 6276 6 6274 10 0 0 0 0 0 0 0 0 0 0 0 0
X 1 142
A 6280 10 0 0 6279 6 6274 13 0 0 0 0 0 0 0 0 0 0 0 0
X 1 123
A 6281 10 0 0 6280 6 6274 1 0 0 0 0 0 0 0 0 0 0 0 0
X 1 17
A 6283 1 0 1 6202 3679 12572 0 0 0 0 0 0 0 0 0 0 0 0 0
A 6284 10 0 0 5711 6 6283 4 0 0 0 0 0 0 0 0 0 0 0 0
X 1 134
A 6285 10 0 0 6284 6 6283 7 0 0 0 0 0 0 0 0 0 0 0 0
X 1 136
A 6286 4 0 0 6134 6 6285 0 3 0 0 0 0 2 0 0 0 0 0 0
A 6287 4 0 0 6176 6 6284 0 6286 0 0 0 0 1 0 0 0 0 0 0
A 6288 10 0 0 6285 6 6283 10 0 0 0 0 0 0 0 0 0 0 0 0
X 1 142
A 6289 10 0 0 6288 6 6283 13 0 0 0 0 0 0 0 0 0 0 0 0
X 1 123
A 6290 10 0 0 6289 6 6283 1 0 0 0 0 0 0 0 0 0 0 0 0
X 1 17
A 6292 1 0 1 5497 3685 12578 0 0 0 0 0 0 0 0 0 0 0 0 0
A 6293 10 0 0 5121 6 6292 4 0 0 0 0 0 0 0 0 0 0 0 0
X 1 134
A 6294 10 0 0 6293 6 6292 7 0 0 0 0 0 0 0 0 0 0 0 0
X 1 136
A 6295 4 0 0 6140 6 6294 0 3 0 0 0 0 2 0 0 0 0 0 0
A 6296 4 0 0 6142 6 6293 0 6295 0 0 0 0 1 0 0 0 0 0 0
A 6297 10 0 0 6294 6 6292 10 0 0 0 0 0 0 0 0 0 0 0 0
X 1 142
A 6298 10 0 0 6297 6 6292 13 0 0 0 0 0 0 0 0 0 0 0 0
X 1 123
A 6299 10 0 0 6298 6 6292 1 0 0 0 0 0 0 0 0 0 0 0 0
X 1 17
A 6301 1 0 1 4978 3691 12584 0 0 0 0 0 0 0 0 0 0 0 0 0
A 6302 10 0 0 5632 6 6301 4 0 0 0 0 0 0 0 0 0 0 0 0
X 1 134
A 6303 10 0 0 6302 6 6301 7 0 0 0 0 0 0 0 0 0 0 0 0
X 1 136
A 6304 4 0 0 6256 6 6303 0 3 0 0 0 0 2 0 0 0 0 0 0
A 6305 4 0 0 5564 6 6302 0 6304 0 0 0 0 1 0 0 0 0 0 0
A 6306 10 0 0 6303 6 6301 10 0 0 0 0 0 0 0 0 0 0 0 0
X 1 142
A 6307 10 0 0 6306 6 6301 13 0 0 0 0 0 0 0 0 0 0 0 0
X 1 123
A 6308 10 0 0 6307 6 6301 1 0 0 0 0 0 0 0 0 0 0 0 0
X 1 17
A 6310 1 0 1 5965 3697 12590 0 0 0 0 0 0 0 0 0 0 0 0 0
A 6311 10 0 0 5145 6 6310 4 0 0 0 0 0 0 0 0 0 0 0 0
X 1 134
A 6312 10 0 0 6311 6 6310 7 0 0 0 0 0 0 0 0 0 0 0 0
X 1 136
A 6313 4 0 0 5425 6 6312 0 3 0 0 0 0 2 0 0 0 0 0 0
A 6314 4 0 0 5411 6 6311 0 6313 0 0 0 0 1 0 0 0 0 0 0
A 6315 10 0 0 6312 6 6310 10 0 0 0 0 0 0 0 0 0 0 0 0
X 1 142
A 6316 10 0 0 6315 6 6310 13 0 0 0 0 0 0 0 0 0 0 0 0
X 1 123
A 6317 10 0 0 6316 6 6310 1 0 0 0 0 0 0 0 0 0 0 0 0
X 1 17
A 6319 1 0 1 5912 3703 12596 0 0 0 0 0 0 0 0 0 0 0 0 0
A 6320 10 0 0 5650 6 6319 4 0 0 0 0 0 0 0 0 0 0 0 0
X 1 134
A 6321 10 0 0 6320 6 6319 7 0 0 0 0 0 0 0 0 0 0 0 0
X 1 136
A 6322 4 0 0 6149 6 6321 0 3 0 0 0 0 2 0 0 0 0 0 0
A 6323 4 0 0 5115 6 6320 0 6322 0 0 0 0 1 0 0 0 0 0 0
A 6324 10 0 0 6321 6 6319 10 0 0 0 0 0 0 0 0 0 0 0 0
X 1 142
A 6325 10 0 0 6324 6 6319 13 0 0 0 0 0 0 0 0 0 0 0 0
X 1 123
A 6326 10 0 0 6325 6 6319 1 0 0 0 0 0 0 0 0 0 0 0 0
X 1 17
A 6328 1 0 1 5966 3709 12602 0 0 0 0 0 0 0 0 0 0 0 0 0
A 6329 10 0 0 6064 6 6328 4 0 0 0 0 0 0 0 0 0 0 0 0
X 1 134
A 6330 10 0 0 6329 6 6328 7 0 0 0 0 0 0 0 0 0 0 0 0
X 1 136
A 6331 4 0 0 5264 6 6330 0 3 0 0 0 0 2 0 0 0 0 0 0
A 6332 4 0 0 5926 6 6329 0 6331 0 0 0 0 1 0 0 0 0 0 0
A 6333 10 0 0 6330 6 6328 10 0 0 0 0 0 0 0 0 0 0 0 0
X 1 142
A 6334 10 0 0 6333 6 6328 13 0 0 0 0 0 0 0 0 0 0 0 0
X 1 123
A 6335 10 0 0 6334 6 6328 1 0 0 0 0 0 0 0 0 0 0 0 0
X 1 17
A 6337 1 0 1 5829 3715 12608 0 0 0 0 0 0 0 0 0 0 0 0 0
A 6338 10 0 0 5744 6 6337 4 0 0 0 0 0 0 0 0 0 0 0 0
X 1 134
A 6339 10 0 0 6338 6 6337 7 0 0 0 0 0 0 0 0 0 0 0 0
X 1 136
A 6340 4 0 0 5766 6 6339 0 3 0 0 0 0 2 0 0 0 0 0 0
A 6341 4 0 0 5359 6 6338 0 6340 0 0 0 0 1 0 0 0 0 0 0
A 6342 10 0 0 6339 6 6337 10 0 0 0 0 0 0 0 0 0 0 0 0
X 1 142
A 6343 10 0 0 6342 6 6337 13 0 0 0 0 0 0 0 0 0 0 0 0
X 1 123
A 6344 10 0 0 6343 6 6337 1 0 0 0 0 0 0 0 0 0 0 0 0
X 1 17
A 6347 1 0 1 5144 3739 12638 0 0 0 0 0 0 0 0 0 0 0 0 0
A 6348 10 0 0 4672 6 6347 4 0 0 0 0 0 0 0 0 0 0 0 0
X 1 134
A 6349 10 0 0 6348 6 6347 7 0 0 0 0 0 0 0 0 0 0 0 0
X 1 136
A 6350 4 0 0 5776 6 6349 0 3 0 0 0 0 2 0 0 0 0 0 0
A 6351 4 0 0 6255 6 6348 0 6350 0 0 0 0 1 0 0 0 0 0 0
A 6352 10 0 0 6349 6 6347 10 0 0 0 0 0 0 0 0 0 0 0 0
X 1 142
A 6353 10 0 0 6352 6 6347 13 0 0 0 0 0 0 0 0 0 0 0 0
X 1 123
A 6354 10 0 0 6353 6 6347 1 0 0 0 0 0 0 0 0 0 0 0 0
X 1 17
A 6356 1 0 1 6048 3745 12644 0 0 0 0 0 0 0 0 0 0 0 0 0
A 6357 10 0 0 5773 6 6356 4 0 0 0 0 0 0 0 0 0 0 0 0
X 1 134
A 6358 10 0 0 6357 6 6356 7 0 0 0 0 0 0 0 0 0 0 0 0
X 1 136
A 6359 4 0 0 5856 6 6358 0 3 0 0 0 0 2 0 0 0 0 0 0
A 6360 4 0 0 5652 6 6357 0 6359 0 0 0 0 1 0 0 0 0 0 0
A 6361 10 0 0 6358 6 6356 10 0 0 0 0 0 0 0 0 0 0 0 0
X 1 142
A 6362 10 0 0 6361 6 6356 13 0 0 0 0 0 0 0 0 0 0 0 0
X 1 123
A 6363 10 0 0 6362 6 6356 1 0 0 0 0 0 0 0 0 0 0 0 0
X 1 17
A 6365 1 0 1 6060 3751 12650 0 0 0 0 0 0 0 0 0 0 0 0 0
A 6366 10 0 0 3895 6 6365 4 0 0 0 0 0 0 0 0 0 0 0 0
X 1 134
A 6367 10 0 0 6366 6 6365 7 0 0 0 0 0 0 0 0 0 0 0 0
X 1 136
A 6368 4 0 0 6182 6 6367 0 3 0 0 0 0 2 0 0 0 0 0 0
A 6369 4 0 0 6082 6 6366 0 6368 0 0 0 0 1 0 0 0 0 0 0
A 6370 10 0 0 6367 6 6365 10 0 0 0 0 0 0 0 0 0 0 0 0
X 1 142
A 6371 10 0 0 6370 6 6365 13 0 0 0 0 0 0 0 0 0 0 0 0
X 1 123
A 6372 10 0 0 6371 6 6365 1 0 0 0 0 0 0 0 0 0 0 0 0
X 1 17
A 6374 1 0 1 5501 3757 12656 0 0 0 0 0 0 0 0 0 0 0 0 0
A 6375 10 0 0 6096 6 6374 4 0 0 0 0 0 0 0 0 0 0 0 0
X 1 134
A 6376 10 0 0 6375 6 6374 7 0 0 0 0 0 0 0 0 0 0 0 0
X 1 136
A 6377 4 0 0 5875 6 6376 0 3 0 0 0 0 2 0 0 0 0 0 0
A 6378 4 0 0 5247 6 6375 0 6377 0 0 0 0 1 0 0 0 0 0 0
A 6379 10 0 0 6376 6 6374 10 0 0 0 0 0 0 0 0 0 0 0 0
X 1 142
A 6380 10 0 0 6379 6 6374 13 0 0 0 0 0 0 0 0 0 0 0 0
X 1 123
A 6381 10 0 0 6380 6 6374 1 0 0 0 0 0 0 0 0 0 0 0 0
X 1 17
A 6383 1 0 1 5895 3763 12662 0 0 0 0 0 0 0 0 0 0 0 0 0
A 6384 10 0 0 6127 6 6383 4 0 0 0 0 0 0 0 0 0 0 0 0
X 1 134
A 6385 10 0 0 6384 6 6383 7 0 0 0 0 0 0 0 0 0 0 0 0
X 1 136
A 6386 4 0 0 5318 6 6385 0 3 0 0 0 0 2 0 0 0 0 0 0
A 6387 4 0 0 6191 6 6384 0 6386 0 0 0 0 1 0 0 0 0 0 0
A 6388 10 0 0 6385 6 6383 10 0 0 0 0 0 0 0 0 0 0 0 0
X 1 142
A 6389 10 0 0 6388 6 6383 13 0 0 0 0 0 0 0 0 0 0 0 0
X 1 123
A 6390 10 0 0 6389 6 6383 1 0 0 0 0 0 0 0 0 0 0 0 0
X 1 17
A 6392 1 0 1 5967 3769 12668 0 0 0 0 0 0 0 0 0 0 0 0 0
A 6393 10 0 0 6139 6 6392 4 0 0 0 0 0 0 0 0 0 0 0 0
X 1 134
A 6394 10 0 0 6393 6 6392 7 0 0 0 0 0 0 0 0 0 0 0 0
X 1 136
A 6395 4 0 0 5888 6 6394 0 3 0 0 0 0 2 0 0 0 0 0 0
A 6396 4 0 0 3896 6 6393 0 6395 0 0 0 0 1 0 0 0 0 0 0
A 6397 10 0 0 6394 6 6392 10 0 0 0 0 0 0 0 0 0 0 0 0
X 1 142
A 6398 10 0 0 6397 6 6392 13 0 0 0 0 0 0 0 0 0 0 0 0
X 1 123
A 6399 10 0 0 6398 6 6392 1 0 0 0 0 0 0 0 0 0 0 0 0
X 1 17
A 6401 1 0 1 5938 3775 12674 0 0 0 0 0 0 0 0 0 0 0 0 0
A 6402 10 0 0 5834 6 6401 4 0 0 0 0 0 0 0 0 0 0 0 0
X 1 134
A 6403 10 0 0 6402 6 6401 7 0 0 0 0 0 0 0 0 0 0 0 0
X 1 136
A 6404 4 0 0 6395 6 6403 0 3 0 0 0 0 2 0 0 0 0 0 0
A 6405 4 0 0 6131 6 6402 0 6404 0 0 0 0 1 0 0 0 0 0 0
A 6406 10 0 0 6403 6 6401 10 0 0 0 0 0 0 0 0 0 0 0 0
X 1 142
A 6407 10 0 0 6406 6 6401 13 0 0 0 0 0 0 0 0 0 0 0 0
X 1 123
A 6408 10 0 0 6407 6 6401 1 0 0 0 0 0 0 0 0 0 0 0 0
X 1 17
A 6410 1 0 1 6146 3781 12680 0 0 0 0 0 0 0 0 0 0 0 0 0
A 6411 10 0 0 5246 6 6410 4 0 0 0 0 0 0 0 0 0 0 0 0
X 1 134
A 6412 10 0 0 6411 6 6410 7 0 0 0 0 0 0 0 0 0 0 0 0
X 1 136
A 6413 4 0 0 5909 6 6412 0 3 0 0 0 0 2 0 0 0 0 0 0
A 6414 4 0 0 5993 6 6411 0 6413 0 0 0 0 1 0 0 0 0 0 0
A 6415 10 0 0 6412 6 6410 10 0 0 0 0 0 0 0 0 0 0 0 0
X 1 142
A 6416 10 0 0 6415 6 6410 13 0 0 0 0 0 0 0 0 0 0 0 0
X 1 123
A 6417 10 0 0 6416 6 6410 1 0 0 0 0 0 0 0 0 0 0 0 0
X 1 17
A 6419 1 0 1 6148 3787 12686 0 0 0 0 0 0 0 0 0 0 0 0 0
A 6420 10 0 0 6143 6 6419 4 0 0 0 0 0 0 0 0 0 0 0 0
X 1 134
A 6421 10 0 0 6420 6 6419 7 0 0 0 0 0 0 0 0 0 0 0 0
X 1 136
A 6422 4 0 0 5579 6 6421 0 3 0 0 0 0 2 0 0 0 0 0 0
A 6423 4 0 0 5569 6 6420 0 6422 0 0 0 0 1 0 0 0 0 0 0
A 6424 10 0 0 6421 6 6419 10 0 0 0 0 0 0 0 0 0 0 0 0
X 1 142
A 6425 10 0 0 6424 6 6419 13 0 0 0 0 0 0 0 0 0 0 0 0
X 1 123
A 6426 10 0 0 6425 6 6419 1 0 0 0 0 0 0 0 0 0 0 0 0
X 1 17
A 6428 1 0 1 5835 3793 12692 0 0 0 0 0 0 0 0 0 0 0 0 0
A 6429 10 0 0 5845 6 6428 4 0 0 0 0 0 0 0 0 0 0 0 0
X 1 134
A 6430 10 0 0 6429 6 6428 7 0 0 0 0 0 0 0 0 0 0 0 0
X 1 136
A 6431 4 0 0 6332 6 6430 0 3 0 0 0 0 2 0 0 0 0 0 0
A 6432 4 0 0 4880 6 6429 0 6431 0 0 0 0 1 0 0 0 0 0 0
A 6433 10 0 0 6430 6 6428 10 0 0 0 0 0 0 0 0 0 0 0 0
X 1 142
A 6434 10 0 0 6433 6 6428 13 0 0 0 0 0 0 0 0 0 0 0 0
X 1 123
A 6435 10 0 0 6434 6 6428 1 0 0 0 0 0 0 0 0 0 0 0 0
X 1 17
A 6437 1 0 1 5402 3799 12698 0 0 0 0 0 0 0 0 0 0 0 0 0
A 6438 10 0 0 5746 6 6437 4 0 0 0 0 0 0 0 0 0 0 0 0
X 1 134
A 6439 10 0 0 6438 6 6437 7 0 0 0 0 0 0 0 0 0 0 0 0
X 1 136
A 6440 4 0 0 6273 6 6439 0 3 0 0 0 0 2 0 0 0 0 0 0
A 6441 4 0 0 6250 6 6438 0 6440 0 0 0 0 1 0 0 0 0 0 0
A 6442 10 0 0 6439 6 6437 10 0 0 0 0 0 0 0 0 0 0 0 0
X 1 142
A 6443 10 0 0 6442 6 6437 13 0 0 0 0 0 0 0 0 0 0 0 0
X 1 123
A 6444 10 0 0 6443 6 6437 1 0 0 0 0 0 0 0 0 0 0 0 0
X 1 17
A 6446 1 0 1 6206 3805 12704 0 0 0 0 0 0 0 0 0 0 0 0 0
A 6447 10 0 0 5290 6 6446 4 0 0 0 0 0 0 0 0 0 0 0 0
X 1 134
A 6448 10 0 0 6447 6 6446 7 0 0 0 0 0 0 0 0 0 0 0 0
X 1 136
A 6449 4 0 0 5941 6 6448 0 3 0 0 0 0 2 0 0 0 0 0 0
A 6450 4 0 0 5633 6 6447 0 6449 0 0 0 0 1 0 0 0 0 0 0
A 6451 10 0 0 6448 6 6446 10 0 0 0 0 0 0 0 0 0 0 0 0
X 1 142
A 6452 10 0 0 6451 6 6446 13 0 0 0 0 0 0 0 0 0 0 0 0
X 1 123
A 6453 10 0 0 6452 6 6446 1 0 0 0 0 0 0 0 0 0 0 0 0
X 1 17
A 6455 1 0 1 6178 3811 12710 0 0 0 0 0 0 0 0 0 0 0 0 0
A 6456 10 0 0 5861 6 6455 4 0 0 0 0 0 0 0 0 0 0 0 0
X 1 134
A 6457 10 0 0 6456 6 6455 7 0 0 0 0 0 0 0 0 0 0 0 0
X 1 136
A 6458 4 0 0 5960 6 6457 0 3 0 0 0 0 2 0 0 0 0 0 0
A 6459 4 0 0 6180 6 6456 0 6458 0 0 0 0 1 0 0 0 0 0 0
A 6460 10 0 0 6457 6 6455 10 0 0 0 0 0 0 0 0 0 0 0 0
X 1 142
A 6461 10 0 0 6460 6 6455 13 0 0 0 0 0 0 0 0 0 0 0 0
X 1 123
A 6462 10 0 0 6461 6 6455 1 0 0 0 0 0 0 0 0 0 0 0 0
X 1 17
A 6464 1 0 1 6006 3817 12716 0 0 0 0 0 0 0 0 0 0 0 0 0
A 6465 10 0 0 5292 6 6464 4 0 0 0 0 0 0 0 0 0 0 0 0
X 1 134
A 6466 10 0 0 6465 6 6464 7 0 0 0 0 0 0 0 0 0 0 0 0
X 1 136
A 6467 4 0 0 6319 6 6466 0 3 0 0 0 0 2 0 0 0 0 0 0
A 6468 4 0 0 4692 6 6465 0 6467 0 0 0 0 1 0 0 0 0 0 0
A 6469 10 0 0 6466 6 6464 10 0 0 0 0 0 0 0 0 0 0 0 0
X 1 142
A 6470 10 0 0 6469 6 6464 13 0 0 0 0 0 0 0 0 0 0 0 0
X 1 123
A 6471 10 0 0 6470 6 6464 1 0 0 0 0 0 0 0 0 0 0 0 0
X 1 17
A 6473 1 0 1 6074 3823 12722 0 0 0 0 0 0 0 0 0 0 0 0 0
A 6474 10 0 0 5878 6 6473 4 0 0 0 0 0 0 0 0 0 0 0 0
X 1 134
A 6475 10 0 0 6474 6 6473 7 0 0 0 0 0 0 0 0 0 0 0 0
X 1 136
A 6476 4 0 0 6314 6 6475 0 3 0 0 0 0 2 0 0 0 0 0 0
A 6477 4 0 0 5029 6 6474 0 6476 0 0 0 0 1 0 0 0 0 0 0
A 6478 10 0 0 6475 6 6473 10 0 0 0 0 0 0 0 0 0 0 0 0
X 1 142
A 6479 10 0 0 6478 6 6473 13 0 0 0 0 0 0 0 0 0 0 0 0
X 1 123
A 6480 10 0 0 6479 6 6473 1 0 0 0 0 0 0 0 0 0 0 0 0
X 1 17
A 6482 1 0 1 5435 3829 12743 0 0 0 0 0 0 0 0 0 0 0 0 0
A 6483 10 0 0 5319 6 6482 4 0 0 0 0 0 0 0 0 0 0 0 0
X 1 134
A 6484 10 0 0 6483 6 6482 7 0 0 0 0 0 0 0 0 0 0 0 0
X 1 136
A 6485 4 0 0 5971 6 6484 0 3 0 0 0 0 2 0 0 0 0 0 0
A 6486 4 0 0 6419 6 6483 0 6485 0 0 0 0 1 0 0 0 0 0 0
A 6487 10 0 0 6484 6 6482 10 0 0 0 0 0 0 0 0 0 0 0 0
X 1 142
A 6488 10 0 0 6487 6 6482 13 0 0 0 0 0 0 0 0 0 0 0 0
X 1 123
A 6489 10 0 0 6488 6 6482 1 0 0 0 0 0 0 0 0 0 0 0 0
X 1 17
A 6491 1 0 1 5591 3835 12749 0 0 0 0 0 0 0 0 0 0 0 0 0
A 6492 10 0 0 5893 6 6491 4 0 0 0 0 0 0 0 0 0 0 0 0
X 1 134
A 6493 10 0 0 6492 6 6491 7 0 0 0 0 0 0 0 0 0 0 0 0
X 1 136
A 6494 4 0 0 4565 6 6493 0 3 0 0 0 0 2 0 0 0 0 0 0
A 6495 4 0 0 6436 6 6492 0 6494 0 0 0 0 1 0 0 0 0 0 0
A 6496 10 0 0 6493 6 6491 10 0 0 0 0 0 0 0 0 0 0 0 0
X 1 142
A 6497 10 0 0 6496 6 6491 13 0 0 0 0 0 0 0 0 0 0 0 0
X 1 123
A 6498 10 0 0 6497 6 6491 1 0 0 0 0 0 0 0 0 0 0 0 0
X 1 17
A 6500 1 0 1 6340 3841 12755 0 0 0 0 0 0 0 0 0 0 0 0 0
A 6501 10 0 0 6241 6 6500 4 0 0 0 0 0 0 0 0 0 0 0 0
X 1 134
A 6502 10 0 0 6501 6 6500 7 0 0 0 0 0 0 0 0 0 0 0 0
X 1 136
A 6503 4 0 0 5920 6 6502 0 3 0 0 0 0 2 0 0 0 0 0 0
A 6504 4 0 0 6365 6 6501 0 6503 0 0 0 0 1 0 0 0 0 0 0
A 6505 10 0 0 6502 6 6500 10 0 0 0 0 0 0 0 0 0 0 0 0
X 1 142
A 6506 10 0 0 6505 6 6500 13 0 0 0 0 0 0 0 0 0 0 0 0
X 1 123
A 6507 10 0 0 6506 6 6500 1 0 0 0 0 0 0 0 0 0 0 0 0
X 1 17
A 6511 1 0 1 6350 3847 12765 0 0 0 0 0 0 0 0 0 0 0 0 0
A 6512 10 0 0 5910 6 6511 4 0 0 0 0 0 0 0 0 0 0 0 0
X 1 134
A 6513 10 0 0 6512 6 6511 7 0 0 0 0 0 0 0 0 0 0 0 0
X 1 136
A 6514 4 0 0 6414 6 6513 0 3 0 0 0 0 2 0 0 0 0 0 0
A 6515 4 0 0 5749 6 6512 0 6514 0 0 0 0 1 0 0 0 0 0 0
A 6516 10 0 0 6513 6 6511 10 0 0 0 0 0 0 0 0 0 0 0 0
X 1 142
A 6517 10 0 0 6516 6 6511 13 0 0 0 0 0 0 0 0 0 0 0 0
X 1 123
A 6518 10 0 0 6517 6 6511 1 0 0 0 0 0 0 0 0 0 0 0 0
X 1 17
A 6521 1 0 3 5759 3859 12774 0 0 0 0 0 0 0 0 0 0 0 0 0
A 6522 10 0 0 6264 6 6521 4 0 0 0 0 0 0 0 0 0 0 0 0
X 1 134
A 6523 10 0 0 6522 6 6521 7 0 0 0 0 0 0 0 0 0 0 0 0
X 1 136
A 6524 4 0 0 5462 6 6523 0 3 0 0 0 0 2 0 0 0 0 0 0
A 6525 4 0 0 6437 6 6522 0 6524 0 0 0 0 1 0 0 0 0 0 0
A 6526 10 0 0 6523 6 6521 16 0 0 0 0 0 0 0 0 0 0 0 0
X 1 146
A 6527 10 0 0 6526 6 6521 19 0 0 0 0 0 0 0 0 0 0 0 0
X 1 148
A 6528 4 0 0 5996 6 6527 0 3 0 0 0 0 2 0 0 0 0 0 0
A 6529 4 0 0 6328 6 6526 0 6528 0 0 0 0 1 0 0 0 0 0 0
A 6530 10 0 0 6527 6 6521 10 0 0 0 0 0 0 0 0 0 0 0 0
X 1 142
A 6531 10 0 0 6530 6 6521 22 0 0 0 0 0 0 0 0 0 0 0 0
X 1 153
A 6532 10 0 0 6531 6 6521 13 0 0 0 0 0 0 0 0 0 0 0 0
X 1 123
A 6533 10 0 0 6532 6 6521 1 0 0 0 0 0 0 0 0 0 0 0 0
X 1 17
A 6536 1 0 3 5680 3865 12781 0 0 0 0 0 0 0 0 0 0 0 0 0
A 6537 10 0 0 5944 6 6536 4 0 0 0 0 0 0 0 0 0 0 0 0
X 1 134
A 6538 10 0 0 6537 6 6536 7 0 0 0 0 0 0 0 0 0 0 0 0
X 1 136
A 6539 4 0 0 5465 6 6538 0 3 0 0 0 0 2 0 0 0 0 0 0
A 6540 4 0 0 6112 6 6537 0 6539 0 0 0 0 1 0 0 0 0 0 0
A 6541 10 0 0 6538 6 6536 16 0 0 0 0 0 0 0 0 0 0 0 0
X 1 146
A 6542 10 0 0 6541 6 6536 19 0 0 0 0 0 0 0 0 0 0 0 0
X 1 148
A 6543 4 0 0 6391 6 6542 0 3 0 0 0 0 2 0 0 0 0 0 0
A 6544 4 0 0 5640 6 6541 0 6543 0 0 0 0 1 0 0 0 0 0 0
A 6545 10 0 0 6542 6 6536 10 0 0 0 0 0 0 0 0 0 0 0 0
X 1 142
A 6546 10 0 0 6545 6 6536 22 0 0 0 0 0 0 0 0 0 0 0 0
X 1 153
A 6547 10 0 0 6546 6 6536 13 0 0 0 0 0 0 0 0 0 0 0 0
X 1 123
A 6548 10 0 0 6547 6 6536 1 0 0 0 0 0 0 0 0 0 0 0 0
X 1 17
A 6551 1 0 3 6363 3871 12788 0 0 0 0 0 0 0 0 0 0 0 0 0
A 6552 10 0 0 6309 6 6551 4 0 0 0 0 0 0 0 0 0 0 0 0
X 1 134
A 6553 10 0 0 6552 6 6551 7 0 0 0 0 0 0 0 0 0 0 0 0
X 1 136
A 6554 4 0 0 6387 6 6553 0 3 0 0 0 0 2 0 0 0 0 0 0
A 6555 4 0 0 6223 6 6552 0 6554 0 0 0 0 1 0 0 0 0 0 0
A 6556 10 0 0 6553 6 6551 16 0 0 0 0 0 0 0 0 0 0 0 0
X 1 146
A 6557 10 0 0 6556 6 6551 19 0 0 0 0 0 0 0 0 0 0 0 0
X 1 148
A 6558 4 0 0 5653 6 6557 0 3 0 0 0 0 2 0 0 0 0 0 0
A 6559 4 0 0 6422 6 6556 0 6558 0 0 0 0 1 0 0 0 0 0 0
A 6560 10 0 0 6557 6 6551 10 0 0 0 0 0 0 0 0 0 0 0 0
X 1 142
A 6561 10 0 0 6560 6 6551 22 0 0 0 0 0 0 0 0 0 0 0 0
X 1 153
A 6562 10 0 0 6561 6 6551 13 0 0 0 0 0 0 0 0 0 0 0 0
X 1 123
A 6563 10 0 0 6562 6 6551 1 0 0 0 0 0 0 0 0 0 0 0 0
X 1 17
A 6566 1 0 3 5890 3877 12795 0 0 0 0 0 0 0 0 0 0 0 0 0
A 6567 10 0 0 5419 6 6566 4 0 0 0 0 0 0 0 0 0 0 0 0
X 1 134
A 6568 10 0 0 6567 6 6566 7 0 0 0 0 0 0 0 0 0 0 0 0
X 1 136
A 6569 4 0 0 6041 6 6568 0 3 0 0 0 0 2 0 0 0 0 0 0
A 6570 4 0 0 5302 6 6567 0 6569 0 0 0 0 1 0 0 0 0 0 0
A 6571 10 0 0 6568 6 6566 16 0 0 0 0 0 0 0 0 0 0 0 0
X 1 146
A 6572 10 0 0 6571 6 6566 19 0 0 0 0 0 0 0 0 0 0 0 0
X 1 148
A 6573 4 0 0 6495 6 6572 0 3 0 0 0 0 2 0 0 0 0 0 0
A 6574 4 0 0 5881 6 6571 0 6573 0 0 0 0 1 0 0 0 0 0 0
A 6575 10 0 0 6572 6 6566 10 0 0 0 0 0 0 0 0 0 0 0 0
X 1 142
A 6576 10 0 0 6575 6 6566 22 0 0 0 0 0 0 0 0 0 0 0 0
X 1 153
A 6577 10 0 0 6576 6 6566 13 0 0 0 0 0 0 0 0 0 0 0 0
X 1 123
A 6578 10 0 0 6577 6 6566 1 0 0 0 0 0 0 0 0 0 0 0 0
X 1 17
A 6581 1 0 3 5210 3883 12802 0 0 0 0 0 0 0 0 0 0 0 0 0
A 6582 10 0 0 5430 6 6581 4 0 0 0 0 0 0 0 0 0 0 0 0
X 1 134
A 6583 10 0 0 6582 6 6581 7 0 0 0 0 0 0 0 0 0 0 0 0
X 1 136
A 6584 4 0 0 6454 6 6583 0 3 0 0 0 0 2 0 0 0 0 0 0
A 6585 4 0 0 5686 6 6582 0 6584 0 0 0 0 1 0 0 0 0 0 0
A 6586 10 0 0 6583 6 6581 16 0 0 0 0 0 0 0 0 0 0 0 0
X 1 146
A 6587 10 0 0 6586 6 6581 19 0 0 0 0 0 0 0 0 0 0 0 0
X 1 148
A 6588 4 0 0 6103 6 6587 0 3 0 0 0 0 2 0 0 0 0 0 0
A 6589 4 0 0 5581 6 6586 0 6588 0 0 0 0 1 0 0 0 0 0 0
A 6590 10 0 0 6587 6 6581 10 0 0 0 0 0 0 0 0 0 0 0 0
X 1 142
A 6591 10 0 0 6590 6 6581 22 0 0 0 0 0 0 0 0 0 0 0 0
X 1 153
A 6592 10 0 0 6591 6 6581 13 0 0 0 0 0 0 0 0 0 0 0 0
X 1 123
A 6593 10 0 0 6592 6 6581 1 0 0 0 0 0 0 0 0 0 0 0 0
X 1 17
A 6596 1 0 3 5994 3889 12809 0 0 0 0 0 0 0 0 0 0 0 0 0
A 6597 10 0 0 6491 6 6596 4 0 0 0 0 0 0 0 0 0 0 0 0
X 1 134
A 6598 10 0 0 6597 6 6596 7 0 0 0 0 0 0 0 0 0 0 0 0
X 1 136
A 6599 4 0 0 6369 6 6598 0 3 0 0 0 0 2 0 0 0 0 0 0
A 6600 4 0 0 6090 6 6597 0 6599 0 0 0 0 1 0 0 0 0 0 0
A 6601 10 0 0 6598 6 6596 16 0 0 0 0 0 0 0 0 0 0 0 0
X 1 146
A 6602 10 0 0 6601 6 6596 19 0 0 0 0 0 0 0 0 0 0 0 0
X 1 148
A 6603 4 0 0 6600 6 6602 0 3 0 0 0 0 2 0 0 0 0 0 0
A 6604 4 0 0 6030 6 6601 0 6603 0 0 0 0 1 0 0 0 0 0 0
A 6605 10 0 0 6602 6 6596 10 0 0 0 0 0 0 0 0 0 0 0 0
X 1 142
A 6606 10 0 0 6605 6 6596 22 0 0 0 0 0 0 0 0 0 0 0 0
X 1 153
A 6607 10 0 0 6606 6 6596 13 0 0 0 0 0 0 0 0 0 0 0 0
X 1 123
A 6608 10 0 0 6607 6 6596 1 0 0 0 0 0 0 0 0 0 0 0 0
X 1 17
A 6611 1 0 3 4926 3895 12816 0 0 0 0 0 0 0 0 0 0 0 0 0
A 6612 10 0 0 6364 6 6611 4 0 0 0 0 0 0 0 0 0 0 0 0
X 1 134
A 6613 10 0 0 6612 6 6611 7 0 0 0 0 0 0 0 0 0 0 0 0
X 1 136
A 6614 4 0 0 4669 6 6613 0 3 0 0 0 0 2 0 0 0 0 0 0
A 6615 4 0 0 6242 6 6612 0 6614 0 0 0 0 1 0 0 0 0 0 0
A 6616 10 0 0 6613 6 6611 16 0 0 0 0 0 0 0 0 0 0 0 0
X 1 146
A 6617 10 0 0 6616 6 6611 19 0 0 0 0 0 0 0 0 0 0 0 0
X 1 148
A 6618 4 0 0 6477 6 6617 0 3 0 0 0 0 2 0 0 0 0 0 0
A 6619 4 0 0 6423 6 6616 0 6618 0 0 0 0 1 0 0 0 0 0 0
A 6620 10 0 0 6617 6 6611 10 0 0 0 0 0 0 0 0 0 0 0 0
X 1 142
A 6621 10 0 0 6620 6 6611 22 0 0 0 0 0 0 0 0 0 0 0 0
X 1 153
A 6622 10 0 0 6621 6 6611 13 0 0 0 0 0 0 0 0 0 0 0 0
X 1 123
A 6623 10 0 0 6622 6 6611 1 0 0 0 0 0 0 0 0 0 0 0 0
X 1 17
A 6626 1 0 3 6124 3901 12823 0 0 0 0 0 0 0 0 0 0 0 0 0
A 6627 10 0 0 5631 6 6626 4 0 0 0 0 0 0 0 0 0 0 0 0
X 1 134
A 6628 10 0 0 6627 6 6626 7 0 0 0 0 0 0 0 0 0 0 0 0
X 1 136
A 6629 4 0 0 6499 6 6628 0 3 0 0 0 0 2 0 0 0 0 0 0
A 6630 4 0 0 5852 6 6627 0 6629 0 0 0 0 1 0 0 0 0 0 0
A 6631 10 0 0 6628 6 6626 16 0 0 0 0 0 0 0 0 0 0 0 0
X 1 146
A 6632 10 0 0 6631 6 6626 19 0 0 0 0 0 0 0 0 0 0 0 0
X 1 148
A 6633 4 0 0 6050 6 6632 0 3 0 0 0 0 2 0 0 0 0 0 0
A 6634 4 0 0 6308 6 6631 0 6633 0 0 0 0 1 0 0 0 0 0 0
A 6635 10 0 0 6632 6 6626 10 0 0 0 0 0 0 0 0 0 0 0 0
X 1 142
A 6636 10 0 0 6635 6 6626 22 0 0 0 0 0 0 0 0 0 0 0 0
X 1 153
A 6637 10 0 0 6636 6 6626 13 0 0 0 0 0 0 0 0 0 0 0 0
X 1 123
A 6638 10 0 0 6637 6 6626 1 0 0 0 0 0 0 0 0 0 0 0 0
X 1 17
A 6641 1 0 3 6462 3907 12830 0 0 0 0 0 0 0 0 0 0 0 0 0
A 6642 10 0 0 6409 6 6641 4 0 0 0 0 0 0 0 0 0 0 0 0
X 1 134
A 6643 10 0 0 6642 6 6641 7 0 0 0 0 0 0 0 0 0 0 0 0
X 1 136
A 6644 4 0 0 4741 6 6643 0 3 0 0 0 0 2 0 0 0 0 0 0
A 6645 4 0 0 5399 6 6642 0 6644 0 0 0 0 1 0 0 0 0 0 0
A 6646 10 0 0 6643 6 6641 16 0 0 0 0 0 0 0 0 0 0 0 0
X 1 146
A 6647 10 0 0 6646 6 6641 19 0 0 0 0 0 0 0 0 0 0 0 0
X 1 148
A 6648 4 0 0 6520 6 6647 0 3 0 0 0 0 2 0 0 0 0 0 0
A 6649 4 0 0 6507 6 6646 0 6648 0 0 0 0 1 0 0 0 0 0 0
A 6650 10 0 0 6647 6 6641 10 0 0 0 0 0 0 0 0 0 0 0 0
X 1 142
A 6651 10 0 0 6650 6 6641 22 0 0 0 0 0 0 0 0 0 0 0 0
X 1 153
A 6652 10 0 0 6651 6 6641 13 0 0 0 0 0 0 0 0 0 0 0 0
X 1 123
A 6653 10 0 0 6652 6 6641 1 0 0 0 0 0 0 0 0 0 0 0 0
X 1 17
A 6656 1 0 3 6181 3913 12837 0 0 0 0 0 0 0 0 0 0 0 0 0
A 6657 10 0 0 6165 6 6656 4 0 0 0 0 0 0 0 0 0 0 0 0
X 1 134
A 6658 10 0 0 6657 6 6656 7 0 0 0 0 0 0 0 0 0 0 0 0
X 1 136
A 6659 4 0 0 6240 6 6658 0 3 0 0 0 0 2 0 0 0 0 0 0
A 6660 4 0 0 5342 6 6657 0 6659 0 0 0 0 1 0 0 0 0 0 0
A 6661 10 0 0 6658 6 6656 16 0 0 0 0 0 0 0 0 0 0 0 0
X 1 146
A 6662 10 0 0 6661 6 6656 19 0 0 0 0 0 0 0 0 0 0 0 0
X 1 148
A 6663 4 0 0 5647 6 6662 0 3 0 0 0 0 2 0 0 0 0 0 0
A 6664 4 0 0 5860 6 6661 0 6663 0 0 0 0 1 0 0 0 0 0 0
A 6665 10 0 0 6662 6 6656 10 0 0 0 0 0 0 0 0 0 0 0 0
X 1 142
A 6666 10 0 0 6665 6 6656 22 0 0 0 0 0 0 0 0 0 0 0 0
X 1 153
A 6667 10 0 0 6666 6 6656 13 0 0 0 0 0 0 0 0 0 0 0 0
X 1 123
A 6668 10 0 0 6667 6 6656 1 0 0 0 0 0 0 0 0 0 0 0 0
X 1 17
A 6671 1 0 3 1353 3919 12844 0 0 0 0 0 0 0 0 0 0 0 0 0
A 6672 10 0 0 4986 6 6671 4 0 0 0 0 0 0 0 0 0 0 0 0
X 1 134
A 6673 10 0 0 6672 6 6671 7 0 0 0 0 0 0 0 0 0 0 0 0
X 1 136
A 6674 4 0 0 5438 6 6673 0 3 0 0 0 0 2 0 0 0 0 0 0
A 6675 4 0 0 6028 6 6672 0 6674 0 0 0 0 1 0 0 0 0 0 0
A 6676 10 0 0 6673 6 6671 16 0 0 0 0 0 0 0 0 0 0 0 0
X 1 146
A 6677 10 0 0 6676 6 6671 19 0 0 0 0 0 0 0 0 0 0 0 0
X 1 148
A 6678 4 0 0 6564 6 6677 0 3 0 0 0 0 2 0 0 0 0 0 0
A 6679 4 0 0 6633 6 6676 0 6678 0 0 0 0 1 0 0 0 0 0 0
A 6680 10 0 0 6677 6 6671 10 0 0 0 0 0 0 0 0 0 0 0 0
X 1 142
A 6681 10 0 0 6680 6 6671 22 0 0 0 0 0 0 0 0 0 0 0 0
X 1 153
A 6682 10 0 0 6681 6 6671 13 0 0 0 0 0 0 0 0 0 0 0 0
X 1 123
A 6683 10 0 0 6682 6 6671 1 0 0 0 0 0 0 0 0 0 0 0 0
X 1 17
A 6686 1 0 3 5185 3925 12851 0 0 0 0 0 0 0 0 0 0 0 0 0
A 6687 10 0 0 6195 6 6686 4 0 0 0 0 0 0 0 0 0 0 0 0
X 1 134
A 6688 10 0 0 6687 6 6686 7 0 0 0 0 0 0 0 0 0 0 0 0
X 1 136
A 6689 4 0 0 6093 6 6688 0 3 0 0 0 0 2 0 0 0 0 0 0
A 6690 4 0 0 6091 6 6687 0 6689 0 0 0 0 1 0 0 0 0 0 0
A 6691 10 0 0 6688 6 6686 16 0 0 0 0 0 0 0 0 0 0 0 0
X 1 146
A 6692 10 0 0 6691 6 6686 19 0 0 0 0 0 0 0 0 0 0 0 0
X 1 148
A 6693 4 0 0 6595 6 6692 0 3 0 0 0 0 2 0 0 0 0 0 0
A 6694 4 0 0 6043 6 6691 0 6693 0 0 0 0 1 0 0 0 0 0 0
A 6695 10 0 0 6692 6 6686 10 0 0 0 0 0 0 0 0 0 0 0 0
X 1 142
A 6696 10 0 0 6695 6 6686 22 0 0 0 0 0 0 0 0 0 0 0 0
X 1 153
A 6697 10 0 0 6696 6 6686 13 0 0 0 0 0 0 0 0 0 0 0 0
X 1 123
A 6698 10 0 0 6697 6 6686 1 0 0 0 0 0 0 0 0 0 0 0 0
X 1 17
A 6701 1 0 3 5784 3931 12858 0 0 0 0 0 0 0 0 0 0 0 0 0
A 6702 10 0 0 6210 6 6701 4 0 0 0 0 0 0 0 0 0 0 0 0
X 1 134
A 6703 10 0 0 6702 6 6701 7 0 0 0 0 0 0 0 0 0 0 0 0
X 1 136
A 6704 4 0 0 6104 6 6703 0 3 0 0 0 0 2 0 0 0 0 0 0
A 6705 4 0 0 6129 6 6702 0 6704 0 0 0 0 1 0 0 0 0 0 0
A 6706 10 0 0 6703 6 6701 16 0 0 0 0 0 0 0 0 0 0 0 0
X 1 146
A 6707 10 0 0 6706 6 6701 19 0 0 0 0 0 0 0 0 0 0 0 0
X 1 148
A 6708 4 0 0 5708 6 6707 0 3 0 0 0 0 2 0 0 0 0 0 0
A 6709 4 0 0 6304 6 6706 0 6708 0 0 0 0 1 0 0 0 0 0 0
A 6710 10 0 0 6707 6 6701 10 0 0 0 0 0 0 0 0 0 0 0 0
X 1 142
A 6711 10 0 0 6710 6 6701 22 0 0 0 0 0 0 0 0 0 0 0 0
X 1 153
A 6712 10 0 0 6711 6 6701 13 0 0 0 0 0 0 0 0 0 0 0 0
X 1 123
A 6713 10 0 0 6712 6 6701 1 0 0 0 0 0 0 0 0 0 0 0 0
X 1 17
A 6716 1 0 3 5045 3937 12865 0 0 0 0 0 0 0 0 0 0 0 0 0
A 6717 10 0 0 5544 6 6716 4 0 0 0 0 0 0 0 0 0 0 0 0
X 1 134
A 6718 10 0 0 6717 6 6716 7 0 0 0 0 0 0 0 0 0 0 0 0
X 1 136
A 6719 4 0 0 6265 6 6718 0 3 0 0 0 0 2 0 0 0 0 0 0
A 6720 4 0 0 6013 6 6717 0 6719 0 0 0 0 1 0 0 0 0 0 0
A 6721 10 0 0 6718 6 6716 16 0 0 0 0 0 0 0 0 0 0 0 0
X 1 146
A 6722 10 0 0 6721 6 6716 19 0 0 0 0 0 0 0 0 0 0 0 0
X 1 148
A 6723 4 0 0 5628 6 6722 0 3 0 0 0 0 2 0 0 0 0 0 0
A 6724 4 0 0 6551 6 6721 0 6723 0 0 0 0 1 0 0 0 0 0 0
A 6725 10 0 0 6722 6 6716 10 0 0 0 0 0 0 0 0 0 0 0 0
X 1 142
A 6726 10 0 0 6725 6 6716 22 0 0 0 0 0 0 0 0 0 0 0 0
X 1 153
A 6727 10 0 0 6726 6 6716 13 0 0 0 0 0 0 0 0 0 0 0 0
X 1 123
A 6728 10 0 0 6727 6 6716 1 0 0 0 0 0 0 0 0 0 0 0 0
X 1 17
A 6731 1 0 3 5618 3943 12872 0 0 0 0 0 0 0 0 0 0 0 0 0
A 6732 10 0 0 5056 6 6731 4 0 0 0 0 0 0 0 0 0 0 0 0
X 1 134
A 6733 10 0 0 6732 6 6731 7 0 0 0 0 0 0 0 0 0 0 0 0
X 1 136
A 6734 4 0 0 6684 6 6733 0 3 0 0 0 0 2 0 0 0 0 0 0
A 6735 4 0 0 6608 6 6732 0 6734 0 0 0 0 1 0 0 0 0 0 0
A 6736 10 0 0 6733 6 6731 16 0 0 0 0 0 0 0 0 0 0 0 0
X 1 146
A 6737 10 0 0 6736 6 6731 19 0 0 0 0 0 0 0 0 0 0 0 0
X 1 148
A 6738 4 0 0 5725 6 6737 0 3 0 0 0 0 2 0 0 0 0 0 0
A 6739 4 0 0 6233 6 6736 0 6738 0 0 0 0 1 0 0 0 0 0 0
A 6740 10 0 0 6737 6 6731 10 0 0 0 0 0 0 0 0 0 0 0 0
X 1 142
A 6741 10 0 0 6740 6 6731 22 0 0 0 0 0 0 0 0 0 0 0 0
X 1 153
A 6742 10 0 0 6741 6 6731 13 0 0 0 0 0 0 0 0 0 0 0 0
X 1 123
A 6743 10 0 0 6742 6 6731 1 0 0 0 0 0 0 0 0 0 0 0 0
X 1 17
A 6746 1 0 3 5726 3949 12879 0 0 0 0 0 0 0 0 0 0 0 0 0
A 6747 10 0 0 5657 6 6746 4 0 0 0 0 0 0 0 0 0 0 0 0
X 1 134
A 6748 10 0 0 6747 6 6746 7 0 0 0 0 0 0 0 0 0 0 0 0
X 1 136
A 6749 4 0 0 6715 6 6748 0 3 0 0 0 0 2 0 0 0 0 0 0
A 6750 4 0 0 6669 6 6747 0 6749 0 0 0 0 1 0 0 0 0 0 0
A 6751 10 0 0 6748 6 6746 16 0 0 0 0 0 0 0 0 0 0 0 0
X 1 146
A 6752 10 0 0 6751 6 6746 19 0 0 0 0 0 0 0 0 0 0 0 0
X 1 148
A 6753 4 0 0 6446 6 6752 0 3 0 0 0 0 2 0 0 0 0 0 0
A 6754 4 0 0 6291 6 6751 0 6753 0 0 0 0 1 0 0 0 0 0 0
A 6755 10 0 0 6752 6 6746 10 0 0 0 0 0 0 0 0 0 0 0 0
X 1 142
A 6756 10 0 0 6755 6 6746 22 0 0 0 0 0 0 0 0 0 0 0 0
X 1 153
A 6757 10 0 0 6756 6 6746 13 0 0 0 0 0 0 0 0 0 0 0 0
X 1 123
A 6758 10 0 0 6757 6 6746 1 0 0 0 0 0 0 0 0 0 0 0 0
X 1 17
A 6761 1 0 3 5954 3955 12886 0 0 0 0 0 0 0 0 0 0 0 0 0
A 6762 10 0 0 6579 6 6761 4 0 0 0 0 0 0 0 0 0 0 0 0
X 1 134
A 6763 10 0 0 6762 6 6761 7 0 0 0 0 0 0 0 0 0 0 0 0
X 1 136
A 6764 4 0 0 6515 6 6763 0 3 0 0 0 0 2 0 0 0 0 0 0
A 6765 4 0 0 5696 6 6762 0 6764 0 0 0 0 1 0 0 0 0 0 0
A 6766 10 0 0 6763 6 6761 16 0 0 0 0 0 0 0 0 0 0 0 0
X 1 146
A 6767 10 0 0 6766 6 6761 19 0 0 0 0 0 0 0 0 0 0 0 0
X 1 148
A 6768 4 0 0 6759 6 6767 0 3 0 0 0 0 2 0 0 0 0 0 0
A 6769 4 0 0 5619 6 6766 0 6768 0 0 0 0 1 0 0 0 0 0 0
A 6770 10 0 0 6767 6 6761 10 0 0 0 0 0 0 0 0 0 0 0 0
X 1 142
A 6771 10 0 0 6770 6 6761 22 0 0 0 0 0 0 0 0 0 0 0 0
X 1 153
A 6772 10 0 0 6771 6 6761 13 0 0 0 0 0 0 0 0 0 0 0 0
X 1 123
A 6773 10 0 0 6772 6 6761 1 0 0 0 0 0 0 0 0 0 0 0 0
X 1 17
A 6776 1 0 3 5476 3961 12893 0 0 0 0 0 0 0 0 0 0 0 0 0
A 6777 10 0 0 6609 6 6776 4 0 0 0 0 0 0 0 0 0 0 0 0
X 1 134
A 6778 10 0 0 6777 6 6776 7 0 0 0 0 0 0 0 0 0 0 0 0
X 1 136
A 6779 4 0 0 5762 6 6778 0 3 0 0 0 0 2 0 0 0 0 0 0
A 6780 4 0 0 5294 6 6777 0 6779 0 0 0 0 1 0 0 0 0 0 0
A 6781 10 0 0 6778 6 6776 16 0 0 0 0 0 0 0 0 0 0 0 0
X 1 146
A 6782 10 0 0 6781 6 6776 19 0 0 0 0 0 0 0 0 0 0 0 0
X 1 148
A 6783 4 0 0 5774 6 6782 0 3 0 0 0 0 2 0 0 0 0 0 0
A 6784 4 0 0 6196 6 6781 0 6783 0 0 0 0 1 0 0 0 0 0 0
A 6785 10 0 0 6782 6 6776 10 0 0 0 0 0 0 0 0 0 0 0 0
X 1 142
A 6786 10 0 0 6785 6 6776 22 0 0 0 0 0 0 0 0 0 0 0 0
X 1 153
A 6787 10 0 0 6786 6 6776 13 0 0 0 0 0 0 0 0 0 0 0 0
X 1 123
A 6788 10 0 0 6787 6 6776 1 0 0 0 0 0 0 0 0 0 0 0 0
X 1 17
A 6791 1 0 3 6026 3967 12900 0 0 0 0 0 0 0 0 0 0 0 0 0
A 6792 10 0 0 6323 6 6791 4 0 0 0 0 0 0 0 0 0 0 0 0
X 1 134
A 6793 10 0 0 6792 6 6791 7 0 0 0 0 0 0 0 0 0 0 0 0
X 1 136
A 6794 4 0 0 4796 6 6793 0 3 0 0 0 0 2 0 0 0 0 0 0
A 6795 4 0 0 5754 6 6792 0 6794 0 0 0 0 1 0 0 0 0 0 0
A 6796 10 0 0 6793 6 6791 16 0 0 0 0 0 0 0 0 0 0 0 0
X 1 146
A 6797 10 0 0 6796 6 6791 19 0 0 0 0 0 0 0 0 0 0 0 0
X 1 148
A 6798 4 0 0 6277 6 6797 0 3 0 0 0 0 2 0 0 0 0 0 0
A 6799 4 0 0 6511 6 6796 0 6798 0 0 0 0 1 0 0 0 0 0 0
A 6800 10 0 0 6797 6 6791 10 0 0 0 0 0 0 0 0 0 0 0 0
X 1 142
A 6801 10 0 0 6800 6 6791 22 0 0 0 0 0 0 0 0 0 0 0 0
X 1 153
A 6802 10 0 0 6801 6 6791 13 0 0 0 0 0 0 0 0 0 0 0 0
X 1 123
A 6803 10 0 0 6802 6 6791 1 0 0 0 0 0 0 0 0 0 0 0 0
X 1 17
A 6806 1 0 3 6212 3973 12907 0 0 0 0 0 0 0 0 0 0 0 0 0
A 6807 10 0 0 5719 6 6806 4 0 0 0 0 0 0 0 0 0 0 0 0
X 1 134
A 6808 10 0 0 6807 6 6806 7 0 0 0 0 0 0 0 0 0 0 0 0
X 1 136
A 6809 4 0 0 6390 6 6808 0 3 0 0 0 0 2 0 0 0 0 0 0
A 6810 4 0 0 5962 6 6807 0 6809 0 0 0 0 1 0 0 0 0 0 0
A 6811 10 0 0 6808 6 6806 16 0 0 0 0 0 0 0 0 0 0 0 0
X 1 146
A 6812 10 0 0 6811 6 6806 19 0 0 0 0 0 0 0 0 0 0 0 0
X 1 148
A 6813 4 0 0 6138 6 6812 0 3 0 0 0 0 2 0 0 0 0 0 0
A 6814 4 0 0 6301 6 6811 0 6813 0 0 0 0 1 0 0 0 0 0 0
A 6815 10 0 0 6812 6 6806 10 0 0 0 0 0 0 0 0 0 0 0 0
X 1 142
A 6816 10 0 0 6815 6 6806 22 0 0 0 0 0 0 0 0 0 0 0 0
X 1 153
A 6817 10 0 0 6816 6 6806 13 0 0 0 0 0 0 0 0 0 0 0 0
X 1 123
A 6818 10 0 0 6817 6 6806 1 0 0 0 0 0 0 0 0 0 0 0 0
X 1 17
A 6821 1 0 3 4495 3979 12914 0 0 0 0 0 0 0 0 0 0 0 0 0
A 6822 10 0 0 5316 6 6821 4 0 0 0 0 0 0 0 0 0 0 0 0
X 1 134
A 6823 10 0 0 6822 6 6821 7 0 0 0 0 0 0 0 0 0 0 0 0
X 1 136
A 6824 4 0 0 6337 6 6823 0 3 0 0 0 0 2 0 0 0 0 0 0
A 6825 4 0 0 5434 6 6822 0 6824 0 0 0 0 1 0 0 0 0 0 0
A 6826 10 0 0 6823 6 6821 16 0 0 0 0 0 0 0 0 0 0 0 0
X 1 146
A 6827 10 0 0 6826 6 6821 19 0 0 0 0 0 0 0 0 0 0 0 0
X 1 148
A 6828 4 0 0 5837 6 6827 0 3 0 0 0 0 2 0 0 0 0 0 0
A 6829 4 0 0 5472 6 6826 0 6828 0 0 0 0 1 0 0 0 0 0 0
A 6830 10 0 0 6827 6 6821 10 0 0 0 0 0 0 0 0 0 0 0 0
X 1 142
A 6831 10 0 0 6830 6 6821 22 0 0 0 0 0 0 0 0 0 0 0 0
X 1 153
A 6832 10 0 0 6831 6 6821 13 0 0 0 0 0 0 0 0 0 0 0 0
X 1 123
A 6833 10 0 0 6832 6 6821 1 0 0 0 0 0 0 0 0 0 0 0 0
X 1 17
A 6836 1 0 3 6835 3985 12921 0 0 0 0 0 0 0 0 0 0 0 0 0
A 6837 10 0 0 6305 6 6836 4 0 0 0 0 0 0 0 0 0 0 0 0
X 1 134
A 6838 10 0 0 6837 6 6836 7 0 0 0 0 0 0 0 0 0 0 0 0
X 1 136
A 6839 4 0 0 6144 6 6838 0 3 0 0 0 0 2 0 0 0 0 0 0
A 6840 4 0 0 6354 6 6837 0 6839 0 0 0 0 1 0 0 0 0 0 0
A 6841 10 0 0 6838 6 6836 16 0 0 0 0 0 0 0 0 0 0 0 0
X 1 146
A 6842 10 0 0 6841 6 6836 19 0 0 0 0 0 0 0 0 0 0 0 0
X 1 148
A 6843 4 0 0 6322 6 6842 0 3 0 0 0 0 2 0 0 0 0 0 0
A 6844 4 0 0 6723 6 6841 0 6843 0 0 0 0 1 0 0 0 0 0 0
A 6845 10 0 0 6842 6 6836 10 0 0 0 0 0 0 0 0 0 0 0 0
X 1 142
A 6846 10 0 0 6845 6 6836 22 0 0 0 0 0 0 0 0 0 0 0 0
X 1 153
A 6847 10 0 0 6846 6 6836 13 0 0 0 0 0 0 0 0 0 0 0 0
X 1 123
A 6848 10 0 0 6847 6 6836 1 0 0 0 0 0 0 0 0 0 0 0 0
X 1 17
A 6850 1 0 1 6615 3991 12927 0 0 0 0 0 0 0 0 0 0 0 0 0
A 6851 10 0 0 6840 6 6850 4 0 0 0 0 0 0 0 0 0 0 0 0
X 1 134
A 6852 10 0 0 6851 6 6850 7 0 0 0 0 0 0 0 0 0 0 0 0
X 1 136
A 6853 4 0 0 5841 6 6852 0 3 0 0 0 0 2 0 0 0 0 0 0
A 6854 4 0 0 5973 6 6851 0 6853 0 0 0 0 1 0 0 0 0 0 0
A 6855 10 0 0 6852 6 6850 10 0 0 0 0 0 0 0 0 0 0 0 0
X 1 142
A 6856 10 0 0 6855 6 6850 13 0 0 0 0 0 0 0 0 0 0 0 0
X 1 123
A 6857 10 0 0 6856 6 6850 1 0 0 0 0 0 0 0 0 0 0 0 0
X 1 17
A 6860 1 0 3 6399 3997 12934 0 0 0 0 0 0 0 0 0 0 0 0 0
A 6861 10 0 0 6789 6 6860 4 0 0 0 0 0 0 0 0 0 0 0 0
X 1 134
A 6862 10 0 0 6861 6 6860 7 0 0 0 0 0 0 0 0 0 0 0 0
X 1 136
A 6863 4 0 0 6444 6 6862 0 3 0 0 0 0 2 0 0 0 0 0 0
A 6864 4 0 0 6563 6 6861 0 6863 0 0 0 0 1 0 0 0 0 0 0
A 6865 10 0 0 6862 6 6860 16 0 0 0 0 0 0 0 0 0 0 0 0
X 1 146
A 6866 10 0 0 6865 6 6860 19 0 0 0 0 0 0 0 0 0 0 0 0
X 1 148
A 6867 4 0 0 5961 6 6866 0 3 0 0 0 0 2 0 0 0 0 0 0
A 6868 4 0 0 6009 6 6865 0 6867 0 0 0 0 1 0 0 0 0 0 0
A 6869 10 0 0 6866 6 6860 10 0 0 0 0 0 0 0 0 0 0 0 0
X 1 142
A 6870 10 0 0 6869 6 6860 22 0 0 0 0 0 0 0 0 0 0 0 0
X 1 153
A 6871 10 0 0 6870 6 6860 13 0 0 0 0 0 0 0 0 0 0 0 0
X 1 123
A 6872 10 0 0 6871 6 6860 1 0 0 0 0 0 0 0 0 0 0 0 0
X 1 17
A 6874 1 0 1 6648 4003 12940 0 0 0 0 0 0 0 0 0 0 0 0 0
A 6875 10 0 0 6819 6 6874 4 0 0 0 0 0 0 0 0 0 0 0 0
X 1 134
A 6876 10 0 0 6875 6 6874 7 0 0 0 0 0 0 0 0 0 0 0 0
X 1 136
A 6877 4 0 0 5301 6 6876 0 3 0 0 0 0 2 0 0 0 0 0 0
A 6878 4 0 0 5330 6 6875 0 6877 0 0 0 0 1 0 0 0 0 0 0
A 6879 10 0 0 6876 6 6874 10 0 0 0 0 0 0 0 0 0 0 0 0
X 1 142
A 6880 10 0 0 6879 6 6874 13 0 0 0 0 0 0 0 0 0 0 0 0
X 1 123
A 6881 10 0 0 6880 6 6874 1 0 0 0 0 0 0 0 0 0 0 0 0
X 1 17
A 6883 1 0 1 6663 4009 12946 0 0 0 0 0 0 0 0 0 0 0 0 0
A 6884 10 0 0 6405 6 6883 4 0 0 0 0 0 0 0 0 0 0 0 0
X 1 134
A 6885 10 0 0 6884 6 6883 7 0 0 0 0 0 0 0 0 0 0 0 0
X 1 136
A 6886 4 0 0 6179 6 6885 0 3 0 0 0 0 2 0 0 0 0 0 0
A 6887 4 0 0 5908 6 6884 0 6886 0 0 0 0 1 0 0 0 0 0 0
A 6888 10 0 0 6885 6 6883 10 0 0 0 0 0 0 0 0 0 0 0 0
X 1 142
A 6889 10 0 0 6888 6 6883 13 0 0 0 0 0 0 0 0 0 0 0 0
X 1 123
A 6890 10 0 0 6889 6 6883 1 0 0 0 0 0 0 0 0 0 0 0 0
X 1 17
A 6892 1 0 1 6758 4015 12952 0 0 0 0 0 0 0 0 0 0 0 0 0
A 6893 10 0 0 6137 6 6892 4 0 0 0 0 0 0 0 0 0 0 0 0
X 1 134
A 6894 10 0 0 6893 6 6892 7 0 0 0 0 0 0 0 0 0 0 0 0
X 1 136
A 6895 4 0 0 6671 6 6894 0 3 0 0 0 0 2 0 0 0 0 0 0
A 6896 4 0 0 6231 6 6893 0 6895 0 0 0 0 1 0 0 0 0 0 0
A 6897 10 0 0 6894 6 6892 10 0 0 0 0 0 0 0 0 0 0 0 0
X 1 142
A 6898 10 0 0 6897 6 6892 13 0 0 0 0 0 0 0 0 0 0 0 0
X 1 123
A 6899 10 0 0 6898 6 6892 1 0 0 0 0 0 0 0 0 0 0 0 0
X 1 17
A 6901 1 0 1 6554 4021 12958 0 0 0 0 0 0 0 0 0 0 0 0 0
A 6902 10 0 0 6824 6 6901 4 0 0 0 0 0 0 0 0 0 0 0 0
X 1 134
A 6903 10 0 0 6902 6 6901 7 0 0 0 0 0 0 0 0 0 0 0 0
X 1 136
A 6904 4 0 0 5887 6 6903 0 3 0 0 0 0 2 0 0 0 0 0 0
A 6905 4 0 0 6709 6 6902 0 6904 0 0 0 0 1 0 0 0 0 0 0
A 6906 10 0 0 6903 6 6901 10 0 0 0 0 0 0 0 0 0 0 0 0
X 1 142
A 6907 10 0 0 6906 6 6901 13 0 0 0 0 0 0 0 0 0 0 0 0
X 1 123
A 6908 10 0 0 6907 6 6901 1 0 0 0 0 0 0 0 0 0 0 0 0
X 1 17
A 6910 1 0 1 5494 4027 12964 0 0 0 0 0 0 0 0 0 0 0 0 0
A 6911 10 0 0 5241 6 6910 4 0 0 0 0 0 0 0 0 0 0 0 0
X 1 134
A 6912 10 0 0 6911 6 6910 7 0 0 0 0 0 0 0 0 0 0 0 0
X 1 136
A 6913 4 0 0 6904 6 6912 0 3 0 0 0 0 2 0 0 0 0 0 0
A 6914 4 0 0 6839 6 6911 0 6913 0 0 0 0 1 0 0 0 0 0 0
A 6915 10 0 0 6912 6 6910 10 0 0 0 0 0 0 0 0 0 0 0 0
X 1 142
A 6916 10 0 0 6915 6 6910 13 0 0 0 0 0 0 0 0 0 0 0 0
X 1 123
A 6917 10 0 0 6916 6 6910 1 0 0 0 0 0 0 0 0 0 0 0 0
X 1 17
A 6919 1 0 1 4991 4033 12970 0 0 0 0 0 0 0 0 0 0 0 0 0
A 6920 10 0 0 6150 6 6919 4 0 0 0 0 0 0 0 0 0 0 0 0
X 1 134
A 6921 10 0 0 6920 6 6919 7 0 0 0 0 0 0 0 0 0 0 0 0
X 1 136
A 6922 4 0 0 5991 6 6921 0 3 0 0 0 0 2 0 0 0 0 0 0
A 6923 4 0 0 5460 6 6920 0 6922 0 0 0 0 1 0 0 0 0 0 0
A 6924 10 0 0 6921 6 6919 10 0 0 0 0 0 0 0 0 0 0 0 0
X 1 142
A 6925 10 0 0 6924 6 6919 13 0 0 0 0 0 0 0 0 0 0 0 0
X 1 123
A 6926 10 0 0 6925 6 6919 1 0 0 0 0 0 0 0 0 0 0 0 0
X 1 17
A 6928 1 0 1 6498 4039 12976 0 0 0 0 0 0 0 0 0 0 0 0 0
A 6929 10 0 0 5263 6 6928 4 0 0 0 0 0 0 0 0 0 0 0 0
X 1 134
A 6930 10 0 0 6929 6 6928 7 0 0 0 0 0 0 0 0 0 0 0 0
X 1 136
A 6931 4 0 0 5904 6 6930 0 3 0 0 0 0 2 0 0 0 0 0 0
A 6932 4 0 0 5756 6 6929 0 6931 0 0 0 0 1 0 0 0 0 0 0
A 6933 10 0 0 6930 6 6928 10 0 0 0 0 0 0 0 0 0 0 0 0
X 1 142
A 6934 10 0 0 6933 6 6928 13 0 0 0 0 0 0 0 0 0 0 0 0
X 1 123
A 6935 10 0 0 6934 6 6928 1 0 0 0 0 0 0 0 0 0 0 0 0
X 1 17
A 6937 1 0 1 5907 4045 12982 0 0 0 0 0 0 0 0 0 0 0 0 0
A 6938 10 0 0 5336 6 6937 4 0 0 0 0 0 0 0 0 0 0 0 0
X 1 134
A 6939 10 0 0 6938 6 6937 7 0 0 0 0 0 0 0 0 0 0 0 0
X 1 136
A 6940 4 0 0 5836 6 6939 0 3 0 0 0 0 2 0 0 0 0 0 0
A 6941 4 0 0 5982 6 6938 0 6940 0 0 0 0 1 0 0 0 0 0 0
A 6942 10 0 0 6939 6 6937 10 0 0 0 0 0 0 0 0 0 0 0 0
X 1 142
A 6943 10 0 0 6942 6 6937 13 0 0 0 0 0 0 0 0 0 0 0 0
X 1 123
A 6944 10 0 0 6943 6 6937 1 0 0 0 0 0 0 0 0 0 0 0 0
X 1 17
A 6946 1 0 1 6859 4051 12988 0 0 0 0 0 0 0 0 0 0 0 0 0
A 6947 10 0 0 5847 6 6946 4 0 0 0 0 0 0 0 0 0 0 0 0
X 1 134
A 6948 10 0 0 6947 6 6946 7 0 0 0 0 0 0 0 0 0 0 0 0
X 1 136
A 6949 4 0 0 6351 6 6948 0 3 0 0 0 0 2 0 0 0 0 0 0
A 6950 4 0 0 6111 6 6947 0 6949 0 0 0 0 1 0 0 0 0 0 0
A 6951 10 0 0 6948 6 6946 10 0 0 0 0 0 0 0 0 0 0 0 0
X 1 142
A 6952 10 0 0 6951 6 6946 13 0 0 0 0 0 0 0 0 0 0 0 0
X 1 123
A 6953 10 0 0 6952 6 6946 1 0 0 0 0 0 0 0 0 0 0 0 0
X 1 17
A 6955 1 0 1 6873 4057 12994 0 0 0 0 0 0 0 0 0 0 0 0 0
A 6956 10 0 0 6570 6 6955 4 0 0 0 0 0 0 0 0 0 0 0 0
X 1 134
A 6957 10 0 0 6956 6 6955 7 0 0 0 0 0 0 0 0 0 0 0 0
X 1 136
A 6958 4 0 0 5911 6 6957 0 3 0 0 0 0 2 0 0 0 0 0 0
A 6959 4 0 0 6326 6 6956 0 6958 0 0 0 0 1 0 0 0 0 0 0
A 6960 10 0 0 6957 6 6955 10 0 0 0 0 0 0 0 0 0 0 0 0
X 1 142
A 6961 10 0 0 6960 6 6955 13 0 0 0 0 0 0 0 0 0 0 0 0
X 1 123
A 6962 10 0 0 6961 6 6955 1 0 0 0 0 0 0 0 0 0 0 0 0
X 1 17
A 6964 1 0 1 6641 4063 13052 0 0 0 0 0 0 0 0 0 0 0 0 0
A 6965 10 0 0 6459 6 6964 4 0 0 0 0 0 0 0 0 0 0 0 0
X 1 134
A 6966 10 0 0 6965 6 6964 7 0 0 0 0 0 0 0 0 0 0 0 0
X 1 136
A 6967 4 0 0 6215 6 6966 0 3 0 0 0 0 2 0 0 0 0 0 0
A 6968 4 0 0 6754 6 6965 0 6967 0 0 0 0 1 0 0 0 0 0 0
A 6969 10 0 0 6966 6 6964 10 0 0 0 0 0 0 0 0 0 0 0 0
X 1 142
A 6970 10 0 0 6969 6 6964 13 0 0 0 0 0 0 0 0 0 0 0 0
X 1 123
A 6971 10 0 0 6970 6 6964 1 0 0 0 0 0 0 0 0 0 0 0 0
X 1 17
A 6973 1 0 1 6654 4069 13058 0 0 0 0 0 0 0 0 0 0 0 0 0
A 6974 10 0 0 6784 6 6973 4 0 0 0 0 0 0 0 0 0 0 0 0
X 1 134
A 6975 10 0 0 6974 6 6973 7 0 0 0 0 0 0 0 0 0 0 0 0
X 1 136
A 6976 4 0 0 6057 6 6975 0 3 0 0 0 0 2 0 0 0 0 0 0
A 6977 4 0 0 6559 6 6974 0 6976 0 0 0 0 1 0 0 0 0 0 0
A 6978 10 0 0 6975 6 6973 10 0 0 0 0 0 0 0 0 0 0 0 0
X 1 142
A 6979 10 0 0 6978 6 6973 13 0 0 0 0 0 0 0 0 0 0 0 0
X 1 123
A 6980 10 0 0 6979 6 6973 1 0 0 0 0 0 0 0 0 0 0 0 0
X 1 17
A 6982 1 0 1 6205 4075 13064 0 0 0 0 0 0 0 0 0 0 0 0 0
A 6983 10 0 0 6213 6 6982 4 0 0 0 0 0 0 0 0 0 0 0 0
X 1 134
A 6984 10 0 0 6983 6 6982 7 0 0 0 0 0 0 0 0 0 0 0 0
X 1 136
A 6985 4 0 0 6645 6 6984 0 3 0 0 0 0 2 0 0 0 0 0 0
A 6986 4 0 0 6746 6 6983 0 6985 0 0 0 0 1 0 0 0 0 0 0
A 6987 10 0 0 6984 6 6982 10 0 0 0 0 0 0 0 0 0 0 0 0
X 1 142
A 6988 10 0 0 6987 6 6982 13 0 0 0 0 0 0 0 0 0 0 0 0
X 1 123
A 6989 10 0 0 6988 6 6982 1 0 0 0 0 0 0 0 0 0 0 0 0
X 1 17
A 6992 1 0 1 5530 4089 13075 0 0 0 0 0 0 0 0 0 0 0 0 0
A 6993 10 0 0 5820 6 6992 4 0 0 0 0 0 0 0 0 0 0 0 0
X 1 134
A 6994 10 0 0 6993 6 6992 7 0 0 0 0 0 0 0 0 0 0 0 0
X 1 136
A 6995 4 0 0 5405 6 6994 0 3 0 0 0 0 2 0 0 0 0 0 0
A 6996 4 0 0 6024 6 6993 0 6995 0 0 0 0 1 0 0 0 0 0 0
A 6997 10 0 0 6994 6 6992 10 0 0 0 0 0 0 0 0 0 0 0 0
X 1 142
A 6998 10 0 0 6997 6 6992 13 0 0 0 0 0 0 0 0 0 0 0 0
X 1 123
A 6999 10 0 0 6998 6 6992 1 0 0 0 0 0 0 0 0 0 0 0 0
X 1 17
A 7000 2 0 0 6569 9 13084 0 0 0 7000 0 0 0 0 0 0 0 0 0
A 7002 1 0 0 6356 6 13199 0 0 0 0 0 0 0 0 0 0 0 0 0
A 7003 1 0 0 6668 6 13197 0 0 0 0 0 0 0 0 0 0 0 0 0
A 7004 1 0 0 6573 6 13200 0 0 0 0 0 0 0 0 0 0 0 0 0
A 7005 1 0 0 6047 6 13198 0 0 0 0 0 0 0 0 0 0 0 0 0
A 7006 1 0 0 6056 6 13203 0 0 0 0 0 0 0 0 0 0 0 0 0
A 7007 1 0 0 6052 6 13201 0 0 0 0 0 0 0 0 0 0 0 0 0
A 7008 1 0 0 6059 6 13204 0 0 0 0 0 0 0 0 0 0 0 0 0
A 7009 1 0 0 6055 6 13202 0 0 0 0 0 0 0 0 0 0 0 0 0
A 7010 1 0 0 6037 6 13207 0 0 0 0 0 0 0 0 0 0 0 0 0
A 7011 1 0 0 6504 6 13205 0 0 0 0 0 0 0 0 0 0 0 0 0
A 7012 1 0 0 5523 6 13208 0 0 0 0 0 0 0 0 0 0 0 0 0
A 7013 1 0 0 6445 6 13206 0 0 0 0 0 0 0 0 0 0 0 0 0
A 7014 1 0 0 6584 6 13211 0 0 0 0 0 0 0 0 0 0 0 0 0
A 7015 1 0 0 5524 6 13209 0 0 0 0 0 0 0 0 0 0 0 0 0
A 7016 1 0 0 6683 6 13212 0 0 0 0 0 0 0 0 0 0 0 0 0
A 7017 1 0 0 6455 6 13210 0 0 0 0 0 0 0 0 0 0 0 0 0
A 7018 1 0 0 6078 6 13224 0 0 0 0 0 0 0 0 0 0 0 0 0
A 7019 1 0 0 6473 6 13222 0 0 0 0 0 0 0 0 0 0 0 0 0
A 7020 1 0 0 6081 6 13225 0 0 0 0 0 0 0 0 0 0 0 0 0
A 7021 1 0 0 6472 6 13223 0 0 0 0 0 0 0 0 0 0 0 0 0
A 7022 1 0 0 6116 6 13228 0 0 0 0 0 0 0 0 0 0 0 0 0
A 7023 1 0 0 6599 6 13226 0 0 0 0 0 0 0 0 0 0 0 0 0
A 7024 1 0 0 6089 6 13229 0 0 0 0 0 0 0 0 0 0 0 0 0
A 7025 1 0 0 6698 6 13227 0 0 0 0 0 0 0 0 0 0 0 0 0
A 7026 1 0 0 6063 6 13232 0 0 0 0 0 0 0 0 0 0 0 0 0
A 7027 1 0 0 6603 6 13230 0 0 0 0 0 0 0 0 0 0 0 0 0
A 7028 1 0 0 6121 6 13233 0 0 0 0 0 0 0 0 0 0 0 0 0
A 7029 1 0 0 6690 6 13231 0 0 0 0 0 0 0 0 0 0 0 0 0
A 7030 1 0 0 5594 6 13236 0 0 0 0 0 0 0 0 0 0 0 0 0
A 7031 1 0 0 6996 6 13234 0 0 0 0 0 0 0 0 0 0 0 0 0
A 7032 1 0 0 6260 6 13237 0 0 0 0 0 0 0 0 0 0 0 0 0
A 7033 1 0 0 5522 6 13235 0 0 0 0 0 0 0 0 0 0 0 0 0
A 7034 1 0 0 6581 6 13247 0 0 0 0 0 0 0 0 0 0 0 0 0
A 7035 1 0 0 6618 6 13245 0 0 0 0 0 0 0 0 0 0 0 0 0
A 7036 1 0 0 5604 6 13248 0 0 0 0 0 0 0 0 0 0 0 0 0
A 7037 1 0 0 5533 6 13246 0 0 0 0 0 0 0 0 0 0 0 0 0
A 7038 1 0 0 6092 6 13239 0 0 0 0 0 0 0 0 0 0 0 0 0
A 7039 1 0 0 5609 6 13249 0 0 0 0 0 0 0 0 0 0 0 0 0
A 7040 1 0 0 6040 6 13250 0 0 0 0 0 0 0 0 0 0 0 0 0
A 7041 1 0 0 6743 6 13272 0 0 0 0 0 0 0 0 0 0 0 0 0
A 7042 1 0 0 6769 6 13270 0 0 0 0 0 0 0 0 0 0 0 0 0
A 7043 1 0 0 6251 6 13273 0 0 0 0 0 0 0 0 0 0 0 0 0
A 7044 1 0 0 6644 6 13271 0 0 0 0 0 0 0 0 0 0 0 0 0
Z
J 149 1 1
V 67 56 7 0
S 0 56 0 0 0
A 0 6 0 0 1 2 0
J 150 1 1
V 70 62 7 0
S 0 62 0 0 0
A 0 6 0 0 1 2 0
J 30 1 1
V 106 104 7 0
S 0 104 0 0 0
A 0 86 0 0 1 67 0
Z
