# Supplementary material for: The Role of Ca2+ Sparks in Force Frequency Relationships in Guinea Pig Ventricular Myocytes
Source: Biomolecules. 2022 Oct 27;12(11):1577. doi: 10.3390/biom12111577 (PMC9687237; doi:10.3390/biom12111577)
Supplement: Supplementary file 1 [file biomolecules-12-01577-s001.zip › ECC_GPU_FFR/error_codes.mod]

V27 0x4 error_codes
19 src/error_codes.f95 S582 0
07/11/2020  21:56:03
enduse
D 58 18 36
D 60 18 19
S 582 24 0 0 0 8 1 0 4658 10005 0 A 0 0 0 0 0 0 0 0 0 0 0 0 0 0 0 0 0 0 0 0 0 1 0 0 0 0 0 0 error_codes
S 583 16 0 0 0 6 1 582 4670 4 400000 A 0 0 0 0 0 0 0 0 0 2 0 0 0 0 0 0 0 0 0 0 0 0 0 582 0 0 0 0 success
S 584 16 1 0 0 6 1 582 4678 4 400000 A 0 0 0 0 0 0 0 0 1 3 0 0 0 0 0 0 0 0 0 0 0 0 0 582 0 0 0 0 err_invalid_data_setting
S 585 16 1 0 0 6 1 582 4703 4 400000 A 0 0 0 0 0 0 0 0 1 3 0 0 0 0 0 0 0 0 0 0 0 0 0 582 0 0 0 0 err_file_not_exist
S 586 16 1 0 0 6 1 582 4722 4 400000 A 0 0 0 0 0 0 0 0 2 15 0 0 0 0 0 0 0 0 0 0 0 0 0 582 0 0 0 0 err_file_reading_not_completed
S 587 3 0 0 0 6 0 1 0 0 0 A 0 0 0 0 0 0 0 0 0 2 0 0 0 0 0 0 0 0 0 0 0 0 0 0 0 0 0 0 6
S 588 16 0 0 0 6 1 582 4753 4 400000 A 0 0 0 0 0 0 0 0 3 17 0 0 0 0 0 0 0 0 0 0 0 0 0 582 0 0 0 0 err_file_invalid_data
S 589 3 0 0 0 6 0 1 0 0 0 A 0 0 0 0 0 0 0 0 0 3 0 0 0 0 0 0 0 0 0 0 0 0 0 0 0 0 0 0 6
S 590 16 1 0 0 6 1 582 4775 4 400000 A 0 0 0 0 0 0 0 0 100 19 0 0 0 0 0 0 0 0 0 0 0 0 0 582 0 0 0 0 err_spatial_boundary_invalid
S 591 3 0 0 0 6 0 1 0 0 0 A 0 0 0 0 0 0 0 0 0 100 0 0 0 0 0 0 0 0 0 0 0 0 0 0 0 0 0 0 6
S 592 16 1 0 0 6 1 582 4804 4 400000 A 0 0 0 0 0 0 0 0 101 21 0 0 0 0 0 0 0 0 0 0 0 0 0 582 0 0 0 0 err_spatial_minimum_dim_size
S 593 3 0 0 0 6 0 1 0 0 0 A 0 0 0 0 0 0 0 0 0 101 0 0 0 0 0 0 0 0 0 0 0 0 0 0 0 0 0 0 6
S 594 16 1 0 0 6 1 582 4833 4 400000 A 0 0 0 0 0 0 0 0 102 23 0 0 0 0 0 0 0 0 0 0 0 0 0 582 0 0 0 0 err_spatial_grid_size_not_uniform
S 595 3 0 0 0 6 0 1 0 0 0 A 0 0 0 0 0 0 0 0 0 102 0 0 0 0 0 0 0 0 0 0 0 0 0 0 0 0 0 0 6
S 596 16 0 0 0 6 1 582 4867 4 400000 A 0 0 0 0 0 0 0 0 103 25 0 0 0 0 0 0 0 0 0 0 0 0 0 582 0 0 0 0 err_spatial_grid_size_not_valid
S 597 3 0 0 0 6 0 1 0 0 0 A 0 0 0 0 0 0 0 0 0 103 0 0 0 0 0 0 0 0 0 0 0 0 0 0 0 0 0 0 6
S 598 16 1 0 0 6 1 582 4899 4 400000 A 0 0 0 0 0 0 0 0 200 27 0 0 0 0 0 0 0 0 0 0 0 0 0 582 0 0 0 0 err_cuda_init
S 599 3 0 0 0 6 0 1 0 0 0 A 0 0 0 0 0 0 0 0 0 200 0 0 0 0 0 0 0 0 0 0 0 0 0 0 0 0 0 0 6
S 600 16 1 0 0 6 1 582 4913 4 400000 A 0 0 0 0 0 0 0 0 201 29 0 0 0 0 0 0 0 0 0 0 0 0 0 582 0 0 0 0 err_cuda_execute
S 601 3 0 0 0 6 0 1 0 0 0 A 0 0 0 0 0 0 0 0 0 201 0 0 0 0 0 0 0 0 0 0 0 0 0 0 0 0 0 0 6
S 602 16 1 0 0 6 1 582 4930 4 400000 A 0 0 0 0 0 0 0 0 202 31 0 0 0 0 0 0 0 0 0 0 0 0 0 582 0 0 0 0 err_cuda_allocate_mem
S 603 3 0 0 0 6 0 1 0 0 0 A 0 0 0 0 0 0 0 0 0 202 0 0 0 0 0 0 0 0 0 0 0 0 0 0 0 0 0 0 6
S 604 16 0 0 0 6 1 582 4952 4 400000 A 0 0 0 0 0 0 0 0 203 33 0 0 0 0 0 0 0 0 0 0 0 0 0 582 0 0 0 0 err_cuda_create_stream
S 605 3 0 0 0 6 0 1 0 0 0 A 0 0 0 0 0 0 0 0 0 203 0 0 0 0 0 0 0 0 0 0 0 0 0 0 0 0 0 0 6
S 606 16 1 0 0 6 1 582 4975 4 400000 A 0 0 0 0 0 0 0 0 100 19 0 0 0 0 0 0 0 0 0 0 0 0 0 582 0 0 0 0 filename_length
S 607 16 1 0 0 6 1 582 4991 4 400000 A 0 0 0 0 0 0 0 0 1000 36 0 0 0 0 0 0 0 0 0 0 0 0 0 582 0 0 0 0 max_str_len
S 608 3 0 0 0 6 0 1 0 0 0 A 0 0 0 0 0 0 0 0 0 1000 0 0 0 0 0 0 0 0 0 0 0 0 0 0 0 0 0 0 6
S 610 6 4 0 0 58 611 582 5004 80000c 0 A 0 0 0 0 0 0 0 0 0 0 0 0 626 0 0 0 0 0 0 0 0 0 0 582 0 0 0 0 log_string
S 611 6 4 0 0 58 615 582 5015 80000c 0 A 0 0 0 0 0 1000 0 0 0 0 0 0 626 0 0 0 0 0 0 0 0 0 0 582 0 0 0 0 error_message
S 612 6 4 0 0 16 1 582 5029 80000c 0 A 0 0 0 0 0 0 0 0 0 0 0 0 627 0 0 0 0 0 0 0 0 0 0 582 0 0 0 0 is_firsttime_open_logfile
S 615 6 4 0 0 60 616 582 5057 80000c 0 A 0 0 0 0 0 2000 0 0 0 0 0 0 626 0 0 0 0 0 0 0 0 0 0 582 0 0 0 0 where2save
S 616 6 4 0 0 60 617 582 5068 80000c 0 A 0 0 0 0 0 2100 0 0 0 0 0 0 626 0 0 0 0 0 0 0 0 0 0 582 0 0 0 0 restart_file
S 617 6 4 0 0 60 618 582 5081 80000c 0 A 0 0 0 0 0 2200 0 0 0 0 0 0 626 0 0 0 0 0 0 0 0 0 0 582 0 0 0 0 hostname
S 618 6 4 0 0 58 1 582 5090 80000c 0 A 0 0 0 0 0 2300 0 0 0 0 0 0 626 0 0 0 0 0 0 0 0 0 0 582 0 0 0 0 full_command
S 621 16 0 0 0 60 1 582 5116 4 400000 A 0 0 0 0 0 0 0 0 622 50 0 0 0 0 0 0 0 0 0 0 0 0 0 582 0 0 0 0 log_file
S 622 3 0 0 0 60 0 1 0 0 0 A 0 0 0 0 0 0 0 0 5125 0 0 0 0 0 0 0 0 0 0 0 0 0 0 0 0 0 0 0 18 100 6c 6f 67 5f 66 69 6c 65 2e 74 78 74 20 20 20 20 20 20 20 20 20 20 20 20 20 20 20 20 20 20 20 20 20 20 20 20 20 20 20 20 20 20 20 20 20 20 20 20 20 20 20 20 20 20 20 20 20 20 20 20 20 20 20 20 20 20 20 20 20 20 20 20 20 20 20 20 20 20 20 20 20 20 20 20 20 20 20 20 20 20 20 20 20 20 20 20 20 20 20 20
S 626 11 0 0 0 8 1 582 6429 40800000 805000 A 0 0 0 0 0 3300 0 0 610 618 0 0 0 0 0 0 0 0 0 0 0 0 0 0 0 0 0 0 _error_codes$9
S 627 11 0 0 0 8 626 582 6444 40800000 805000 A 0 0 0 0 0 4 0 0 612 612 0 0 0 0 0 0 0 0 0 0 0 0 0 0 0 0 0 0 _error_codes$8
S 628 23 5 0 0 0 630 582 6459 0 0 A 0 0 0 0 0 0 0 0 0 0 0 0 0 0 0 0 0 0 0 0 0 0 0 0 0 0 0 0 write2log
S 629 1 3 0 0 28 1 628 6469 4 43000 A 0 0 0 0 0 0 0 0 0 0 0 0 0 0 0 0 0 0 0 0 0 0 0 0 0 0 0 0 string_content
S 630 14 5 0 0 0 1 628 6459 0 400000 A 0 0 0 0 0 0 0 2 1 0 0 0 0 0 0 0 0 0 0 0 0 43 0 582 0 0 0 0 write2log
F 630 1 629
S 631 23 5 0 0 0 632 582 6484 0 0 A 0 0 0 0 0 0 0 0 0 0 0 0 0 0 0 0 0 0 0 0 0 0 0 0 0 0 0 0 clean_log
S 632 14 5 0 0 0 1 631 6484 0 400000 A 0 0 0 0 0 0 0 4 0 0 0 0 0 0 0 0 0 0 0 0 0 63 0 582 0 0 0 0 clean_log
F 632 0
S 633 23 5 0 0 8 635 582 6494 0 0 A 0 0 0 0 0 0 0 0 0 0 0 0 0 0 0 0 0 0 0 0 0 0 0 0 0 0 0 0 get_file_id
S 634 1 3 0 0 6 1 633 6506 4 1003000 A 0 0 0 0 0 0 0 0 0 0 0 0 0 0 0 0 0 0 0 0 0 0 0 0 0 0 0 0 res
S 635 14 5 0 0 6 1 633 6494 4 1400000 A 0 0 0 0 0 0 0 5 0 0 0 634 0 0 0 0 0 0 0 0 0 79 0 582 0 0 0 0 get_file_id
F 635 0
A 15 2 0 0 0 6 587 0 0 0 15 0 0 0 0 0 0 0 0 0
A 17 2 0 0 0 6 589 0 0 0 17 0 0 0 0 0 0 0 0 0
A 19 2 0 0 0 6 591 0 0 0 19 0 0 0 0 0 0 0 0 0
A 21 2 0 0 0 6 593 0 0 0 21 0 0 0 0 0 0 0 0 0
A 23 2 0 0 0 6 595 0 0 0 23 0 0 0 0 0 0 0 0 0
A 25 2 0 0 0 6 597 0 0 0 25 0 0 0 0 0 0 0 0 0
A 27 2 0 0 0 6 599 0 0 0 27 0 0 0 0 0 0 0 0 0
A 29 2 0 0 0 6 601 0 0 0 29 0 0 0 0 0 0 0 0 0
A 31 2 0 0 0 6 603 0 0 0 31 0 0 0 0 0 0 0 0 0
A 33 2 0 0 0 6 605 0 0 0 33 0 0 0 0 0 0 0 0 0
A 36 2 0 0 0 6 608 0 0 0 36 0 0 0 0 0 0 0 0 0
A 50 2 0 0 0 60 622 0 0 0 50 0 0 0 0 0 0 0 0 0
Z
Z
