# Supplementary material for: The Role of Ca2+ Sparks in Force Frequency Relationships in Guinea Pig Ventricular Myocytes
Source: Biomolecules. 2022 Oct 27;12(11):1577. doi: 10.3390/biom12111577 (PMC9687237; doi:10.3390/biom12111577)
Supplement: Supplementary file 1 [file biomolecules-12-01577-s001.zip › ECC_GPU_FFR/fort.21]

   0.00000E+00   0.00000E+00
   1.00000E-06  -1.08486E-05
   1.02000E-04  -5.91673E-06
   2.03000E-04  -5.97507E-06
   3.03000E-04  -6.03193E-06
   4.03000E-04  -6.08789E-06
   5.03000E-04  -6.14297E-06
   6.03000E-04  -6.19716E-06
   7.03000E-04  -6.25047E-06
   8.03000E-04  -6.30291E-06
   9.03000E-04  -6.35448E-06
   1.00400E-03  -6.40568E-06
   1.10500E-03  -6.45601E-06
   1.20600E-03  -6.50548E-06
   1.30700E-03  -6.55409E-06
   1.40800E-03  -6.60184E-06
   1.50900E-03  -6.64875E-06
   1.61000E-03  -6.69483E-06
   1.71100E-03  -6.74008E-06
   1.81200E-03  -6.78451E-06
   1.91300E-03  -6.82813E-06
   2.01300E-03  -6.87054E-06
   2.11300E-03  -6.91216E-06
   2.21300E-03  -6.95303E-06
   2.31300E-03  -6.99314E-06
   2.41300E-03  -7.03250E-06
   2.51300E-03  -7.07112E-06
   2.61300E-03  -7.10902E-06
   2.71300E-03  -7.14620E-06
   2.81300E-03  -7.18267E-06
   2.91300E-03  -7.21845E-06
   3.01300E-03  -7.25354E-06
   3.11300E-03  -7.28795E-06
   3.21300E-03  -7.32169E-06
   3.31300E-03  -7.35477E-06
   3.41300E-03  -7.38721E-06
   3.51300E-03  -7.41901E-06
   3.61300E-03  -7.45018E-06
   3.71300E-03  -7.48074E-06
   3.81300E-03  -7.51068E-06
   3.91300E-03  -7.54003E-06
   4.01300E-03  -7.56879E-06
   4.11300E-03  -7.59697E-06
   4.21300E-03  -7.62459E-06
   4.31300E-03  -7.65164E-06
   4.41300E-03  -7.67814E-06
   4.51300E-03  -7.70411E-06
   4.61300E-03  -7.72954E-06
   4.71300E-03  -7.75445E-06
   4.81300E-03  -7.77885E-06
   4.91300E-03  -7.80274E-06
   5.01300E-03  -7.82614E-06
   5.11300E-03  -7.84905E-06
   5.21300E-03  -7.87149E-06
   5.31300E-03  -7.89346E-06
   5.41300E-03  -7.91497E-06
   5.51300E-03  -7.93603E-06
   5.61300E-03  -7.95665E-06
   5.71300E-03  -7.97683E-06
   5.81300E-03  -7.99659E-06
   5.91300E-03  -8.01593E-06
   6.01300E-03  -8.03486E-06
   6.11300E-03  -8.05339E-06
   6.21300E-03  -8.07152E-06
   6.31300E-03  -8.08927E-06
   6.41300E-03  -8.10664E-06
   6.51300E-03  -8.12364E-06
   6.61300E-03  -8.14027E-06
   6.71300E-03  -8.15655E-06
   6.81300E-03  -8.17247E-06
   6.91300E-03  -8.18806E-06
   7.01300E-03  -8.20331E-06
   7.11300E-03  -8.21822E-06
   7.21300E-03  -8.23282E-06
   7.31300E-03  -8.24710E-06
   7.41300E-03  -8.26106E-06
   7.51300E-03  -8.27473E-06
   7.61300E-03  -8.28810E-06
   7.71300E-03  -8.30117E-06
   7.81300E-03  -8.31396E-06
   7.91400E-03  -8.32660E-06
   8.01500E-03  -8.33895E-06
   8.11600E-03  -8.35103E-06
   8.21700E-03  -8.36285E-06
   8.31800E-03  -8.37440E-06
   8.41900E-03  -8.38570E-06
   8.52000E-03  -8.39674E-06
   8.62100E-03  -8.40754E-06
   8.72200E-03  -8.41810E-06
   8.82300E-03  -8.42843E-06
   8.92400E-03  -8.43852E-06
   9.02500E-03  -8.44839E-06
   9.12600E-03  -8.45803E-06
   9.22700E-03  -8.46747E-06
   9.32800E-03  -8.47669E-06
   9.42900E-03  -8.48570E-06
   9.53000E-03  -8.49451E-06
   9.63100E-03  -8.50312E-06
   9.73200E-03  -8.51154E-06
   9.83300E-03  -8.51978E-06
   9.93400E-03  -8.52782E-06
   1.00350E-02  -8.53569E-06
   1.01360E-02  -8.54337E-06
   1.02370E-02  -8.55089E-06
   1.03380E-02  -8.55823E-06
   1.04390E-02  -8.56541E-06
   1.05400E-02  -8.57243E-06
   1.06410E-02  -8.57929E-06
   1.07420E-02  -8.58599E-06
   1.08430E-02  -8.59254E-06
   1.09440E-02  -8.59894E-06
   1.10450E-02  -8.60520E-06
   1.11460E-02  -8.61132E-06
   1.12470E-02  -8.61730E-06
   1.13480E-02  -8.62314E-06
   1.14490E-02  -8.62885E-06
   1.15500E-02  -8.63443E-06
   1.16510E-02  -8.63988E-06
   1.17520E-02  -8.64521E-06
   1.18530E-02  -8.65042E-06
   1.19540E-02  -8.65551E-06
   1.20550E-02  -8.66048E-06
   1.21560E-02  -8.66534E-06
   1.22570E-02  -8.67009E-06
   1.23580E-02  -8.67473E-06
   1.24590E-02  -8.67927E-06
   1.25600E-02  -8.68370E-06
   1.26610E-02  -8.68803E-06
   1.27620E-02  -8.69227E-06
   1.28630E-02  -8.69640E-06
   1.29640E-02  -8.70044E-06
   1.30650E-02  -8.70439E-06
   1.31660E-02  -8.70825E-06
   1.32670E-02  -8.71203E-06
   1.33680E-02  -8.71571E-06
   1.34690E-02  -8.71931E-06
   1.35700E-02  -8.72283E-06
   1.36710E-02  -8.72627E-06
   1.37720E-02  -8.72963E-06
   1.38730E-02  -8.73291E-06
   1.39740E-02  -8.73612E-06
   1.40750E-02  -8.73926E-06
   1.41760E-02  -8.74232E-06
   1.42770E-02  -8.74531E-06
   1.43780E-02  -8.74824E-06
   1.44790E-02  -8.75109E-06
   1.45800E-02  -8.75389E-06
   1.46810E-02  -8.75661E-06
   1.47820E-02  -8.75928E-06
   1.48830E-02  -8.76188E-06
   1.49840E-02  -8.76443E-06
   1.50850E-02  -8.76692E-06
   1.51860E-02  -8.76935E-06
   1.52870E-02  -8.77172E-06
   1.53880E-02  -8.77404E-06
   1.54890E-02  -8.77631E-06
   1.55900E-02  -8.77852E-06
   1.56900E-02  -8.78066E-06
   1.57900E-02  -8.78276E-06
   1.58900E-02  -8.78481E-06
   1.59900E-02  -8.78681E-06
   1.60905E-02  -8.78877E-06
   1.61905E-02  -8.79069E-06
   1.62911E-02  -8.79259E-06
   1.63911E-02  -8.79444E-06
   1.64911E-02  -8.79625E-06
   1.65911E-02  -8.79802E-06
   1.66911E-02  -8.79976E-06
   1.67911E-02  -8.80146E-06
   1.68911E-02  -8.80312E-06
   1.69911E-02  -8.80476E-06
   1.70911E-02  -8.80635E-06
   1.71911E-02  -8.80792E-06
   1.72911E-02  -8.80945E-06
   1.73911E-02  -8.81094E-06
   1.74911E-02  -8.81241E-06
   1.75911E-02  -8.81384E-06
   1.76911E-02  -8.81525E-06
   1.77911E-02  -8.81662E-06
   1.78911E-02  -8.81796E-06
   1.79911E-02  -8.81928E-06
   1.80911E-02  -8.82056E-06
   1.81911E-02  -8.82182E-06
   1.82911E-02  -8.82305E-06
   1.83911E-02  -8.82425E-06
   1.84911E-02  -8.82543E-06
   1.85911E-02  -8.82658E-06
   1.86911E-02  -8.82771E-06
   1.87911E-02  -8.82881E-06
   1.88911E-02  -8.82988E-06
   1.89911E-02  -8.83094E-06
   1.90911E-02  -8.83197E-06
   1.91911E-02  -8.83298E-06
   1.92911E-02  -8.83396E-06
   1.93911E-02  -8.83493E-06
   1.94911E-02  -8.83587E-06
   1.95911E-02  -8.83679E-06
   1.96911E-02  -8.83769E-06
   1.97911E-02  -8.83857E-06
   1.98911E-02  -8.83944E-06
   1.99911E-02  -8.84028E-06
   2.00911E-02  -8.84110E-06
   2.01911E-02  -8.84191E-06
   2.02911E-02  -8.84270E-06
   2.03911E-02  -8.84347E-06
   2.04911E-02  -8.84422E-06
   2.05911E-02  -8.84496E-06
   2.06911E-02  -8.84568E-06
   2.07911E-02  -8.84639E-06
   2.08911E-02  -8.84708E-06
   2.09911E-02  -8.84775E-06
   2.10911E-02  -8.84841E-06
   2.11911E-02  -8.84906E-06
   2.12911E-02  -8.84969E-06
   2.13911E-02  -8.85031E-06
   2.14911E-02  -8.85091E-06
   2.15911E-02  -8.85150E-06
   2.16911E-02  -8.85208E-06
   2.17911E-02  -8.85264E-06
   2.18911E-02  -8.85319E-06
   2.19911E-02  -8.85373E-06
   2.20911E-02  -8.85426E-06
   2.21911E-02  -8.85477E-06
   2.22911E-02  -8.85528E-06
   2.23911E-02  -8.85577E-06
   2.24911E-02  -8.85626E-06
   2.25911E-02  -8.85673E-06
   2.26911E-02  -8.85719E-06
   2.27911E-02  -8.85764E-06
   2.28911E-02  -8.85808E-06
   2.29911E-02  -8.85851E-06
   2.30911E-02  -8.85894E-06
   2.31911E-02  -8.85935E-06
   2.32911E-02  -8.85975E-06
   2.33911E-02  -8.86015E-06
   2.34911E-02  -8.86054E-06
   2.35911E-02  -8.86091E-06
   2.36911E-02  -8.86128E-06
   2.37911E-02  -8.86165E-06
   2.38911E-02  -8.86200E-06
   2.39911E-02  -8.86234E-06
   2.40911E-02  -8.86268E-06
   2.41911E-02  -8.86301E-06
   2.42911E-02  -8.86334E-06
   2.43911E-02  -8.86365E-06
   2.44911E-02  -8.86396E-06
   2.45911E-02  -8.86427E-06
   2.46911E-02  -8.86456E-06
   2.47911E-02  -8.86485E-06
   2.48911E-02  -8.86514E-06
   2.49911E-02  -8.86542E-06
   2.50911E-02  -8.86569E-06
   2.51911E-02  -8.86595E-06
   2.52911E-02  -8.86621E-06
   2.53911E-02  -8.86647E-06
   2.54911E-02  -8.86672E-06
   2.55911E-02  -8.86696E-06
   2.56911E-02  -8.86720E-06
   2.57911E-02  -8.86744E-06
   2.58911E-02  -8.86766E-06
   2.59911E-02  -8.86789E-06
   2.60911E-02  -8.86811E-06
   2.61911E-02  -8.86832E-06
   2.62911E-02  -8.86853E-06
   2.63911E-02  -8.86874E-06
   2.64911E-02  -8.86894E-06
   2.65911E-02  -8.86913E-06
   2.66911E-02  -8.86933E-06
   2.67911E-02  -8.86952E-06
   2.68911E-02  -8.86970E-06
   2.69911E-02  -8.86988E-06
   2.70911E-02  -8.87006E-06
   2.71911E-02  -8.87023E-06
   2.72911E-02  -8.87040E-06
   2.73911E-02  -8.87057E-06
   2.74911E-02  -8.87073E-06
   2.75911E-02  -8.87089E-06
   2.76911E-02  -8.87105E-06
   2.77911E-02  -8.87120E-06
   2.78911E-02  -8.87135E-06
   2.79911E-02  -8.87150E-06
   2.80911E-02  -8.87164E-06
   2.81911E-02  -8.87178E-06
   2.82911E-02  -8.87192E-06
   2.83911E-02  -8.87206E-06
   2.84911E-02  -8.87219E-06
   2.85911E-02  -8.87232E-06
   2.86911E-02  -8.87245E-06
   2.87911E-02  -8.87257E-06
   2.88911E-02  -8.87269E-06
   2.89911E-02  -8.87281E-06
   2.90911E-02  -8.87293E-06
   2.91911E-02  -8.87305E-06
   2.92911E-02  -8.87316E-06
   2.93911E-02  -8.87327E-06
   2.94911E-02  -8.87338E-06
   2.95911E-02  -8.87348E-06
   2.96911E-02  -8.87359E-06
   2.97911E-02  -8.87369E-06
   2.98911E-02  -8.87379E-06
   2.99911E-02  -8.87389E-06
   3.00911E-02  -8.87399E-06
   3.01911E-02  -8.87408E-06
   3.02911E-02  -8.87417E-06
   3.03911E-02  -8.87426E-06
   3.04911E-02  -8.87435E-06
   3.05911E-02  -8.87444E-06
   3.06911E-02  -8.87453E-06
   3.07911E-02  -8.87461E-06
   3.08911E-02  -8.87469E-06
   3.09911E-02  -8.87477E-06
   3.10911E-02  -8.87485E-06
   3.11911E-02  -8.87493E-06
   3.12911E-02  -8.87501E-06
   3.13911E-02  -8.87508E-06
   3.14911E-02  -8.87516E-06
   3.15911E-02  -8.87523E-06
   3.16911E-02  -8.87530E-06
   3.17911E-02  -8.87537E-06
   3.18911E-02  -8.87544E-06
   3.19911E-02  -8.87551E-06
   3.20911E-02  -8.87558E-06
   3.21911E-02  -8.87564E-06
   3.22911E-02  -8.87571E-06
   3.23911E-02  -8.87577E-06
   3.24911E-02  -8.87583E-06
   3.25911E-02  -8.87589E-06
   3.26911E-02  -8.87595E-06
   3.27911E-02  -8.87601E-06
   3.28911E-02  -8.87607E-06
   3.29911E-02  -8.87612E-06
   3.30911E-02  -8.87618E-06
   3.31911E-02  -8.87624E-06
   3.32911E-02  -8.87629E-06
   3.33911E-02  -8.87634E-06
   3.34911E-02  -8.87640E-06
   3.35911E-02  -8.87645E-06
   3.36911E-02  -8.87650E-06
   3.37911E-02  -8.87655E-06
   3.38911E-02  -8.87660E-06
   3.39911E-02  -8.87665E-06
   3.40911E-02  -8.87669E-06
   3.41911E-02  -8.87674E-06
   3.42911E-02  -8.87679E-06
   3.43911E-02  -8.87683E-06
   3.44911E-02  -8.87688E-06
   3.45911E-02  -8.87692E-06
   3.46911E-02  -8.87697E-06
   3.47911E-02  -8.87701E-06
   3.48911E-02  -8.87705E-06
   3.49911E-02  -8.87710E-06
   3.50911E-02  -8.87714E-06
   3.51911E-02  -8.87718E-06
   3.52911E-02  -8.87722E-06
   3.53911E-02  -8.87726E-06
   3.54911E-02  -8.87730E-06
   3.55911E-02  -8.87734E-06
   3.56911E-02  -8.87737E-06
   3.57911E-02  -8.87741E-06
   3.58911E-02  -8.87745E-06
   3.59911E-02  -8.87749E-06
   3.60911E-02  -8.87752E-06
   3.61911E-02  -8.87756E-06
   3.62911E-02  -8.87759E-06
   3.63911E-02  -8.87763E-06
   3.64911E-02  -8.87766E-06
   3.65911E-02  -8.87770E-06
   3.66911E-02  -8.87773E-06
   3.67911E-02  -8.87776E-06
   3.68911E-02  -8.87780E-06
   3.69911E-02  -8.87783E-06
   3.70911E-02  -8.87786E-06
   3.71911E-02  -8.87789E-06
   3.72911E-02  -8.87792E-06
   3.73911E-02  -8.87795E-06
   3.74911E-02  -8.87798E-06
   3.75911E-02  -8.87801E-06
   3.76911E-02  -8.87804E-06
   3.77911E-02  -8.87807E-06
   3.78911E-02  -8.87810E-06
   3.79911E-02  -8.87813E-06
   3.80911E-02  -8.87816E-06
   3.81911E-02  -8.87818E-06
   3.82911E-02  -8.87821E-06
   3.83911E-02  -8.87824E-06
   3.84911E-02  -8.87826E-06
   3.85911E-02  -8.87829E-06
   3.86911E-02  -8.87832E-06
   3.87911E-02  -8.87834E-06
   3.88911E-02  -8.87837E-06
   3.89911E-02  -8.87839E-06
   3.90911E-02  -8.87841E-06
   3.91911E-02  -8.87844E-06
   3.92911E-02  -8.87846E-06
   3.93911E-02  -8.87849E-06
   3.94911E-02  -8.87851E-06
   3.95911E-02  -8.87853E-06
   3.96911E-02  -8.87855E-06
   3.97911E-02  -8.87857E-06
   3.98911E-02  -8.87859E-06
   3.99911E-02  -8.87862E-06
   4.00911E-02  -8.87864E-06
   4.01911E-02  -8.87866E-06
   4.02911E-02  -8.87868E-06
   4.03911E-02  -8.87869E-06
   4.04911E-02  -8.87871E-06
   4.05911E-02  -8.87873E-06
   4.06911E-02  -8.87875E-06
   4.07911E-02  -8.87877E-06
   4.08911E-02  -8.87879E-06
   4.09911E-02  -8.87880E-06
   4.10911E-02  -8.87882E-06
   4.11911E-02  -8.87884E-06
   4.12911E-02  -8.87885E-06
   4.13911E-02  -8.87887E-06
   4.14911E-02  -8.87889E-06
   4.15911E-02  -8.87890E-06
   4.16911E-02  -8.87892E-06
   4.17911E-02  -8.87893E-06
   4.18911E-02  -8.87895E-06
   4.19911E-02  -8.87896E-06
   4.20911E-02  -8.87898E-06
   4.21911E-02  -8.87899E-06
   4.22911E-02  -8.87900E-06
   4.23911E-02  -8.87902E-06
   4.24911E-02  -8.87903E-06
   4.25911E-02  -8.87904E-06
   4.26911E-02  -8.87906E-06
   4.27911E-02  -8.87907E-06
   4.28911E-02  -8.87908E-06
   4.29911E-02  -8.87909E-06
   4.30911E-02  -8.87911E-06
   4.31911E-02  -8.87912E-06
   4.32911E-02  -8.87913E-06
   4.33911E-02  -8.87914E-06
   4.34911E-02  -8.87915E-06
   4.35911E-02  -8.87916E-06
   4.36911E-02  -8.87918E-06
   4.37911E-02  -8.87919E-06
   4.38911E-02  -8.87920E-06
   4.39911E-02  -8.87921E-06
   4.40911E-02  -8.87922E-06
   4.41911E-02  -8.87923E-06
   4.42911E-02  -8.87924E-06
   4.43911E-02  -8.87925E-06
   4.44911E-02  -8.87926E-06
   4.45911E-02  -8.87927E-06
   4.46911E-02  -8.87928E-06
   4.47911E-02  -8.87929E-06
   4.48911E-02  -8.87930E-06
   4.49911E-02  -8.87931E-06
   4.50911E-02  -8.87932E-06
   4.51911E-02  -8.87933E-06
   4.52911E-02  -8.87933E-06
   4.53911E-02  -8.87934E-06
   4.54911E-02  -8.87935E-06
   4.55911E-02  -8.87936E-06
   4.56911E-02  -8.87937E-06
   4.57911E-02  -8.87938E-06
   4.58911E-02  -8.87939E-06
   4.59911E-02  -8.87940E-06
   4.60911E-02  -8.87940E-06
   4.61911E-02  -8.87941E-06
   4.62911E-02  -8.87942E-06
   4.63911E-02  -8.87943E-06
   4.64911E-02  -8.87944E-06
   4.65911E-02  -8.87945E-06
   4.66911E-02  -8.87945E-06
   4.67911E-02  -8.87946E-06
   4.68911E-02  -8.87947E-06
   4.69911E-02  -8.87948E-06
   4.70911E-02  -8.87949E-06
   4.71911E-02  -8.87949E-06
   4.72911E-02  -8.87950E-06
   4.73911E-02  -8.87951E-06
   4.74911E-02  -8.87952E-06
   4.75911E-02  -8.87952E-06
   4.76911E-02  -8.87953E-06
   4.77911E-02  -8.87954E-06
   4.78911E-02  -8.87955E-06
   4.79911E-02  -8.87955E-06
   4.80911E-02  -8.87956E-06
   4.81911E-02  -8.87957E-06
   4.82911E-02  -8.87958E-06
   4.83911E-02  -8.87958E-06
   4.84911E-02  -8.87959E-06
   4.85911E-02  -8.87960E-06
   4.86911E-02  -8.87961E-06
   4.87911E-02  -8.87961E-06
   4.88911E-02  -8.87962E-06
   4.89911E-02  -8.87963E-06
   4.90911E-02  -8.87963E-06
   4.91911E-02  -8.87964E-06
   4.92911E-02  -8.87965E-06
   4.93911E-02  -8.87966E-06
   4.94911E-02  -8.87966E-06
   4.95911E-02  -8.87967E-06
   4.96911E-02  -8.87968E-06
   4.97911E-02  -8.87968E-06
   4.98911E-02  -8.87969E-06
   4.99911E-02  -8.87970E-06
   5.00911E-02  -1.16229E-05
   5.01911E-02  -1.58580E-05
   5.02911E-02  -2.14822E-05
   5.03911E-02  -2.89084E-05
   5.04911E-02  -3.86620E-05
   5.05911E-02  -5.14094E-05
   5.06911E-02  -6.79941E-05
   5.07911E-02  -8.94811E-05
   5.08911E-02  -1.17212E-04
   5.09911E-02  -1.52873E-04
   5.10911E-02  -1.98582E-04
   5.11911E-02  -2.56992E-04
   5.12911E-02  -3.31423E-04
   5.13911E-02  -4.26027E-04
   5.14911E-02  -5.45986E-04
   5.15911E-02  -6.97764E-04
   5.16911E-02  -8.89416E-04
   5.17911E-02  -1.13097E-03
   5.18911E-02  -1.43492E-03
   5.19911E-02  -1.81677E-03
   5.20911E-02  -2.29582E-03
   5.21911E-02  -2.89603E-03
   5.22911E-02  -3.64715E-03
   5.23911E-02  -4.58610E-03
   5.24911E-02  -5.75872E-03
   5.25911E-02  -7.22185E-03
   5.26911E-02  -9.04599E-03
   5.27911E-02  -1.13186E-02
   5.28911E-02  -1.41482E-02
   5.29911E-02  -1.76693E-02
   5.30911E-02  -2.20489E-02
   5.31911E-02  -2.74943E-02
   5.32911E-02  -3.42632E-02
   5.33911E-02  -4.26757E-02
   5.34911E-02  -5.31308E-02
   5.35911E-02  -6.61257E-02
   5.36911E-02  -8.22822E-02
   5.37911E-02  -1.02379E-01
   5.38911E-02  -1.27397E-01
   5.39911E-02  -1.58573E-01
   5.40911E-02  -1.97479E-01
   5.41911E-02  -2.46124E-01
   5.42911E-02  -3.07100E-01
   5.43911E-02  -3.83778E-01
   5.44911E-02  -4.80606E-01
   5.45911E-02  -6.03528E-01
   5.46911E-02  -7.60640E-01
   5.47911E-02  -9.63195E-01
   5.48911E-02  -1.22724E+00
   5.49911E-02  -1.57638E+00
   5.50911E-02  -1.81994E+00
   5.51911E-02  -1.88551E+00
   5.52911E-02  -1.92551E+00
   5.53911E-02  -1.96476E+00
   5.54911E-02  -2.00731E+00
   5.55911E-02  -2.05424E+00
   5.56911E-02  -2.10624E+00
   5.57911E-02  -2.16407E+00
   5.58911E-02  -2.22866E+00
   5.59911E-02  -2.30107E+00
   5.60911E-02  -2.38265E+00
   5.61911E-02  -2.47503E+00
   5.62911E-02  -2.58026E+00
   5.63911E-02  -2.70092E+00
   5.64911E-02  -2.84031E+00
   5.65911E-02  -3.00272E+00
   5.66911E-02  -3.19380E+00
   5.67911E-02  -3.42116E+00
   5.68911E-02  -3.69525E+00
   5.69911E-02  -4.03079E+00
   5.70911E-02  -4.44917E+00
   5.71911E-02  -4.98243E+00
   5.72911E-02  -5.68067E+00
   5.73911E-02  -6.62606E+00
   5.74911E-02  -7.96177E+00
   5.75911E-02  -9.95673E+00
   5.76911E-02  -1.31676E+01
   5.77911E-02  -1.89039E+01
   5.78911E-02  -3.08763E+01
   5.79911E-02  -6.20902E+01
   5.80911E-02  -1.66163E+02
   5.81911E-02  -3.88855E+02
   5.82911E-02  -2.24567E+02
   5.83911E-02  -7.73892E+01
   5.84911E-02  -2.96218E+01
   5.85911E-02  -1.24563E+01
   5.86911E-02  -5.48125E+00
   5.87911E-02  -2.46171E+00
   5.88911E-02  -1.11572E+00
   5.89911E-02  -5.07739E-01
   5.90911E-02  -2.31429E-01
   5.91911E-02  -1.05572E-01
   5.92911E-02  -4.81664E-02
   5.93911E-02  -2.19728E-02
   5.94911E-02  -1.00232E-02
   5.95911E-02  -4.57102E-03
   5.96911E-02  -2.08449E-03
   5.97911E-02  -9.50495E-04
   5.98911E-02  -4.33392E-04
   5.99911E-02  -1.97611E-04
   6.00911E-02  -9.00676E-05
   6.01911E-02  -4.10480E-05
   6.02911E-02  -1.87061E-05
   6.03911E-02  -8.52447E-06
   6.04911E-02  -3.88399E-06
   6.05911E-02  -1.76920E-06
   6.06911E-02  -8.06011E-07
   6.07911E-02  -3.67202E-07
   6.08911E-02  -1.67314E-07
   6.09911E-02  -7.62369E-08
   6.10911E-02  -3.47372E-08
   6.11911E-02  -1.58270E-08
   6.12911E-02  -7.20868E-09
   6.13911E-02  -3.28357E-09
   6.14911E-02  -1.49579E-09
   6.15911E-02  -6.81423E-10
   6.16911E-02  -3.10322E-10
   6.17911E-02  -1.41339E-10
   6.18911E-02  -6.43749E-11
   6.19911E-02  -2.93181E-11
   6.20911E-02  -1.33573E-11
   6.21911E-02  -6.08393E-12
   6.22911E-02  -2.77165E-12
   6.23911E-02  -1.26281E-12
   6.24911E-02  -5.75265E-13
   6.25911E-02  -2.62089E-13
   6.26911E-02  -1.19434E-13
   6.27911E-02  -5.44390E-14
   6.28911E-02  -2.48034E-14
   6.29911E-02  -1.13006E-14
   6.30911E-02  -5.14915E-15
   6.31911E-02  -2.34640E-15
   6.32911E-02  -1.06943E-15
   6.33911E-02  -4.87507E-16
   6.34911E-02  -2.22178E-16
   6.35911E-02  -1.01229E-16
   6.36911E-02  -4.61253E-17
   6.37911E-02  -2.10237E-17
   6.38911E-02  -9.58033E-18
   6.39911E-02  -4.36559E-18
   6.40911E-02  -1.98959E-18
   6.41911E-02  -9.06838E-19
   6.42911E-02  -4.13274E-19
   6.43911E-02  -1.88369E-19
   6.44911E-02  -8.58666E-20
   6.45911E-02  -3.91423E-20
   6.46911E-02  -1.78429E-20
   6.47911E-02  -8.13241E-21
   6.48911E-02  -3.70661E-21
   6.49911E-02  -1.68962E-21
   6.50911E-02  -7.70171E-22
   6.51911E-02  -3.51097E-22
   6.52911E-02  -1.60047E-22
   6.53911E-02  -7.29810E-23
   6.54911E-02  -3.32834E-23
   6.55911E-02  -1.51760E-23
   6.56911E-02  -6.91764E-24
   6.57911E-02  -3.15271E-24
   6.58911E-02  -1.43697E-24
   6.59911E-02  -6.54912E-25
   6.60911E-02  -2.98563E-25
   6.61911E-02  -1.36141E-25
   6.62911E-02  -6.20876E-26
   6.63911E-02  -2.83184E-26
   6.64911E-02  -1.29134E-26
   6.65911E-02  -5.88940E-27
   6.66911E-02  -2.68609E-27
   6.67911E-02  -1.22496E-27
   6.68911E-02  -5.58505E-28
   6.69920E-02  -2.52656E-28
   6.70928E-02  -1.14653E-28
   6.71928E-02  -5.22887E-29
   6.72928E-02  -2.38436E-29
   6.73928E-02  -1.08718E-29
   6.74928E-02  -4.95863E-30
   6.75928E-02  -2.26193E-30
   6.76931E-02  -1.03022E-30
   6.77931E-02  -4.69877E-31
   6.78931E-02  -2.14338E-31
   6.79933E-02  -9.76620E-32
   6.80933E-02  -4.45449E-32
   6.81933E-02  -2.03168E-32
   6.82933E-02  -9.26739E-33
   6.83933E-02  -4.22684E-33
   6.84933E-02  -1.91435E-33
   6.85942E-02  -8.73774E-34
   6.86945E-02  -3.98153E-34
   6.87945E-02  -1.81698E-34
   6.88950E-02  -8.25747E-35
   6.89953E-02  -3.75879E-35
   6.90953E-02  -1.71506E-35
   6.91953E-02  -7.82613E-36
   6.92953E-02  -3.57125E-36
   6.93953E-02  -1.61862E-36
   6.94957E-02  -7.41616E-37
   6.95957E-02  -3.38275E-37
   6.96962E-02  -1.53430E-37
   6.97970E-02  -6.96653E-38
   6.98970E-02  -3.17803E-38
   6.99977E-02  -1.44154E-38
   7.00977E-02  -6.57731E-39
   7.01977E-02  -3.00117E-39
   7.02977E-02  -1.36927E-39
   7.03983E-02  -6.22363E-40
   7.04983E-02  -2.84026E-40
   7.05983E-02  -1.29586E-40
   7.06983E-02  -5.91170E-41
   7.07983E-02  -2.69623E-41
   7.08983E-02  -1.22987E-41
   7.09983E-02  -5.60983E-42
   7.10983E-02  -2.55847E-42
   7.11983E-02  -1.16681E-42
   7.12986E-02  -5.31162E-43
   7.13992E-02  -2.41165E-43
   7.14992E-02  -1.09973E-43
   7.15992E-02  -5.01623E-44
   7.16992E-02  -2.28764E-44
   7.17996E-02  -1.04005E-44
   7.19000E-02  -4.73259E-45
   7.20000E-02  -2.15882E-45
   7.21000E-02  -9.84826E-46
   7.22000E-02  -4.49258E-46
   7.23000E-02  -2.04967E-46
   7.24000E-02  -9.34951E-47
   7.25000E-02  -4.26407E-47
   7.26000E-02  -1.94500E-47
   7.27000E-02  -8.87234E-48
   7.28000E-02  -4.04648E-48
   7.29000E-02  -1.84528E-48
   7.30000E-02  -8.41491E-49
   7.31000E-02  -3.83811E-49
   7.32006E-02  -1.74337E-49
   7.33006E-02  -7.95471E-50
   7.34007E-02  -3.60826E-50
   7.35010E-02  -1.65363E-50
   7.36010E-02  -7.54946E-51
   7.37010E-02  -3.44679E-51
   7.38010E-02  -1.57357E-51
   7.39010E-02  -7.18265E-52
   7.40010E-02  -3.27948E-52
   7.41010E-02  -1.49728E-52
   7.42010E-02  -6.83362E-53
   7.43010E-02  -3.11830E-53
   7.44011E-02  -1.41333E-53
   7.45014E-02  -6.47901E-54
   7.46021E-02  -2.93994E-54
   7.47024E-02  -1.33952E-54
   7.48024E-02  -6.11301E-55
   7.49024E-02  -2.78917E-55
   7.50024E-02  -1.27306E-55
   7.51024E-02  -5.81137E-56
   7.52024E-02  -2.65328E-56
   7.53024E-02  -1.21111E-56
   7.54024E-02  -5.52915E-57
   7.55027E-02  -2.51979E-57
   7.56027E-02  -1.15039E-57
   7.57027E-02  -5.25401E-58
   7.58027E-02  -2.39965E-58
   7.59027E-02  -1.09608E-58
   7.60027E-02  -5.00416E-59
   7.61027E-02  -2.28436E-59
   7.62027E-02  -1.04277E-59
   7.63027E-02  -4.76014E-60
   7.64027E-02  -2.17355E-60
   7.65027E-02  -9.92319E-61
   7.66027E-02  -4.53082E-61
   7.67027E-02  -2.06861E-61
   7.68027E-02  -9.44288E-62
   7.69027E-02  -4.31129E-62
   7.70036E-02  -1.95369E-62
   7.71043E-02  -8.88579E-63
   7.72043E-02  -4.05762E-63
   7.73049E-02  -1.84386E-63
   7.74049E-02  -8.42115E-64
   7.75049E-02  -3.84587E-64
   7.76049E-02  -1.75557E-64
   7.77049E-02  -8.01349E-65
   7.78049E-02  -3.65771E-65
   7.79052E-02  -1.66543E-65
   7.80052E-02  -7.60388E-66
   7.81052E-02  -3.47172E-66
   7.82052E-02  -1.58498E-66
   7.83052E-02  -7.23406E-67
   7.84052E-02  -3.30108E-67
   7.85052E-02  -1.50657E-67
   7.86052E-02  -6.87404E-68
   7.87052E-02  -3.13608E-68
   7.88052E-02  -1.43111E-68
   7.89052E-02  -6.53152E-69
   7.90052E-02  -2.98049E-69
   7.91052E-02  -1.36042E-69
   7.92052E-02  -6.21087E-70
   7.93052E-02  -2.83586E-70
   7.94052E-02  -1.29470E-70
   7.95052E-02  -5.90970E-71
   7.96052E-02  -2.69722E-71
   7.97052E-02  -1.23132E-71
   7.98052E-02  -5.62063E-72
   7.99052E-02  -2.56495E-72
   8.00052E-02  -1.17038E-72
   8.01052E-02  -5.33978E-73
   8.02052E-02  -2.43638E-73
   8.03052E-02  -1.11197E-73
   8.04052E-02  -5.07701E-74
   8.05052E-02  -2.31892E-74
   8.06052E-02  -1.05921E-74
   8.07052E-02  -4.83683E-75
   8.08052E-02  -2.20823E-75
   8.09052E-02  -1.00807E-75
   8.10052E-02  -4.60124E-76
   8.11052E-02  -2.09976E-76
   8.12052E-02  -9.58437E-77
   8.13052E-02  -4.37539E-77
   8.14052E-02  -1.99782E-77
   8.15058E-02  -9.09434E-78
   8.16058E-02  -4.15406E-78
   8.17058E-02  -1.89765E-78
   8.18058E-02  -8.66884E-79
   8.19058E-02  -3.95947E-79
   8.20058E-02  -1.80860E-79
   8.21058E-02  -8.26116E-80
   8.22058E-02  -3.77302E-80
   8.23058E-02  -1.72375E-80
   8.24058E-02  -7.87493E-81
   8.25059E-02  -3.58039E-81
   8.26059E-02  -1.64411E-81
   8.27059E-02  -7.51239E-82
   8.28063E-02  -3.42172E-82
   8.29063E-02  -1.56380E-82
   8.30072E-02  -7.09797E-83
   8.31072E-02  -3.24285E-83
   8.32078E-02  -1.46996E-83
   8.33086E-02  -6.69550E-84
   8.34086E-02  -3.05827E-84
   8.35086E-02  -1.39636E-84
   8.36093E-02  -6.34190E-85
   8.37100E-02  -2.88128E-85
   8.38100E-02  -1.31573E-85
   8.39100E-02  -6.00746E-86
   8.40100E-02  -2.74266E-86
   8.41106E-02  -1.24551E-86
   8.42113E-02  -5.65774E-87
   8.43113E-02  -2.58277E-87
   8.44113E-02  -1.17910E-87
   8.45116E-02  -5.34502E-88
   8.46119E-02  -2.44829E-88
   8.47119E-02  -1.11796E-88
   8.48119E-02  -5.10570E-89
   8.49119E-02  -2.33204E-89
   8.50127E-02  -1.05940E-89
   8.51132E-02  -4.81905E-90
   8.52132E-02  -2.20245E-90
   8.53141E-02  -9.99718E-91
   8.54142E-02  -4.56783E-91
   8.55142E-02  -2.08808E-91
   8.56142E-02  -9.54278E-92
   8.57142E-02  -4.36106E-92
   8.58149E-02  -1.98226E-92
   8.59149E-02  -9.06205E-93
   8.60149E-02  -4.14229E-93
   8.61159E-02  -1.87883E-93
   8.62159E-02  -8.58530E-94
   8.63159E-02  -3.92225E-94
   8.64159E-02  -1.79147E-94
   8.65159E-02  -8.18054E-95
   8.66159E-02  -3.73509E-95
   8.67159E-02  -1.70587E-95
   8.68159E-02  -7.79571E-96
   8.69159E-02  -3.56318E-96
   8.70159E-02  -1.62900E-96
   8.71159E-02  -7.44790E-97
   8.72159E-02  -3.40450E-97
   8.73159E-02  -1.55582E-97
   8.74159E-02  -7.10921E-98
   8.75159E-02  -3.24782E-98
   8.76159E-02  -1.48331E-98
   8.77159E-02  -6.77455E-99
   8.78159E-02  -3.09385E-99
   8.79159E-02  -1.41315E-99
   8.80159E-02  -6.45543-100
   8.81159E-02  -2.94833-100
   8.82159E-02  -1.34676-100
   8.83159E-02  -6.15224-101
   8.84159E-02  -2.81082-101
   8.85159E-02  -1.28445-101
   8.86159E-02  -5.87007-102
   8.87159E-02  -2.68196-102
   8.88159E-02  -1.22476-102
   8.89159E-02  -5.59273-103
   8.90159E-02  -2.55325-103
   8.91159E-02  -1.16553-103
   8.92159E-02  -5.31971-104
   8.93159E-02  -2.42888-104
   8.94159E-02  -1.10920-104
   8.95159E-02  -5.06597-105
   8.96159E-02  -2.31414-105
   8.97159E-02  -1.05701-105
   8.98159E-02  -4.82736-106
   8.99159E-02  -2.20042-106
   9.00164E-02  -1.00553-106
   9.01165E-02  -4.59470-107
   9.02170E-02  -2.09055-107
   9.03176E-02  -9.48551-108
   9.04183E-02  -4.32615-108
   9.05188E-02  -1.96981-108
   9.06190E-02  -8.98643-109
   9.07199E-02  -4.07897-109
   9.08204E-02  -1.85754-109
   9.09204E-02  -8.49258-110
   9.10204E-02  -3.88255-110
   9.11207E-02  -1.77092-110
   9.12207E-02  -8.09492-111
   9.13211E-02  -3.68851-111
   9.14211E-02  -1.68579-111
   9.15216E-02  -7.67693-112
   9.16216E-02  -3.50695-112
   9.17216E-02  -1.60231-112
   9.18216E-02  -7.32213-113
   9.19216E-02  -3.34676-113
   9.20216E-02  -1.52971-113
   9.21216E-02  -6.99061-114
   9.22216E-02  -3.19505-114
   9.23216E-02  -1.46023-114
   9.24216E-02  -6.67375-115
   9.25216E-02  -3.05016-115
   9.26216E-02  -1.39413-115
   9.27216E-02  -6.37250-116
   9.28216E-02  -2.91286-116
   9.29216E-02  -1.33165-116
   9.30216E-02  -6.08708-117
   9.31216E-02  -2.78262-117
   9.32216E-02  -1.26728-117
   9.33219E-02  -5.80563-118
   9.34219E-02  -2.65502-118
   9.35219E-02  -1.21397-118
   9.36219E-02  -5.55023-119
   9.37219E-02  -2.53733-119
   9.38222E-02  -1.15746-119
   9.39222E-02  -5.29270-120
   9.40222E-02  -2.42000-120
   9.41222E-02  -1.10665-120
   9.42222E-02  -5.06005-121
   9.43226E-02  -2.30666-121
   9.44226E-02  -1.05438-121
   9.45226E-02  -4.81914-122
   9.46226E-02  -2.20244-122
   9.47226E-02  -1.00657-122
   9.48226E-02  -4.60041-123
   9.49226E-02  -2.10261-123
   9.50226E-02  -9.61191-124
   9.51226E-02  -4.39399-124
   9.52226E-02  -2.00876-124
   9.53226E-02  -9.18543-125
   9.54226E-02  -4.20103-125
   9.55226E-02  -1.92093-125
   9.56227E-02  -8.75650-126
   9.57233E-02  -3.99642-126
   9.58233E-02  -1.82662-126
   9.59233E-02  -8.35010-127
   9.60233E-02  -3.81802-127
   9.61237E-02  -1.74095-127
   9.62237E-02  -7.96267-128
   9.63239E-02  -3.63536-128
   9.64239E-02  -1.66225-128
   9.65239E-02  -7.60216-129
   9.66239E-02  -3.47657-129
   9.67239E-02  -1.58991-129
   9.68239E-02  -7.27066-130
   9.69249E-02  -3.30011-130
   9.70249E-02  -1.50892-130
   9.71249E-02  -6.89927-131
   9.72249E-02  -3.15347-131
   9.73249E-02  -1.44120-131
   9.74249E-02  -6.58607-132
   9.75249E-02  -3.00987-132
   9.76249E-02  -1.37562-132
   9.77249E-02  -6.28655-133
   9.78249E-02  -2.87270-133
   9.79249E-02  -1.31302-133
   9.80249E-02  -6.00223-134
   9.81249E-02  -2.74394-134
   9.82249E-02  -1.25467-134
   9.83249E-02  -5.73831-135
   9.84249E-02  -2.62444-135
   9.85249E-02  -1.20051-135
   9.86249E-02  -5.49051-136
   9.87249E-02  -2.51161-136
   9.88249E-02  -1.14861-136
   9.89249E-02  -5.25254-137
   9.90249E-02  -2.40249-137
   9.91249E-02  -1.09924-137
   9.92249E-02  -5.03002-138
   9.93249E-02  -2.30141-138
   9.94249E-02  -1.05267-138
   9.95249E-02  -4.81549-139
   9.96249E-02  -2.20283-139
   9.97249E-02  -1.00756-139
   9.98249E-02  -4.60922-140
   9.99249E-02  -2.10862-140
   1.00025E-01  -9.64547-141
   1.00125E-01  -4.41052-141
   1.00225E-01  -2.01700-141
   1.00325E-01  -9.22868-142
   1.00425E-01  -4.19168-142
   1.00526E-01  -1.91386-142
   1.00627E-01  -8.71214-143
   1.00727E-01  -3.95938-143
   1.00827E-01  -1.82532-143
   1.00927E-01  -8.35551-144
   1.01028E-01  -3.80072-144
   1.01128E-01  -1.73976-144
   1.01228E-01  -7.96408-145
   1.01328E-01  -3.63379-145
   1.01429E-01  -1.65672-145
   1.01529E-01  -7.57341-146
   1.01629E-01  -3.46088-146
   1.01730E-01  -1.57684-146
   1.01830E-01  -7.21508-147
   1.01930E-01  -3.30287-147
   1.02030E-01  -1.51159-147
   1.02130E-01  -6.90893-148
   1.02231E-01  -3.14810-148
   1.02331E-01  -1.43619-148
   1.02432E-01  -6.53083-149
   1.02532E-01  -2.99260-149
   1.02633E-01  -1.36747-149
   1.02733E-01  -6.24255-150
   1.02833E-01  -2.85752-150
   1.02934E-01  -1.30225-150
   1.03034E-01  -5.92133-151
   1.03134E-01  -2.70991-151
   1.03234E-01  -1.24019-151
   1.03334E-01  -5.67690-152
   1.03435E-01  -2.59488-152
   1.03535E-01  -1.18834-152
   1.03635E-01  -5.43484-153
   1.03735E-01  -2.48916-153
   1.03835E-01  -1.13981-153
   1.03935E-01  -5.21981-154
   1.04035E-01  -2.38965-154
   1.04135E-01  -1.09370-154
   1.04235E-01  -5.00450-155
   1.04335E-01  -2.28946-155
   1.04435E-01  -1.04739-155
   1.04535E-01  -4.79191-156
   1.04635E-01  -2.19231-156
   1.04735E-01  -1.00301-156
   1.04835E-01  -4.58953-157
   1.04935E-01  -2.10010-157
   1.05035E-01  -9.60799-158
   1.05135E-01  -4.39564-158
   1.05235E-01  -2.01106-158
   1.05335E-01  -9.20109-159
   1.05435E-01  -4.21050-159
   1.05535E-01  -1.92717-159
   1.05635E-01  -8.82316-160
   1.05735E-01  -4.03819-160
   1.05835E-01  -1.84844-160
   1.05935E-01  -8.46107-161
   1.06035E-01  -3.87257-161
   1.06135E-01  -1.77205-161
   1.06235E-01  -8.11177-162
   1.06335E-01  -3.71346-162
   1.06435E-01  -1.70050-162
   1.06535E-01  -7.78727-163
   1.06635E-01  -3.56571-163
   1.06735E-01  -1.63290-163
   1.06835E-01  -7.47717-164
   1.06935E-01  -3.42328-164
   1.07035E-01  -1.56685-164
   1.07135E-01  -7.17234-165
   1.07235E-01  -3.28333-165
   1.07335E-01  -1.50256-165
   1.07435E-01  -6.85155-166
   1.07535E-01  -3.14350-166
   1.07635E-01  -1.43872-166
   1.07735E-01  -6.58447-167
   1.07835E-01  -3.01363-167
   1.07936E-01  -1.36982-167
   1.08036E-01  -6.25654-168
   1.08136E-01  -2.86423-168
   1.08236E-01  -1.31128-168
   1.08336E-01  -6.00416-169
   1.08437E-01  -2.74344-169
   1.08537E-01  -1.25584-169
   1.08637E-01  -5.74946-170
   1.08737E-01  -2.63340-170
   1.08837E-01  -1.20512-170
   1.08937E-01  -5.51717-171
   1.09037E-01  -2.52425-171
   1.09137E-01  -1.15575-171
   1.09237E-01  -5.29298-172
   1.09337E-01  -2.42365-172
   1.09437E-01  -1.10944-172
   1.09537E-01  -5.07746-173
   1.09637E-01  -2.32389-173
   1.09737E-01  -1.06371-173
   1.09837E-01  -4.86956-174
   1.09937E-01  -2.22865-174
   1.10037E-01  -1.02019-174
   1.10137E-01  -4.67046-175
   1.10237E-01  -2.13765-175
   1.10337E-01  -9.78283-176
   1.10437E-01  -4.47821-176
   1.10537E-01  -2.05024-176
   1.10637E-01  -9.38670-177
   1.10737E-01  -4.29639-177
   1.10837E-01  -1.96583-177
   1.10937E-01  -8.99477-178
   1.11037E-01  -4.11647-178
   1.11137E-01  -1.88431-178
   1.11237E-01  -8.62465-179
   1.11337E-01  -3.94780-179
   1.11437E-01  -1.79547-179
   1.11537E-01  -8.27862-180
   1.11637E-01  -3.79030-180
   1.11737E-01  -1.73589-180
   1.11837E-01  -7.94076-181
   1.11937E-01  -3.63624-181
   1.12037E-01  -1.66510-181
   1.12137E-01  -7.62680-182
   1.12237E-01  -3.49343-182
   1.12337E-01  -1.60007-182
   1.12437E-01  -7.31162-183
   1.12537E-01  -3.34833-183
   1.12637E-01  -1.53329-183
   1.12737E-01  -7.01926-184
   1.12837E-01  -3.21279-184
   1.12937E-01  -1.47105-184
   1.13037E-01  -6.73670-185
   1.13137E-01  -3.08650-185
   1.13237E-01  -1.41399-185
   1.13337E-01  -6.47596-186
   1.13437E-01  -2.96558-186
   1.13537E-01  -1.35784-186
   1.13637E-01  -6.21624-187
   1.13737E-01  -2.84595-187
   1.13837E-01  -1.30247-187
   1.13937E-01  -5.96094-188
   1.14037E-01  -2.72860-188
   1.14137E-01  -1.24924-188
   1.14237E-01  -5.71818-189
   1.14337E-01  -2.61724-189
   1.14437E-01  -1.19799-189
   1.14537E-01  -5.48386-190
   1.14637E-01  -2.51086-190
   1.14737E-01  -1.14241-190
   1.14838E-01  -5.25807-191
   1.14939E-01  -2.39673-191
   1.15039E-01  -1.09494-191
   1.15139E-01  -5.01465-192
   1.15240E-01  -2.28246-192
   1.15340E-01  -1.04544-192
   1.15440E-01  -4.78998-193
   1.15540E-01  -2.17832-193
   1.15641E-01  -9.98173-194
   1.15741E-01  -4.57428-194
   1.15842E-01  -2.08179-194
   1.15942E-01  -9.54478-195
   1.16042E-01  -4.37541-195
   1.16142E-01  -2.00563-195
   1.16242E-01  -9.19832-196
   1.16342E-01  -4.21827-196
   1.16442E-01  -1.93366-196
   1.16542E-01  -8.86311-197
   1.16642E-01  -4.06104-197
   1.16742E-01  -1.86082-197
   1.16842E-01  -8.46791-198
   1.16943E-01  -3.88379-198
   1.17043E-01  -1.77974-198
   1.17143E-01  -8.12626-199
   1.17243E-01  -3.72321-199
   1.17343E-01  -1.70642-199
   1.17443E-01  -7.80305-200
   1.17543E-01  -3.57629-200
   1.17644E-01  -1.62782-200
   1.17744E-01  -7.45716-201
   1.17844E-01  -3.41569-201
   1.17944E-01  -1.56469-201
   1.18044E-01  -7.16982-202
   1.18144E-01  -3.28516-202
   1.18244E-01  -1.50533-202
   1.18344E-01  -6.89646-203
   1.18444E-01  -3.15995-203
   1.18544E-01  -1.44834-203
   1.18644E-01  -6.63920-204
   1.18744E-01  -3.02428-204
   1.18845E-01  -1.39489-204
   1.18945E-01  -6.39378-205
   1.19045E-01  -2.92248-205
   1.19146E-01  -1.33412-205
   1.19246E-01  -6.11492-206
   1.19346E-01  -2.80272-206
   1.19446E-01  -1.28434-206
   1.19546E-01  -5.88042-207
   1.19646E-01  -2.69492-207
   1.19746E-01  -1.23498-207
   1.19846E-01  -5.62873-208
   1.19946E-01  -2.57915-208
   1.20047E-01  -1.17309-208
   1.20148E-01  -5.36922-209
   1.20248E-01  -2.45083-209
   1.20349E-01  -1.11651-209
   1.20450E-01  -5.07967-210
   1.20550E-01  -2.32849-210
   1.20650E-01  -1.06774-210
   1.20750E-01  -4.87929-211
   1.20850E-01  -2.23822-211
   1.20950E-01  -1.02676-211
   1.21050E-01  -4.71053-212
   1.21150E-01  -2.16084-212
   1.21251E-01  -9.90374-213
   1.21351E-01  -4.54512-213
   1.21451E-01  -2.08579-213
   1.21551E-01  -9.56185-214
   1.21651E-01  -4.38781-214
   1.21751E-01  -2.01362-214
   1.21851E-01  -9.23734-215
   1.21951E-01  -4.23720-215
   1.22051E-01  -1.94219-215
   1.22151E-01  -8.90162-216
   1.22251E-01  -4.08384-216
   1.22351E-01  -1.86264-216
   1.22452E-01  -8.54713-217
   1.22552E-01  -3.92187-217
   1.22652E-01  -1.79903-217
   1.22752E-01  -8.25605-218
   1.22852E-01  -3.78984-218
   1.22952E-01  -1.73971-218
   1.23053E-01  -7.93146-219
   1.23153E-01  -3.63897-219
   1.23253E-01  -1.66661-219
   1.23354E-01  -7.64701-220
   1.23454E-01  -3.48594-220
   1.23554E-01  -1.60097-220
   1.23655E-01  -7.31550-221
   1.23755E-01  -3.35540-221
   1.23855E-01  -1.54049-221
   1.23955E-01  -7.07105-222
   1.24055E-01  -3.24525-222
   1.24155E-01  -1.48906-222
   1.24255E-01  -6.83090-223
   1.24355E-01  -3.13341-223
   1.24455E-01  -1.43791-223
   1.24555E-01  -6.59951-224
   1.24655E-01  -3.02823-224
   1.24755E-01  -1.38969-224
   1.24855E-01  -6.37798-225
   1.24956E-01  -2.90908-225
   1.25057E-01  -1.32765-225
   1.25157E-01  -6.09206-226
   1.25257E-01  -2.79495-226
   1.25358E-01  -1.27345-226
   1.25458E-01  -5.84773-227
   1.25558E-01  -2.68359-227
   1.25659E-01  -1.22443-227
   1.25759E-01  -5.58269-228
   1.25859E-01  -2.56172-228
   1.25960E-01  -1.17503-228
   1.26060E-01  -5.39330-229
   1.26160E-01  -2.47598-229
   1.26260E-01  -1.13665-229
   1.26360E-01  -5.20376-230
   1.26461E-01  -2.37435-230
   1.26561E-01  -1.09053-230
   1.26661E-01  -4.97460-231
   1.26761E-01  -2.28638-231
   1.26861E-01  -1.05617-231
   1.26962E-01  -4.82546-232
   1.27062E-01  -2.20623-232
   1.27163E-01  -1.00851-232
   1.27263E-01  -4.63045-233
   1.27363E-01  -2.12605-233
   1.27463E-01  -9.76457-234
   1.27563E-01  -4.48416-234
   1.27663E-01  -2.05841-234
   1.27763E-01  -9.41351-235
   1.27864E-01  -4.29283-235
   1.27964E-01  -1.97140-235
   1.28065E-01  -9.00030-236
   1.28165E-01  -4.13436-236
   1.28265E-01  -1.89916-236
   1.28365E-01  -8.72490-237
   1.28465E-01  -4.00781-237
   1.28565E-01  -1.84167-237
   1.28665E-01  -8.46333-238
   1.28765E-01  -3.86346-238
   1.28866E-01  -1.78117-238
   1.28966E-01  -8.13063-239
   1.29067E-01  -3.72382-239
   1.29168E-01  -1.70477-239
   1.29268E-01  -7.83296-240
   1.29368E-01  -3.59848-240
   1.29468E-01  -1.65337-240
   1.29568E-01  -7.57208-241
   1.29668E-01  -3.47649-241
   1.29768E-01  -1.59637-241
   1.29868E-01  -7.33164-242
   1.29968E-01  -3.36724-242
   1.30068E-01  -1.54560-242
   1.30169E-01  -7.05136-243
   1.30270E-01  -3.22848-243
   1.30370E-01  -1.48291-243
   1.30470E-01  -6.81072-244
   1.30571E-01  -3.10785-244
   1.30671E-01  -1.42229-244
   1.30771E-01  -6.53479-245
   1.30872E-01  -2.98304-245
   1.30972E-01  -1.37109-245
   1.31072E-01  -6.30202-246
   1.31172E-01  -2.89706-246
   1.31273E-01  -1.32257-246
   1.31373E-01  -6.05643-247
   1.31473E-01  -2.78495-247
   1.31573E-01  -1.28037-247
   1.31673E-01  -5.88707-248
   1.31774E-01  -2.69481-248
   1.31874E-01  -1.23985-248
   1.31975E-01  -5.67343-249
   1.32075E-01  -2.60997-249
   1.32176E-01  -1.19330-249
   1.32276E-01  -5.46968-250
   1.32376E-01  -2.51509-250
   1.32476E-01  -1.15669-250
   1.32576E-01  -5.28385-251
   1.32677E-01  -2.43743-251
   1.32777E-01  -1.12097-251
   1.32877E-01  -5.14478-252
   1.32977E-01  -2.36741-252
   1.33077E-01  -1.08962-252
   1.33178E-01  -4.97682-253
   1.33279E-01  -2.27836-253
   1.33379E-01  -1.04211-253
   1.33480E-01  -4.76472-254
   1.33580E-01  -2.19144-254
   1.33680E-01  -1.00800-254
   1.33780E-01  -4.62288-255
   1.33880E-01  -2.12964-255
   1.33980E-01  -9.79854-256
   1.34081E-01  -4.48726-256
   1.34181E-01  -2.06476-256
   1.34281E-01  -9.50164-257
   1.34381E-01  -4.37174-257
   1.34481E-01  -2.01173-257
   1.34581E-01  -9.25899-258
   1.34681E-01  -4.26159-258
   1.34781E-01  -1.96115-258
   1.34881E-01  -9.02179-259
   1.34981E-01  -4.15045-259
   1.35082E-01  -1.89777-259
   1.35182E-01  -8.72992-260
   1.35282E-01  -4.01567-260
   1.35382E-01  -1.84747-260
   1.35482E-01  -8.49786-261
   1.35582E-01  -3.90913-261
   1.35682E-01  -1.79855-261
   1.35782E-01  -8.24540-262
   1.35883E-01  -3.77491-262
   1.35983E-01  -1.73682-262
   1.36084E-01  -7.96469-263
   1.36184E-01  -3.66647-263
   1.36284E-01  -1.68817-263
   1.36384E-01  -7.77306-264
   1.36484E-01  -3.55630-264
   1.36585E-01  -1.62856-264
   1.36685E-01  -7.49699-265
   1.36786E-01  -3.42675-265
   1.36887E-01  -1.56742-265
   1.36987E-01  -7.17641-266
   1.37087E-01  -3.31435-266
   1.37188E-01  -1.51887-266
   1.37288E-01  -6.96959-267
   1.37388E-01  -3.20801-267
   1.37488E-01  -1.47672-267
   1.37588E-01  -6.76027-268
   1.37689E-01  -3.12576-268
   1.37789E-01  -1.43255-268
   1.37890E-01  -6.55894-269
   1.37991E-01  -3.01878-269
   1.38091E-01  -1.39124-269
   1.38191E-01  -6.39987-270
   1.38291E-01  -2.94813-270
   1.38391E-01  -1.35116-270
   1.38492E-01  -6.20729-271
   1.38592E-01  -2.84814-271
   1.38692E-01  -1.31173-271
   1.38792E-01  -6.04178-272
   1.38892E-01  -2.78195-272
   1.38992E-01  -1.28103-272
   1.39092E-01  -5.90006-273
   1.39192E-01  -2.71732-273
   1.39293E-01  -1.24875-273
   1.39394E-01  -5.71564-274
   1.39494E-01  -2.62959-274
   1.39594E-01  -1.21125-274
   1.39694E-01  -5.54338-275
   1.39795E-01  -2.54599-275
   1.39895E-01  -1.17270-275
   1.39996E-01  -5.38326-276
   1.40096E-01  -2.47870-276
   1.40196E-01  -1.13425-276
   1.40296E-01  -5.19544-277
   1.40397E-01  -2.38944-277
   1.40497E-01  -1.10001-277
   1.40597E-01  -5.06363-278
   1.40697E-01  -2.33133-278
   1.40797E-01  -1.06954-278
   1.40898E-01  -4.92989-279
   1.40998E-01  -2.26881-279
   1.41098E-01  -1.04521-279
   1.41198E-01  -4.81475-280
   1.41298E-01  -2.21552-280
   1.41398E-01  -1.01807-280
   1.41498E-01  -4.69076-281
   1.41598E-01  -2.15892-281
   1.41699E-01  -9.89162-282
   1.41799E-01  -4.55838-282
   1.41899E-01  -2.10171-282
   1.42000E-01  -9.62864-283
   1.42101E-01  -4.41629-283
   1.42201E-01  -2.03683-283
   1.42301E-01  -9.39210-284
   1.42401E-01  -4.33047-284
   1.42501E-01  -1.99628-284
   1.42601E-01  -9.20554-285
   1.42701E-01  -4.24438-285
   1.42801E-01  -1.95690-285
   1.42901E-01  -9.02050-286
   1.43001E-01  -4.15775-286
   1.43101E-01  -1.91647-286
   1.43202E-01  -8.79332-287
   1.43302E-01  -4.05177-287
   1.43402E-01  -1.85616-287
   1.43502E-01  -8.58102-288
   1.43602E-01  -3.94834-288
   1.43702E-01  -1.82004-288
   1.43802E-01  -8.37685-289
   1.43903E-01  -3.83436-289
   1.44003E-01  -1.76821-289
   1.44103E-01  -8.15445-290
   1.44203E-01  -3.76086-290
   1.44303E-01  -1.73388-290
   1.44403E-01  -7.99207-291
   1.44503E-01  -3.68365-291
   1.44604E-01  -1.68985-291
   1.44705E-01  -7.75866-292
   1.44805E-01  -3.57645-292
   1.44905E-01  -1.63816-292
   1.45005E-01  -7.55493-293
   1.45105E-01  -3.48292-293
   1.45205E-01  -1.60556-293
   1.45306E-01  -7.38541-294
   1.45406E-01  -3.38292-294
   1.45506E-01  -1.56373-294
   1.45607E-01  -7.18067-295
   1.45708E-01  -3.29567-295
   1.45808E-01  -1.51978-295
   1.45908E-01  -7.00801-296
   1.46008E-01  -3.21384-296
   1.46109E-01  -1.47293-296
   1.46209E-01  -6.77912-297
   1.46309E-01  -3.12402-297
   1.46409E-01  -1.44090-297
   1.46509E-01  -6.64731-298
   1.46609E-01  -3.06638-298
   1.46709E-01  -1.41512-298
   1.46809E-01  -6.53273-299
   1.46909E-01  -3.01605-299
   1.47009E-01  -1.39247-299
   1.47109E-01  -6.42913-300
   1.47209E-01  -2.96835-300
   1.47309E-01  -1.37084-300
   1.47409E-01  -6.33155-301
   1.47509E-01  -2.92437-301
   1.47609E-01  -1.35079-301
   1.47709E-01  -6.23932-302
   1.47809E-01  -2.88161-302
   1.47909E-01  -1.33075-302
   1.48009E-01  -6.14549-303
   1.48109E-01  -2.83793-303
   1.48209E-01  -1.31085-303
   1.48309E-01  -6.05328-304
   1.48409E-01  -2.79563-304
   1.48509E-01  -1.29128-304
   1.48609E-01  -5.96210-305
   1.48709E-01  -2.75329-305
   1.48810E-01  -1.26240-305
   1.48910E-01  -5.84068-306
   1.49011E-01  -2.68915-306
   1.49111E-01  -1.24241-306
   1.49211E-01   0.00000E+00
   1.49311E-01   0.00000E+00
   1.49411E-01   0.00000E+00
   1.49512E-01   0.00000E+00
   1.49612E-01   0.00000E+00
   1.49712E-01   0.00000E+00
   1.49813E-01   0.00000E+00
   1.49913E-01   0.00000E+00
   1.50013E-01   0.00000E+00
   1.50113E-01   0.00000E+00
   1.50213E-01   0.00000E+00
   1.50313E-01   0.00000E+00
   1.50413E-01   0.00000E+00
   1.50513E-01   0.00000E+00
   1.50613E-01   0.00000E+00
   1.50713E-01   0.00000E+00
   1.50813E-01   0.00000E+00
   1.50913E-01   0.00000E+00
   1.51013E-01   0.00000E+00
   1.51113E-01   0.00000E+00
   1.51213E-01   0.00000E+00
   1.51313E-01   0.00000E+00
   1.51413E-01   0.00000E+00
   1.51513E-01   0.00000E+00
   1.51613E-01   0.00000E+00
   1.51713E-01   0.00000E+00
   1.51813E-01   0.00000E+00
   1.51913E-01   0.00000E+00
   1.52013E-01   0.00000E+00
   1.52113E-01   0.00000E+00
   1.52213E-01   0.00000E+00
   1.52313E-01   0.00000E+00
   1.52414E-01   0.00000E+00
   1.52514E-01   0.00000E+00
   1.52615E-01   0.00000E+00
   1.52715E-01   0.00000E+00
   1.52815E-01   0.00000E+00
   1.52915E-01   0.00000E+00
   1.53016E-01   0.00000E+00
   1.53116E-01   0.00000E+00
   1.53217E-01   0.00000E+00
   1.53317E-01   0.00000E+00
   1.53418E-01   0.00000E+00
   1.53518E-01   0.00000E+00
   1.53618E-01   0.00000E+00
   1.53718E-01   0.00000E+00
   1.53819E-01   0.00000E+00
   1.53919E-01   0.00000E+00
   1.54019E-01   0.00000E+00
   1.54119E-01   0.00000E+00
   1.54219E-01   0.00000E+00
   1.54319E-01   0.00000E+00
   1.54420E-01   0.00000E+00
   1.54520E-01   0.00000E+00
   1.54620E-01   0.00000E+00
   1.54720E-01   0.00000E+00
   1.54820E-01   0.00000E+00
   1.54920E-01   0.00000E+00
   1.55020E-01   0.00000E+00
   1.55120E-01   0.00000E+00
   1.55220E-01   0.00000E+00
   1.55320E-01   0.00000E+00
   1.55420E-01   0.00000E+00
   1.55520E-01   0.00000E+00
   1.55620E-01   0.00000E+00
   1.55720E-01   0.00000E+00
   1.55820E-01   0.00000E+00
   1.55920E-01   0.00000E+00
   1.56020E-01   0.00000E+00
   1.56120E-01   0.00000E+00
   1.56220E-01   0.00000E+00
   1.56320E-01   0.00000E+00
   1.56421E-01   0.00000E+00
   1.56521E-01   0.00000E+00
   1.56621E-01   0.00000E+00
   1.56721E-01   0.00000E+00
   1.56821E-01   0.00000E+00
   1.56922E-01   0.00000E+00
   1.57022E-01   0.00000E+00
   1.57122E-01   0.00000E+00
   1.57222E-01   0.00000E+00
   1.57322E-01   0.00000E+00
   1.57422E-01   0.00000E+00
   1.57523E-01   0.00000E+00
   1.57623E-01   0.00000E+00
   1.57723E-01   0.00000E+00
   1.57823E-01   0.00000E+00
   1.57923E-01   0.00000E+00
   1.58023E-01   0.00000E+00
   1.58123E-01   0.00000E+00
   1.58224E-01   0.00000E+00
   1.58324E-01   0.00000E+00
   1.58424E-01   0.00000E+00
   1.58524E-01   0.00000E+00
   1.58624E-01   0.00000E+00
   1.58724E-01   0.00000E+00
   1.58824E-01   0.00000E+00
   1.58924E-01   0.00000E+00
   1.59024E-01   0.00000E+00
   1.59124E-01   0.00000E+00
   1.59225E-01   0.00000E+00
   1.59325E-01   0.00000E+00
   1.59425E-01   0.00000E+00
   1.59525E-01   0.00000E+00
   1.59625E-01   0.00000E+00
   1.59725E-01   0.00000E+00
   1.59825E-01   0.00000E+00
   1.59926E-01   0.00000E+00
   1.60026E-01   0.00000E+00
   1.60126E-01   0.00000E+00
   1.60226E-01   0.00000E+00
   1.60326E-01   0.00000E+00
   1.60427E-01   0.00000E+00
   1.60527E-01   0.00000E+00
   1.60627E-01   0.00000E+00
   1.60728E-01   0.00000E+00
   1.60828E-01   0.00000E+00
   1.60928E-01   0.00000E+00
   1.61029E-01   0.00000E+00
   1.61129E-01   0.00000E+00
   1.61229E-01   0.00000E+00
   1.61329E-01   0.00000E+00
   1.61429E-01   0.00000E+00
   1.61529E-01   0.00000E+00
   1.61629E-01   0.00000E+00
   1.61729E-01   0.00000E+00
   1.61829E-01   0.00000E+00
   1.61929E-01   0.00000E+00
   1.62029E-01   0.00000E+00
   1.62129E-01   0.00000E+00
   1.62230E-01   0.00000E+00
   1.62330E-01   0.00000E+00
   1.62430E-01   0.00000E+00
   1.62530E-01   0.00000E+00
   1.62630E-01   0.00000E+00
   1.62730E-01   0.00000E+00
   1.62830E-01   0.00000E+00
   1.62931E-01   0.00000E+00
   1.63031E-01   0.00000E+00
   1.63131E-01   0.00000E+00
   1.63231E-01   0.00000E+00
   1.63331E-01   0.00000E+00
   1.63431E-01   0.00000E+00
   1.63531E-01   0.00000E+00
   1.63631E-01   0.00000E+00
   1.63731E-01   0.00000E+00
   1.63831E-01   0.00000E+00
   1.63931E-01   0.00000E+00
   1.64032E-01   0.00000E+00
   1.64132E-01   0.00000E+00
   1.64232E-01   0.00000E+00
   1.64332E-01   0.00000E+00
   1.64432E-01   0.00000E+00
   1.64533E-01   0.00000E+00
   1.64633E-01   0.00000E+00
   1.64733E-01   0.00000E+00
   1.64833E-01   0.00000E+00
   1.64933E-01   0.00000E+00
   1.65033E-01   0.00000E+00
   1.65133E-01   0.00000E+00
   1.65233E-01   0.00000E+00
   1.65333E-01   0.00000E+00
   1.65433E-01   0.00000E+00
   1.65533E-01   0.00000E+00
   1.65633E-01   0.00000E+00
   1.65733E-01   0.00000E+00
   1.65833E-01   0.00000E+00
   1.65933E-01   0.00000E+00
   1.66033E-01   0.00000E+00
   1.66133E-01   0.00000E+00
   1.66233E-01   0.00000E+00
   1.66333E-01   0.00000E+00
   1.66433E-01   0.00000E+00
   1.66533E-01   0.00000E+00
   1.66633E-01   0.00000E+00
   1.66734E-01   0.00000E+00
   1.66834E-01   0.00000E+00
   1.66934E-01   0.00000E+00
   1.67034E-01   0.00000E+00
   1.67134E-01   0.00000E+00
   1.67234E-01   0.00000E+00
   1.67335E-01   0.00000E+00
   1.67435E-01   0.00000E+00
   1.67535E-01   0.00000E+00
   1.67635E-01   0.00000E+00
   1.67735E-01   0.00000E+00
   1.67835E-01   0.00000E+00
   1.67935E-01   0.00000E+00
   1.68035E-01   0.00000E+00
   1.68135E-01   0.00000E+00
   1.68235E-01   0.00000E+00
   1.68335E-01   0.00000E+00
   1.68436E-01   0.00000E+00
   1.68537E-01   0.00000E+00
   1.68637E-01   0.00000E+00
   1.68737E-01   0.00000E+00
   1.68837E-01   0.00000E+00
   1.68937E-01   0.00000E+00
   1.69037E-01   0.00000E+00
   1.69137E-01   0.00000E+00
   1.69237E-01   0.00000E+00
   1.69337E-01   0.00000E+00
   1.69437E-01   0.00000E+00
   1.69537E-01   0.00000E+00
   1.69637E-01   0.00000E+00
   1.69738E-01   0.00000E+00
   1.69838E-01   0.00000E+00
   1.69938E-01   0.00000E+00
   1.70038E-01   0.00000E+00
   1.70138E-01   0.00000E+00
   1.70238E-01   0.00000E+00
   1.70338E-01   0.00000E+00
   1.70438E-01   0.00000E+00
   1.70538E-01   0.00000E+00
   1.70638E-01   0.00000E+00
   1.70738E-01   0.00000E+00
   1.70838E-01   0.00000E+00
   1.70938E-01   0.00000E+00
   1.71039E-01   0.00000E+00
   1.71139E-01   0.00000E+00
   1.71239E-01   0.00000E+00
   1.71339E-01   0.00000E+00
   1.71439E-01   0.00000E+00
   1.71540E-01   0.00000E+00
   1.71640E-01   0.00000E+00
   1.71740E-01   0.00000E+00
   1.71840E-01   0.00000E+00
   1.71940E-01   0.00000E+00
   1.72041E-01   0.00000E+00
   1.72141E-01   0.00000E+00
   1.72241E-01   0.00000E+00
   1.72341E-01   0.00000E+00
   1.72441E-01   0.00000E+00
   1.72542E-01   0.00000E+00
   1.72642E-01   0.00000E+00
   1.72742E-01   0.00000E+00
   1.72843E-01   0.00000E+00
   1.72943E-01   0.00000E+00
   1.73043E-01   0.00000E+00
   1.73143E-01   0.00000E+00
   1.73243E-01   0.00000E+00
   1.73343E-01   0.00000E+00
   1.73443E-01   0.00000E+00
   1.73543E-01   0.00000E+00
   1.73643E-01   0.00000E+00
   1.73743E-01   0.00000E+00
   1.73843E-01   0.00000E+00
   1.73943E-01   0.00000E+00
   1.74043E-01   0.00000E+00
   1.74143E-01   0.00000E+00
   1.74243E-01   0.00000E+00
   1.74343E-01   0.00000E+00
   1.74443E-01   0.00000E+00
   1.74543E-01   0.00000E+00
   1.74643E-01   0.00000E+00
   1.74743E-01   0.00000E+00
   1.74843E-01   0.00000E+00
   1.74943E-01   0.00000E+00
   1.75043E-01   0.00000E+00
   1.75143E-01   0.00000E+00
   1.75243E-01   0.00000E+00
   1.75343E-01   0.00000E+00
   1.75443E-01   0.00000E+00
   1.75543E-01   0.00000E+00
   1.75643E-01   0.00000E+00
   1.75743E-01   0.00000E+00
   1.75843E-01   0.00000E+00
   1.75943E-01   0.00000E+00
   1.76043E-01   0.00000E+00
   1.76143E-01   0.00000E+00
   1.76243E-01   0.00000E+00
   1.76343E-01   0.00000E+00
   1.76443E-01   0.00000E+00
   1.76543E-01   0.00000E+00
   1.76644E-01   0.00000E+00
   1.76744E-01   0.00000E+00
   1.76844E-01   0.00000E+00
   1.76945E-01   0.00000E+00
   1.77045E-01   0.00000E+00
   1.77145E-01   0.00000E+00
   1.77245E-01   0.00000E+00
   1.77345E-01   0.00000E+00
   1.77446E-01   0.00000E+00
   1.77547E-01   0.00000E+00
   1.77647E-01   0.00000E+00
   1.77747E-01   0.00000E+00
   1.77847E-01   0.00000E+00
   1.77948E-01   0.00000E+00
   1.78048E-01   0.00000E+00
   1.78149E-01   0.00000E+00
   1.78249E-01   0.00000E+00
   1.78349E-01   0.00000E+00
   1.78449E-01   0.00000E+00
   1.78550E-01   0.00000E+00
   1.78651E-01   0.00000E+00
   1.78752E-01   0.00000E+00
   1.78852E-01   0.00000E+00
   1.78953E-01   0.00000E+00
   1.79054E-01   0.00000E+00
   1.79154E-01   0.00000E+00
   1.79254E-01   0.00000E+00
   1.79354E-01   0.00000E+00
   1.79454E-01   0.00000E+00
   1.79555E-01   0.00000E+00
   1.79655E-01   0.00000E+00
   1.79756E-01   0.00000E+00
   1.79857E-01   0.00000E+00
   1.79957E-01   0.00000E+00
   1.80057E-01   0.00000E+00
   1.80157E-01   0.00000E+00
   1.80257E-01   0.00000E+00
   1.80357E-01   0.00000E+00
   1.80457E-01   0.00000E+00
   1.80557E-01   0.00000E+00
   1.80657E-01   0.00000E+00
   1.80757E-01   0.00000E+00
   1.80857E-01   0.00000E+00
   1.80957E-01   0.00000E+00
   1.81057E-01   0.00000E+00
   1.81158E-01   0.00000E+00
   1.81258E-01   0.00000E+00
   1.81358E-01   0.00000E+00
   1.81458E-01   0.00000E+00
   1.81558E-01   0.00000E+00
   1.81658E-01   0.00000E+00
   1.81758E-01   0.00000E+00
   1.81858E-01   0.00000E+00
   1.81958E-01   0.00000E+00
   1.82058E-01   0.00000E+00
   1.82158E-01   0.00000E+00
   1.82258E-01   0.00000E+00
   1.82358E-01   0.00000E+00
   1.82458E-01   0.00000E+00
   1.82558E-01   0.00000E+00
   1.82658E-01   0.00000E+00
   1.82758E-01   0.00000E+00
   1.82858E-01   0.00000E+00
   1.82958E-01   0.00000E+00
   1.83058E-01   0.00000E+00
   1.83158E-01   0.00000E+00
   1.83258E-01   0.00000E+00
   1.83358E-01   0.00000E+00
   1.83458E-01   0.00000E+00
   1.83558E-01   0.00000E+00
   1.83659E-01   0.00000E+00
   1.83759E-01   0.00000E+00
   1.83859E-01   0.00000E+00
   1.83959E-01   0.00000E+00
   1.84059E-01   0.00000E+00
   1.84160E-01   0.00000E+00
   1.84261E-01   0.00000E+00
   1.84361E-01   0.00000E+00
   1.84461E-01   0.00000E+00
   1.84561E-01   0.00000E+00
   1.84661E-01   0.00000E+00
   1.84761E-01   0.00000E+00
   1.84861E-01   0.00000E+00
   1.84961E-01   0.00000E+00
   1.85061E-01   0.00000E+00
   1.85161E-01   0.00000E+00
   1.85261E-01   0.00000E+00
   1.85362E-01   0.00000E+00
   1.85462E-01   0.00000E+00
   1.85562E-01   0.00000E+00
   1.85662E-01   0.00000E+00
   1.85762E-01   0.00000E+00
   1.85862E-01   0.00000E+00
   1.85962E-01   0.00000E+00
   1.86062E-01   0.00000E+00
   1.86162E-01   0.00000E+00
   1.86262E-01   0.00000E+00
   1.86363E-01   0.00000E+00
   1.86463E-01   0.00000E+00
   1.86563E-01   0.00000E+00
   1.86663E-01   0.00000E+00
   1.86763E-01   0.00000E+00
   1.86863E-01   0.00000E+00
   1.86963E-01   0.00000E+00
   1.87063E-01   0.00000E+00
   1.87163E-01   0.00000E+00
   1.87263E-01   0.00000E+00
   1.87363E-01   0.00000E+00
   1.87463E-01   0.00000E+00
   1.87563E-01   0.00000E+00
   1.87663E-01   0.00000E+00
   1.87764E-01   0.00000E+00
   1.87864E-01   0.00000E+00
   1.87964E-01   0.00000E+00
   1.88065E-01   0.00000E+00
   1.88165E-01   0.00000E+00
   1.88266E-01   0.00000E+00
   1.88366E-01   0.00000E+00
   1.88466E-01   0.00000E+00
   1.88566E-01   0.00000E+00
   1.88666E-01   0.00000E+00
   1.88766E-01   0.00000E+00
   1.88866E-01   0.00000E+00
   1.88966E-01   0.00000E+00
   1.89066E-01   0.00000E+00
   1.89166E-01   0.00000E+00
   1.89266E-01   0.00000E+00
   1.89366E-01   0.00000E+00
   1.89466E-01   0.00000E+00
   1.89567E-01   0.00000E+00
   1.89668E-01   0.00000E+00
   1.89768E-01   0.00000E+00
   1.89868E-01   0.00000E+00
   1.89968E-01   0.00000E+00
   1.90068E-01   0.00000E+00
   1.90168E-01   0.00000E+00
   1.90269E-01   0.00000E+00
   1.90369E-01   0.00000E+00
   1.90469E-01   0.00000E+00
   1.90570E-01   0.00000E+00
   1.90670E-01   0.00000E+00
   1.90770E-01   0.00000E+00
   1.90870E-01   0.00000E+00
   1.90970E-01   0.00000E+00
   1.91071E-01   0.00000E+00
   1.91172E-01   0.00000E+00
   1.91272E-01   0.00000E+00
   1.91372E-01   0.00000E+00
   1.91472E-01   0.00000E+00
   1.91572E-01   0.00000E+00
   1.91672E-01   0.00000E+00
   1.91772E-01   0.00000E+00
   1.91872E-01   0.00000E+00
   1.91972E-01   0.00000E+00
   1.92072E-01   0.00000E+00
   1.92173E-01   0.00000E+00
   1.92273E-01   0.00000E+00
   1.92373E-01   0.00000E+00
   1.92473E-01   0.00000E+00
   1.92573E-01   0.00000E+00
   1.92673E-01   0.00000E+00
   1.92774E-01   0.00000E+00
   1.92875E-01   0.00000E+00
   1.92975E-01   0.00000E+00
   1.93075E-01   0.00000E+00
   1.93175E-01   0.00000E+00
   1.93275E-01   0.00000E+00
   1.93375E-01   0.00000E+00
   1.93475E-01   0.00000E+00
   1.93575E-01   0.00000E+00
   1.93675E-01   0.00000E+00
   1.93775E-01   0.00000E+00
   1.93875E-01   0.00000E+00
   1.93975E-01   0.00000E+00
   1.94076E-01   0.00000E+00
   1.94177E-01   0.00000E+00
   1.94277E-01   0.00000E+00
   1.94377E-01   0.00000E+00
   1.94477E-01   0.00000E+00
   1.94577E-01   0.00000E+00
   1.94677E-01   0.00000E+00
   1.94777E-01   0.00000E+00
   1.94877E-01   0.00000E+00
   1.94977E-01   0.00000E+00
   1.95077E-01   0.00000E+00
   1.95177E-01   0.00000E+00
   1.95277E-01   0.00000E+00
   1.95377E-01   0.00000E+00
   1.95477E-01   0.00000E+00
   1.95577E-01   0.00000E+00
   1.95677E-01   0.00000E+00
   1.95777E-01   0.00000E+00
   1.95877E-01   0.00000E+00
   1.95977E-01   0.00000E+00
   1.96078E-01   0.00000E+00
   1.96178E-01   0.00000E+00
   1.96278E-01   0.00000E+00
   1.96378E-01   0.00000E+00
   1.96478E-01   0.00000E+00
   1.96578E-01   0.00000E+00
   1.96679E-01   0.00000E+00
   1.96779E-01   0.00000E+00
   1.96880E-01   0.00000E+00
   1.96980E-01   0.00000E+00
   1.97080E-01   0.00000E+00
   1.97180E-01   0.00000E+00
   1.97280E-01   0.00000E+00
   1.97380E-01   0.00000E+00
   1.97480E-01   0.00000E+00
   1.97580E-01   0.00000E+00
   1.97680E-01   0.00000E+00
   1.97780E-01   0.00000E+00
   1.97880E-01   0.00000E+00
   1.97981E-01   0.00000E+00
   1.98081E-01   0.00000E+00
   1.98181E-01   0.00000E+00
   1.98281E-01   0.00000E+00
   1.98381E-01   0.00000E+00
   1.98481E-01   0.00000E+00
   1.98581E-01   0.00000E+00
   1.98681E-01   0.00000E+00
   1.98781E-01   0.00000E+00
   1.98881E-01   0.00000E+00
   1.98981E-01   0.00000E+00
   1.99081E-01   0.00000E+00
   1.99181E-01   0.00000E+00
   1.99281E-01   0.00000E+00
   1.99381E-01   0.00000E+00
   1.99481E-01   0.00000E+00
   1.99582E-01   0.00000E+00
   1.99682E-01   0.00000E+00
   1.99782E-01   0.00000E+00
   1.99882E-01   0.00000E+00
   1.99982E-01   0.00000E+00
   2.00082E-01   0.00000E+00
   2.00182E-01   0.00000E+00
   2.00282E-01   0.00000E+00
   2.00382E-01   0.00000E+00
   2.00483E-01   0.00000E+00
   2.00583E-01   0.00000E+00
   2.00684E-01   0.00000E+00
   2.00784E-01   0.00000E+00
   2.00884E-01   0.00000E+00
   2.00984E-01   0.00000E+00
   2.01085E-01   0.00000E+00
   2.01185E-01   0.00000E+00
   2.01286E-01   0.00000E+00
   2.01386E-01   0.00000E+00
   2.01487E-01   0.00000E+00
   2.01587E-01   0.00000E+00
   2.01687E-01   0.00000E+00
   2.01787E-01   0.00000E+00
   2.01887E-01   0.00000E+00
   2.01987E-01   0.00000E+00
   2.02087E-01   0.00000E+00
   2.02187E-01   0.00000E+00
   2.02288E-01   0.00000E+00
   2.02388E-01   0.00000E+00
   2.02488E-01   0.00000E+00
   2.02588E-01   0.00000E+00
   2.02689E-01   0.00000E+00
   2.02790E-01   0.00000E+00
   2.02890E-01   0.00000E+00
   2.02990E-01   0.00000E+00
   2.03090E-01   0.00000E+00
   2.03190E-01   0.00000E+00
   2.03291E-01   0.00000E+00
   2.03391E-01   0.00000E+00
   2.03491E-01   0.00000E+00
   2.03591E-01   0.00000E+00
   2.03692E-01   0.00000E+00
   2.03792E-01   0.00000E+00
   2.03892E-01   0.00000E+00
   2.03992E-01   0.00000E+00
   2.04092E-01   0.00000E+00
   2.04192E-01   0.00000E+00
   2.04292E-01   0.00000E+00
   2.04392E-01   0.00000E+00
   2.04492E-01   0.00000E+00
   2.04592E-01   0.00000E+00
   2.04692E-01   0.00000E+00
   2.04792E-01   0.00000E+00
   2.04892E-01   0.00000E+00
   2.04992E-01   0.00000E+00
   2.05092E-01   0.00000E+00
   2.05192E-01   0.00000E+00
   2.05292E-01   0.00000E+00
   2.05392E-01   0.00000E+00
   2.05492E-01   0.00000E+00
   2.05592E-01   0.00000E+00
   2.05692E-01   0.00000E+00
   2.05792E-01   0.00000E+00
   2.05892E-01   0.00000E+00
   2.05992E-01   0.00000E+00
   2.06092E-01   0.00000E+00
   2.06192E-01   0.00000E+00
   2.06292E-01   0.00000E+00
   2.06392E-01   0.00000E+00
   2.06492E-01   0.00000E+00
   2.06592E-01   0.00000E+00
   2.06692E-01   0.00000E+00
   2.06792E-01   0.00000E+00
   2.06892E-01   0.00000E+00
   2.06992E-01   0.00000E+00
   2.07092E-01   0.00000E+00
   2.07192E-01   0.00000E+00
   2.07293E-01   0.00000E+00
   2.07394E-01   0.00000E+00
   2.07494E-01   0.00000E+00
   2.07594E-01   0.00000E+00
   2.07694E-01   0.00000E+00
   2.07794E-01   0.00000E+00
   2.07894E-01   0.00000E+00
   2.07994E-01   0.00000E+00
   2.08094E-01   0.00000E+00
   2.08194E-01   0.00000E+00
   2.08294E-01   0.00000E+00
   2.08394E-01   0.00000E+00
   2.08494E-01   0.00000E+00
   2.08594E-01   0.00000E+00
   2.08694E-01   0.00000E+00
   2.08795E-01   0.00000E+00
   2.08895E-01   0.00000E+00
   2.08995E-01   0.00000E+00
   2.09095E-01   0.00000E+00
   2.09195E-01   0.00000E+00
   2.09295E-01   0.00000E+00
   2.09395E-01   0.00000E+00
   2.09495E-01   0.00000E+00
   2.09595E-01   0.00000E+00
   2.09695E-01   0.00000E+00
   2.09795E-01   0.00000E+00
   2.09895E-01   0.00000E+00
   2.09995E-01   0.00000E+00
   2.10095E-01   0.00000E+00
   2.10196E-01   0.00000E+00
   2.10296E-01   0.00000E+00
   2.10396E-01   0.00000E+00
   2.10496E-01   0.00000E+00
   2.10596E-01   0.00000E+00
   2.10696E-01   0.00000E+00
   2.10797E-01   0.00000E+00
   2.10897E-01   0.00000E+00
   2.10997E-01   0.00000E+00
   2.11098E-01   0.00000E+00
   2.11198E-01   0.00000E+00
   2.11298E-01   0.00000E+00
   2.11398E-01   0.00000E+00
   2.11499E-01   0.00000E+00
   2.11599E-01   0.00000E+00
   2.11699E-01   0.00000E+00
   2.11799E-01   0.00000E+00
   2.11899E-01   0.00000E+00
   2.11999E-01   0.00000E+00
   2.12099E-01   0.00000E+00
   2.12200E-01   0.00000E+00
   2.12300E-01   0.00000E+00
   2.12400E-01   0.00000E+00
   2.12500E-01   0.00000E+00
   2.12600E-01   0.00000E+00
   2.12700E-01   0.00000E+00
   2.12801E-01   0.00000E+00
   2.12901E-01   0.00000E+00
   2.13001E-01   0.00000E+00
   2.13102E-01   0.00000E+00
   2.13202E-01   0.00000E+00
   2.13303E-01   0.00000E+00
   2.13403E-01   0.00000E+00
   2.13503E-01   0.00000E+00
   2.13603E-01   0.00000E+00
   2.13704E-01   0.00000E+00
   2.13804E-01   0.00000E+00
   2.13905E-01   0.00000E+00
   2.14005E-01   0.00000E+00
   2.14106E-01   0.00000E+00
   2.14206E-01   0.00000E+00
   2.14306E-01   0.00000E+00
   2.14406E-01   0.00000E+00
   2.14507E-01   0.00000E+00
   2.14607E-01   0.00000E+00
   2.14707E-01   0.00000E+00
   2.14807E-01   0.00000E+00
   2.14907E-01   0.00000E+00
   2.15007E-01   0.00000E+00
   2.15107E-01   0.00000E+00
   2.15208E-01   0.00000E+00
   2.15308E-01   0.00000E+00
   2.15408E-01   0.00000E+00
   2.15508E-01   0.00000E+00
   2.15608E-01   0.00000E+00
   2.15708E-01   0.00000E+00
   2.15808E-01   0.00000E+00
   2.15909E-01   0.00000E+00
   2.16009E-01   0.00000E+00
   2.16109E-01   0.00000E+00
   2.16209E-01   0.00000E+00
   2.16310E-01   0.00000E+00
   2.16410E-01   0.00000E+00
   2.16510E-01   0.00000E+00
   2.16611E-01   0.00000E+00
   2.16711E-01   0.00000E+00
   2.16812E-01   0.00000E+00
   2.16912E-01   0.00000E+00
   2.17012E-01   0.00000E+00
   2.17113E-01   0.00000E+00
   2.17213E-01   0.00000E+00
   2.17313E-01   0.00000E+00
   2.17413E-01   0.00000E+00
   2.17513E-01   0.00000E+00
   2.17613E-01   0.00000E+00
   2.17713E-01   0.00000E+00
   2.17813E-01   0.00000E+00
   2.17914E-01   0.00000E+00
   2.18014E-01   0.00000E+00
   2.18114E-01   0.00000E+00
   2.18214E-01   0.00000E+00
   2.18315E-01   0.00000E+00
   2.18415E-01   0.00000E+00
   2.18515E-01   0.00000E+00
   2.18615E-01   0.00000E+00
   2.18715E-01   0.00000E+00
   2.18815E-01   0.00000E+00
   2.18915E-01   0.00000E+00
   2.19016E-01   0.00000E+00
   2.19116E-01   0.00000E+00
   2.19217E-01   0.00000E+00
   2.19317E-01   0.00000E+00
   2.19417E-01   0.00000E+00
   2.19517E-01   0.00000E+00
   2.19617E-01   0.00000E+00
   2.19717E-01   0.00000E+00
   2.19817E-01   0.00000E+00
   2.19917E-01   0.00000E+00
   2.20018E-01   0.00000E+00
   2.20118E-01   0.00000E+00
   2.20218E-01   0.00000E+00
   2.20319E-01   0.00000E+00
   2.20419E-01   0.00000E+00
   2.20519E-01   0.00000E+00
   2.20619E-01   0.00000E+00
   2.20719E-01   0.00000E+00
   2.20819E-01   0.00000E+00
   2.20919E-01   0.00000E+00
   2.21020E-01   0.00000E+00
   2.21120E-01   0.00000E+00
   2.21220E-01   0.00000E+00
   2.21320E-01   0.00000E+00
   2.21420E-01   0.00000E+00
   2.21520E-01   0.00000E+00
   2.21620E-01   0.00000E+00
   2.21720E-01   0.00000E+00
   2.21820E-01   0.00000E+00
   2.21920E-01   0.00000E+00
   2.22020E-01   0.00000E+00
   2.22120E-01   0.00000E+00
   2.22220E-01   0.00000E+00
   2.22320E-01   0.00000E+00
   2.22420E-01   0.00000E+00
   2.22520E-01   0.00000E+00
   2.22620E-01   0.00000E+00
   2.22720E-01   0.00000E+00
   2.22821E-01   0.00000E+00
   2.22921E-01   0.00000E+00
   2.23021E-01   0.00000E+00
   2.23121E-01   0.00000E+00
   2.23221E-01   0.00000E+00
   2.23321E-01   0.00000E+00
   2.23421E-01   0.00000E+00
   2.23521E-01   0.00000E+00
   2.23621E-01   0.00000E+00
   2.23721E-01   0.00000E+00
   2.23822E-01   0.00000E+00
   2.23922E-01   0.00000E+00
   2.24022E-01   0.00000E+00
   2.24122E-01   0.00000E+00
   2.24222E-01   0.00000E+00
   2.24322E-01   0.00000E+00
   2.24422E-01   0.00000E+00
   2.24522E-01   0.00000E+00
   2.24622E-01   0.00000E+00
   2.24722E-01   0.00000E+00
   2.24822E-01   0.00000E+00
   2.24922E-01   0.00000E+00
   2.25022E-01   0.00000E+00
   2.25122E-01   0.00000E+00
   2.25222E-01   0.00000E+00
   2.25323E-01   0.00000E+00
   2.25423E-01   0.00000E+00
   2.25523E-01   0.00000E+00
   2.25624E-01   0.00000E+00
   2.25724E-01   0.00000E+00
   2.25825E-01   0.00000E+00
   2.25925E-01   0.00000E+00
   2.26025E-01   0.00000E+00
   2.26126E-01   0.00000E+00
   2.26226E-01   0.00000E+00
   2.26327E-01   0.00000E+00
   2.26428E-01   0.00000E+00
   2.26528E-01   0.00000E+00
   2.26628E-01   0.00000E+00
   2.26729E-01   0.00000E+00
   2.26829E-01   0.00000E+00
   2.26929E-01   0.00000E+00
   2.27029E-01   0.00000E+00
   2.27129E-01   0.00000E+00
   2.27229E-01   0.00000E+00
   2.27329E-01   0.00000E+00
   2.27429E-01   0.00000E+00
   2.27529E-01   0.00000E+00
   2.27630E-01   0.00000E+00
   2.27730E-01   0.00000E+00
   2.27831E-01   0.00000E+00
   2.27931E-01   0.00000E+00
   2.28031E-01   0.00000E+00
   2.28131E-01   0.00000E+00
   2.28231E-01   0.00000E+00
   2.28332E-01   0.00000E+00
   2.28432E-01   0.00000E+00
   2.28532E-01   0.00000E+00
   2.28632E-01   0.00000E+00
   2.28732E-01   0.00000E+00
   2.28833E-01   0.00000E+00
   2.28933E-01   0.00000E+00
   2.29033E-01   0.00000E+00
   2.29133E-01   0.00000E+00
   2.29234E-01   0.00000E+00
   2.29334E-01   0.00000E+00
   2.29434E-01   0.00000E+00
   2.29534E-01   0.00000E+00
   2.29635E-01   0.00000E+00
   2.29736E-01   0.00000E+00
   2.29837E-01   0.00000E+00
   2.29937E-01   0.00000E+00
   2.30038E-01   0.00000E+00
   2.30138E-01   0.00000E+00
   2.30238E-01   0.00000E+00
   2.30338E-01   0.00000E+00
   2.30438E-01   0.00000E+00
   2.30538E-01   0.00000E+00
   2.30638E-01   0.00000E+00
   2.30738E-01   0.00000E+00
   2.30838E-01   0.00000E+00
   2.30938E-01   0.00000E+00
   2.31038E-01   0.00000E+00
   2.31138E-01   0.00000E+00
   2.31238E-01   0.00000E+00
   2.31338E-01   0.00000E+00
   2.31438E-01   0.00000E+00
   2.31538E-01   0.00000E+00
   2.31638E-01   0.00000E+00
   2.31738E-01   0.00000E+00
   2.31838E-01   0.00000E+00
   2.31938E-01   0.00000E+00
   2.32038E-01   0.00000E+00
   2.32138E-01   0.00000E+00
   2.32239E-01   0.00000E+00
   2.32339E-01   0.00000E+00
   2.32439E-01   0.00000E+00
   2.32540E-01   0.00000E+00
   2.32640E-01   0.00000E+00
   2.32740E-01   0.00000E+00
   2.32840E-01   0.00000E+00
   2.32940E-01   0.00000E+00
   2.33040E-01   0.00000E+00
   2.33140E-01   0.00000E+00
   2.33241E-01   0.00000E+00
   2.33341E-01   0.00000E+00
   2.33441E-01   0.00000E+00
   2.33542E-01   0.00000E+00
   2.33642E-01   0.00000E+00
   2.33742E-01   0.00000E+00
   2.33842E-01   0.00000E+00
   2.33942E-01   0.00000E+00
   2.34043E-01   0.00000E+00
   2.34143E-01   0.00000E+00
   2.34244E-01   0.00000E+00
   2.34344E-01   0.00000E+00
   2.34445E-01   0.00000E+00
   2.34545E-01   0.00000E+00
   2.34645E-01   0.00000E+00
   2.34745E-01   0.00000E+00
   2.34845E-01   0.00000E+00
   2.34945E-01   0.00000E+00
   2.35046E-01   0.00000E+00
   2.35147E-01   0.00000E+00
   2.35247E-01   0.00000E+00
   2.35347E-01   0.00000E+00
   2.35447E-01   0.00000E+00
   2.35547E-01   0.00000E+00
   2.35647E-01   0.00000E+00
   2.35747E-01   0.00000E+00
   2.35847E-01   0.00000E+00
   2.35948E-01   0.00000E+00
   2.36048E-01   0.00000E+00
   2.36148E-01   0.00000E+00
   2.36248E-01   0.00000E+00
   2.36348E-01   0.00000E+00
   2.36448E-01   0.00000E+00
   2.36548E-01   0.00000E+00
   2.36648E-01   0.00000E+00
   2.36748E-01   0.00000E+00
   2.36848E-01   0.00000E+00
   2.36948E-01   0.00000E+00
   2.37049E-01   0.00000E+00
   2.37149E-01   0.00000E+00
   2.37249E-01   0.00000E+00
   2.37349E-01   0.00000E+00
   2.37449E-01   0.00000E+00
   2.37549E-01   0.00000E+00
   2.37649E-01   0.00000E+00
   2.37749E-01   0.00000E+00
   2.37849E-01   0.00000E+00
   2.37949E-01   0.00000E+00
   2.38049E-01   0.00000E+00
   2.38149E-01   0.00000E+00
   2.38249E-01   0.00000E+00
   2.38349E-01   0.00000E+00
   2.38449E-01   0.00000E+00
   2.38549E-01   0.00000E+00
   2.38649E-01   0.00000E+00
   2.38749E-01   0.00000E+00
   2.38849E-01   0.00000E+00
   2.38949E-01   0.00000E+00
   2.39049E-01   0.00000E+00
   2.39150E-01   0.00000E+00
   2.39250E-01   0.00000E+00
   2.39350E-01   0.00000E+00
   2.39450E-01   0.00000E+00
   2.39551E-01   0.00000E+00
   2.39651E-01   0.00000E+00
   2.39751E-01   0.00000E+00
   2.39851E-01   0.00000E+00
   2.39951E-01   0.00000E+00
   2.40051E-01   0.00000E+00
   2.40151E-01   0.00000E+00
   2.40251E-01   0.00000E+00
   2.40351E-01   0.00000E+00
   2.40452E-01   0.00000E+00
   2.40552E-01   0.00000E+00
   2.40652E-01   0.00000E+00
   2.40752E-01   0.00000E+00
   2.40852E-01   0.00000E+00
   2.40952E-01   0.00000E+00
   2.41052E-01   0.00000E+00
   2.41152E-01   0.00000E+00
   2.41253E-01   0.00000E+00
   2.41353E-01   0.00000E+00
   2.41454E-01   0.00000E+00
   2.41554E-01   0.00000E+00
   2.41655E-01   0.00000E+00
   2.41755E-01   0.00000E+00
   2.41856E-01   0.00000E+00
   2.41956E-01   0.00000E+00
   2.42056E-01   0.00000E+00
   2.42156E-01   0.00000E+00
   2.42256E-01   0.00000E+00
   2.42357E-01   0.00000E+00
   2.42457E-01   0.00000E+00
   2.42557E-01   0.00000E+00
   2.42658E-01   0.00000E+00
   2.42759E-01   0.00000E+00
   2.42859E-01   0.00000E+00
   2.42960E-01   0.00000E+00
   2.43060E-01   0.00000E+00
   2.43160E-01   0.00000E+00
   2.43260E-01   0.00000E+00
   2.43360E-01   0.00000E+00
   2.43460E-01   0.00000E+00
   2.43560E-01   0.00000E+00
   2.43660E-01   0.00000E+00
   2.43760E-01   0.00000E+00
   2.43860E-01   0.00000E+00
   2.43960E-01   0.00000E+00
   2.44061E-01   0.00000E+00
   2.44161E-01   0.00000E+00
   2.44261E-01   0.00000E+00
   2.44361E-01   0.00000E+00
   2.44461E-01   0.00000E+00
   2.44561E-01   0.00000E+00
   2.44661E-01   0.00000E+00
   2.44761E-01   0.00000E+00
   2.44861E-01   0.00000E+00
   2.44962E-01   0.00000E+00
   2.45062E-01   0.00000E+00
   2.45162E-01   0.00000E+00
   2.45262E-01   0.00000E+00
   2.45362E-01   0.00000E+00
   2.45462E-01   0.00000E+00
   2.45562E-01   0.00000E+00
   2.45662E-01   0.00000E+00
   2.45762E-01   0.00000E+00
   2.45862E-01   0.00000E+00
   2.45963E-01   0.00000E+00
   2.46063E-01   0.00000E+00
   2.46163E-01   0.00000E+00
   2.46263E-01   0.00000E+00
   2.46363E-01   0.00000E+00
   2.46463E-01   0.00000E+00
   2.46563E-01   0.00000E+00
   2.46663E-01   0.00000E+00
   2.46764E-01   0.00000E+00
   2.46864E-01   0.00000E+00
   2.46964E-01   0.00000E+00
   2.47065E-01   0.00000E+00
   2.47165E-01   0.00000E+00
   2.47265E-01   0.00000E+00
   2.47365E-01   0.00000E+00
   2.47465E-01   0.00000E+00
   2.47565E-01   0.00000E+00
   2.47666E-01   0.00000E+00
   2.47766E-01   0.00000E+00
   2.47867E-01   0.00000E+00
   2.47967E-01   0.00000E+00
   2.48067E-01   0.00000E+00
   2.48168E-01   0.00000E+00
   2.48268E-01   0.00000E+00
   2.48368E-01   0.00000E+00
   2.48469E-01   0.00000E+00
   2.48569E-01   0.00000E+00
   2.48669E-01   0.00000E+00
   2.48769E-01   0.00000E+00
   2.48869E-01   0.00000E+00
   2.48970E-01   0.00000E+00
   2.49070E-01   0.00000E+00
   2.49170E-01   0.00000E+00
   2.49270E-01   0.00000E+00
   2.49370E-01   0.00000E+00
   2.49471E-01   0.00000E+00
   2.49571E-01   0.00000E+00
   2.49671E-01   0.00000E+00
   2.49772E-01   0.00000E+00
   2.49872E-01   0.00000E+00
   2.49972E-01   0.00000E+00
   2.50072E-01   0.00000E+00
   2.50173E-01   0.00000E+00
   2.50274E-01   0.00000E+00
   2.50375E-01   0.00000E+00
   2.50476E-01   0.00000E+00
   2.50576E-01   0.00000E+00
   2.50677E-01   0.00000E+00
   2.50778E-01   0.00000E+00
   2.50878E-01   0.00000E+00
   2.50978E-01   0.00000E+00
   2.51079E-01   0.00000E+00
   2.51180E-01   0.00000E+00
   2.51281E-01   0.00000E+00
   2.51381E-01   0.00000E+00
   2.51481E-01   0.00000E+00
   2.51582E-01   0.00000E+00
   2.51683E-01   0.00000E+00
   2.51784E-01   0.00000E+00
   2.51884E-01   0.00000E+00
   2.51985E-01   0.00000E+00
   2.52085E-01   0.00000E+00
   2.52186E-01   0.00000E+00
   2.52287E-01   0.00000E+00
   2.52387E-01   0.00000E+00
   2.52488E-01   0.00000E+00
   2.52589E-01   0.00000E+00
   2.52689E-01   0.00000E+00
   2.52789E-01   0.00000E+00
   2.52889E-01   0.00000E+00
   2.52990E-01   0.00000E+00
   2.53091E-01   0.00000E+00
   2.53192E-01   0.00000E+00
   2.53293E-01   0.00000E+00
   2.53393E-01   0.00000E+00
   2.53494E-01   0.00000E+00
   2.53594E-01   0.00000E+00
   2.53694E-01   0.00000E+00
   2.53795E-01   0.00000E+00
   2.53896E-01   0.00000E+00
   2.53996E-01   0.00000E+00
   2.54097E-01   0.00000E+00
   2.54197E-01   0.00000E+00
   2.54298E-01   0.00000E+00
   2.54398E-01   0.00000E+00
   2.54499E-01   0.00000E+00
   2.54600E-01   0.00000E+00
   2.54701E-01   0.00000E+00
   2.54802E-01   0.00000E+00
   2.54902E-01   0.00000E+00
   2.55003E-01   0.00000E+00
   2.55104E-01   0.00000E+00
   2.55204E-01   0.00000E+00
   2.55305E-01   0.00000E+00
   2.55406E-01   0.00000E+00
   2.55507E-01   0.00000E+00
   2.55607E-01   0.00000E+00
   2.55708E-01   0.00000E+00
   2.55808E-01   0.00000E+00
   2.55909E-01   0.00000E+00
   2.56010E-01   0.00000E+00
   2.56111E-01   0.00000E+00
   2.56212E-01   0.00000E+00
   2.56313E-01   0.00000E+00
   2.56414E-01   0.00000E+00
   2.56515E-01   0.00000E+00
   2.56616E-01   0.00000E+00
   2.56717E-01   0.00000E+00
   2.56818E-01   0.00000E+00
   2.56919E-01   0.00000E+00
   2.57020E-01   0.00000E+00
   2.57121E-01   0.00000E+00
   2.57222E-01   0.00000E+00
   2.57323E-01   0.00000E+00
   2.57424E-01   0.00000E+00
   2.57525E-01   0.00000E+00
   2.57626E-01   0.00000E+00
   2.57727E-01   0.00000E+00
   2.57828E-01   0.00000E+00
   2.57929E-01   0.00000E+00
   2.58030E-01   0.00000E+00
   2.58131E-01   0.00000E+00
   2.58232E-01   0.00000E+00
   2.58332E-01   0.00000E+00
   2.58433E-01   0.00000E+00
   2.58534E-01   0.00000E+00
   2.58635E-01   0.00000E+00
   2.58735E-01   0.00000E+00
   2.58835E-01   0.00000E+00
   2.58936E-01   0.00000E+00
   2.59036E-01   0.00000E+00
   2.59136E-01   0.00000E+00
   2.59237E-01   0.00000E+00
   2.59338E-01   0.00000E+00
   2.59439E-01   0.00000E+00
   2.59540E-01   0.00000E+00
   2.59641E-01   0.00000E+00
   2.59741E-01   0.00000E+00
   2.59842E-01   0.00000E+00
   2.59942E-01   0.00000E+00
   2.60043E-01   0.00000E+00
   2.60144E-01   0.00000E+00
   2.60245E-01   0.00000E+00
   2.60345E-01   0.00000E+00
   2.60446E-01   0.00000E+00
   2.60547E-01   0.00000E+00
   2.60648E-01   0.00000E+00
   2.60749E-01   0.00000E+00
   2.60850E-01   0.00000E+00
   2.60950E-01   0.00000E+00
   2.61051E-01   0.00000E+00
   2.61151E-01   0.00000E+00
   2.61251E-01   0.00000E+00
   2.61352E-01   0.00000E+00
   2.61452E-01   0.00000E+00
   2.61553E-01   0.00000E+00
   2.61654E-01   0.00000E+00
   2.61755E-01   0.00000E+00
   2.61856E-01   0.00000E+00
   2.61956E-01   0.00000E+00
   2.62057E-01   0.00000E+00
   2.62157E-01   0.00000E+00
   2.62258E-01   0.00000E+00
   2.62359E-01   0.00000E+00
   2.62460E-01   0.00000E+00
   2.62561E-01   0.00000E+00
   2.62661E-01   0.00000E+00
   2.62762E-01   0.00000E+00
   2.62863E-01   0.00000E+00
   2.62963E-01   0.00000E+00
   2.63063E-01   0.00000E+00
   2.63164E-01   0.00000E+00
   2.63265E-01   0.00000E+00
   2.63366E-01   0.00000E+00
   2.63467E-01   0.00000E+00
   2.63568E-01   0.00000E+00
   2.63669E-01   0.00000E+00
   2.63769E-01   0.00000E+00
   2.63870E-01   0.00000E+00
   2.63971E-01   0.00000E+00
   2.64072E-01   0.00000E+00
   2.64172E-01   0.00000E+00
   2.64273E-01   0.00000E+00
   2.64374E-01   0.00000E+00
   2.64475E-01   0.00000E+00
   2.64576E-01   0.00000E+00
   2.64676E-01   0.00000E+00
   2.64777E-01   0.00000E+00
   2.64878E-01   0.00000E+00
   2.64979E-01   0.00000E+00
   2.65080E-01   0.00000E+00
   2.65180E-01   0.00000E+00
   2.65281E-01   0.00000E+00
   2.65382E-01   0.00000E+00
   2.65483E-01   0.00000E+00
   2.65584E-01   0.00000E+00
   2.65685E-01   0.00000E+00
   2.65786E-01   0.00000E+00
   2.65887E-01   0.00000E+00
   2.65988E-01   0.00000E+00
   2.66089E-01   0.00000E+00
   2.66190E-01   0.00000E+00
   2.66291E-01   0.00000E+00
   2.66392E-01   0.00000E+00
   2.66493E-01   0.00000E+00
   2.66594E-01   0.00000E+00
   2.66695E-01   0.00000E+00
   2.66796E-01   0.00000E+00
   2.66897E-01   0.00000E+00
   2.66998E-01   0.00000E+00
   2.67099E-01   0.00000E+00
   2.67199E-01   0.00000E+00
   2.67299E-01   0.00000E+00
   2.67400E-01   0.00000E+00
   2.67501E-01   0.00000E+00
   2.67601E-01   0.00000E+00
   2.67702E-01   0.00000E+00
   2.67803E-01   0.00000E+00
   2.67904E-01   0.00000E+00
   2.68005E-01   0.00000E+00
   2.68106E-01   0.00000E+00
   2.68206E-01   0.00000E+00
   2.68307E-01   0.00000E+00
   2.68407E-01   0.00000E+00
   2.68508E-01   0.00000E+00
   2.68609E-01   0.00000E+00
   2.68710E-01   0.00000E+00
   2.68810E-01   0.00000E+00
   2.68911E-01   0.00000E+00
   2.69012E-01   0.00000E+00
   2.69113E-01   0.00000E+00
   2.69214E-01   0.00000E+00
   2.69315E-01   0.00000E+00
   2.69416E-01   0.00000E+00
   2.69517E-01   0.00000E+00
   2.69618E-01   0.00000E+00
   2.69718E-01   0.00000E+00
   2.69819E-01   0.00000E+00
   2.69920E-01   0.00000E+00
   2.70021E-01   0.00000E+00
   2.70122E-01   0.00000E+00
   2.70223E-01   0.00000E+00
   2.70324E-01   0.00000E+00
   2.70425E-01   0.00000E+00
   2.70526E-01   0.00000E+00
   2.70626E-01   0.00000E+00
   2.70726E-01   0.00000E+00
   2.70826E-01   0.00000E+00
   2.70927E-01   0.00000E+00
   2.71028E-01   0.00000E+00
   2.71129E-01   0.00000E+00
   2.71230E-01   0.00000E+00
   2.71330E-01   0.00000E+00
   2.71430E-01   0.00000E+00
   2.71531E-01   0.00000E+00
   2.71631E-01   0.00000E+00
   2.71732E-01   0.00000E+00
   2.71832E-01   0.00000E+00
   2.71933E-01   0.00000E+00
   2.72034E-01   0.00000E+00
   2.72135E-01   0.00000E+00
   2.72235E-01   0.00000E+00
   2.72335E-01   0.00000E+00
   2.72436E-01   0.00000E+00
   2.72536E-01   0.00000E+00
   2.72637E-01   0.00000E+00
   2.72738E-01   0.00000E+00
   2.72838E-01   0.00000E+00
   2.72938E-01   0.00000E+00
   2.73038E-01   0.00000E+00
   2.73138E-01   0.00000E+00
   2.73239E-01   0.00000E+00
   2.73339E-01   0.00000E+00
   2.73439E-01   0.00000E+00
   2.73540E-01   0.00000E+00
   2.73641E-01   0.00000E+00
   2.73741E-01   0.00000E+00
   2.73841E-01   0.00000E+00
   2.73941E-01   0.00000E+00
   2.74042E-01   0.00000E+00
   2.74142E-01   0.00000E+00
   2.74243E-01   0.00000E+00
   2.74343E-01   0.00000E+00
   2.74443E-01   0.00000E+00
   2.74543E-01   0.00000E+00
   2.74644E-01   0.00000E+00
   2.74744E-01   0.00000E+00
   2.74844E-01   0.00000E+00
   2.74945E-01   0.00000E+00
   2.75046E-01   0.00000E+00
   2.75147E-01   0.00000E+00
   2.75247E-01   0.00000E+00
   2.75347E-01   0.00000E+00
   2.75448E-01   0.00000E+00
   2.75548E-01   0.00000E+00
   2.75649E-01   0.00000E+00
   2.75750E-01   0.00000E+00
   2.75851E-01   0.00000E+00
   2.75952E-01   0.00000E+00
   2.76053E-01   0.00000E+00
   2.76154E-01   0.00000E+00
   2.76255E-01   0.00000E+00
   2.76356E-01   0.00000E+00
   2.76457E-01   0.00000E+00
   2.76558E-01   0.00000E+00
   2.76658E-01   0.00000E+00
   2.76758E-01   0.00000E+00
   2.76859E-01   0.00000E+00
   2.76960E-01   0.00000E+00
   2.77061E-01   0.00000E+00
   2.77162E-01   0.00000E+00
   2.77263E-01   0.00000E+00
   2.77364E-01   0.00000E+00
   2.77465E-01   0.00000E+00
   2.77565E-01   0.00000E+00
   2.77666E-01   0.00000E+00
   2.77767E-01   0.00000E+00
   2.77868E-01   0.00000E+00
   2.77969E-01   0.00000E+00
   2.78070E-01   0.00000E+00
   2.78171E-01   0.00000E+00
   2.78272E-01   0.00000E+00
   2.78373E-01   0.00000E+00
   2.78473E-01   0.00000E+00
   2.78573E-01   0.00000E+00
   2.78674E-01   0.00000E+00
   2.78775E-01   0.00000E+00
   2.78876E-01   0.00000E+00
   2.78977E-01   0.00000E+00
   2.79077E-01   0.00000E+00
   2.79178E-01   0.00000E+00
   2.79278E-01   0.00000E+00
   2.79379E-01   0.00000E+00
   2.79480E-01   0.00000E+00
   2.79581E-01   0.00000E+00
   2.79682E-01   0.00000E+00
   2.79782E-01   0.00000E+00
   2.79883E-01   0.00000E+00
   2.79983E-01   0.00000E+00
   2.80084E-01   0.00000E+00
   2.80185E-01   0.00000E+00
   2.80285E-01   0.00000E+00
   2.80386E-01   0.00000E+00
   2.80486E-01   0.00000E+00
   2.80587E-01   0.00000E+00
   2.80688E-01   0.00000E+00
   2.80788E-01   0.00000E+00
   2.80889E-01   0.00000E+00
   2.80990E-01   0.00000E+00
   2.81090E-01   0.00000E+00
   2.81191E-01   0.00000E+00
   2.81291E-01   0.00000E+00
   2.81392E-01   0.00000E+00
   2.81492E-01   0.00000E+00
   2.81593E-01   0.00000E+00
   2.81694E-01   0.00000E+00
   2.81795E-01   0.00000E+00
   2.81896E-01   0.00000E+00
   2.81997E-01   0.00000E+00
   2.82098E-01   0.00000E+00
   2.82199E-01   0.00000E+00
   2.82300E-01   0.00000E+00
   2.82401E-01   0.00000E+00
   2.82501E-01   0.00000E+00
   2.82602E-01   0.00000E+00
   2.82703E-01   0.00000E+00
   2.82804E-01   0.00000E+00
   2.82904E-01   0.00000E+00
   2.83005E-01   0.00000E+00
   2.83106E-01   0.00000E+00
   2.83207E-01   0.00000E+00
   2.83307E-01   0.00000E+00
   2.83408E-01   0.00000E+00
   2.83509E-01   0.00000E+00
   2.83610E-01   0.00000E+00
   2.83711E-01   0.00000E+00
   2.83812E-01   0.00000E+00
   2.83912E-01   0.00000E+00
   2.84012E-01   0.00000E+00
   2.84112E-01   0.00000E+00
   2.84213E-01   0.00000E+00
   2.84314E-01   0.00000E+00
   2.84414E-01   0.00000E+00
   2.84514E-01   0.00000E+00
   2.84615E-01   0.00000E+00
   2.84715E-01   0.00000E+00
   2.84816E-01   0.00000E+00
   2.84917E-01   0.00000E+00
   2.85018E-01   0.00000E+00
   2.85118E-01   0.00000E+00
   2.85219E-01   0.00000E+00
   2.85319E-01   0.00000E+00
   2.85419E-01   0.00000E+00
   2.85520E-01   0.00000E+00
   2.85621E-01   0.00000E+00
   2.85722E-01   0.00000E+00
   2.85823E-01   0.00000E+00
   2.85923E-01   0.00000E+00
   2.86024E-01   0.00000E+00
   2.86125E-01   0.00000E+00
   2.86226E-01   0.00000E+00
   2.86326E-01   0.00000E+00
   2.86427E-01   0.00000E+00
   2.86528E-01   0.00000E+00
   2.86629E-01   0.00000E+00
   2.86730E-01   0.00000E+00
   2.86830E-01   0.00000E+00
   2.86931E-01   0.00000E+00
   2.87032E-01   0.00000E+00
   2.87132E-01   0.00000E+00
   2.87232E-01   0.00000E+00
   2.87333E-01   0.00000E+00
   2.87434E-01   0.00000E+00
   2.87534E-01   0.00000E+00
   2.87635E-01   0.00000E+00
   2.87735E-01   0.00000E+00
   2.87835E-01   0.00000E+00
   2.87935E-01   0.00000E+00
   2.88035E-01   0.00000E+00
   2.88136E-01   0.00000E+00
   2.88236E-01   0.00000E+00
   2.88336E-01   0.00000E+00
   2.88436E-01   0.00000E+00
   2.88536E-01   0.00000E+00
   2.88636E-01   0.00000E+00
   2.88737E-01   0.00000E+00
   2.88838E-01   0.00000E+00
   2.88938E-01   0.00000E+00
   2.89039E-01   0.00000E+00
   2.89140E-01   0.00000E+00
   2.89240E-01   0.00000E+00
   2.89341E-01   0.00000E+00
   2.89442E-01   0.00000E+00
   2.89543E-01   0.00000E+00
   2.89643E-01   0.00000E+00
   2.89743E-01   0.00000E+00
   2.89843E-01   0.00000E+00
   2.89944E-01   0.00000E+00
   2.90044E-01   0.00000E+00
   2.90144E-01   0.00000E+00
   2.90245E-01   0.00000E+00
   2.90345E-01   0.00000E+00
   2.90446E-01   0.00000E+00
   2.90547E-01   0.00000E+00
   2.90648E-01   0.00000E+00
   2.90749E-01   0.00000E+00
   2.90849E-01   0.00000E+00
   2.90950E-01   0.00000E+00
   2.91051E-01   0.00000E+00
   2.91152E-01   0.00000E+00
   2.91252E-01   0.00000E+00
   2.91353E-01   0.00000E+00
   2.91454E-01   0.00000E+00
   2.91555E-01   0.00000E+00
   2.91656E-01   0.00000E+00
   2.91757E-01   0.00000E+00
   2.91857E-01   0.00000E+00
   2.91958E-01   0.00000E+00
   2.92058E-01   0.00000E+00
   2.92159E-01   0.00000E+00
   2.92259E-01   0.00000E+00
   2.92359E-01   0.00000E+00
   2.92460E-01   0.00000E+00
   2.92561E-01   0.00000E+00
   2.92662E-01   0.00000E+00
   2.92763E-01   0.00000E+00
   2.92864E-01   0.00000E+00
   2.92965E-01   0.00000E+00
   2.93065E-01   0.00000E+00
   2.93166E-01   0.00000E+00
   2.93267E-01   0.00000E+00
   2.93368E-01   0.00000E+00
   2.93469E-01   0.00000E+00
   2.93569E-01   0.00000E+00
   2.93669E-01   0.00000E+00
   2.93770E-01   0.00000E+00
   2.93871E-01   0.00000E+00
   2.93972E-01   0.00000E+00
   2.94073E-01   0.00000E+00
   2.94174E-01   0.00000E+00
   2.94275E-01   0.00000E+00
   2.94376E-01   0.00000E+00
   2.94476E-01   0.00000E+00
   2.94577E-01   0.00000E+00
   2.94677E-01   0.00000E+00
   2.94777E-01   0.00000E+00
   2.94877E-01   0.00000E+00
   2.94978E-01   0.00000E+00
   2.95079E-01   0.00000E+00
   2.95180E-01   0.00000E+00
   2.95281E-01   0.00000E+00
   2.95381E-01   0.00000E+00
   2.95482E-01   0.00000E+00
   2.95583E-01   0.00000E+00
   2.95683E-01   0.00000E+00
   2.95783E-01   0.00000E+00
   2.95884E-01   0.00000E+00
   2.95984E-01   0.00000E+00
   2.96085E-01   0.00000E+00
   2.96186E-01   0.00000E+00
   2.96287E-01   0.00000E+00
   2.96388E-01   0.00000E+00
   2.96489E-01   0.00000E+00
   2.96590E-01   0.00000E+00
   2.96691E-01   0.00000E+00
   2.96792E-01   0.00000E+00
   2.96892E-01   0.00000E+00
   2.96993E-01   0.00000E+00
   2.97094E-01   0.00000E+00
   2.97195E-01   0.00000E+00
   2.97296E-01   0.00000E+00
   2.97396E-01   0.00000E+00
   2.97496E-01   0.00000E+00
   2.97597E-01   0.00000E+00
   2.97697E-01   0.00000E+00
   2.97797E-01   0.00000E+00
   2.97898E-01   0.00000E+00
   2.97998E-01   0.00000E+00
   2.98099E-01   0.00000E+00
   2.98200E-01   0.00000E+00
   2.98301E-01   0.00000E+00
   2.98401E-01   0.00000E+00
   2.98501E-01   0.00000E+00
   2.98602E-01   0.00000E+00
   2.98703E-01   0.00000E+00
   2.98803E-01   0.00000E+00
   2.98903E-01   0.00000E+00
   2.99003E-01   0.00000E+00
   2.99103E-01   0.00000E+00
   2.99204E-01   0.00000E+00
   2.99305E-01   0.00000E+00
   2.99405E-01   0.00000E+00
   2.99505E-01   0.00000E+00
   2.99605E-01   0.00000E+00
   2.99705E-01   0.00000E+00
   2.99805E-01   0.00000E+00
   2.99906E-01   0.00000E+00
   3.00007E-01   0.00000E+00
   3.00108E-01   0.00000E+00
   3.00209E-01   0.00000E+00
   3.00309E-01   0.00000E+00
   3.00410E-01   0.00000E+00
   3.00511E-01   0.00000E+00
   3.00611E-01   0.00000E+00
   3.00712E-01   0.00000E+00
   3.00812E-01   0.00000E+00
   3.00913E-01   0.00000E+00
   3.01014E-01   0.00000E+00
   3.01115E-01   0.00000E+00
   3.01216E-01   0.00000E+00
   3.01317E-01   0.00000E+00
   3.01418E-01   0.00000E+00
   3.01519E-01   0.00000E+00
   3.01619E-01   0.00000E+00
   3.01719E-01   0.00000E+00
   3.01820E-01   0.00000E+00
   3.01921E-01   0.00000E+00
   3.02022E-01   0.00000E+00
   3.02123E-01   0.00000E+00
   3.02224E-01   0.00000E+00
   3.02325E-01   0.00000E+00
   3.02426E-01   0.00000E+00
   3.02527E-01   0.00000E+00
   3.02628E-01   0.00000E+00
   3.02729E-01   0.00000E+00
   3.02830E-01   0.00000E+00
   3.02930E-01   0.00000E+00
   3.03030E-01   0.00000E+00
   3.03131E-01   0.00000E+00
   3.03232E-01   0.00000E+00
   3.03333E-01   0.00000E+00
   3.03433E-01   0.00000E+00
   3.03533E-01   0.00000E+00
   3.03634E-01   0.00000E+00
   3.03735E-01   0.00000E+00
   3.03836E-01   0.00000E+00
   3.03937E-01   0.00000E+00
   3.04038E-01   0.00000E+00
   3.04138E-01   0.00000E+00
   3.04238E-01   0.00000E+00
   3.04339E-01   0.00000E+00
   3.04440E-01   0.00000E+00
   3.04541E-01   0.00000E+00
   3.04642E-01   0.00000E+00
   3.04743E-01   0.00000E+00
   3.04844E-01   0.00000E+00
   3.04945E-01   0.00000E+00
   3.05045E-01   0.00000E+00
   3.05146E-01   0.00000E+00
   3.05246E-01   0.00000E+00
   3.05347E-01   0.00000E+00
   3.05448E-01   0.00000E+00
   3.05549E-01   0.00000E+00
   3.05650E-01   0.00000E+00
   3.05751E-01   0.00000E+00
   3.05852E-01   0.00000E+00
   3.05953E-01   0.00000E+00
   3.06054E-01   0.00000E+00
   3.06155E-01   0.00000E+00
   3.06255E-01   0.00000E+00
   3.06355E-01   0.00000E+00
   3.06456E-01   0.00000E+00
   3.06556E-01   0.00000E+00
   3.06656E-01   0.00000E+00
   3.06756E-01   0.00000E+00
   3.06857E-01   0.00000E+00
   3.06958E-01   0.00000E+00
   3.07059E-01   0.00000E+00
   3.07160E-01   0.00000E+00
   3.07261E-01   0.00000E+00
   3.07362E-01   0.00000E+00
   3.07463E-01   0.00000E+00
   3.07564E-01   0.00000E+00
   3.07665E-01   0.00000E+00
   3.07766E-01   0.00000E+00
   3.07866E-01   0.00000E+00
   3.07967E-01   0.00000E+00
   3.08068E-01   0.00000E+00
   3.08168E-01   0.00000E+00
   3.08268E-01   0.00000E+00
   3.08369E-01   0.00000E+00
   3.08469E-01   0.00000E+00
   3.08569E-01   0.00000E+00
   3.08670E-01   0.00000E+00
   3.08771E-01   0.00000E+00
   3.08872E-01   0.00000E+00
   3.08972E-01   0.00000E+00
   3.09073E-01   0.00000E+00
   3.09174E-01   0.00000E+00
   3.09274E-01   0.00000E+00
   3.09375E-01   0.00000E+00
   3.09475E-01   0.00000E+00
   3.09576E-01   0.00000E+00
   3.09677E-01   0.00000E+00
   3.09778E-01   0.00000E+00
   3.09879E-01   0.00000E+00
   3.09980E-01   0.00000E+00
   3.10081E-01   0.00000E+00
   3.10182E-01   0.00000E+00
   3.10283E-01   0.00000E+00
   3.10383E-01   0.00000E+00
   3.10484E-01   0.00000E+00
   3.10585E-01   0.00000E+00
   3.10686E-01   0.00000E+00
   3.10787E-01   0.00000E+00
   3.10887E-01   0.00000E+00
   3.10987E-01   0.00000E+00
   3.11088E-01   0.00000E+00
   3.11189E-01   0.00000E+00
   3.11290E-01   0.00000E+00
   3.11391E-01   0.00000E+00
   3.11492E-01   0.00000E+00
   3.11593E-01   0.00000E+00
   3.11694E-01   0.00000E+00
   3.11795E-01   0.00000E+00
   3.11896E-01   0.00000E+00
   3.11997E-01   0.00000E+00
   3.12098E-01   0.00000E+00
   3.12199E-01   0.00000E+00
   3.12300E-01   0.00000E+00
   3.12401E-01   0.00000E+00
   3.12502E-01   0.00000E+00
   3.12603E-01   0.00000E+00
   3.12703E-01   0.00000E+00
   3.12803E-01   0.00000E+00
   3.12904E-01   0.00000E+00
   3.13005E-01   0.00000E+00
   3.13106E-01   0.00000E+00
   3.13207E-01   0.00000E+00
   3.13307E-01  -1.51881E-08
   3.13408E-01  -2.81143E-07
   3.13509E-01  -8.88389E-07
   3.13610E-01  -1.85078E-06
   3.13711E-01  -3.18173E-06
   3.13812E-01  -4.88164E-06
   3.13913E-01  -6.98132E-06
   3.14014E-01  -9.48274E-06
   3.14115E-01  -1.23921E-05
   3.14216E-01  -1.57211E-05
   3.14317E-01  -1.94778E-05
   3.14418E-01  -2.36428E-05
   3.14519E-01  -2.81934E-05
   3.14620E-01  -3.31282E-05
   3.14721E-01  -3.84462E-05
   3.14822E-01  -4.41368E-05
   3.14923E-01  -5.01626E-05
   3.15024E-01  -5.65182E-05
   3.15125E-01  -6.31973E-05
   3.15226E-01  -7.01862E-05
   3.15327E-01  -7.74666E-05
   3.15428E-01  -8.50366E-05
   3.15529E-01  -9.29268E-05
   3.15630E-01  -1.01107E-04
   3.15731E-01  -1.09497E-04
   3.15832E-01  -1.17953E-04
   3.15933E-01  -1.26544E-04
   3.16034E-01  -1.35500E-04
   3.16135E-01  -1.44653E-04
   3.16236E-01  -1.53617E-04
   3.16337E-01  -1.62440E-04
   3.16438E-01  -1.71179E-04
   3.16539E-01  -1.79845E-04
   3.16640E-01  -1.88427E-04
   3.16741E-01  -1.96905E-04
   3.16842E-01  -2.05255E-04
   3.16942E-01  -2.13438E-04
   3.17042E-01  -2.21354E-04
   3.17143E-01  -2.29180E-04
   3.17244E-01  -2.36786E-04
   3.17345E-01  -2.44152E-04
   3.17446E-01  -2.51258E-04
   3.17547E-01  -2.58088E-04
   3.17648E-01  -2.64625E-04
   3.17749E-01  -2.70909E-04
   3.17850E-01  -2.77408E-04
   3.17951E-01  -2.83392E-04
   3.18052E-01  -2.88670E-04
   3.18153E-01  -2.92877E-04
   3.18254E-01  -2.96383E-04
   3.18355E-01  -2.99409E-04
   3.18456E-01  -3.02033E-04
   3.18557E-01  -3.04281E-04
   3.18658E-01  -3.06165E-04
   3.18759E-01  -3.07927E-04
   3.18860E-01  -3.10504E-04
   3.18961E-01  -3.12708E-04
   3.19062E-01  -3.14533E-04
   3.19163E-01  -3.15699E-04
   3.19264E-01  -3.15721E-04
   3.19365E-01  -3.15158E-04
   3.19466E-01  -3.14215E-04
   3.19567E-01  -3.12961E-04
   3.19668E-01  -3.11420E-04
   3.19769E-01  -3.09609E-04
   3.19870E-01  -3.07541E-04
   3.19971E-01  -3.05229E-04
   3.20072E-01  -3.02684E-04
   3.20173E-01  -2.99920E-04
   3.20274E-01  -2.96949E-04
   3.20375E-01  -2.93783E-04
   3.20476E-01  -2.90436E-04
   3.20577E-01  -2.86921E-04
   3.20678E-01  -2.83249E-04
   3.20779E-01  -2.79434E-04
   3.20880E-01  -2.75488E-04
   3.20981E-01  -2.71422E-04
   3.21082E-01  -2.67907E-04
   3.21183E-01  -2.64119E-04
   3.21284E-01  -2.59809E-04
   3.21385E-01  -2.55350E-04
   3.21486E-01  -2.50818E-04
   3.21587E-01  -2.46232E-04
   3.21688E-01  -2.41604E-04
   3.21789E-01  -2.36944E-04
   3.21890E-01  -2.32261E-04
   3.21991E-01  -2.27563E-04
   3.22092E-01  -2.23587E-04
   3.22193E-01  -2.20121E-04
   3.22294E-01  -2.16669E-04
   3.22395E-01  -2.13109E-04
   3.22496E-01  -2.08589E-04
   3.22597E-01  -2.03802E-04
   3.22698E-01  -1.99023E-04
   3.22799E-01  -1.94287E-04
   3.22900E-01  -1.89602E-04
   3.23001E-01  -1.84972E-04
   3.23102E-01  -1.80402E-04
   3.23203E-01  -1.75894E-04
   3.23304E-01  -1.71452E-04
   3.23405E-01  -1.67078E-04
   3.23506E-01  -1.62776E-04
   3.23607E-01  -1.58547E-04
   3.23708E-01  -1.54393E-04
   3.23809E-01  -1.50316E-04
   3.23910E-01  -1.46318E-04
   3.24011E-01  -1.42400E-04
   3.24112E-01  -1.38563E-04
   3.24213E-01  -1.34807E-04
   3.24314E-01  -1.31133E-04
   3.24415E-01  -1.27697E-04
   3.24516E-01  -1.24981E-04
   3.24617E-01  -1.22372E-04
   3.24718E-01  -1.19407E-04
   3.24819E-01  -1.16069E-04
   3.24920E-01  -1.12795E-04
   3.25021E-01  -1.09605E-04
   3.25122E-01  -1.06502E-04
   3.25223E-01  -1.03769E-04
   3.25324E-01  -1.01539E-04
   3.25425E-01  -9.93667E-05
   3.25526E-01  -9.72309E-05
   3.25627E-01  -9.51319E-05
   3.25728E-01  -9.28767E-05
   3.25829E-01  -9.02106E-05
   3.25930E-01  -8.76012E-05
   3.26031E-01  -8.50731E-05
   3.26132E-01  -8.26250E-05
   3.26233E-01  -8.02551E-05
   3.26334E-01  -7.79614E-05
   3.26435E-01  -7.57421E-05
   3.26536E-01  -7.35952E-05
   3.26637E-01  -7.15189E-05
   3.26738E-01  -6.95113E-05
   3.26839E-01  -6.75707E-05
   3.26940E-01  -6.56950E-05
   3.27041E-01  -6.38826E-05
   3.27142E-01  -6.21317E-05
   3.27243E-01  -6.04404E-05
   3.27344E-01  -5.90982E-05
   3.27445E-01  -5.76689E-05
   3.27546E-01  -5.61271E-05
   3.27647E-01  -5.46378E-05
   3.27748E-01  -5.32009E-05
   3.27849E-01  -5.18147E-05
   3.27950E-01  -5.04776E-05
   3.28051E-01  -4.91881E-05
   3.28152E-01  -4.79446E-05
   3.28253E-01  -4.67456E-05
   3.28354E-01  -4.55896E-05
   3.28455E-01  -4.44753E-05
   3.28556E-01  -4.34013E-05
   3.28657E-01  -4.23661E-05
   3.28758E-01  -4.13686E-05
   3.28859E-01  -4.04075E-05
   3.28960E-01  -3.94814E-05
   3.29061E-01  -3.85893E-05
   3.29162E-01  -3.77298E-05
   3.29263E-01  -3.69019E-05
   3.29364E-01  -3.61046E-05
   3.29465E-01  -3.53367E-05
   3.29566E-01  -3.45971E-05
   3.29667E-01  -3.38850E-05
   3.29768E-01  -3.31993E-05
   3.29869E-01  -3.25391E-05
   3.29970E-01  -3.19036E-05
   3.30071E-01  -3.12917E-05
   3.30172E-01  -3.07027E-05
   3.30273E-01  -3.01358E-05
   3.30374E-01  -2.95901E-05
   3.30475E-01  -2.90650E-05
   3.30576E-01  -2.85596E-05
   3.30677E-01  -2.80733E-05
   3.30778E-01  -2.76053E-05
   3.30879E-01  -2.71551E-05
   3.30980E-01  -2.67219E-05
   3.31081E-01  -2.63052E-05
   3.31182E-01  -2.59043E-05
   3.31283E-01  -2.55188E-05
   3.31384E-01  -2.51480E-05
   3.31485E-01  -2.47914E-05
   3.31586E-01  -2.44485E-05
   3.31687E-01  -2.41188E-05
   3.31788E-01  -2.38018E-05
   3.31889E-01  -2.34971E-05
   3.31990E-01  -2.32042E-05
   3.32091E-01  -2.29227E-05
   3.32192E-01  -2.26523E-05
   3.32293E-01  -2.23924E-05
   3.32394E-01  -2.21428E-05
   3.32495E-01  -2.19030E-05
   3.32596E-01  -2.16728E-05
   3.32697E-01  -2.14517E-05
   3.32798E-01  -2.12396E-05
   3.32899E-01  -2.10360E-05
   3.33000E-01  -2.08407E-05
   3.33101E-01  -2.06533E-05
   3.33202E-01  -2.04737E-05
   3.33303E-01  -2.03015E-05
   3.33404E-01  -2.01365E-05
   3.33505E-01  -1.99784E-05
   3.33606E-01  -1.98270E-05
   3.33707E-01  -1.96822E-05
   3.33808E-01  -1.95435E-05
   3.33909E-01  -1.94110E-05
   3.34010E-01  -1.92842E-05
   3.34111E-01  -1.91632E-05
   3.34212E-01  -1.90476E-05
   3.34313E-01  -1.89373E-05
   3.34414E-01  -1.88322E-05
   3.34515E-01  -1.87320E-05
   3.34616E-01  -1.86366E-05
   3.34717E-01  -1.85459E-05
   3.34818E-01  -1.84597E-05
   3.34919E-01  -1.83779E-05
   3.35020E-01  -1.83002E-05
   3.35121E-01  -1.82267E-05
   3.35222E-01  -1.81572E-05
   3.35323E-01  -1.80915E-05
   3.35424E-01  -1.80295E-05
   3.35525E-01  -1.79712E-05
   3.35626E-01  -1.79984E-05
   3.35727E-01  -1.79699E-05
   3.35828E-01  -1.79188E-05
   3.35929E-01  -1.78710E-05
   3.36030E-01  -1.78263E-05
   3.36131E-01  -1.77848E-05
   3.36232E-01  -1.77464E-05
   3.36333E-01  -1.77108E-05
   3.36434E-01  -1.76781E-05
   3.36535E-01  -1.76481E-05
   3.36636E-01  -1.76209E-05
   3.36737E-01  -1.75962E-05
   3.36838E-01  -1.75740E-05
   3.36939E-01  -1.75543E-05
   3.37040E-01  -1.75369E-05
   3.37141E-01  -1.75219E-05
   3.37242E-01  -1.75090E-05
   3.37343E-01  -1.74984E-05
   3.37444E-01  -1.74899E-05
   3.37545E-01  -1.74834E-05
   3.37646E-01  -1.74790E-05
   3.37747E-01  -1.74764E-05
   3.37848E-01  -1.74758E-05
   3.37949E-01  -1.74769E-05
   3.38050E-01  -1.74799E-05
   3.38151E-01  -1.74845E-05
   3.38252E-01  -1.74909E-05
   3.38353E-01  -1.74988E-05
   3.38454E-01  -1.75083E-05
   3.38555E-01  -1.75194E-05
   3.38656E-01  -1.75319E-05
   3.38757E-01  -1.75459E-05
   3.38858E-01  -1.75612E-05
   3.38959E-01  -1.75780E-05
   3.39060E-01  -1.75960E-05
   3.39161E-01  -1.76154E-05
   3.39262E-01  -1.76360E-05
   3.39363E-01  -1.76578E-05
   3.39464E-01  -1.76807E-05
   3.39565E-01  -1.77048E-05
   3.39666E-01  -1.77300E-05
   3.39767E-01  -1.77563E-05
   3.39868E-01  -1.77836E-05
   3.39968E-01  -1.78118E-05
   3.40068E-01  -1.78411E-05
   3.40169E-01  -1.78711E-05
   3.40270E-01  -1.79023E-05
   3.40371E-01  -1.79347E-05
   3.40472E-01  -1.79680E-05
   3.40573E-01  -1.80022E-05
   3.40674E-01  -1.80373E-05
   3.40775E-01  -1.80732E-05
   3.40876E-01  -1.81099E-05
   3.40977E-01  -1.81473E-05
   3.41077E-01  -1.81852E-05
   3.41178E-01  -1.82240E-05
   3.41279E-01  -1.82635E-05
   3.41380E-01  -1.83036E-05
   3.41481E-01  -1.83444E-05
   3.41582E-01  -1.83857E-05
   3.41683E-01  -1.84275E-05
   3.41784E-01  -1.84699E-05
   3.41885E-01  -1.85128E-05
   3.41986E-01  -1.85561E-05
   3.42087E-01  -1.85999E-05
   3.42188E-01  -1.86442E-05
   3.42289E-01  -1.86888E-05
   3.42390E-01  -1.87339E-05
   3.42491E-01  -1.87793E-05
   3.42592E-01  -1.88251E-05
   3.42693E-01  -1.88713E-05
   3.42794E-01  -1.89177E-05
   3.42895E-01  -1.89644E-05
   3.42996E-01  -1.90115E-05
   3.43097E-01  -1.90588E-05
   3.43198E-01  -1.91063E-05
   3.43299E-01  -1.91541E-05
   3.43400E-01  -1.92020E-05
   3.43501E-01  -1.92502E-05
   3.43602E-01  -1.92986E-05
   3.43703E-01  -1.93472E-05
   3.43804E-01  -1.93959E-05
   3.43905E-01  -1.94448E-05
   3.44006E-01  -1.94938E-05
   3.44107E-01  -1.95430E-05
   3.44208E-01  -1.95922E-05
   3.44309E-01  -1.96415E-05
   3.44410E-01  -1.96910E-05
   3.44511E-01  -1.97404E-05
   3.44612E-01  -1.97900E-05
   3.44713E-01  -1.98396E-05
   3.44814E-01  -1.98893E-05
   3.44915E-01  -1.99389E-05
   3.45016E-01  -1.99886E-05
   3.45117E-01  -2.00383E-05
   3.45218E-01  -2.00879E-05
   3.45319E-01  -2.01376E-05
   3.45420E-01  -2.01871E-05
   3.45521E-01  -2.02366E-05
   3.45622E-01  -2.02861E-05
   3.45723E-01  -2.03355E-05
   3.45824E-01  -2.03848E-05
   3.45925E-01  -2.04340E-05
   3.46026E-01  -2.04831E-05
   3.46127E-01  -2.05322E-05
   3.46228E-01  -2.05811E-05
   3.46329E-01  -2.06299E-05
   3.46430E-01  -2.06786E-05
   3.46531E-01  -2.07271E-05
   3.46632E-01  -2.07755E-05
   3.46733E-01  -2.08237E-05
   3.46834E-01  -2.08718E-05
   3.46935E-01  -2.09197E-05
   3.47036E-01  -2.09674E-05
   3.47137E-01  -2.10150E-05
   3.47238E-01  -2.10624E-05
   3.47339E-01  -2.11096E-05
   3.47440E-01  -2.11566E-05
   3.47541E-01  -2.12618E-05
   3.47642E-01  -2.13300E-05
   3.47743E-01  -2.13747E-05
   3.47844E-01  -2.14191E-05
   3.47945E-01  -2.14634E-05
   3.48046E-01  -2.15075E-05
   3.48147E-01  -2.15514E-05
   3.48248E-01  -2.15951E-05
   3.48349E-01  -2.16386E-05
   3.48450E-01  -2.16819E-05
   3.48551E-01  -2.17249E-05
   3.48652E-01  -2.17678E-05
   3.48753E-01  -2.18105E-05
   3.48854E-01  -2.18529E-05
   3.48955E-01  -2.18951E-05
   3.49056E-01  -2.19371E-05
   3.49157E-01  -2.19788E-05
   3.49258E-01  -2.20203E-05
   3.49359E-01  -2.21069E-05
   3.49460E-01  -2.21469E-05
   3.49561E-01  -2.21867E-05
   3.49662E-01  -2.23515E-05
   3.49763E-01  -2.23898E-05
   3.49864E-01  -2.24261E-05
   3.49965E-01  -2.24622E-05
   3.50066E-01  -2.24982E-05
   3.50167E-01  -2.25340E-05
   3.50268E-01  -2.25696E-05
   3.50369E-01  -2.26050E-05
   3.50470E-01  -2.26402E-05
   3.50571E-01  -2.26751E-05
   3.50672E-01  -2.27099E-05
   3.50773E-01  -2.27445E-05
   3.50874E-01  -2.27788E-05
   3.50975E-01  -2.28129E-05
   3.51076E-01  -2.28467E-05
   3.51177E-01  -2.28804E-05
   3.51278E-01  -2.29138E-05
   3.51379E-01  -2.29470E-05
   3.51480E-01  -2.29799E-05
   3.51581E-01  -2.30126E-05
   3.51682E-01  -2.30451E-05
   3.51783E-01  -2.30773E-05
   3.51884E-01  -2.31093E-05
   3.51985E-01  -2.31411E-05
   3.52086E-01  -2.31726E-05
   3.52187E-01  -2.32038E-05
   3.52288E-01  -2.32349E-05
   3.52389E-01  -2.32656E-05
   3.52490E-01  -2.32961E-05
   3.52591E-01  -2.33263E-05
   3.52692E-01  -2.33563E-05
   3.52793E-01  -2.33860E-05
   3.52894E-01  -2.34154E-05
   3.52995E-01  -2.34446E-05
   3.53096E-01  -2.34735E-05
   3.53197E-01  -2.35022E-05
   3.53298E-01  -2.35305E-05
   3.53399E-01  -2.35587E-05
   3.53500E-01  -2.35865E-05
   3.53601E-01  -2.36141E-05
   3.53702E-01  -2.36414E-05
   3.53803E-01  -2.36870E-05
   3.53904E-01  -2.37134E-05
   3.54005E-01  -2.37395E-05
   3.54106E-01  -2.37653E-05
   3.54207E-01  -2.37909E-05
   3.54308E-01  -2.38162E-05
   3.54409E-01  -2.38412E-05
   3.54510E-01  -2.38660E-05
   3.54611E-01  -2.38905E-05
   3.54712E-01  -2.39148E-05
   3.54813E-01  -2.39388E-05
   3.54914E-01  -2.39625E-05
   3.55015E-01  -2.39860E-05
   3.55116E-01  -2.40092E-05
   3.55217E-01  -2.40321E-05
   3.55318E-01  -2.40548E-05
   3.55419E-01  -2.40772E-05
   3.55520E-01  -2.40993E-05
   3.55621E-01  -2.41212E-05
   3.55722E-01  -2.41428E-05
   3.55823E-01  -2.41642E-05
   3.55924E-01  -2.41854E-05
   3.56025E-01  -2.42062E-05
   3.56126E-01  -2.42268E-05
   3.56227E-01  -2.42471E-05
   3.56328E-01  -2.42672E-05
   3.56429E-01  -2.42870E-05
   3.56530E-01  -2.43066E-05
   3.56631E-01  -2.43259E-05
   3.56732E-01  -2.43449E-05
   3.56833E-01  -2.43637E-05
   3.56934E-01  -2.43822E-05
   3.57035E-01  -2.44004E-05
   3.57136E-01  -2.44184E-05
   3.57237E-01  -2.44361E-05
   3.57338E-01  -2.44536E-05
   3.57439E-01  -2.44708E-05
   3.57540E-01  -2.44878E-05
   3.57641E-01  -2.45046E-05
   3.57742E-01  -2.45210E-05
   3.57843E-01  -2.45373E-05
   3.57944E-01  -2.45533E-05
   3.58045E-01  -2.45691E-05
   3.58146E-01  -2.45846E-05
   3.58247E-01  -2.45999E-05
   3.58348E-01  -2.46149E-05
   3.58449E-01  -2.46297E-05
   3.58550E-01  -2.46442E-05
   3.58651E-01  -2.46585E-05
   3.58752E-01  -2.46726E-05
   3.58853E-01  -2.46864E-05
   3.58954E-01  -2.47000E-05
   3.59055E-01  -2.47133E-05
   3.59156E-01  -2.47264E-05
   3.59257E-01  -2.47392E-05
   3.59358E-01  -2.47519E-05
   3.59459E-01  -2.47642E-05
   3.59560E-01  -2.47764E-05
   3.59661E-01  -2.47883E-05
   3.59762E-01  -2.48000E-05
   3.59863E-01  -2.48114E-05
   3.59964E-01  -2.48227E-05
   3.60065E-01  -2.48337E-05
   3.60166E-01  -2.48444E-05
   3.60267E-01  -2.48550E-05
   3.60368E-01  -2.48653E-05
   3.60469E-01  -2.48755E-05
   3.60570E-01  -2.48854E-05
   3.60671E-01  -2.48951E-05
   3.60772E-01  -2.49045E-05
   3.60873E-01  -2.49138E-05
   3.60974E-01  -2.49229E-05
   3.61075E-01  -2.49317E-05
   3.61176E-01  -2.49404E-05
   3.61277E-01  -2.49488E-05
   3.61378E-01  -2.49571E-05
   3.61479E-01  -2.49651E-05
   3.61580E-01  -2.49729E-05
   3.61681E-01  -2.49805E-05
   3.61782E-01  -2.49879E-05
   3.61883E-01  -2.49951E-05
   3.61984E-01  -2.50021E-05
   3.62085E-01  -2.50088E-05
   3.62186E-01  -2.50154E-05
   3.62287E-01  -2.50218E-05
   3.62388E-01  -2.50279E-05
   3.62489E-01  -2.50339E-05
   3.62590E-01  -2.50397E-05
   3.62691E-01  -2.50452E-05
   3.62792E-01  -2.50506E-05
   3.62893E-01  -2.50558E-05
   3.62994E-01  -2.50608E-05
   3.63095E-01  -2.50656E-05
   3.63196E-01  -2.50702E-05
   3.63297E-01  -2.50746E-05
   3.63398E-01  -2.50788E-05
   3.63499E-01  -2.50828E-05
   3.63600E-01  -2.50867E-05
   3.63701E-01  -2.50903E-05
   3.63802E-01  -2.50938E-05
   3.63903E-01  -2.50971E-05
   3.64004E-01  -2.51002E-05
   3.64105E-01  -2.51031E-05
   3.64206E-01  -2.51058E-05
   3.64307E-01  -2.51084E-05
   3.64408E-01  -2.51108E-05
   3.64509E-01  -2.51131E-05
   3.64610E-01  -2.51151E-05
   3.64711E-01  -2.51657E-05
   3.64812E-01  -2.54184E-05
   3.64913E-01  -2.56678E-05
   3.65013E-01  -2.59126E-05
   3.65114E-01  -2.59530E-05
   3.65215E-01  -2.59348E-05
   3.65315E-01  -2.59171E-05
   3.65416E-01  -2.58997E-05
   3.65517E-01  -2.58827E-05
   3.65618E-01  -2.59340E-05
   3.65719E-01  -2.60429E-05
   3.65820E-01  -2.60225E-05
   3.65921E-01  -2.60026E-05
   3.66021E-01  -2.59833E-05
   3.66122E-01  -2.59642E-05
   3.66223E-01  -2.59454E-05
   3.66324E-01  -2.59270E-05
   3.66425E-01  -2.59090E-05
   3.66525E-01  -2.58913E-05
   3.66626E-01  -2.58739E-05
   3.66727E-01  -2.58567E-05
   3.66828E-01  -2.58398E-05
   3.66929E-01  -2.58232E-05
   3.67030E-01  -2.58068E-05
   3.67131E-01  -2.57907E-05
   3.67232E-01  -2.57748E-05
   3.67333E-01  -2.57592E-05
   3.67434E-01  -2.57437E-05
   3.67535E-01  -2.57285E-05
   3.67636E-01  -2.57134E-05
   3.67737E-01  -2.56986E-05
   3.67838E-01  -2.56839E-05
   3.67939E-01  -2.56694E-05
   3.68040E-01  -2.56550E-05
   3.68141E-01  -2.56408E-05
   3.68242E-01  -2.56268E-05
   3.68343E-01  -2.56129E-05
   3.68444E-01  -2.55991E-05
   3.68545E-01  -2.55854E-05
   3.68646E-01  -2.55719E-05
   3.68747E-01  -2.55585E-05
   3.68848E-01  -2.55452E-05
   3.68949E-01  -2.55320E-05
   3.69050E-01  -2.55189E-05
   3.69151E-01  -2.55059E-05
   3.69252E-01  -2.54930E-05
   3.69353E-01  -2.54802E-05
   3.69454E-01  -2.54674E-05
   3.69555E-01  -2.54547E-05
   3.69656E-01  -2.54422E-05
   3.69757E-01  -2.54296E-05
   3.69858E-01  -2.54172E-05
   3.69959E-01  -2.54048E-05
   3.70060E-01  -2.53925E-05
   3.70161E-01  -2.53802E-05
   3.70262E-01  -2.54450E-05
   3.70363E-01  -2.56416E-05
   3.70464E-01  -2.56231E-05
   3.70565E-01  -2.56046E-05
   3.70666E-01  -2.55862E-05
   3.70767E-01  -2.55680E-05
   3.70868E-01  -2.55500E-05
   3.70969E-01  -2.55322E-05
   3.71070E-01  -2.55146E-05
   3.71171E-01  -2.54971E-05
   3.71272E-01  -2.54798E-05
   3.71373E-01  -2.54626E-05
   3.71474E-01  -2.54456E-05
   3.71575E-01  -2.54287E-05
   3.71676E-01  -2.54120E-05
   3.71777E-01  -2.53954E-05
   3.71878E-01  -2.53789E-05
   3.71979E-01  -2.53625E-05
   3.72080E-01  -2.53463E-05
   3.72181E-01  -2.53302E-05
   3.72282E-01  -2.53142E-05
   3.72383E-01  -2.52983E-05
   3.72484E-01  -2.52825E-05
   3.72585E-01  -2.52668E-05
   3.72686E-01  -2.52512E-05
   3.72787E-01  -2.52357E-05
   3.72888E-01  -2.52203E-05
   3.72989E-01  -2.52050E-05
   3.73090E-01  -2.51898E-05
   3.73191E-01  -2.51747E-05
   3.73292E-01  -2.51597E-05
   3.73393E-01  -2.51447E-05
   3.73494E-01  -2.51298E-05
   3.73595E-01  -2.51150E-05
   3.73696E-01  -2.51003E-05
   3.73797E-01  -2.50856E-05
   3.73898E-01  -2.50710E-05
   3.73999E-01  -2.50564E-05
   3.74100E-01  -2.50419E-05
   3.74201E-01  -2.50275E-05
   3.74302E-01  -2.50131E-05
   3.74403E-01  -2.49988E-05
   3.74504E-01  -2.49845E-05
   3.74605E-01  -2.49703E-05
   3.74706E-01  -2.49561E-05
   3.74807E-01  -2.49420E-05
   3.74908E-01  -2.49279E-05
   3.75009E-01  -2.49139E-05
   3.75110E-01  -2.48999E-05
   3.75211E-01  -2.48859E-05
   3.75312E-01  -2.49206E-05
   3.75413E-01  -2.51559E-05
   3.75514E-01  -2.53879E-05
   3.75615E-01  -2.56163E-05
   3.75716E-01  -2.56357E-05
   3.75817E-01  -2.56026E-05
   3.75918E-01  -2.55700E-05
   3.76019E-01  -2.55379E-05
   3.76120E-01  -2.55063E-05
   3.76221E-01  -2.54752E-05
   3.76322E-01  -2.54445E-05
   3.76423E-01  -2.54142E-05
   3.76524E-01  -2.53843E-05
   3.76625E-01  -2.53548E-05
   3.76726E-01  -2.53258E-05
   3.76827E-01  -2.52971E-05
   3.76928E-01  -2.52687E-05
   3.77029E-01  -2.52408E-05
   3.77130E-01  -2.52131E-05
   3.77231E-01  -2.51859E-05
   3.77332E-01  -2.51589E-05
   3.77433E-01  -2.51323E-05
   3.77534E-01  -2.51060E-05
   3.77635E-01  -2.50800E-05
   3.77736E-01  -2.50543E-05
   3.77837E-01  -2.50289E-05
   3.77938E-01  -2.50037E-05
   3.78039E-01  -2.49789E-05
   3.78140E-01  -2.49543E-05
   3.78241E-01  -2.49300E-05
   3.78342E-01  -2.49059E-05
   3.78443E-01  -2.48821E-05
   3.78544E-01  -2.50902E-05
   3.78645E-01  -2.51816E-05
   3.78746E-01  -2.51503E-05
   3.78847E-01  -2.51194E-05
   3.78948E-01  -2.50890E-05
   3.79049E-01  -2.50590E-05
   3.79150E-01  -2.50293E-05
   3.79251E-01  -2.50001E-05
   3.79352E-01  -2.49712E-05
   3.79453E-01  -2.49427E-05
   3.79554E-01  -2.49146E-05
   3.79655E-01  -2.48868E-05
   3.79756E-01  -2.48593E-05
   3.79857E-01  -2.48321E-05
   3.79958E-01  -2.48052E-05
   3.80059E-01  -2.47787E-05
   3.80160E-01  -2.47525E-05
   3.80261E-01  -2.47265E-05
   3.80362E-01  -2.47008E-05
   3.80463E-01  -2.46754E-05
   3.80564E-01  -2.46503E-05
   3.80665E-01  -2.46255E-05
   3.80766E-01  -2.46009E-05
   3.80867E-01  -2.45766E-05
   3.80968E-01  -2.45525E-05
   3.81069E-01  -2.45287E-05
   3.81170E-01  -2.45051E-05
   3.81271E-01  -2.44817E-05
   3.81372E-01  -2.44585E-05
   3.81473E-01  -2.44356E-05
   3.81574E-01  -2.44129E-05
   3.81675E-01  -2.43904E-05
   3.81776E-01  -2.43681E-05
   3.81877E-01  -2.43460E-05
   3.81978E-01  -2.43241E-05
   3.82079E-01  -2.45149E-05
   3.82180E-01  -2.47352E-05
   3.82281E-01  -2.49520E-05
   3.82382E-01  -2.51653E-05
   3.82483E-01  -2.51779E-05
   3.82584E-01  -2.51340E-05
   3.82685E-01  -2.50909E-05
   3.82786E-01  -2.50485E-05
   3.82887E-01  -2.50271E-05
   3.82988E-01  -2.52358E-05
   3.83089E-01  -2.54285E-05
   3.83190E-01  -2.53790E-05
   3.83291E-01  -2.53279E-05
   3.83392E-01  -2.52776E-05
   3.83493E-01  -2.52282E-05
   3.83594E-01  -2.51797E-05
   3.83695E-01  -2.51320E-05
   3.83796E-01  -2.50851E-05
   3.83897E-01  -2.50390E-05
   3.83998E-01  -2.49937E-05
   3.84099E-01  -2.49491E-05
   3.84200E-01  -2.49052E-05
   3.84301E-01  -2.48620E-05
   3.84402E-01  -2.48196E-05
   3.84503E-01  -2.47778E-05
   3.84604E-01  -2.47366E-05
   3.84705E-01  -2.46962E-05
   3.84806E-01  -2.46563E-05
   3.84907E-01  -2.46170E-05
   3.85008E-01  -2.45783E-05
   3.85109E-01  -2.45403E-05
   3.85210E-01  -2.45027E-05
   3.85311E-01  -2.44657E-05
   3.85412E-01  -2.44293E-05
   3.85513E-01  -2.43934E-05
   3.85614E-01  -2.43580E-05
   3.85715E-01  -2.43231E-05
   3.85816E-01  -2.42887E-05
   3.85917E-01  -2.42547E-05
   3.86018E-01  -2.42212E-05
   3.86119E-01  -2.41882E-05
   3.86220E-01  -2.41556E-05
   3.86321E-01  -2.41234E-05
   3.86422E-01  -2.40916E-05
   3.86523E-01  -2.40603E-05
   3.86624E-01  -2.40293E-05
   3.86725E-01  -2.39988E-05
   3.86826E-01  -2.39900E-05
   3.86927E-01  -2.39596E-05
   3.87028E-01  -2.39297E-05
   3.87129E-01  -2.39000E-05
   3.87230E-01  -2.38708E-05
   3.87331E-01  -2.38419E-05
   3.87432E-01  -2.38133E-05
   3.87533E-01  -2.37850E-05
   3.87634E-01  -2.37571E-05
   3.87735E-01  -2.37295E-05
   3.87836E-01  -2.37022E-05
   3.87937E-01  -2.36751E-05
   3.88038E-01  -2.36484E-05
   3.88139E-01  -2.36220E-05
   3.88240E-01  -2.35958E-05
   3.88341E-01  -2.35699E-05
   3.88442E-01  -2.35443E-05
   3.88543E-01  -2.35190E-05
   3.88644E-01  -2.34939E-05
   3.88745E-01  -2.34690E-05
   3.88846E-01  -2.34444E-05
   3.88947E-01  -2.34200E-05
   3.89048E-01  -2.33959E-05
   3.89149E-01  -2.33720E-05
   3.89250E-01  -2.33483E-05
   3.89351E-01  -2.33248E-05
   3.89452E-01  -2.33015E-05
   3.89553E-01  -2.32784E-05
   3.89654E-01  -2.32556E-05
   3.89755E-01  -2.32329E-05
   3.89856E-01  -2.32104E-05
   3.89957E-01  -2.31881E-05
   3.90058E-01  -2.31660E-05
   3.90159E-01  -2.31441E-05
   3.90260E-01  -2.31223E-05
   3.90361E-01  -2.31008E-05
   3.90462E-01  -2.30794E-05
   3.90563E-01  -2.30581E-05
   3.90664E-01  -2.30370E-05
   3.90765E-01  -2.30161E-05
   3.90866E-01  -2.29953E-05
   3.90967E-01  -2.29747E-05
   3.91068E-01  -2.29541E-05
   3.91169E-01  -2.29338E-05
   3.91270E-01  -2.29135E-05
   3.91371E-01  -2.28934E-05
   3.91472E-01  -2.28734E-05
   3.91573E-01  -2.28536E-05
   3.91674E-01  -2.28339E-05
   3.91775E-01  -2.28143E-05
   3.91876E-01  -2.27948E-05
   3.91977E-01  -2.27754E-05
   3.92078E-01  -2.27561E-05
   3.92179E-01  -2.27370E-05
   3.92280E-01  -2.27179E-05
   3.92381E-01  -2.26990E-05
   3.92482E-01  -2.26801E-05
   3.92583E-01  -2.26614E-05
   3.92684E-01  -2.26428E-05
   3.92785E-01  -2.26242E-05
   3.92886E-01  -2.26058E-05
   3.92987E-01  -2.25874E-05
   3.93088E-01  -2.25692E-05
   3.93189E-01  -2.25510E-05
   3.93290E-01  -2.25329E-05
   3.93391E-01  -2.25149E-05
   3.93492E-01  -2.24970E-05
   3.93593E-01  -2.24791E-05
   3.93694E-01  -2.25420E-05
   3.93795E-01  -2.27503E-05
   3.93896E-01  -2.29547E-05
   3.93996E-01  -2.31543E-05
   3.94097E-01  -2.33531E-05
   3.94197E-01  -2.35479E-05
   3.94298E-01  -2.35411E-05
   3.94399E-01  -2.34962E-05
   3.94500E-01  -2.34522E-05
   3.94601E-01  -2.34089E-05
   3.94702E-01  -2.33665E-05
   3.94803E-01  -2.33248E-05
   3.94904E-01  -2.32885E-05
   3.95005E-01  -2.32481E-05
   3.95106E-01  -2.32085E-05
   3.95207E-01  -2.31695E-05
   3.95308E-01  -2.31311E-05
   3.95409E-01  -2.30934E-05
   3.95510E-01  -2.30562E-05
   3.95611E-01  -2.30197E-05
   3.95712E-01  -2.29837E-05
   3.95813E-01  -2.29483E-05
   3.95914E-01  -2.29134E-05
   3.96015E-01  -2.28790E-05
   3.96116E-01  -2.28451E-05
   3.96217E-01  -2.28118E-05
   3.96318E-01  -2.27789E-05
   3.96419E-01  -2.27465E-05
   3.96520E-01  -2.27145E-05
   3.96621E-01  -2.26830E-05
   3.96722E-01  -2.26519E-05
   3.96823E-01  -2.26212E-05
   3.96924E-01  -2.25909E-05
   3.97025E-01  -2.25611E-05
   3.97126E-01  -2.25316E-05
   3.97227E-01  -2.25025E-05
   3.97328E-01  -2.24738E-05
   3.97429E-01  -2.24454E-05
   3.97530E-01  -2.24174E-05
   3.97631E-01  -2.23898E-05
   3.97732E-01  -2.23624E-05
   3.97833E-01  -2.23354E-05
   3.97934E-01  -2.23087E-05
   3.98035E-01  -2.22823E-05
   3.98136E-01  -2.23184E-05
   3.98237E-01  -2.25168E-05
   3.98338E-01  -2.27121E-05
   3.98439E-01  -2.29042E-05
   3.98540E-01  -2.30933E-05
   3.98641E-01  -2.32792E-05
   3.98742E-01  -2.34620E-05
   3.98843E-01  -2.36405E-05
   3.98944E-01  -2.38173E-05
   3.99044E-01  -2.39904E-05
   3.99145E-01  -2.41614E-05
   3.99246E-01  -2.43296E-05
   3.99347E-01  -2.43956E-05
   3.99448E-01  -2.43141E-05
   3.99549E-01  -2.42344E-05
   3.99650E-01  -2.41564E-05
   3.99751E-01  -2.40802E-05
   3.99852E-01  -2.40055E-05
   3.99952E-01  -2.39329E-05
   4.00053E-01  -2.38617E-05
   4.00154E-01  -2.37917E-05
   4.00255E-01  -2.37232E-05
   4.00356E-01  -2.36561E-05
   4.00457E-01  -2.35904E-05
   4.00558E-01  -2.35260E-05
   4.00659E-01  -2.34630E-05
   4.00760E-01  -2.34012E-05
   4.00861E-01  -2.33406E-05
   4.00962E-01  -2.32813E-05
   4.01063E-01  -2.32231E-05
   4.01164E-01  -2.31660E-05
   4.01265E-01  -2.31100E-05
   4.01366E-01  -2.30551E-05
   4.01467E-01  -2.30012E-05
   4.01568E-01  -2.29484E-05
   4.01669E-01  -2.28965E-05
   4.01770E-01  -2.28456E-05
   4.01871E-01  -2.27956E-05
   4.01972E-01  -2.27466E-05
   4.02073E-01  -2.26984E-05
   4.02174E-01  -2.26511E-05
   4.02275E-01  -2.26046E-05
   4.02376E-01  -2.25590E-05
   4.02477E-01  -2.25141E-05
   4.02578E-01  -2.24701E-05
   4.02679E-01  -2.24268E-05
   4.02780E-01  -2.23842E-05
   4.02881E-01  -2.23423E-05
   4.02982E-01  -2.23011E-05
   4.03083E-01  -2.22607E-05
   4.03184E-01  -2.22208E-05
   4.03285E-01  -2.21816E-05
   4.03386E-01  -2.21431E-05
   4.03487E-01  -2.21051E-05
   4.03588E-01  -2.20678E-05
   4.03689E-01  -2.20310E-05
   4.03790E-01  -2.19948E-05
   4.03891E-01  -2.19592E-05
   4.03992E-01  -2.19240E-05
   4.04093E-01  -2.18895E-05
   4.04194E-01  -2.18554E-05
   4.04295E-01  -2.18218E-05
   4.04396E-01  -2.17888E-05
   4.04497E-01  -2.17562E-05
   4.04598E-01  -2.17241E-05
   4.04699E-01  -2.16924E-05
   4.04800E-01  -2.16612E-05
   4.04901E-01  -2.16304E-05
   4.05002E-01  -2.16000E-05
   4.05103E-01  -2.15700E-05
   4.05204E-01  -2.15405E-05
   4.05305E-01  -2.15113E-05
   4.05406E-01  -2.14826E-05
   4.05507E-01  -2.14542E-05
   4.05608E-01  -2.14261E-05
   4.05709E-01  -2.13985E-05
   4.05810E-01  -2.13711E-05
   4.05911E-01  -2.13442E-05
   4.06012E-01  -2.13175E-05
   4.06113E-01  -2.12912E-05
   4.06214E-01  -2.12652E-05
   4.06315E-01  -2.12395E-05
   4.06416E-01  -2.12142E-05
   4.06517E-01  -2.11891E-05
   4.06618E-01  -2.11643E-05
   4.06719E-01  -2.11398E-05
   4.06820E-01  -2.11155E-05
   4.06921E-01  -2.10916E-05
   4.07022E-01  -2.10679E-05
   4.07123E-01  -2.10444E-05
   4.07224E-01  -2.10213E-05
   4.07325E-01  -2.09983E-05
   4.07426E-01  -2.09756E-05
   4.07527E-01  -2.09531E-05
   4.07628E-01  -2.09309E-05
   4.07729E-01  -2.09089E-05
   4.07830E-01  -2.08871E-05
   4.07931E-01  -2.08655E-05
   4.08032E-01  -2.08442E-05
   4.08133E-01  -2.08230E-05
   4.08234E-01  -2.08021E-05
   4.08335E-01  -2.07813E-05
   4.08436E-01  -2.07608E-05
   4.08537E-01  -2.07404E-05
   4.08638E-01  -2.07202E-05
   4.08739E-01  -2.07002E-05
   4.08840E-01  -2.06804E-05
   4.08941E-01  -2.06608E-05
   4.09042E-01  -2.06413E-05
   4.09143E-01  -2.06220E-05
   4.09244E-01  -2.06029E-05
   4.09345E-01  -2.05839E-05
   4.09446E-01  -2.05651E-05
   4.09547E-01  -2.05464E-05
   4.09648E-01  -2.05279E-05
   4.09749E-01  -2.05096E-05
   4.09850E-01  -2.04913E-05
   4.09951E-01  -2.04733E-05
   4.10052E-01  -2.04553E-05
   4.10153E-01  -2.04375E-05
   4.10254E-01  -2.04199E-05
   4.10355E-01  -2.04023E-05
   4.10456E-01  -2.03849E-05
   4.10557E-01  -2.03676E-05
   4.10658E-01  -2.03504E-05
   4.10759E-01  -2.03333E-05
   4.10860E-01  -2.03164E-05
   4.10961E-01  -2.02995E-05
   4.11062E-01  -2.02828E-05
   4.11163E-01  -2.02661E-05
   4.11264E-01  -2.02496E-05
   4.11365E-01  -2.02332E-05
   4.11466E-01  -2.02169E-05
   4.11567E-01  -2.02006E-05
   4.11668E-01  -2.01845E-05
   4.11769E-01  -2.01685E-05
   4.11870E-01  -2.01525E-05
   4.11971E-01  -2.01367E-05
   4.12072E-01  -2.01209E-05
   4.12173E-01  -2.01052E-05
   4.12274E-01  -2.00896E-05
   4.12375E-01  -2.00750E-05
   4.12476E-01  -2.01872E-05
   4.12577E-01  -2.01689E-05
   4.12678E-01  -2.01507E-05
   4.12779E-01  -2.01326E-05
   4.12880E-01  -2.01147E-05
   4.12981E-01  -2.00969E-05
   4.13082E-01  -2.00793E-05
   4.13183E-01  -2.00618E-05
   4.13284E-01  -2.00444E-05
   4.13385E-01  -2.00272E-05
   4.13486E-01  -2.00101E-05
   4.13587E-01  -1.99931E-05
   4.13688E-01  -1.99762E-05
   4.13789E-01  -1.99594E-05
   4.13890E-01  -1.99428E-05
   4.13991E-01  -1.99263E-05
   4.14092E-01  -1.99099E-05
   4.14193E-01  -1.98936E-05
   4.14294E-01  -1.98774E-05
   4.14395E-01  -1.98613E-05
   4.14496E-01  -1.98453E-05
   4.14597E-01  -1.98294E-05
   4.14698E-01  -1.98136E-05
   4.14799E-01  -1.97979E-05
   4.14900E-01  -1.97823E-05
   4.15001E-01  -1.97667E-05
   4.15102E-01  -1.97513E-05
   4.15203E-01  -1.97359E-05
   4.15304E-01  -1.97207E-05
   4.15405E-01  -1.97055E-05
   4.15506E-01  -1.96904E-05
   4.15607E-01  -1.96754E-05
   4.15708E-01  -1.96604E-05
   4.15809E-01  -1.96455E-05
   4.15910E-01  -1.96307E-05
   4.16011E-01  -1.96160E-05
   4.16112E-01  -1.96013E-05
   4.16213E-01  -1.95867E-05
   4.16314E-01  -1.95722E-05
   4.16415E-01  -1.95578E-05
   4.16516E-01  -1.95434E-05
   4.16617E-01  -1.95290E-05
   4.16718E-01  -1.95147E-05
   4.16819E-01  -1.95005E-05
   4.16920E-01  -1.94864E-05
   4.17021E-01  -1.94723E-05
   4.17122E-01  -1.94648E-05
   4.17223E-01  -1.96457E-05
   4.17324E-01  -1.98268E-05
   4.17425E-01  -2.00050E-05
   4.17526E-01  -2.01419E-05
   4.17627E-01  -2.01110E-05
   4.17728E-01  -2.00805E-05
   4.17829E-01  -2.00506E-05
   4.17930E-01  -2.00213E-05
   4.18031E-01  -1.99924E-05
   4.18132E-01  -1.99641E-05
   4.18233E-01  -1.99363E-05
   4.18334E-01  -1.99088E-05
   4.18435E-01  -1.98819E-05
   4.18536E-01  -1.98553E-05
   4.18637E-01  -1.98292E-05
   4.18738E-01  -1.98034E-05
   4.18839E-01  -1.97781E-05
   4.18940E-01  -1.97531E-05
   4.19041E-01  -1.97284E-05
   4.19142E-01  -1.97041E-05
   4.19243E-01  -1.96802E-05
   4.19344E-01  -1.96565E-05
   4.19445E-01  -1.96332E-05
   4.19546E-01  -1.96102E-05
   4.19647E-01  -1.95875E-05
   4.19748E-01  -1.95651E-05
   4.19849E-01  -1.95430E-05
   4.19950E-01  -1.95211E-05
   4.20051E-01  -1.94995E-05
   4.20152E-01  -1.94782E-05
   4.20253E-01  -1.94571E-05
   4.20354E-01  -1.94363E-05
   4.20455E-01  -1.94157E-05
   4.20556E-01  -1.93954E-05
   4.20657E-01  -1.93752E-05
   4.20758E-01  -1.93553E-05
   4.20859E-01  -1.93357E-05
   4.20960E-01  -1.93162E-05
   4.21061E-01  -1.92969E-05
   4.21162E-01  -1.92779E-05
   4.21263E-01  -1.92590E-05
   4.21364E-01  -1.92404E-05
   4.21465E-01  -1.92219E-05
   4.21566E-01  -1.92036E-05
   4.21667E-01  -1.91855E-05
   4.21768E-01  -1.91676E-05
   4.21869E-01  -1.91498E-05
   4.21970E-01  -1.91322E-05
   4.22071E-01  -1.91148E-05
   4.22172E-01  -1.90975E-05
   4.22273E-01  -1.90804E-05
   4.22374E-01  -1.90635E-05
   4.22475E-01  -1.90467E-05
   4.22576E-01  -1.90300E-05
   4.22677E-01  -1.90135E-05
   4.22778E-01  -1.89971E-05
   4.22879E-01  -1.89809E-05
   4.22980E-01  -1.89648E-05
   4.23081E-01  -1.89488E-05
   4.23182E-01  -1.89329E-05
   4.23283E-01  -1.89172E-05
   4.23384E-01  -1.89016E-05
   4.23485E-01  -1.88861E-05
   4.23586E-01  -1.88708E-05
   4.23687E-01  -1.88555E-05
   4.23788E-01  -1.88404E-05
   4.23889E-01  -1.88254E-05
   4.23990E-01  -1.88104E-05
   4.24091E-01  -1.87956E-05
   4.24192E-01  -1.87809E-05
   4.24293E-01  -1.87663E-05
   4.24394E-01  -1.87518E-05
   4.24495E-01  -1.87374E-05
   4.24596E-01  -1.87231E-05
   4.24697E-01  -1.87089E-05
   4.24798E-01  -1.86948E-05
   4.24899E-01  -1.86807E-05
   4.25000E-01  -1.86668E-05
   4.25101E-01  -1.86529E-05
   4.25202E-01  -1.86391E-05
   4.25303E-01  -1.86254E-05
   4.25404E-01  -1.86118E-05
   4.25505E-01  -1.85983E-05
   4.25606E-01  -1.85848E-05
   4.25707E-01  -1.85714E-05
   4.25808E-01  -1.85581E-05
   4.25909E-01  -1.85449E-05
   4.26010E-01  -1.85317E-05
   4.26111E-01  -1.85186E-05
   4.26212E-01  -1.85056E-05
   4.26313E-01  -1.84926E-05
   4.26414E-01  -1.84797E-05
   4.26515E-01  -1.84669E-05
   4.26616E-01  -1.84541E-05
   4.26717E-01  -1.84414E-05
   4.26818E-01  -1.84288E-05
   4.26919E-01  -1.84162E-05
   4.27020E-01  -1.84037E-05
   4.27121E-01  -1.83912E-05
   4.27222E-01  -1.83788E-05
   4.27323E-01  -1.83665E-05
   4.27424E-01  -1.83542E-05
   4.27525E-01  -1.83420E-05
   4.27626E-01  -1.83298E-05
   4.27727E-01  -1.83177E-05
   4.27828E-01  -1.83056E-05
   4.27929E-01  -1.82936E-05
   4.28030E-01  -1.82816E-05
   4.28131E-01  -1.82697E-05
   4.28232E-01  -1.82578E-05
   4.28333E-01  -1.82460E-05
   4.28434E-01  -1.82342E-05
   4.28535E-01  -1.82224E-05
   4.28636E-01  -1.82108E-05
   4.28737E-01  -1.81991E-05
   4.28838E-01  -1.81875E-05
   4.28939E-01  -1.81760E-05
   4.29040E-01  -1.81644E-05
   4.29141E-01  -1.81530E-05
   4.29242E-01  -1.81416E-05
   4.29343E-01  -1.81302E-05
   4.29444E-01  -1.81189E-05
   4.29545E-01  -1.81076E-05
   4.29646E-01  -1.80963E-05
   4.29747E-01  -1.80851E-05
   4.29848E-01  -1.80739E-05
   4.29949E-01  -1.80628E-05
   4.30050E-01  -1.80517E-05
   4.30151E-01  -1.80406E-05
   4.30252E-01  -1.80296E-05
   4.30353E-01  -1.80186E-05
   4.30454E-01  -1.80077E-05
   4.30555E-01  -1.79968E-05
   4.30656E-01  -1.79859E-05
   4.30757E-01  -1.79751E-05
   4.30858E-01  -1.79643E-05
   4.30959E-01  -1.79535E-05
   4.31060E-01  -1.79427E-05
   4.31161E-01  -1.79320E-05
   4.31262E-01  -1.79213E-05
   4.31363E-01  -1.79107E-05
   4.31464E-01  -1.79001E-05
   4.31565E-01  -1.78895E-05
   4.31666E-01  -1.78789E-05
   4.31767E-01  -1.78684E-05
   4.31868E-01  -1.78579E-05
   4.31969E-01  -1.78474E-05
   4.32070E-01  -1.78370E-05
   4.32171E-01  -1.78266E-05
   4.32272E-01  -1.78162E-05
   4.32373E-01  -1.78058E-05
   4.32474E-01  -1.77955E-05
   4.32575E-01  -1.77852E-05
   4.32676E-01  -1.77749E-05
   4.32777E-01  -1.77646E-05
   4.32878E-01  -1.77544E-05
   4.32979E-01  -1.77442E-05
   4.33080E-01  -1.77340E-05
   4.33181E-01  -1.77238E-05
   4.33282E-01  -1.77137E-05
   4.33383E-01  -1.77036E-05
   4.33484E-01  -1.76935E-05
   4.33585E-01  -1.76834E-05
   4.33686E-01  -1.76734E-05
   4.33787E-01  -1.76634E-05
   4.33888E-01  -1.76534E-05
   4.33989E-01  -1.76435E-05
   4.34090E-01  -1.76335E-05
   4.34191E-01  -1.76236E-05
   4.34292E-01  -1.76137E-05
   4.34393E-01  -1.76038E-05
   4.34494E-01  -1.76193E-05
   4.34595E-01  -1.77884E-05
   4.34696E-01  -1.79552E-05
   4.34797E-01  -1.81196E-05
   4.34898E-01  -1.81949E-05
   4.34999E-01  -1.81702E-05
   4.35100E-01  -1.81458E-05
   4.35201E-01  -1.81219E-05
   4.35302E-01  -1.80983E-05
   4.35403E-01  -1.80750E-05
   4.35504E-01  -1.80521E-05
   4.35605E-01  -1.80296E-05
   4.35706E-01  -1.80074E-05
   4.35807E-01  -1.79854E-05
   4.35908E-01  -1.79638E-05
   4.36009E-01  -1.79425E-05
   4.36110E-01  -1.79215E-05
   4.36211E-01  -1.79008E-05
   4.36312E-01  -1.78804E-05
   4.36413E-01  -1.78602E-05
   4.36514E-01  -1.78403E-05
   4.36615E-01  -1.78207E-05
   4.36716E-01  -1.78013E-05
   4.36817E-01  -1.77822E-05
   4.36918E-01  -1.77633E-05
   4.37019E-01  -1.77447E-05
   4.37120E-01  -1.77263E-05
   4.37221E-01  -1.77081E-05
   4.37322E-01  -1.76902E-05
   4.37423E-01  -1.76725E-05
   4.37524E-01  -1.76550E-05
   4.37625E-01  -1.76377E-05
   4.37726E-01  -1.76206E-05
   4.37827E-01  -1.76037E-05
   4.37928E-01  -1.75870E-05
   4.38029E-01  -1.75705E-05
   4.38130E-01  -1.75542E-05
   4.38231E-01  -1.75381E-05
   4.38332E-01  -1.75221E-05
   4.38433E-01  -1.75437E-05
   4.38534E-01  -1.75569E-05
   4.38635E-01  -1.75399E-05
   4.38736E-01  -1.75231E-05
   4.38837E-01  -1.75065E-05
   4.38938E-01  -1.74901E-05
   4.39039E-01  -1.74739E-05
   4.39140E-01  -1.74578E-05
   4.39241E-01  -1.74420E-05
   4.39342E-01  -1.74263E-05
   4.39443E-01  -1.74108E-05
   4.39544E-01  -1.73954E-05
   4.39645E-01  -1.73802E-05
   4.39746E-01  -1.73652E-05
   4.39847E-01  -1.73503E-05
   4.39948E-01  -1.73355E-05
   4.40049E-01  -1.73210E-05
   4.40150E-01  -1.73065E-05
   4.40251E-01  -1.72922E-05
   4.40352E-01  -1.72780E-05
   4.40453E-01  -1.72640E-05
   4.40554E-01  -1.72501E-05
   4.40655E-01  -1.72363E-05
   4.40756E-01  -1.72227E-05
   4.40857E-01  -1.72092E-05
   4.40958E-01  -1.71958E-05
   4.41059E-01  -1.71825E-05
   4.41160E-01  -1.71693E-05
   4.41261E-01  -1.71563E-05
   4.41362E-01  -1.71433E-05
   4.41463E-01  -1.71305E-05
   4.41564E-01  -1.71178E-05
   4.41665E-01  -1.71052E-05
   4.41766E-01  -1.70927E-05
   4.41867E-01  -1.70802E-05
   4.41968E-01  -1.70679E-05
   4.42069E-01  -1.70557E-05
   4.42170E-01  -1.70436E-05
   4.42271E-01  -1.70315E-05
   4.42372E-01  -1.70196E-05
   4.42473E-01  -1.70078E-05
   4.42574E-01  -1.69960E-05
   4.42675E-01  -1.69843E-05
   4.42776E-01  -1.69727E-05
   4.42877E-01  -1.69612E-05
   4.42978E-01  -1.69498E-05
   4.43079E-01  -1.69384E-05
   4.43180E-01  -1.69271E-05
   4.43281E-01  -1.69159E-05
   4.43382E-01  -1.69048E-05
   4.43483E-01  -1.68938E-05
   4.43584E-01  -1.68828E-05
   4.43685E-01  -1.68719E-05
   4.43786E-01  -1.68610E-05
   4.43887E-01  -1.68502E-05
   4.43988E-01  -1.68395E-05
   4.44089E-01  -1.68289E-05
   4.44190E-01  -1.68183E-05
   4.44291E-01  -1.68078E-05
   4.44392E-01  -1.67973E-05
   4.44493E-01  -1.67869E-05
   4.44594E-01  -1.67766E-05
   4.44695E-01  -1.67663E-05
   4.44796E-01  -1.67561E-05
   4.44897E-01  -1.67459E-05
   4.44998E-01  -1.67358E-05
   4.45099E-01  -1.67258E-05
   4.45200E-01  -1.67158E-05
   4.45301E-01  -1.67058E-05
   4.45402E-01  -1.66959E-05
   4.45503E-01  -1.66861E-05
   4.45604E-01  -1.66763E-05
   4.45705E-01  -1.66665E-05
   4.45806E-01  -1.66568E-05
   4.45907E-01  -1.66472E-05
   4.46008E-01  -1.66376E-05
   4.46109E-01  -1.66280E-05
   4.46210E-01  -1.66185E-05
   4.46311E-01  -1.66090E-05
   4.46412E-01  -1.65996E-05
   4.46513E-01  -1.65902E-05
   4.46614E-01  -1.65808E-05
   4.46715E-01  -1.65715E-05
   4.46816E-01  -1.65622E-05
   4.46917E-01  -1.65530E-05
   4.47018E-01  -1.65438E-05
   4.47119E-01  -1.65347E-05
   4.47220E-01  -1.65255E-05
   4.47321E-01  -1.65165E-05
   4.47422E-01  -1.65074E-05
   4.47523E-01  -1.64984E-05
   4.47624E-01  -1.64894E-05
   4.47725E-01  -1.64805E-05
   4.47826E-01  -1.64716E-05
   4.47927E-01  -1.64627E-05
   4.48028E-01  -1.64539E-05
   4.48129E-01  -1.64451E-05
   4.48230E-01  -1.64363E-05
   4.48331E-01  -1.64276E-05
   4.48432E-01  -1.64189E-05
   4.48533E-01  -1.64102E-05
   4.48634E-01  -1.64015E-05
   4.48735E-01  -1.63929E-05
   4.48836E-01  -1.63843E-05
   4.48937E-01  -1.63758E-05
   4.49038E-01  -1.63672E-05
   4.49139E-01  -1.63587E-05
   4.49240E-01  -1.63502E-05
   4.49341E-01  -1.63418E-05
   4.49442E-01  -1.63334E-05
   4.49543E-01  -1.63250E-05
   4.49644E-01  -1.63166E-05
   4.49745E-01  -1.63083E-05
   4.49846E-01  -1.62999E-05
   4.49947E-01  -1.62917E-05
   4.50048E-01  -1.62834E-05
   4.50149E-01  -1.62751E-05
   4.50250E-01  -1.62669E-05
   4.50351E-01  -1.62587E-05
   4.50452E-01  -1.62506E-05
   4.50553E-01  -1.62424E-05
   4.50654E-01  -1.62343E-05
   4.50755E-01  -1.62262E-05
   4.50856E-01  -1.62181E-05
   4.50957E-01  -1.62100E-05
   4.51058E-01  -1.62020E-05
   4.51159E-01  -1.61940E-05
   4.51260E-01  -1.61860E-05
   4.51361E-01  -1.61780E-05
   4.51462E-01  -1.61701E-05
   4.51563E-01  -1.61622E-05
   4.51664E-01  -1.61543E-05
   4.51765E-01  -1.61464E-05
   4.51866E-01  -1.61386E-05
   4.51966E-01  -1.61309E-05
   4.52067E-01  -1.61232E-05
   4.52168E-01  -1.61156E-05
   4.52269E-01  -1.61082E-05
   4.52369E-01  -1.61008E-05
   4.52470E-01  -1.60935E-05
   4.52571E-01  -1.60863E-05
   4.52672E-01  -1.60791E-05
   4.52773E-01  -1.60720E-05
   4.52874E-01  -1.60650E-05
   4.52975E-01  -1.60579E-05
   4.53076E-01  -1.60510E-05
   4.53177E-01  -1.60440E-05
   4.53278E-01  -1.60371E-05
   4.53379E-01  -1.60302E-05
   4.53480E-01  -1.60234E-05
   4.53581E-01  -1.60165E-05
   4.53681E-01  -1.60098E-05
   4.53782E-01  -1.60031E-05
   4.53883E-01  -1.59966E-05
   4.53984E-01  -1.59901E-05
   4.54085E-01  -1.59837E-05
   4.54186E-01  -1.59774E-05
   4.54287E-01  -1.59711E-05
   4.54388E-01  -1.59649E-05
   4.54489E-01  -1.59587E-05
   4.54590E-01  -1.59526E-05
   4.54691E-01  -1.59465E-05
   4.54792E-01  -1.59405E-05
   4.54893E-01  -1.59344E-05
   4.54994E-01  -1.59284E-05
   4.55095E-01  -1.59224E-05
   4.55196E-01  -1.59164E-05
   4.55297E-01  -1.59104E-05
   4.55398E-01  -1.59044E-05
   4.55499E-01  -1.58984E-05
   4.55600E-01  -1.58925E-05
   4.55701E-01  -1.58865E-05
   4.55802E-01  -1.58806E-05
   4.55903E-01  -1.58746E-05
   4.56004E-01  -1.58687E-05
   4.56105E-01  -1.58627E-05
   4.56206E-01  -1.58568E-05
   4.56307E-01  -1.58509E-05
   4.56408E-01  -1.58449E-05
   4.56509E-01  -1.58390E-05
   4.56610E-01  -1.58330E-05
   4.56711E-01  -1.58271E-05
   4.56812E-01  -1.58211E-05
   4.56913E-01  -1.58151E-05
   4.57014E-01  -1.58092E-05
   4.57115E-01  -1.58032E-05
   4.57216E-01  -1.57972E-05
   4.57317E-01  -1.57913E-05
   4.57418E-01  -1.57853E-05
   4.57519E-01  -1.57793E-05
   4.57620E-01  -1.57733E-05
   4.57721E-01  -1.57673E-05
   4.57822E-01  -1.57613E-05
   4.57923E-01  -1.57553E-05
   4.58024E-01  -1.57493E-05
   4.58125E-01  -1.57433E-05
   4.58226E-01  -1.57373E-05
   4.58327E-01  -1.57313E-05
   4.58428E-01  -1.57253E-05
   4.58529E-01  -1.57192E-05
   4.58630E-01  -1.57132E-05
   4.58731E-01  -1.57072E-05
   4.58832E-01  -1.57012E-05
   4.58933E-01  -1.56951E-05
   4.59034E-01  -1.56891E-05
   4.59135E-01  -1.56831E-05
   4.59236E-01  -1.56770E-05
   4.59337E-01  -1.56710E-05
   4.59438E-01  -1.56650E-05
   4.59539E-01  -1.56589E-05
   4.59640E-01  -1.56529E-05
   4.59741E-01  -1.56468E-05
   4.59842E-01  -1.56408E-05
   4.59943E-01  -1.56347E-05
   4.60044E-01  -1.56287E-05
   4.60145E-01  -1.56226E-05
   4.60246E-01  -1.56166E-05
   4.60347E-01  -1.56105E-05
   4.60448E-01  -1.56088E-05
   4.60549E-01  -1.56674E-05
   4.60650E-01  -1.56598E-05
   4.60751E-01  -1.56522E-05
   4.60852E-01  -1.56446E-05
   4.60953E-01  -1.56371E-05
   4.61054E-01  -1.56296E-05
   4.61155E-01  -1.56221E-05
   4.61256E-01  -1.56146E-05
   4.61357E-01  -1.56072E-05
   4.61458E-01  -1.55998E-05
   4.61559E-01  -1.55925E-05
   4.61660E-01  -1.55852E-05
   4.61761E-01  -1.55779E-05
   4.61862E-01  -1.55706E-05
   4.61963E-01  -1.55634E-05
   4.62064E-01  -1.55562E-05
   4.62165E-01  -1.55490E-05
   4.62266E-01  -1.55418E-05
   4.62367E-01  -1.55347E-05
   4.62468E-01  -1.55276E-05
   4.62569E-01  -1.55205E-05
   4.62670E-01  -1.55135E-05
   4.62771E-01  -1.55064E-05
   4.62872E-01  -1.54994E-05
   4.62973E-01  -1.54924E-05
   4.63074E-01  -1.54855E-05
   4.63175E-01  -1.54786E-05
   4.63276E-01  -1.54717E-05
   4.63377E-01  -1.54648E-05
   4.63478E-01  -1.54579E-05
   4.63579E-01  -1.54511E-05
   4.63680E-01  -1.54443E-05
   4.63781E-01  -1.54375E-05
   4.63882E-01  -1.54307E-05
   4.63983E-01  -1.54239E-05
   4.64084E-01  -1.54172E-05
   4.64185E-01  -1.54105E-05
   4.64286E-01  -1.54038E-05
   4.64387E-01  -1.53971E-05
   4.64488E-01  -1.53905E-05
   4.64589E-01  -1.53838E-05
   4.64690E-01  -1.53772E-05
   4.64791E-01  -1.53706E-05
   4.64892E-01  -1.53641E-05
   4.64993E-01  -1.53575E-05
   4.65094E-01  -1.53510E-05
   4.65195E-01  -1.53444E-05
   4.65296E-01  -1.53379E-05
   4.65397E-01  -1.53315E-05
   4.65498E-01  -1.53250E-05
   4.65599E-01  -1.53185E-05
   4.65700E-01  -1.53121E-05
   4.65801E-01  -1.53057E-05
   4.65902E-01  -1.52993E-05
   4.66003E-01  -1.52929E-05
   4.66104E-01  -1.52865E-05
   4.66205E-01  -1.52802E-05
   4.66306E-01  -1.52738E-05
   4.66407E-01  -1.52675E-05
   4.66508E-01  -1.53423E-05
   4.66609E-01  -1.54517E-05
   4.66710E-01  -1.54409E-05
   4.66811E-01  -1.54302E-05
   4.66912E-01  -1.54196E-05
   4.67013E-01  -1.54092E-05
   4.67114E-01  -1.53988E-05
   4.67215E-01  -1.53886E-05
   4.67316E-01  -1.53784E-05
   4.67417E-01  -1.53684E-05
   4.67518E-01  -1.53585E-05
   4.67619E-01  -1.53487E-05
   4.67720E-01  -1.53390E-05
   4.67821E-01  -1.53293E-05
   4.67922E-01  -1.53198E-05
   4.68023E-01  -1.53104E-05
   4.68124E-01  -1.53010E-05
   4.68225E-01  -1.52918E-05
   4.68326E-01  -1.52826E-05
   4.68427E-01  -1.52735E-05
   4.68528E-01  -1.52645E-05
   4.68629E-01  -1.52556E-05
   4.68730E-01  -1.52468E-05
   4.68831E-01  -1.52381E-05
   4.68932E-01  -1.52294E-05
   4.69033E-01  -1.52208E-05
   4.69134E-01  -1.52123E-05
   4.69235E-01  -1.52039E-05
   4.69336E-01  -1.51955E-05
   4.69437E-01  -1.51872E-05
   4.69538E-01  -1.51790E-05
   4.69639E-01  -1.51709E-05
   4.69740E-01  -1.51628E-05
   4.69841E-01  -1.51548E-05
   4.69942E-01  -1.51469E-05
   4.70043E-01  -1.51390E-05
   4.70144E-01  -1.51312E-05
   4.70245E-01  -1.51234E-05
   4.70346E-01  -1.51157E-05
   4.70447E-01  -1.51081E-05
   4.70548E-01  -1.51005E-05
   4.70649E-01  -1.50929E-05
   4.70750E-01  -1.50854E-05
   4.70851E-01  -1.50780E-05
   4.70952E-01  -1.50706E-05
   4.71053E-01  -1.50633E-05
   4.71154E-01  -1.50560E-05
   4.71255E-01  -1.50487E-05
   4.71356E-01  -1.50415E-05
   4.71457E-01  -1.50344E-05
   4.71558E-01  -1.50273E-05
   4.71659E-01  -1.50202E-05
   4.71760E-01  -1.50132E-05
   4.71861E-01  -1.50062E-05
   4.71962E-01  -1.49992E-05
   4.72063E-01  -1.49923E-05
   4.72164E-01  -1.49855E-05
   4.72265E-01  -1.49786E-05
   4.72366E-01  -1.49719E-05
   4.72467E-01  -1.49651E-05
   4.72568E-01  -1.49584E-05
   4.72669E-01  -1.49517E-05
   4.72770E-01  -1.49450E-05
   4.72871E-01  -1.49384E-05
   4.72972E-01  -1.49318E-05
   4.73073E-01  -1.49253E-05
   4.73174E-01  -1.49188E-05
   4.73275E-01  -1.49123E-05
   4.73376E-01  -1.49058E-05
   4.73477E-01  -1.48994E-05
   4.73578E-01  -1.48930E-05
   4.73679E-01  -1.48866E-05
   4.73780E-01  -1.48802E-05
   4.73881E-01  -1.48739E-05
   4.73982E-01  -1.48676E-05
   4.74083E-01  -1.48613E-05
   4.74184E-01  -1.48551E-05
   4.74285E-01  -1.48488E-05
   4.74386E-01  -1.48426E-05
   4.74487E-01  -1.48365E-05
   4.74588E-01  -1.48303E-05
   4.74689E-01  -1.48242E-05
   4.74790E-01  -1.48181E-05
   4.74891E-01  -1.48120E-05
   4.74992E-01  -1.48059E-05
   4.75093E-01  -1.47998E-05
   4.75194E-01  -1.47938E-05
   4.75295E-01  -1.47878E-05
   4.75396E-01  -1.47818E-05
   4.75497E-01  -1.47758E-05
   4.75598E-01  -1.47699E-05
   4.75699E-01  -1.47639E-05
   4.75800E-01  -1.47580E-05
   4.75901E-01  -1.47521E-05
   4.76002E-01  -1.47462E-05
   4.76103E-01  -1.47403E-05
   4.76204E-01  -1.47345E-05
   4.76305E-01  -1.47286E-05
   4.76406E-01  -1.47228E-05
   4.76507E-01  -1.47170E-05
   4.76608E-01  -1.47112E-05
   4.76709E-01  -1.47054E-05
   4.76810E-01  -1.46996E-05
   4.76911E-01  -1.46938E-05
   4.77012E-01  -1.46881E-05
   4.77113E-01  -1.46823E-05
   4.77214E-01  -1.46766E-05
   4.77315E-01  -1.46709E-05
   4.77416E-01  -1.46652E-05
   4.77517E-01  -1.46595E-05
   4.77618E-01  -1.47527E-05
   4.77718E-01  -1.48960E-05
   4.77818E-01  -1.50351E-05
   4.77919E-01  -1.51746E-05
   4.78020E-01  -1.53121E-05
   4.78121E-01  -1.54477E-05
   4.78221E-01  -1.55805E-05
   4.78322E-01  -1.56482E-05
   4.78423E-01  -1.56187E-05
   4.78524E-01  -1.55898E-05
   4.78625E-01  -1.55616E-05
   4.78726E-01  -1.55339E-05
   4.78827E-01  -1.55069E-05
   4.78928E-01  -1.54804E-05
   4.79029E-01  -1.54544E-05
   4.79130E-01  -1.54290E-05
   4.79231E-01  -1.54041E-05
   4.79332E-01  -1.54770E-05
   4.79433E-01  -1.56092E-05
   4.79534E-01  -1.56959E-05
   4.79635E-01  -1.56642E-05
   4.79736E-01  -1.56332E-05
   4.79837E-01  -1.56027E-05
   4.79938E-01  -1.55730E-05
   4.80039E-01  -1.55438E-05
   4.80140E-01  -1.55153E-05
   4.80241E-01  -1.54873E-05
   4.80342E-01  -1.54599E-05
   4.80443E-01  -1.54330E-05
   4.80544E-01  -1.54067E-05
   4.80645E-01  -1.53810E-05
   4.80746E-01  -1.53557E-05
   4.80847E-01  -1.53309E-05
   4.80948E-01  -1.53066E-05
   4.81049E-01  -1.52828E-05
   4.81150E-01  -1.52595E-05
   4.81251E-01  -1.52366E-05
   4.81352E-01  -1.52142E-05
   4.81453E-01  -1.51921E-05
   4.81554E-01  -1.51705E-05
   4.81655E-01  -1.51493E-05
   4.81756E-01  -1.51285E-05
   4.81857E-01  -1.51081E-05
   4.81958E-01  -1.50880E-05
   4.82059E-01  -1.50684E-05
   4.82160E-01  -1.50490E-05
   4.82261E-01  -1.50301E-05
   4.82362E-01  -1.50115E-05
   4.82463E-01  -1.49932E-05
   4.82564E-01  -1.49752E-05
   4.82665E-01  -1.49576E-05
   4.82766E-01  -1.49403E-05
   4.82867E-01  -1.49233E-05
   4.82968E-01  -1.49065E-05
   4.83069E-01  -1.48901E-05
   4.83170E-01  -1.48740E-05
   4.83271E-01  -1.48581E-05
   4.83372E-01  -1.48425E-05
   4.83473E-01  -1.48271E-05
   4.83574E-01  -1.48120E-05
   4.83675E-01  -1.47972E-05
   4.83776E-01  -1.47826E-05
   4.83877E-01  -1.47682E-05
   4.83978E-01  -1.47541E-05
   4.84079E-01  -1.47401E-05
   4.84180E-01  -1.47265E-05
   4.84281E-01  -1.47130E-05
   4.84382E-01  -1.46997E-05
   4.84483E-01  -1.46866E-05
   4.84584E-01  -1.46738E-05
   4.84685E-01  -1.46611E-05
   4.84786E-01  -1.46486E-05
   4.84887E-01  -1.46363E-05
   4.84988E-01  -1.46242E-05
   4.85089E-01  -1.46123E-05
   4.85190E-01  -1.46005E-05
   4.85291E-01  -1.45889E-05
   4.85392E-01  -1.45775E-05
   4.85493E-01  -1.45662E-05
   4.85594E-01  -1.45551E-05
   4.85695E-01  -1.45441E-05
   4.85796E-01  -1.45333E-05
   4.85897E-01  -1.45227E-05
   4.85998E-01  -1.45122E-05
   4.86099E-01  -1.45018E-05
   4.86200E-01  -1.44916E-05
   4.86301E-01  -1.44815E-05
   4.86402E-01  -1.44715E-05
   4.86503E-01  -1.44617E-05
   4.86604E-01  -1.44520E-05
   4.86705E-01  -1.44424E-05
   4.86806E-01  -1.44329E-05
   4.86907E-01  -1.44236E-05
   4.87008E-01  -1.44143E-05
   4.87109E-01  -1.44052E-05
   4.87210E-01  -1.43962E-05
   4.87311E-01  -1.43873E-05
   4.87412E-01  -1.43786E-05
   4.87513E-01  -1.43699E-05
   4.87614E-01  -1.43613E-05
   4.87715E-01  -1.43528E-05
   4.87816E-01  -1.43444E-05
   4.87917E-01  -1.43361E-05
   4.88018E-01  -1.43279E-05
   4.88119E-01  -1.43198E-05
   4.88220E-01  -1.43117E-05
   4.88321E-01  -1.43038E-05
   4.88422E-01  -1.42959E-05
   4.88523E-01  -1.42881E-05
   4.88624E-01  -1.42804E-05
   4.88725E-01  -1.42728E-05
   4.88826E-01  -1.42652E-05
   4.88927E-01  -1.42578E-05
   4.89028E-01  -1.42504E-05
   4.89129E-01  -1.42430E-05
   4.89230E-01  -1.42358E-05
   4.89331E-01  -1.42286E-05
   4.89432E-01  -1.42215E-05
   4.89533E-01  -1.42144E-05
   4.89634E-01  -1.42074E-05
   4.89735E-01  -1.42005E-05
   4.89836E-01  -1.41937E-05
   4.89937E-01  -1.41869E-05
   4.90038E-01  -1.41801E-05
   4.90139E-01  -1.41734E-05
   4.90240E-01  -1.41668E-05
   4.90341E-01  -1.41602E-05
   4.90442E-01  -1.41537E-05
   4.90543E-01  -1.41473E-05
   4.90644E-01  -1.41408E-05
   4.90745E-01  -1.41345E-05
   4.90846E-01  -1.41282E-05
   4.90947E-01  -1.41220E-05
   4.91048E-01  -1.41158E-05
   4.91149E-01  -1.41096E-05
   4.91250E-01  -1.41035E-05
   4.91351E-01  -1.40974E-05
   4.91452E-01  -1.40914E-05
   4.91553E-01  -1.40854E-05
   4.91654E-01  -1.40795E-05
   4.91755E-01  -1.40736E-05
   4.91856E-01  -1.40678E-05
   4.91957E-01  -1.40620E-05
   4.92058E-01  -1.40562E-05
   4.92159E-01  -1.40505E-05
   4.92260E-01  -1.40448E-05
   4.92361E-01  -1.40391E-05
   4.92462E-01  -1.40335E-05
   4.92563E-01  -1.40279E-05
   4.92664E-01  -1.40224E-05
   4.92765E-01  -1.40169E-05
   4.92866E-01  -1.40114E-05
   4.92967E-01  -1.40060E-05
   4.93068E-01  -1.40006E-05
   4.93169E-01  -1.39952E-05
   4.93270E-01  -1.40759E-05
   4.93371E-01  -1.42133E-05
   4.93472E-01  -1.43487E-05
   4.93573E-01  -1.44821E-05
   4.93674E-01  -1.46136E-05
   4.93774E-01  -1.47413E-05
   4.93875E-01  -1.48690E-05
   4.93976E-01  -1.49949E-05
   4.94077E-01  -1.51189E-05
   4.94178E-01  -1.51331E-05
   4.94279E-01  -1.51002E-05
   4.94380E-01  -1.50680E-05
   4.94481E-01  -1.50365E-05
   4.94582E-01  -1.50058E-05
   4.94682E-01  -1.49760E-05
   4.94782E-01  -1.49469E-05
   4.94883E-01  -1.49181E-05
   4.94984E-01  -1.48899E-05
   4.95085E-01  -1.48624E-05
   4.95186E-01  -1.48354E-05
   4.95287E-01  -1.48090E-05
   4.95388E-01  -1.47832E-05
   4.95489E-01  -1.47579E-05
   4.95590E-01  -1.47332E-05
   4.95691E-01  -1.47089E-05
   4.95792E-01  -1.46852E-05
   4.95893E-01  -1.46619E-05
   4.95994E-01  -1.46391E-05
   4.96095E-01  -1.46168E-05
   4.96196E-01  -1.45950E-05
   4.96297E-01  -1.45735E-05
   4.96398E-01  -1.45525E-05
   4.96499E-01  -1.45320E-05
   4.96600E-01  -1.45118E-05
   4.96701E-01  -1.44920E-05
   4.96802E-01  -1.44726E-05
   4.96903E-01  -1.44536E-05
   4.97004E-01  -1.44350E-05
   4.97105E-01  -1.44167E-05
   4.97206E-01  -1.43987E-05
   4.97307E-01  -1.43811E-05
   4.97408E-01  -1.43639E-05
   4.97509E-01  -1.43469E-05
   4.97610E-01  -1.43303E-05
   4.97711E-01  -1.43139E-05
   4.97812E-01  -1.42979E-05
   4.97913E-01  -1.42821E-05
   4.98014E-01  -1.42666E-05
   4.98115E-01  -1.42514E-05
   4.98216E-01  -1.42365E-05
   4.98317E-01  -1.42218E-05
   4.98418E-01  -1.42074E-05
   4.98519E-01  -1.41933E-05
   4.98620E-01  -1.41794E-05
   4.98721E-01  -1.41657E-05
   4.98822E-01  -1.41522E-05
   4.98923E-01  -1.41390E-05
   4.99024E-01  -1.41260E-05
   4.99125E-01  -1.41132E-05
   4.99226E-01  -1.41007E-05
   4.99327E-01  -1.40883E-05
   4.99428E-01  -1.40761E-05
   4.99529E-01  -1.40642E-05
   4.99630E-01  -1.40524E-05
   4.99731E-01  -1.40408E-05
   4.99832E-01  -1.40294E-05
   4.99933E-01  -1.40182E-05
   5.00034E-01  -1.40071E-05
   5.00134E-01  -1.39964E-05
   5.00234E-01  -1.39858E-05
   5.00334E-01  -1.39753E-05
   5.00434E-01  -1.39650E-05
   5.00534E-01  -1.39549E-05
   5.00634E-01  -1.39449E-05
   5.00734E-01  -1.39350E-05
   5.00834E-01  -1.39253E-05
   5.00934E-01  -1.39158E-05
   5.01034E-01  -1.39064E-05
   5.01134E-01  -1.38971E-05
   5.01234E-01  -1.38879E-05
   5.01334E-01  -1.38789E-05
   5.01434E-01  -1.38701E-05
   5.01534E-01  -1.38613E-05
   5.01634E-01  -1.38527E-05
   5.01734E-01  -1.38441E-05
   5.01834E-01  -1.38357E-05
   5.01934E-01  -1.38274E-05
   5.02034E-01  -1.38193E-05
   5.02134E-01  -1.38112E-05
   5.02234E-01  -1.38032E-05
   5.02334E-01  -1.37953E-05
   5.02434E-01  -1.37875E-05
   5.02534E-01  -1.37799E-05
   5.02634E-01  -1.37723E-05
   5.02734E-01  -1.37648E-05
   5.02834E-01  -1.37574E-05
   5.02934E-01  -1.37501E-05
   5.03034E-01  -1.37428E-05
   5.03134E-01  -1.37357E-05
   5.03234E-01  -1.37286E-05
   5.03334E-01  -1.37216E-05
   5.03434E-01  -1.37147E-05
   5.03534E-01  -1.37079E-05
   5.03634E-01  -1.37011E-05
   5.03734E-01  -1.36944E-05
   5.03834E-01  -1.36878E-05
   5.03934E-01  -1.36813E-05
   5.04034E-01  -1.36748E-05
   5.04134E-01  -1.36684E-05
   5.04234E-01  -1.36620E-05
   5.04334E-01  -1.36557E-05
   5.04434E-01  -1.36495E-05
   5.04534E-01  -1.36433E-05
   5.04634E-01  -1.36372E-05
   5.04734E-01  -1.36312E-05
   5.04834E-01  -1.36252E-05
   5.04934E-01  -1.36193E-05
   5.05034E-01  -1.36134E-05
   5.05134E-01  -1.36076E-05
   5.05234E-01  -1.36018E-05
   5.05334E-01  -1.35961E-05
   5.05434E-01  -1.35905E-05
   5.05534E-01  -1.36380E-05
   5.05634E-01  -1.37702E-05
   5.05735E-01  -1.39017E-05
   5.05835E-01  -1.40028E-05
   5.05935E-01  -1.39876E-05
   5.06035E-01  -1.39726E-05
   5.06135E-01  -1.39580E-05
   5.06236E-01  -1.39436E-05
   5.06336E-01  -1.39296E-05
   5.06436E-01  -1.39159E-05
   5.06536E-01  -1.39024E-05
   5.06636E-01  -1.38892E-05
   5.06736E-01  -1.38763E-05
   5.06836E-01  -1.38636E-05
   5.06936E-01  -1.38512E-05
   5.07036E-01  -1.38390E-05
   5.07136E-01  -1.38270E-05
   5.07236E-01  -1.38152E-05
   5.07336E-01  -1.38037E-05
   5.07436E-01  -1.37923E-05
   5.07536E-01  -1.37812E-05
   5.07636E-01  -1.37702E-05
   5.07736E-01  -1.37595E-05
   5.07836E-01  -1.37489E-05
   5.07936E-01  -1.37385E-05
   5.08036E-01  -1.37283E-05
   5.08136E-01  -1.37183E-05
   5.08236E-01  -1.37084E-05
   5.08336E-01  -1.36987E-05
   5.08436E-01  -1.36892E-05
   5.08536E-01  -1.36798E-05
   5.08636E-01  -1.36705E-05
   5.08736E-01  -1.36614E-05
   5.08836E-01  -1.36525E-05
   5.08936E-01  -1.36436E-05
   5.09036E-01  -1.36349E-05
   5.09136E-01  -1.36263E-05
   5.09236E-01  -1.36179E-05
   5.09336E-01  -1.36096E-05
   5.09436E-01  -1.36014E-05
   5.09536E-01  -1.35933E-05
   5.09636E-01  -1.35853E-05
   5.09736E-01  -1.35774E-05
   5.09836E-01  -1.35697E-05
   5.09936E-01  -1.35620E-05
   5.10036E-01  -1.35545E-05
   5.10136E-01  -1.35471E-05
   5.10236E-01  -1.35397E-05
   5.10336E-01  -1.35325E-05
   5.10436E-01  -1.35253E-05
   5.10536E-01  -1.35183E-05
   5.10636E-01  -1.35113E-05
   5.10736E-01  -1.35044E-05
   5.10836E-01  -1.34976E-05
   5.10936E-01  -1.34909E-05
   5.11036E-01  -1.34842E-05
   5.11136E-01  -1.34777E-05
   5.11236E-01  -1.34712E-05
   5.11336E-01  -1.34648E-05
   5.11436E-01  -1.34585E-05
   5.11536E-01  -1.34522E-05
   5.11636E-01  -1.34460E-05
   5.11736E-01  -1.34399E-05
   5.11836E-01  -1.34339E-05
   5.11936E-01  -1.34279E-05
   5.12036E-01  -1.34220E-05
   5.12136E-01  -1.34162E-05
   5.12236E-01  -1.34104E-05
   5.12336E-01  -1.34046E-05
   5.12436E-01  -1.33990E-05
   5.12536E-01  -1.33934E-05
   5.12636E-01  -1.33878E-05
   5.12736E-01  -1.33823E-05
   5.12836E-01  -1.33769E-05
   5.12936E-01  -1.33715E-05
   5.13036E-01  -1.33662E-05
   5.13136E-01  -1.33609E-05
   5.13236E-01  -1.33556E-05
   5.13336E-01  -1.33504E-05
   5.13436E-01  -1.33453E-05
   5.13536E-01  -1.33402E-05
   5.13636E-01  -1.33352E-05
   5.13736E-01  -1.33302E-05
   5.13836E-01  -1.33252E-05
   5.13936E-01  -1.33203E-05
   5.14036E-01  -1.33154E-05
   5.14136E-01  -1.33106E-05
   5.14236E-01  -1.33058E-05
   5.14336E-01  -1.33010E-05
   5.14436E-01  -1.32963E-05
   5.14536E-01  -1.32917E-05
   5.14636E-01  -1.32870E-05
   5.14736E-01  -1.32824E-05
   5.14836E-01  -1.32779E-05
   5.14936E-01  -1.32733E-05
   5.15036E-01  -1.32689E-05
   5.15136E-01  -1.32644E-05
   5.15236E-01  -1.32600E-05
   5.15336E-01  -1.32556E-05
   5.15436E-01  -1.32512E-05
   5.15536E-01  -1.32469E-05
   5.15636E-01  -1.32426E-05
   5.15736E-01  -1.32383E-05
   5.15836E-01  -1.32340E-05
   5.15936E-01  -1.32298E-05
   5.16036E-01  -1.32256E-05
   5.16136E-01  -1.32215E-05
   5.16236E-01  -1.32173E-05
   5.16336E-01  -1.32132E-05
   5.16436E-01  -1.32091E-05
   5.16536E-01  -1.32050E-05
   5.16636E-01  -1.32010E-05
   5.16736E-01  -1.31970E-05
   5.16836E-01  -1.31930E-05
   5.16936E-01  -1.31890E-05
   5.17036E-01  -1.31850E-05
   5.17136E-01  -1.31811E-05
   5.17236E-01  -1.31772E-05
   5.17336E-01  -1.31733E-05
   5.17436E-01  -1.31694E-05
   5.17536E-01  -1.31656E-05
   5.17636E-01  -1.31617E-05
   5.17736E-01  -1.31579E-05
   5.17836E-01  -1.31541E-05
   5.17936E-01  -1.31504E-05
   5.18036E-01  -1.31466E-05
   5.18136E-01  -1.31429E-05
   5.18236E-01  -1.31391E-05
   5.18336E-01  -1.31354E-05
   5.18436E-01  -1.31317E-05
   5.18536E-01  -1.31281E-05
   5.18636E-01  -1.31244E-05
   5.18736E-01  -1.31208E-05
   5.18836E-01  -1.31172E-05
   5.18936E-01  -1.31136E-05
   5.19036E-01  -1.31100E-05
   5.19136E-01  -1.31064E-05
   5.19236E-01  -1.31029E-05
   5.19336E-01  -1.30993E-05
   5.19436E-01  -1.30958E-05
   5.19536E-01  -1.30923E-05
   5.19636E-01  -1.30888E-05
   5.19736E-01  -1.30853E-05
   5.19836E-01  -1.30818E-05
   5.19936E-01  -1.30783E-05
   5.20036E-01  -1.30748E-05
   5.20136E-01  -1.30714E-05
   5.20236E-01  -1.30679E-05
   5.20336E-01  -1.30645E-05
   5.20436E-01  -1.30611E-05
   5.20536E-01  -1.30577E-05
   5.20636E-01  -1.30543E-05
   5.20736E-01  -1.30509E-05
   5.20836E-01  -1.30475E-05
   5.20936E-01  -1.30441E-05
   5.21036E-01  -1.30408E-05
   5.21136E-01  -1.30374E-05
   5.21236E-01  -1.30341E-05
   5.21336E-01  -1.30307E-05
   5.21436E-01  -1.30274E-05
   5.21536E-01  -1.30241E-05
   5.21636E-01  -1.30208E-05
   5.21736E-01  -1.30175E-05
   5.21836E-01  -1.30142E-05
   5.21936E-01  -1.30109E-05
   5.22036E-01  -1.30077E-05
   5.22136E-01  -1.30044E-05
   5.22236E-01  -1.30012E-05
   5.22336E-01  -1.29979E-05
   5.22436E-01  -1.29947E-05
   5.22536E-01  -1.29915E-05
   5.22636E-01  -1.29882E-05
   5.22736E-01  -1.29850E-05
   5.22836E-01  -1.29818E-05
   5.22936E-01  -1.29786E-05
   5.23036E-01  -1.29754E-05
   5.23136E-01  -1.30655E-05
   5.23236E-01  -1.31935E-05
   5.23336E-01  -1.33206E-05
   5.23436E-01  -1.34451E-05
   5.23536E-01  -1.35678E-05
   5.23636E-01  -1.36889E-05
   5.23736E-01  -1.38083E-05
   5.23836E-01  -1.39260E-05
   5.23936E-01  -1.40420E-05
   5.24036E-01  -1.41572E-05
   5.24137E-01  -1.42700E-05
   5.24237E-01  -1.43808E-05
   5.24337E-01  -1.43581E-05
   5.24438E-01  -1.43219E-05
   5.24538E-01  -1.42866E-05
   5.24638E-01  -1.42523E-05
   5.24738E-01  -1.42184E-05
   5.24839E-01  -1.41857E-05
   5.24939E-01  -1.41538E-05
   5.25039E-01  -1.41226E-05
   5.25139E-01  -1.40922E-05
   5.25239E-01  -1.40625E-05
   5.25339E-01  -1.40335E-05
   5.25439E-01  -1.40049E-05
   5.25539E-01  -1.39773E-05
   5.25639E-01  -1.39502E-05
   5.25739E-01  -1.39237E-05
   5.25839E-01  -1.38979E-05
   5.25939E-01  -1.38726E-05
   5.26039E-01  -1.38479E-05
   5.26139E-01  -1.38237E-05
   5.26239E-01  -1.38001E-05
   5.26339E-01  -1.37769E-05
   5.26439E-01  -1.37543E-05
   5.26539E-01  -1.37322E-05
   5.26639E-01  -1.37105E-05
   5.26739E-01  -1.36893E-05
   5.26839E-01  -1.36686E-05
   5.26939E-01  -1.36483E-05
   5.27039E-01  -1.36284E-05
   5.27139E-01  -1.36089E-05
   5.27239E-01  -1.35899E-05
   5.27339E-01  -1.35712E-05
   5.27439E-01  -1.35529E-05
   5.27539E-01  -1.35350E-05
   5.27639E-01  -1.35175E-05
   5.27739E-01  -1.35003E-05
   5.27839E-01  -1.34835E-05
   5.27939E-01  -1.34670E-05
   5.28039E-01  -1.34509E-05
   5.28139E-01  -1.34350E-05
   5.28239E-01  -1.34195E-05
   5.28339E-01  -1.34043E-05
   5.28439E-01  -1.33894E-05
   5.28539E-01  -1.33747E-05
   5.28639E-01  -1.33604E-05
   5.28739E-01  -1.33463E-05
   5.28839E-01  -1.33325E-05
   5.28939E-01  -1.33190E-05
   5.29039E-01  -1.33057E-05
   5.29139E-01  -1.32927E-05
   5.29239E-01  -1.32799E-05
   5.29339E-01  -1.32673E-05
   5.29439E-01  -1.32550E-05
   5.29539E-01  -1.32429E-05
   5.29639E-01  -1.32311E-05
   5.29739E-01  -1.32194E-05
   5.29839E-01  -1.32080E-05
   5.29939E-01  -1.31967E-05
   5.30039E-01  -1.31857E-05
   5.30139E-01  -1.31748E-05
   5.30239E-01  -1.31642E-05
   5.30339E-01  -1.31537E-05
   5.30439E-01  -1.31435E-05
   5.30539E-01  -1.31334E-05
   5.30639E-01  -1.31234E-05
   5.30739E-01  -1.31137E-05
   5.30839E-01  -1.31041E-05
   5.30939E-01  -1.30947E-05
   5.31039E-01  -1.30854E-05
   5.31139E-01  -1.30763E-05
   5.31240E-01  -1.30674E-05
   5.31340E-01  -1.30586E-05
   5.31440E-01  -1.30501E-05
   5.31540E-01  -1.30418E-05
   5.31640E-01  -1.30337E-05
   5.31740E-01  -1.30257E-05
   5.31840E-01  -1.30180E-05
   5.31940E-01  -1.30103E-05
   5.32041E-01  -1.30028E-05
   5.32141E-01  -1.29954E-05
   5.32241E-01  -1.29882E-05
   5.32341E-01  -1.29812E-05
   5.32441E-01  -1.29742E-05
   5.32541E-01  -1.29674E-05
   5.32641E-01  -1.29607E-05
   5.32741E-01  -1.29541E-05
   5.32841E-01  -1.29476E-05
   5.32941E-01  -1.29412E-05
   5.33041E-01  -1.29349E-05
   5.33141E-01  -1.29287E-05
   5.33241E-01  -1.29226E-05
   5.33341E-01  -1.29166E-05
   5.33441E-01  -1.29107E-05
   5.33541E-01  -1.29049E-05
   5.33641E-01  -1.28991E-05
   5.33741E-01  -1.28934E-05
   5.33841E-01  -1.28879E-05
   5.33941E-01  -1.28823E-05
   5.34041E-01  -1.28769E-05
   5.34141E-01  -1.28715E-05
   5.34241E-01  -1.28663E-05
   5.34341E-01  -1.28610E-05
   5.34441E-01  -1.28559E-05
   5.34541E-01  -1.28508E-05
   5.34641E-01  -1.28458E-05
   5.34741E-01  -1.28408E-05
   5.34841E-01  -1.28359E-05
   5.34941E-01  -1.28310E-05
   5.35041E-01  -1.28262E-05
   5.35141E-01  -1.28215E-05
   5.35241E-01  -1.28168E-05
   5.35341E-01  -1.28122E-05
   5.35441E-01  -1.28076E-05
   5.35541E-01  -1.28031E-05
   5.35641E-01  -1.27987E-05
   5.35741E-01  -1.27942E-05
   5.35841E-01  -1.27899E-05
   5.35941E-01  -1.27855E-05
   5.36041E-01  -1.27812E-05
   5.36141E-01  -1.27770E-05
   5.36241E-01  -1.27728E-05
   5.36341E-01  -1.27687E-05
   5.36441E-01  -1.27646E-05
   5.36541E-01  -1.27605E-05
   5.36641E-01  -1.27565E-05
   5.36741E-01  -1.27525E-05
   5.36841E-01  -1.27485E-05
   5.36941E-01  -1.27446E-05
   5.37041E-01  -1.27407E-05
   5.37141E-01  -1.27369E-05
   5.37241E-01  -1.27330E-05
   5.37341E-01  -1.27293E-05
   5.37441E-01  -1.27255E-05
   5.37541E-01  -1.27218E-05
   5.37641E-01  -1.27181E-05
   5.37741E-01  -1.27644E-05
   5.37841E-01  -1.27940E-05
   5.37941E-01  -1.27885E-05
   5.38041E-01  -1.27831E-05
   5.38141E-01  -1.27777E-05
   5.38241E-01  -1.27725E-05
   5.38341E-01  -1.27673E-05
   5.38441E-01  -1.27621E-05
   5.38541E-01  -1.27570E-05
   5.38641E-01  -1.27520E-05
   5.38741E-01  -1.27471E-05
   5.38841E-01  -1.27422E-05
   5.38941E-01  -1.27373E-05
   5.39041E-01  -1.27326E-05
   5.39141E-01  -1.27278E-05
   5.39241E-01  -1.27232E-05
   5.39341E-01  -1.27186E-05
   5.39441E-01  -1.27140E-05
   5.39541E-01  -1.27095E-05
   5.39641E-01  -1.27050E-05
   5.39741E-01  -1.27006E-05
   5.39841E-01  -1.26963E-05
   5.39941E-01  -1.26920E-05
   5.40041E-01  -1.26877E-05
   5.40141E-01  -1.26835E-05
   5.40241E-01  -1.26793E-05
   5.40341E-01  -1.26751E-05
   5.40441E-01  -1.26711E-05
   5.40541E-01  -1.26670E-05
   5.40641E-01  -1.26630E-05
   5.40741E-01  -1.26590E-05
   5.40841E-01  -1.26551E-05
   5.40941E-01  -1.26512E-05
   5.41041E-01  -1.26473E-05
   5.41141E-01  -1.26435E-05
   5.41241E-01  -1.26397E-05
   5.41341E-01  -1.26359E-05
   5.41441E-01  -1.26322E-05
   5.41541E-01  -1.26285E-05
   5.41641E-01  -1.26249E-05
   5.41741E-01  -1.26213E-05
   5.41841E-01  -1.26177E-05
   5.41941E-01  -1.26141E-05
   5.42041E-01  -1.26106E-05
   5.42141E-01  -1.26071E-05
   5.42241E-01  -1.26036E-05
   5.42341E-01  -1.26002E-05
   5.42441E-01  -1.25967E-05
   5.42541E-01  -1.25933E-05
   5.42641E-01  -1.25900E-05
   5.42741E-01  -1.25866E-05
   5.42841E-01  -1.25833E-05
   5.42941E-01  -1.25800E-05
   5.43041E-01  -1.25768E-05
   5.43141E-01  -1.25735E-05
   5.43241E-01  -1.25703E-05
   5.43341E-01  -1.25671E-05
   5.43441E-01  -1.25639E-05
   5.43541E-01  -1.25608E-05
   5.43641E-01  -1.25576E-05
   5.43741E-01  -1.25545E-05
   5.43841E-01  -1.25514E-05
   5.43941E-01  -1.25484E-05
   5.44041E-01  -1.25453E-05
   5.44141E-01  -1.25422E-05
   5.44241E-01  -1.25392E-05
   5.44341E-01  -1.25362E-05
   5.44441E-01  -1.25332E-05
   5.44541E-01  -1.25302E-05
   5.44641E-01  -1.25272E-05
   5.44741E-01  -1.25243E-05
   5.44841E-01  -1.25213E-05
   5.44941E-01  -1.25184E-05
   5.45041E-01  -1.25155E-05
   5.45141E-01  -1.25126E-05
   5.45241E-01  -1.25097E-05
   5.45341E-01  -1.25068E-05
   5.45441E-01  -1.25039E-05
   5.45541E-01  -1.25011E-05
   5.45641E-01  -1.24982E-05
   5.45741E-01  -1.24954E-05
   5.45841E-01  -1.24925E-05
   5.45941E-01  -1.24897E-05
   5.46041E-01  -1.24869E-05
   5.46141E-01  -1.24841E-05
   5.46241E-01  -1.24814E-05
   5.46341E-01  -1.24786E-05
   5.46441E-01  -1.24759E-05
   5.46541E-01  -1.24731E-05
   5.46641E-01  -1.24704E-05
   5.46741E-01  -1.24677E-05
   5.46841E-01  -1.24650E-05
   5.46941E-01  -1.24623E-05
   5.47041E-01  -1.24596E-05
   5.47141E-01  -1.24569E-05
   5.47241E-01  -1.24542E-05
   5.47341E-01  -1.24516E-05
   5.47441E-01  -1.24489E-05
   5.47541E-01  -1.24463E-05
   5.47641E-01  -1.24436E-05
   5.47741E-01  -1.24410E-05
   5.47841E-01  -1.24384E-05
   5.47941E-01  -1.24358E-05
   5.48041E-01  -1.24332E-05
   5.48141E-01  -1.24306E-05
   5.48241E-01  -1.24280E-05
   5.48341E-01  -1.24254E-05
   5.48441E-01  -1.24228E-05
   5.48541E-01  -1.24203E-05
   5.48641E-01  -1.24177E-05
   5.48741E-01  -1.24151E-05
   5.48841E-01  -1.24126E-05
   5.48941E-01  -1.24101E-05
   5.49041E-01  -1.24075E-05
   5.49141E-01  -1.24050E-05
   5.49241E-01  -1.24025E-05
   5.49341E-01  -1.24000E-05
   5.49441E-01  -1.23975E-05
   5.49541E-01  -1.23950E-05
   5.49641E-01  -1.23925E-05
   5.49741E-01  -1.23900E-05
   5.49841E-01  -1.23875E-05
   5.49941E-01  -1.23850E-05
   5.50041E-01  -1.23825E-05
   5.50141E-01  -1.23801E-05
   5.50241E-01  -1.23776E-05
   5.50341E-01  -1.23752E-05
   5.50441E-01  -1.23727E-05
   5.50541E-01  -1.23703E-05
   5.50641E-01  -1.23679E-05
   5.50741E-01  -1.23654E-05
   5.50841E-01  -1.23630E-05
   5.50941E-01  -1.23606E-05
   5.51041E-01  -1.23582E-05
   5.51141E-01  -1.23558E-05
   5.51241E-01  -1.23534E-05
   5.51341E-01  -1.23510E-05
   5.51441E-01  -1.23486E-05
   5.51541E-01  -1.23463E-05
   5.51641E-01  -1.23439E-05
   5.51741E-01  -1.23415E-05
   5.51841E-01  -1.23392E-05
   5.51941E-01  -1.23368E-05
   5.52041E-01  -1.23345E-05
   5.52141E-01  -1.23321E-05
   5.52241E-01  -1.23298E-05
   5.52341E-01  -1.23274E-05
   5.52441E-01  -1.23251E-05
   5.52541E-01  -1.23228E-05
   5.52641E-01  -1.23205E-05
   5.52741E-01  -1.23182E-05
   5.52841E-01  -1.23159E-05
   5.52941E-01  -1.23136E-05
   5.53041E-01  -1.23113E-05
   5.53141E-01  -1.23090E-05
   5.53241E-01  -1.23067E-05
   5.53341E-01  -1.23044E-05
   5.53441E-01  -1.23021E-05
   5.53541E-01  -1.22999E-05
   5.53641E-01  -1.22976E-05
   5.53741E-01  -1.22953E-05
   5.53841E-01  -1.22931E-05
   5.53941E-01  -1.22908E-05
   5.54041E-01  -1.22886E-05
   5.54141E-01  -1.22863E-05
   5.54241E-01  -1.22841E-05
   5.54341E-01  -1.22818E-05
   5.54441E-01  -1.22796E-05
   5.54541E-01  -1.22774E-05
   5.54641E-01  -1.22751E-05
   5.54741E-01  -1.22729E-05
   5.54841E-01  -1.22707E-05
   5.54941E-01  -1.22685E-05
   5.55041E-01  -1.22663E-05
   5.55141E-01  -1.22640E-05
   5.55241E-01  -1.22618E-05
   5.55341E-01  -1.22596E-05
   5.55441E-01  -1.22574E-05
   5.55541E-01  -1.22552E-05
   5.55641E-01  -1.22530E-05
   5.55741E-01  -1.22508E-05
   5.55841E-01  -1.22487E-05
   5.55941E-01  -1.22465E-05
   5.56041E-01  -1.22443E-05
   5.56141E-01  -1.22421E-05
   5.56241E-01  -1.22399E-05
   5.56341E-01  -1.22378E-05
   5.56441E-01  -1.22356E-05
   5.56541E-01  -1.22334E-05
   5.56641E-01  -1.22313E-05
   5.56741E-01  -1.22291E-05
   5.56841E-01  -1.22270E-05
   5.56941E-01  -1.22248E-05
   5.57041E-01  -1.22227E-05
   5.57141E-01  -1.22205E-05
   5.57241E-01  -1.22184E-05
   5.57341E-01  -1.22162E-05
   5.57441E-01  -1.22141E-05
   5.57541E-01  -1.22120E-05
   5.57641E-01  -1.22098E-05
   5.57741E-01  -1.22077E-05
   5.57841E-01  -1.22056E-05
   5.57941E-01  -1.22034E-05
   5.58041E-01  -1.22013E-05
   5.58141E-01  -1.21992E-05
   5.58241E-01  -1.21971E-05
   5.58341E-01  -1.21950E-05
   5.58441E-01  -1.21929E-05
   5.58541E-01  -1.21908E-05
   5.58641E-01  -1.21887E-05
   5.58741E-01  -1.21866E-05
   5.58841E-01  -1.21845E-05
   5.58941E-01  -1.21824E-05
   5.59041E-01  -1.21803E-05
   5.59141E-01  -1.21783E-05
   5.59241E-01  -1.21762E-05
   5.59341E-01  -1.21741E-05
   5.59441E-01  -1.21721E-05
   5.59541E-01  -1.21700E-05
   5.59642E-01  -1.21680E-05
   5.59742E-01  -1.21660E-05
   5.59842E-01  -1.21640E-05
   5.59942E-01  -1.21622E-05
   5.60042E-01  -1.21603E-05
   5.60142E-01  -1.21585E-05
   5.60242E-01  -1.21567E-05
   5.60342E-01  -1.21550E-05
   5.60442E-01  -1.21533E-05
   5.60542E-01  -1.21516E-05
   5.60643E-01  -1.21499E-05
   5.60743E-01  -1.21482E-05
   5.60843E-01  -1.21465E-05
   5.60943E-01  -1.21449E-05
   5.61043E-01  -1.21433E-05
   5.61143E-01  -1.21416E-05
   5.61243E-01  -1.21400E-05
   5.61343E-01  -1.21383E-05
   5.61443E-01  -1.21367E-05
   5.61543E-01  -1.21351E-05
   5.61643E-01  -1.21335E-05
   5.61743E-01  -1.21318E-05
   5.61843E-01  -1.21302E-05
   5.61943E-01  -1.21286E-05
   5.62043E-01  -1.21270E-05
   5.62143E-01  -1.21253E-05
   5.62243E-01  -1.21237E-05
   5.62343E-01  -1.21221E-05
   5.62443E-01  -1.21205E-05
   5.62543E-01  -1.21188E-05
   5.62643E-01  -1.21616E-05
   5.62743E-01  -1.21589E-05
   5.62843E-01  -1.21564E-05
   5.62943E-01  -1.21539E-05
   5.63043E-01  -1.21515E-05
   5.63143E-01  -1.21491E-05
   5.63243E-01  -1.21469E-05
   5.63343E-01  -1.21446E-05
   5.63444E-01  -1.21424E-05
   5.63544E-01  -1.21404E-05
   5.63644E-01  -1.21384E-05
   5.63744E-01  -1.21364E-05
   5.63845E-01  -1.21346E-05
   5.63945E-01  -1.21328E-05
   5.64046E-01  -1.21310E-05
   5.64146E-01  -1.21293E-05
   5.64246E-01  -1.21277E-05
   5.64346E-01  -1.21261E-05
   5.64446E-01  -1.21245E-05
   5.64546E-01  -1.21229E-05
   5.64646E-01  -1.21213E-05
   5.64746E-01  -1.21198E-05
   5.64846E-01  -1.21183E-05
   5.64946E-01  -1.21168E-05
   5.65046E-01  -1.21153E-05
   5.65146E-01  -1.21139E-05
   5.65246E-01  -1.21124E-05
   5.65346E-01  -1.21110E-05
   5.65446E-01  -1.21095E-05
   5.65546E-01  -1.21081E-05
   5.65646E-01  -1.21067E-05
   5.65746E-01  -1.21052E-05
   5.65846E-01  -1.21038E-05
   5.65946E-01  -1.21024E-05
   5.66046E-01  -1.21010E-05
   5.66146E-01  -1.20995E-05
   5.66246E-01  -1.20981E-05
   5.66346E-01  -1.20967E-05
   5.66446E-01  -1.20953E-05
   5.66546E-01  -1.20938E-05
   5.66646E-01  -1.20924E-05
   5.66746E-01  -1.20910E-05
   5.66846E-01  -1.20895E-05
   5.66946E-01  -1.20881E-05
   5.67046E-01  -1.20867E-05
   5.67146E-01  -1.20852E-05
   5.67246E-01  -1.20838E-05
   5.67346E-01  -1.20823E-05
   5.67446E-01  -1.20809E-05
   5.67546E-01  -1.20794E-05
   5.67646E-01  -1.20780E-05
   5.67746E-01  -1.20765E-05
   5.67846E-01  -1.20750E-05
   5.67946E-01  -1.20736E-05
   5.68046E-01  -1.20721E-05
   5.68146E-01  -1.20706E-05
   5.68246E-01  -1.20691E-05
   5.68346E-01  -1.20677E-05
   5.68446E-01  -1.20662E-05
   5.68546E-01  -1.20647E-05
   5.68646E-01  -1.20632E-05
   5.68746E-01  -1.20617E-05
   5.68846E-01  -1.20601E-05
   5.68946E-01  -1.20586E-05
   5.69046E-01  -1.20571E-05
   5.69146E-01  -1.20556E-05
   5.69246E-01  -1.20540E-05
   5.69346E-01  -1.20525E-05
   5.69446E-01  -1.20510E-05
   5.69546E-01  -1.20494E-05
   5.69646E-01  -1.20479E-05
   5.69746E-01  -1.20463E-05
   5.69846E-01  -1.20448E-05
   5.69946E-01  -1.20432E-05
   5.70046E-01  -1.20416E-05
   5.70146E-01  -1.20401E-05
   5.70246E-01  -1.20385E-05
   5.70346E-01  -1.20369E-05
   5.70446E-01  -1.20353E-05
   5.70546E-01  -1.20338E-05
   5.70646E-01  -1.20322E-05
   5.70746E-01  -1.20306E-05
   5.70846E-01  -1.20290E-05
   5.70946E-01  -1.20274E-05
   5.71046E-01  -1.20258E-05
   5.71146E-01  -1.20242E-05
   5.71246E-01  -1.20226E-05
   5.71346E-01  -1.20210E-05
   5.71446E-01  -1.20194E-05
   5.71546E-01  -1.20178E-05
   5.71646E-01  -1.20162E-05
   5.71746E-01  -1.20146E-05
   5.71846E-01  -1.20129E-05
   5.71946E-01  -1.20113E-05
   5.72046E-01  -1.20097E-05
   5.72146E-01  -1.20081E-05
   5.72246E-01  -1.20065E-05
   5.72346E-01  -1.20048E-05
   5.72446E-01  -1.20032E-05
   5.72546E-01  -1.20016E-05
   5.72646E-01  -1.20000E-05
   5.72746E-01  -1.19983E-05
   5.72846E-01  -1.19967E-05
   5.72946E-01  -1.19951E-05
   5.73046E-01  -1.19935E-05
   5.73146E-01  -1.19918E-05
   5.73246E-01  -1.19902E-05
   5.73346E-01  -1.19886E-05
   5.73446E-01  -1.19870E-05
   5.73546E-01  -1.19853E-05
   5.73646E-01  -1.19837E-05
   5.73746E-01  -1.19821E-05
   5.73846E-01  -1.19804E-05
   5.73946E-01  -1.19788E-05
   5.74046E-01  -1.19772E-05
   5.74146E-01  -1.19755E-05
   5.74246E-01  -1.19739E-05
   5.74346E-01  -1.19722E-05
   5.74446E-01  -1.19706E-05
   5.74546E-01  -1.19690E-05
   5.74646E-01  -1.19673E-05
   5.74746E-01  -1.19657E-05
   5.74846E-01  -1.19640E-05
   5.74946E-01  -1.19624E-05
   5.75046E-01  -1.19607E-05
   5.75146E-01  -1.19591E-05
   5.75246E-01  -1.19575E-05
   5.75346E-01  -1.19558E-05
   5.75446E-01  -1.19542E-05
   5.75546E-01  -1.19525E-05
   5.75646E-01  -1.19509E-05
   5.75746E-01  -1.19492E-05
   5.75846E-01  -1.19476E-05
   5.75946E-01  -1.19459E-05
   5.76046E-01  -1.19443E-05
   5.76146E-01  -1.19426E-05
   5.76246E-01  -1.19410E-05
   5.76346E-01  -1.19394E-05
   5.76446E-01  -1.19377E-05
   5.76546E-01  -1.19361E-05
   5.76646E-01  -1.19344E-05
   5.76746E-01  -1.19328E-05
   5.76846E-01  -1.19311E-05
   5.76946E-01  -1.19295E-05
   5.77046E-01  -1.19278E-05
   5.77146E-01  -1.19262E-05
   5.77246E-01  -1.19246E-05
   5.77346E-01  -1.19229E-05
   5.77446E-01  -1.19213E-05
   5.77546E-01  -1.19196E-05
   5.77646E-01  -1.19180E-05
   5.77746E-01  -1.19164E-05
   5.77846E-01  -1.19147E-05
   5.77946E-01  -1.19131E-05
   5.78046E-01  -1.19114E-05
   5.78146E-01  -1.19098E-05
   5.78246E-01  -1.19082E-05
   5.78346E-01  -1.19065E-05
   5.78446E-01  -1.19049E-05
   5.78546E-01  -1.19033E-05
   5.78646E-01  -1.19016E-05
   5.78746E-01  -1.19000E-05
   5.78846E-01  -1.18984E-05
   5.78946E-01  -1.18967E-05
   5.79046E-01  -1.18951E-05
   5.79146E-01  -1.18935E-05
   5.79246E-01  -1.18918E-05
   5.79346E-01  -1.18902E-05
   5.79446E-01  -1.18886E-05
   5.79546E-01  -1.18869E-05
   5.79646E-01  -1.18853E-05
   5.79746E-01  -1.18837E-05
   5.79846E-01  -1.18821E-05
   5.79946E-01  -1.18805E-05
   5.80046E-01  -1.18789E-05
   5.80146E-01  -1.18773E-05
   5.80246E-01  -1.18756E-05
   5.80346E-01  -1.18740E-05
   5.80446E-01  -1.18724E-05
   5.80546E-01  -1.18708E-05
   5.80646E-01  -1.18692E-05
   5.80746E-01  -1.18676E-05
   5.80846E-01  -1.18660E-05
   5.80946E-01  -1.18644E-05
   5.81046E-01  -1.18628E-05
   5.81146E-01  -1.18612E-05
   5.81246E-01  -1.18595E-05
   5.81346E-01  -1.18579E-05
   5.81446E-01  -1.18563E-05
   5.81546E-01  -1.18547E-05
   5.81646E-01  -1.18530E-05
   5.81746E-01  -1.18514E-05
   5.81846E-01  -1.18498E-05
   5.81946E-01  -1.18481E-05
   5.82046E-01  -1.18465E-05
   5.82146E-01  -1.18449E-05
   5.82246E-01  -1.18432E-05
   5.82346E-01  -1.18416E-05
   5.82446E-01  -1.18399E-05
   5.82546E-01  -1.18383E-05
   5.82646E-01  -1.18366E-05
   5.82746E-01  -1.18350E-05
   5.82846E-01  -1.18333E-05
   5.82946E-01  -1.18317E-05
   5.83046E-01  -1.18300E-05
   5.83146E-01  -1.18284E-05
   5.83246E-01  -1.18267E-05
   5.83346E-01  -1.18251E-05
   5.83446E-01  -1.18234E-05
   5.83546E-01  -1.18217E-05
   5.83646E-01  -1.18201E-05
   5.83746E-01  -1.18184E-05
   5.83846E-01  -1.18168E-05
   5.83946E-01  -1.18151E-05
   5.84046E-01  -1.18134E-05
   5.84146E-01  -1.18118E-05
   5.84246E-01  -1.18101E-05
   5.84346E-01  -1.18085E-05
   5.84446E-01  -1.18068E-05
   5.84546E-01  -1.18051E-05
   5.84646E-01  -1.18035E-05
   5.84746E-01  -1.18018E-05
   5.84846E-01  -1.18002E-05
   5.84946E-01  -1.17985E-05
   5.85046E-01  -1.17969E-05
   5.85146E-01  -1.17952E-05
   5.85246E-01  -1.17935E-05
   5.85346E-01  -1.17919E-05
   5.85446E-01  -1.17902E-05
   5.85546E-01  -1.17886E-05
   5.85646E-01  -1.17869E-05
   5.85746E-01  -1.17853E-05
   5.85846E-01  -1.17836E-05
   5.85946E-01  -1.17820E-05
   5.86046E-01  -1.17803E-05
   5.86146E-01  -1.17787E-05
   5.86246E-01  -1.17770E-05
   5.86346E-01  -1.17754E-05
   5.86446E-01  -1.17737E-05
   5.86546E-01  -1.17721E-05
   5.86646E-01  -1.17704E-05
   5.86746E-01  -1.17688E-05
   5.86846E-01  -1.17671E-05
   5.86946E-01  -1.17655E-05
   5.87046E-01  -1.17638E-05
   5.87146E-01  -1.17622E-05
   5.87246E-01  -1.17606E-05
   5.87346E-01  -1.17589E-05
   5.87446E-01  -1.17573E-05
   5.87546E-01  -1.17557E-05
   5.87646E-01  -1.17540E-05
   5.87746E-01  -1.17524E-05
   5.87846E-01  -1.17507E-05
   5.87946E-01  -1.17491E-05
   5.88046E-01  -1.17475E-05
   5.88146E-01  -1.17459E-05
   5.88246E-01  -1.17442E-05
   5.88346E-01  -1.17426E-05
   5.88446E-01  -1.17410E-05
   5.88546E-01  -1.17393E-05
   5.88646E-01  -1.17377E-05
   5.88746E-01  -1.17361E-05
   5.88846E-01  -1.17345E-05
   5.88946E-01  -1.17328E-05
   5.89046E-01  -1.17312E-05
   5.89146E-01  -1.17296E-05
   5.89246E-01  -1.17280E-05
   5.89346E-01  -1.17263E-05
   5.89446E-01  -1.17247E-05
   5.89546E-01  -1.17231E-05
   5.89646E-01  -1.17215E-05
   5.89746E-01  -1.17198E-05
   5.89846E-01  -1.17182E-05
   5.89946E-01  -1.17166E-05
   5.90046E-01  -1.17150E-05
   5.90146E-01  -1.17133E-05
   5.90246E-01  -1.17117E-05
   5.90346E-01  -1.17101E-05
   5.90446E-01  -1.17085E-05
   5.90546E-01  -1.17068E-05
   5.90646E-01  -1.17052E-05
   5.90746E-01  -1.17036E-05
   5.90846E-01  -1.17020E-05
   5.90946E-01  -1.17003E-05
   5.91046E-01  -1.16987E-05
   5.91146E-01  -1.16971E-05
   5.91246E-01  -1.16955E-05
   5.91346E-01  -1.16939E-05
   5.91446E-01  -1.16923E-05
   5.91546E-01  -1.16907E-05
   5.91646E-01  -1.16891E-05
   5.91747E-01  -1.16875E-05
   5.91847E-01  -1.16860E-05
   5.91947E-01  -1.16846E-05
   5.92047E-01  -1.16831E-05
   5.92147E-01  -1.16818E-05
   5.92247E-01  -1.16804E-05
   5.92347E-01  -1.16791E-05
   5.92447E-01  -1.16778E-05
   5.92547E-01  -1.16765E-05
   5.92647E-01  -1.16752E-05
   5.92748E-01  -1.16739E-05
   5.92848E-01  -1.16727E-05
   5.92948E-01  -1.16714E-05
   5.93048E-01  -1.16702E-05
   5.93148E-01  -1.16690E-05
   5.93248E-01  -1.16677E-05
   5.93348E-01  -1.16665E-05
   5.93448E-01  -1.16653E-05
   5.93548E-01  -1.16641E-05
   5.93648E-01  -1.16629E-05
   5.93748E-01  -1.16617E-05
   5.93848E-01  -1.16605E-05
   5.93948E-01  -1.16593E-05
   5.94048E-01  -1.16581E-05
   5.94148E-01  -1.16568E-05
   5.94248E-01  -1.16556E-05
   5.94348E-01  -1.16544E-05
   5.94448E-01  -1.16532E-05
   5.94548E-01  -1.16520E-05
   5.94648E-01  -1.16508E-05
   5.94748E-01  -1.16495E-05
   5.94848E-01  -1.16483E-05
   5.94948E-01  -1.16471E-05
   5.95048E-01  -1.16464E-05
   5.95148E-01  -1.17608E-05
   5.95248E-01  -1.18773E-05
   5.95348E-01  -1.19921E-05
   5.95448E-01  -1.21065E-05
   5.95549E-01  -1.22174E-05
   5.95649E-01  -1.22122E-05
   5.95749E-01  -1.21978E-05
   5.95849E-01  -1.21838E-05
   5.95949E-01  -1.21701E-05
   5.96049E-01  -1.21567E-05
   5.96149E-01  -1.21436E-05
   5.96249E-01  -1.21309E-05
   5.96349E-01  -1.21184E-05
   5.96449E-01  -1.21062E-05
   5.96549E-01  -1.20943E-05
   5.96649E-01  -1.20827E-05
   5.96749E-01  -1.20713E-05
   5.96849E-01  -1.20602E-05
   5.96949E-01  -1.20493E-05
   5.97049E-01  -1.20386E-05
   5.97149E-01  -1.20282E-05
   5.97249E-01  -1.20180E-05
   5.97349E-01  -1.20080E-05
   5.97449E-01  -1.19983E-05
   5.97549E-01  -1.19887E-05
   5.97649E-01  -1.19793E-05
   5.97749E-01  -1.19701E-05
   5.97849E-01  -1.19612E-05
   5.97949E-01  -1.19524E-05
   5.98049E-01  -1.19437E-05
   5.98149E-01  -1.19353E-05
   5.98249E-01  -1.19270E-05
   5.98349E-01  -1.19189E-05
   5.98449E-01  -1.19109E-05
   5.98549E-01  -1.19031E-05
   5.98649E-01  -1.18955E-05
   5.98749E-01  -1.18880E-05
   5.98849E-01  -1.18807E-05
   5.98949E-01  -1.18734E-05
   5.99049E-01  -1.18664E-05
   5.99149E-01  -1.18594E-05
   5.99249E-01  -1.18526E-05
   5.99349E-01  -1.18460E-05
   5.99449E-01  -1.18394E-05
   5.99549E-01  -1.18330E-05
   5.99649E-01  -1.18267E-05
   5.99749E-01  -1.18205E-05
   5.99849E-01  -1.18144E-05
   5.99949E-01  -1.18084E-05
   6.00049E-01  -1.18025E-05
   6.00149E-01  -1.17968E-05
   6.00249E-01  -1.17911E-05
   6.00349E-01  -1.17856E-05
   6.00449E-01  -1.17801E-05
   6.00549E-01  -1.17747E-05
   6.00649E-01  -1.17695E-05
   6.00749E-01  -1.17643E-05
   6.00849E-01  -1.17592E-05
   6.00949E-01  -1.17542E-05
   6.01049E-01  -1.17492E-05
   6.01149E-01  -1.17444E-05
   6.01249E-01  -1.17396E-05
   6.01349E-01  -1.17349E-05
   6.01449E-01  -1.17303E-05
   6.01549E-01  -1.17258E-05
   6.01649E-01  -1.17213E-05
   6.01749E-01  -1.17169E-05
   6.01849E-01  -1.17126E-05
   6.01949E-01  -1.17084E-05
   6.02049E-01  -1.17042E-05
   6.02149E-01  -1.17001E-05
   6.02249E-01  -1.16960E-05
   6.02349E-01  -1.16921E-05
   6.02449E-01  -1.16881E-05
   6.02549E-01  -1.16843E-05
   6.02649E-01  -1.16805E-05
   6.02749E-01  -1.16768E-05
   6.02849E-01  -1.16733E-05
   6.02949E-01  -1.16698E-05
   6.03049E-01  -1.16664E-05
   6.03149E-01  -1.16631E-05
   6.03249E-01  -1.16599E-05
   6.03349E-01  -1.16567E-05
   6.03450E-01  -1.16536E-05
   6.03550E-01  -1.16506E-05
   6.03650E-01  -1.16476E-05
   6.03750E-01  -1.16447E-05
   6.03850E-01  -1.16419E-05
   6.03950E-01  -1.16391E-05
   6.04050E-01  -1.16363E-05
   6.04150E-01  -1.16336E-05
   6.04250E-01  -1.16309E-05
   6.04350E-01  -1.16283E-05
   6.04450E-01  -1.16257E-05
   6.04550E-01  -1.16231E-05
   6.04650E-01  -1.16206E-05
   6.04750E-01  -1.16181E-05
   6.04850E-01  -1.16157E-05
   6.04950E-01  -1.16133E-05
   6.05050E-01  -1.16109E-05
   6.05150E-01  -1.16086E-05
   6.05250E-01  -1.16063E-05
   6.05350E-01  -1.16040E-05
   6.05450E-01  -1.16017E-05
   6.05550E-01  -1.15995E-05
   6.05650E-01  -1.15973E-05
   6.05750E-01  -1.15951E-05
   6.05850E-01  -1.15929E-05
   6.05950E-01  -1.15908E-05
   6.06050E-01  -1.15887E-05
   6.06150E-01  -1.15866E-05
   6.06250E-01  -1.15845E-05
   6.06350E-01  -1.15825E-05
   6.06450E-01  -1.15804E-05
   6.06550E-01  -1.15784E-05
   6.06650E-01  -1.15764E-05
   6.06750E-01  -1.15745E-05
   6.06850E-01  -1.15725E-05
   6.06950E-01  -1.15706E-05
   6.07050E-01  -1.15686E-05
   6.07150E-01  -1.15667E-05
   6.07250E-01  -1.15648E-05
   6.07350E-01  -1.15630E-05
   6.07450E-01  -1.15611E-05
   6.07550E-01  -1.15593E-05
   6.07650E-01  -1.15574E-05
   6.07750E-01  -1.15556E-05
   6.07850E-01  -1.15539E-05
   6.07950E-01  -1.15521E-05
   6.08050E-01  -1.15503E-05
   6.08150E-01  -1.15486E-05
   6.08250E-01  -1.15468E-05
   6.08350E-01  -1.15451E-05
   6.08450E-01  -1.15434E-05
   6.08550E-01  -1.15417E-05
   6.08650E-01  -1.15400E-05
   6.08750E-01  -1.15383E-05
   6.08850E-01  -1.15366E-05
   6.08950E-01  -1.15349E-05
   6.09050E-01  -1.15333E-05
   6.09150E-01  -1.15316E-05
   6.09250E-01  -1.15300E-05
   6.09350E-01  -1.15284E-05
   6.09450E-01  -1.15268E-05
   6.09550E-01  -1.15252E-05
   6.09650E-01  -1.15236E-05
   6.09750E-01  -1.15220E-05
   6.09850E-01  -1.15204E-05
   6.09950E-01  -1.15189E-05
   6.10050E-01  -1.15173E-05
   6.10150E-01  -1.15158E-05
   6.10250E-01  -1.15142E-05
   6.10350E-01  -1.15127E-05
   6.10450E-01  -1.15111E-05
   6.10550E-01  -1.15096E-05
   6.10650E-01  -1.15081E-05
   6.10750E-01  -1.15066E-05
   6.10850E-01  -1.15051E-05
   6.10950E-01  -1.15036E-05
   6.11050E-01  -1.15021E-05
   6.11150E-01  -1.15006E-05
   6.11250E-01  -1.14991E-05
   6.11350E-01  -1.14976E-05
   6.11450E-01  -1.14962E-05
   6.11550E-01  -1.14947E-05
   6.11650E-01  -1.14933E-05
   6.11750E-01  -1.14918E-05
   6.11850E-01  -1.14904E-05
   6.11950E-01  -1.14889E-05
   6.12050E-01  -1.14875E-05
   6.12150E-01  -1.14860E-05
   6.12250E-01  -1.14846E-05
   6.12350E-01  -1.14832E-05
   6.12450E-01  -1.14818E-05
   6.12550E-01  -1.14804E-05
   6.12650E-01  -1.14790E-05
   6.12750E-01  -1.14776E-05
   6.12850E-01  -1.14762E-05
   6.12950E-01  -1.14748E-05
   6.13050E-01  -1.14734E-05
   6.13150E-01  -1.14720E-05
   6.13250E-01  -1.14706E-05
   6.13350E-01  -1.14692E-05
   6.13450E-01  -1.14678E-05
   6.13550E-01  -1.14665E-05
   6.13650E-01  -1.14651E-05
   6.13750E-01  -1.14637E-05
   6.13850E-01  -1.14624E-05
   6.13950E-01  -1.14610E-05
   6.14050E-01  -1.14596E-05
   6.14150E-01  -1.14583E-05
   6.14250E-01  -1.14569E-05
   6.14350E-01  -1.14556E-05
   6.14450E-01  -1.14542E-05
   6.14550E-01  -1.14529E-05
   6.14650E-01  -1.14515E-05
   6.14750E-01  -1.14502E-05
   6.14850E-01  -1.14488E-05
   6.14950E-01  -1.14475E-05
   6.15050E-01  -1.14461E-05
   6.15150E-01  -1.14448E-05
   6.15250E-01  -1.14435E-05
   6.15350E-01  -1.14421E-05
   6.15450E-01  -1.14408E-05
   6.15550E-01  -1.14395E-05
   6.15650E-01  -1.14381E-05
   6.15750E-01  -1.14368E-05
   6.15850E-01  -1.14355E-05
   6.15950E-01  -1.14341E-05
   6.16050E-01  -1.14328E-05
   6.16150E-01  -1.14315E-05
   6.16250E-01  -1.14302E-05
   6.16350E-01  -1.14289E-05
   6.16450E-01  -1.14275E-05
   6.16550E-01  -1.14262E-05
   6.16650E-01  -1.14249E-05
   6.16750E-01  -1.14236E-05
   6.16850E-01  -1.14223E-05
   6.16950E-01  -1.14210E-05
   6.17050E-01  -1.14197E-05
   6.17150E-01  -1.14184E-05
   6.17250E-01  -1.14170E-05
   6.17350E-01  -1.14157E-05
   6.17450E-01  -1.14144E-05
   6.17550E-01  -1.14131E-05
   6.17650E-01  -1.14118E-05
   6.17750E-01  -1.14105E-05
   6.17850E-01  -1.14092E-05
   6.17950E-01  -1.14079E-05
   6.18050E-01  -1.14065E-05
   6.18150E-01  -1.14052E-05
   6.18250E-01  -1.14039E-05
   6.18350E-01  -1.14026E-05
   6.18450E-01  -1.14013E-05
   6.18550E-01  -1.14000E-05
   6.18650E-01  -1.13987E-05
   6.18750E-01  -1.13974E-05
   6.18850E-01  -1.13961E-05
   6.18950E-01  -1.13948E-05
   6.19050E-01  -1.13935E-05
   6.19150E-01  -1.13922E-05
   6.19250E-01  -1.13908E-05
   6.19350E-01  -1.13895E-05
   6.19450E-01  -1.13882E-05
   6.19550E-01  -1.13870E-05
   6.19650E-01  -1.13857E-05
   6.19750E-01  -1.13844E-05
   6.19850E-01  -1.13831E-05
   6.19950E-01  -1.13818E-05
   6.20050E-01  -1.13805E-05
   6.20150E-01  -1.13792E-05
   6.20250E-01  -1.13779E-05
   6.20350E-01  -1.13767E-05
   6.20450E-01  -1.13754E-05
   6.20550E-01  -1.13741E-05
   6.20650E-01  -1.13728E-05
   6.20750E-01  -1.13716E-05
   6.20850E-01  -1.13703E-05
   6.20950E-01  -1.13690E-05
   6.21050E-01  -1.13677E-05
   6.21150E-01  -1.13665E-05
   6.21250E-01  -1.13652E-05
   6.21350E-01  -1.13639E-05
   6.21450E-01  -1.13627E-05
   6.21550E-01  -1.13614E-05
   6.21650E-01  -1.13601E-05
   6.21750E-01  -1.13589E-05
   6.21850E-01  -1.13576E-05
   6.21950E-01  -1.13563E-05
   6.22050E-01  -1.13551E-05
   6.22150E-01  -1.13538E-05
   6.22250E-01  -1.13525E-05
   6.22350E-01  -1.13513E-05
   6.22450E-01  -1.13500E-05
   6.22550E-01  -1.13488E-05
   6.22650E-01  -1.13475E-05
   6.22750E-01  -1.13463E-05
   6.22850E-01  -1.13450E-05
   6.22950E-01  -1.13438E-05
   6.23050E-01  -1.13425E-05
   6.23150E-01  -1.13413E-05
   6.23250E-01  -1.13400E-05
   6.23350E-01  -1.13388E-05
   6.23450E-01  -1.13375E-05
   6.23550E-01  -1.13363E-05
   6.23650E-01  -1.13350E-05
   6.23750E-01  -1.13338E-05
   6.23850E-01  -1.13325E-05
   6.23950E-01  -1.13313E-05
   6.24050E-01  -1.13301E-05
   6.24150E-01  -1.13288E-05
   6.24250E-01  -1.13276E-05
   6.24350E-01  -1.13264E-05
   6.24450E-01  -1.13251E-05
   6.24550E-01  -1.13239E-05
   6.24650E-01  -1.13227E-05
   6.24750E-01  -1.13214E-05
   6.24850E-01  -1.13202E-05
   6.24950E-01  -1.13190E-05
   6.25050E-01  -1.13178E-05
   6.25150E-01  -1.13165E-05
   6.25250E-01  -1.13153E-05
   6.25350E-01  -1.13141E-05
   6.25450E-01  -1.13129E-05
   6.25550E-01  -1.13117E-05
   6.25650E-01  -1.13104E-05
   6.25750E-01  -1.13092E-05
   6.25850E-01  -1.13080E-05
   6.25950E-01  -1.13068E-05
   6.26050E-01  -1.13056E-05
   6.26150E-01  -1.13044E-05
   6.26250E-01  -1.13032E-05
   6.26350E-01  -1.13020E-05
   6.26450E-01  -1.13008E-05
   6.26550E-01  -1.12995E-05
   6.26650E-01  -1.12983E-05
   6.26750E-01  -1.12971E-05
   6.26850E-01  -1.12959E-05
   6.26950E-01  -1.12947E-05
   6.27050E-01  -1.12935E-05
   6.27150E-01  -1.12923E-05
   6.27250E-01  -1.12911E-05
   6.27350E-01  -1.12900E-05
   6.27450E-01  -1.12888E-05
   6.27550E-01  -1.12876E-05
   6.27650E-01  -1.12864E-05
   6.27750E-01  -1.12852E-05
   6.27850E-01  -1.12840E-05
   6.27950E-01  -1.12828E-05
   6.28050E-01  -1.12816E-05
   6.28150E-01  -1.12804E-05
   6.28250E-01  -1.12792E-05
   6.28350E-01  -1.12781E-05
   6.28450E-01  -1.12769E-05
   6.28550E-01  -1.12757E-05
   6.28650E-01  -1.12745E-05
   6.28750E-01  -1.12733E-05
   6.28850E-01  -1.12722E-05
   6.28950E-01  -1.12710E-05
   6.29050E-01  -1.12698E-05
   6.29150E-01  -1.12686E-05
   6.29250E-01  -1.12675E-05
   6.29350E-01  -1.12663E-05
   6.29450E-01  -1.12651E-05
   6.29550E-01  -1.12640E-05
   6.29650E-01  -1.12628E-05
   6.29750E-01  -1.12616E-05
   6.29850E-01  -1.12605E-05
   6.29950E-01  -1.12593E-05
   6.30050E-01  -1.12581E-05
   6.30150E-01  -1.12570E-05
   6.30250E-01  -1.12558E-05
   6.30350E-01  -1.12547E-05
   6.30450E-01  -1.12535E-05
   6.30550E-01  -1.12523E-05
   6.30650E-01  -1.12512E-05
   6.30750E-01  -1.12500E-05
   6.30850E-01  -1.12489E-05
   6.30950E-01  -1.12477E-05
   6.31050E-01  -1.12466E-05
   6.31150E-01  -1.12454E-05
   6.31250E-01  -1.12443E-05
   6.31350E-01  -1.12431E-05
   6.31450E-01  -1.12420E-05
   6.31550E-01  -1.12408E-05
   6.31650E-01  -1.12397E-05
   6.31750E-01  -1.12386E-05
   6.31850E-01  -1.12374E-05
   6.31950E-01  -1.12363E-05
   6.32050E-01  -1.12351E-05
   6.32150E-01  -1.12340E-05
   6.32250E-01  -1.12328E-05
   6.32350E-01  -1.12317E-05
   6.32450E-01  -1.12306E-05
   6.32550E-01  -1.12294E-05
   6.32650E-01  -1.12283E-05
   6.32750E-01  -1.12271E-05
   6.32850E-01  -1.12260E-05
   6.32950E-01  -1.12249E-05
   6.33050E-01  -1.12237E-05
   6.33150E-01  -1.12226E-05
   6.33250E-01  -1.12214E-05
   6.33350E-01  -1.12203E-05
   6.33450E-01  -1.12191E-05
   6.33550E-01  -1.12180E-05
   6.33650E-01  -1.12169E-05
   6.33750E-01  -1.12157E-05
   6.33850E-01  -1.12146E-05
   6.33950E-01  -1.12134E-05
   6.34050E-01  -1.12123E-05
   6.34150E-01  -1.12111E-05
   6.34250E-01  -1.12100E-05
   6.34350E-01  -1.12088E-05
   6.34450E-01  -1.12077E-05
   6.34550E-01  -1.12065E-05
   6.34650E-01  -1.12054E-05
   6.34750E-01  -1.12042E-05
   6.34850E-01  -1.12031E-05
   6.34950E-01  -1.12020E-05
   6.35050E-01  -1.12008E-05
   6.35150E-01  -1.11997E-05
   6.35250E-01  -1.11985E-05
   6.35350E-01  -1.11974E-05
   6.35450E-01  -1.11962E-05
   6.35550E-01  -1.11951E-05
   6.35650E-01  -1.11939E-05
   6.35750E-01  -1.11928E-05
   6.35850E-01  -1.11916E-05
   6.35950E-01  -1.11905E-05
   6.36050E-01  -1.11893E-05
   6.36150E-01  -1.11882E-05
   6.36250E-01  -1.11870E-05
   6.36350E-01  -1.11859E-05
   6.36450E-01  -1.11847E-05
   6.36550E-01  -1.11836E-05
   6.36650E-01  -1.11824E-05
   6.36750E-01  -1.11813E-05
   6.36850E-01  -1.11801E-05
   6.36950E-01  -1.11790E-05
   6.37050E-01  -1.11778E-05
   6.37150E-01  -1.11767E-05
   6.37250E-01  -1.11756E-05
   6.37350E-01  -1.11744E-05
   6.37450E-01  -1.11733E-05
   6.37550E-01  -1.11721E-05
   6.37650E-01  -1.11710E-05
   6.37750E-01  -1.11698E-05
   6.37850E-01  -1.11687E-05
   6.37950E-01  -1.11676E-05
   6.38050E-01  -1.11664E-05
   6.38150E-01  -1.11653E-05
   6.38250E-01  -1.11642E-05
   6.38350E-01  -1.11630E-05
   6.38450E-01  -1.11619E-05
   6.38550E-01  -1.11607E-05
   6.38650E-01  -1.11596E-05
   6.38750E-01  -1.11585E-05
   6.38850E-01  -1.11573E-05
   6.38950E-01  -1.11562E-05
   6.39050E-01  -1.11551E-05
   6.39150E-01  -1.11539E-05
   6.39250E-01  -1.11528E-05
   6.39350E-01  -1.11517E-05
   6.39450E-01  -1.11506E-05
   6.39550E-01  -1.11494E-05
   6.39650E-01  -1.11483E-05
   6.39750E-01  -1.11472E-05
   6.39850E-01  -1.11461E-05
   6.39950E-01  -1.11449E-05
   6.40050E-01  -1.11438E-05
   6.40150E-01  -1.11427E-05
   6.40250E-01  -1.11416E-05
   6.40350E-01  -1.11405E-05
   6.40450E-01  -1.11393E-05
   6.40550E-01  -1.11382E-05
   6.40650E-01  -1.11371E-05
   6.40750E-01  -1.11360E-05
   6.40850E-01  -1.11349E-05
   6.40950E-01  -1.11338E-05
   6.41050E-01  -1.11326E-05
   6.41150E-01  -1.11315E-05
   6.41250E-01  -1.11304E-05
   6.41350E-01  -1.11293E-05
   6.41450E-01  -1.11282E-05
   6.41550E-01  -1.11271E-05
   6.41650E-01  -1.11260E-05
   6.41750E-01  -1.11249E-05
   6.41850E-01  -1.11238E-05
   6.41950E-01  -1.11227E-05
   6.42050E-01  -1.11216E-05
   6.42150E-01  -1.11205E-05
   6.42250E-01  -1.11194E-05
   6.42350E-01  -1.11183E-05
   6.42450E-01  -1.11172E-05
   6.42550E-01  -1.11161E-05
   6.42650E-01  -1.11150E-05
   6.42750E-01  -1.11140E-05
   6.42850E-01  -1.11129E-05
   6.42950E-01  -1.11118E-05
   6.43050E-01  -1.11107E-05
   6.43150E-01  -1.11096E-05
   6.43250E-01  -1.11085E-05
   6.43350E-01  -1.11074E-05
   6.43450E-01  -1.11063E-05
   6.43550E-01  -1.11052E-05
   6.43650E-01  -1.11041E-05
   6.43750E-01  -1.11030E-05
   6.43850E-01  -1.11020E-05
   6.43950E-01  -1.11009E-05
   6.44050E-01  -1.10998E-05
   6.44150E-01  -1.10987E-05
   6.44250E-01  -1.10976E-05
   6.44350E-01  -1.10965E-05
   6.44450E-01  -1.10955E-05
   6.44550E-01  -1.10944E-05
   6.44650E-01  -1.10933E-05
   6.44750E-01  -1.10922E-05
   6.44850E-01  -1.10912E-05
   6.44950E-01  -1.10901E-05
   6.45050E-01  -1.10890E-05
   6.45150E-01  -1.10879E-05
   6.45250E-01  -1.10869E-05
   6.45350E-01  -1.10858E-05
   6.45450E-01  -1.10847E-05
   6.45550E-01  -1.10836E-05
   6.45650E-01  -1.10826E-05
   6.45750E-01  -1.10815E-05
   6.45850E-01  -1.10805E-05
   6.45950E-01  -1.10794E-05
   6.46050E-01  -1.10783E-05
   6.46150E-01  -1.10773E-05
   6.46250E-01  -1.10762E-05
   6.46350E-01  -1.10752E-05
   6.46450E-01  -1.10741E-05
   6.46550E-01  -1.10731E-05
   6.46650E-01  -1.10720E-05
   6.46750E-01  -1.10710E-05
   6.46850E-01  -1.10699E-05
   6.46950E-01  -1.10689E-05
   6.47050E-01  -1.10679E-05
   6.47150E-01  -1.10668E-05
   6.47250E-01  -1.10658E-05
   6.47350E-01  -1.10647E-05
   6.47450E-01  -1.10637E-05
   6.47550E-01  -1.10626E-05
   6.47650E-01  -1.10616E-05
   6.47750E-01  -1.10606E-05
   6.47850E-01  -1.10595E-05
   6.47950E-01  -1.10585E-05
   6.48050E-01  -1.10574E-05
   6.48150E-01  -1.10564E-05
   6.48250E-01  -1.10554E-05
   6.48350E-01  -1.10543E-05
   6.48450E-01  -1.10533E-05
   6.48550E-01  -1.10522E-05
   6.48650E-01  -1.10512E-05
   6.48750E-01  -1.10502E-05
   6.48850E-01  -1.10491E-05
   6.48950E-01  -1.10481E-05
   6.49050E-01  -1.10471E-05
   6.49150E-01  -1.10460E-05
   6.49250E-01  -1.10450E-05
   6.49350E-01  -1.10440E-05
   6.49450E-01  -1.10430E-05
   6.49550E-01  -1.10419E-05
   6.49650E-01  -1.10409E-05
   6.49750E-01  -1.10399E-05
   6.49850E-01  -1.10389E-05
   6.49950E-01  -1.10379E-05
   6.50050E-01  -1.10368E-05
   6.50150E-01  -1.10358E-05
   6.50250E-01  -1.10348E-05
   6.50350E-01  -1.10338E-05
   6.50450E-01  -1.10328E-05
   6.50550E-01  -1.10318E-05
   6.50650E-01  -1.10308E-05
   6.50750E-01  -1.10298E-05
   6.50850E-01  -1.10288E-05
   6.50950E-01  -1.10279E-05
   6.51050E-01  -1.10269E-05
   6.51150E-01  -1.10259E-05
   6.51250E-01  -1.10249E-05
   6.51350E-01  -1.10239E-05
   6.51450E-01  -1.10230E-05
   6.51550E-01  -1.10220E-05
   6.51650E-01  -1.10210E-05
   6.51750E-01  -1.10200E-05
   6.51850E-01  -1.10190E-05
   6.51950E-01  -1.10181E-05
   6.52050E-01  -1.10171E-05
   6.52150E-01  -1.10161E-05
   6.52250E-01  -1.10151E-05
   6.52350E-01  -1.10141E-05
   6.52450E-01  -1.10131E-05
   6.52550E-01  -1.10122E-05
   6.52650E-01  -1.10112E-05
   6.52750E-01  -1.10102E-05
   6.52850E-01  -1.10092E-05
   6.52950E-01  -1.10082E-05
   6.53050E-01  -1.10072E-05
   6.53150E-01  -1.10063E-05
   6.53250E-01  -1.10053E-05
   6.53350E-01  -1.10043E-05
   6.53450E-01  -1.10033E-05
   6.53550E-01  -1.10023E-05
   6.53650E-01  -1.10013E-05
   6.53750E-01  -1.10004E-05
   6.53850E-01  -1.09994E-05
   6.53950E-01  -1.09984E-05
   6.54050E-01  -1.09974E-05
   6.54150E-01  -1.09964E-05
   6.54250E-01  -1.09955E-05
   6.54350E-01  -1.09945E-05
   6.54450E-01  -1.09935E-05
   6.54550E-01  -1.09925E-05
   6.54650E-01  -1.09916E-05
   6.54750E-01  -1.09906E-05
   6.54850E-01  -1.09896E-05
   6.54950E-01  -1.09886E-05
   6.55050E-01  -1.09877E-05
   6.55150E-01  -1.09867E-05
   6.55250E-01  -1.09857E-05
   6.55350E-01  -1.09847E-05
   6.55450E-01  -1.09838E-05
   6.55550E-01  -1.09828E-05
   6.55650E-01  -1.09818E-05
   6.55750E-01  -1.09808E-05
   6.55850E-01  -1.09799E-05
   6.55950E-01  -1.09789E-05
   6.56050E-01  -1.09779E-05
   6.56150E-01  -1.09770E-05
   6.56250E-01  -1.09760E-05
   6.56350E-01  -1.09750E-05
   6.56450E-01  -1.09740E-05
   6.56550E-01  -1.09731E-05
   6.56650E-01  -1.09721E-05
   6.56750E-01  -1.09711E-05
   6.56850E-01  -1.09702E-05
   6.56950E-01  -1.09692E-05
   6.57050E-01  -1.09682E-05
   6.57150E-01  -1.09673E-05
   6.57250E-01  -1.09663E-05
   6.57350E-01  -1.09654E-05
   6.57450E-01  -1.09644E-05
   6.57550E-01  -1.09634E-05
   6.57650E-01  -1.09625E-05
   6.57750E-01  -1.09615E-05
   6.57850E-01  -1.09606E-05
   6.57950E-01  -1.09596E-05
   6.58050E-01  -1.09587E-05
   6.58150E-01  -1.09577E-05
   6.58250E-01  -1.09568E-05
   6.58350E-01  -1.09558E-05
   6.58450E-01  -1.09549E-05
   6.58550E-01  -1.09539E-05
   6.58650E-01  -1.09530E-05
   6.58750E-01  -1.09520E-05
   6.58850E-01  -1.09511E-05
   6.58950E-01  -1.09501E-05
   6.59050E-01  -1.09492E-05
   6.59150E-01  -1.09482E-05
   6.59250E-01  -1.09473E-05
   6.59350E-01  -1.09463E-05
   6.59450E-01  -1.09454E-05
   6.59550E-01  -1.09444E-05
   6.59650E-01  -1.09435E-05
   6.59750E-01  -1.09425E-05
   6.59850E-01  -1.09416E-05
   6.59950E-01  -1.09406E-05
   6.60050E-01  -1.09397E-05
   6.60150E-01  -1.09388E-05
   6.60250E-01  -1.09378E-05
   6.60350E-01  -1.09369E-05
   6.60450E-01  -1.09359E-05
   6.60550E-01  -1.09350E-05
   6.60650E-01  -1.09340E-05
   6.60750E-01  -1.09331E-05
   6.60850E-01  -1.09322E-05
   6.60950E-01  -1.09312E-05
   6.61050E-01  -1.09303E-05
   6.61150E-01  -1.09294E-05
   6.61250E-01  -1.09284E-05
   6.61350E-01  -1.09275E-05
   6.61450E-01  -1.09266E-05
   6.61550E-01  -1.09256E-05
   6.61650E-01  -1.09247E-05
   6.61750E-01  -1.09237E-05
   6.61850E-01  -1.09228E-05
   6.61950E-01  -1.09219E-05
   6.62050E-01  -1.09209E-05
   6.62150E-01  -1.09200E-05
   6.62250E-01  -1.09191E-05
   6.62350E-01  -1.09182E-05
   6.62450E-01  -1.09172E-05
   6.62550E-01  -1.09163E-05
   6.62650E-01  -1.09154E-05
   6.62750E-01  -1.09144E-05
   6.62850E-01  -1.09135E-05
   6.62950E-01  -1.09126E-05
   6.63050E-01  -1.09117E-05
   6.63150E-01  -1.09107E-05
   6.63250E-01  -1.09098E-05
   6.63350E-01  -1.09089E-05
   6.63450E-01  -1.09080E-05
   6.63550E-01  -1.09070E-05
   6.63650E-01  -1.09061E-05
   6.63750E-01  -1.09052E-05
   6.63850E-01  -1.09043E-05
   6.63950E-01  -1.09034E-05
   6.64050E-01  -1.09024E-05
   6.64150E-01  -1.09015E-05
   6.64250E-01  -1.09006E-05
   6.64350E-01  -1.08997E-05
   6.64450E-01  -1.08988E-05
   6.64550E-01  -1.08979E-05
   6.64650E-01  -1.08969E-05
   6.64750E-01  -1.08960E-05
   6.64850E-01  -1.08951E-05
   6.64950E-01  -1.08942E-05
   6.65050E-01  -1.08933E-05
   6.65150E-01  -1.08924E-05
   6.65250E-01  -1.08915E-05
   6.65350E-01  -1.08905E-05
   6.65450E-01  -1.08896E-05
   6.65550E-01  -1.08887E-05
   6.65650E-01  -1.08878E-05
   6.65750E-01  -1.08869E-05
   6.65850E-01  -1.08860E-05
   6.65950E-01  -1.08851E-05
   6.66050E-01  -1.08842E-05
   6.66150E-01  -1.08833E-05
   6.66250E-01  -1.08824E-05
   6.66350E-01  -1.08815E-05
   6.66450E-01  -1.08806E-05
   6.66550E-01  -1.08797E-05
   6.66650E-01  -1.08788E-05
   6.66750E-01  -1.08779E-05
   6.66850E-01  -1.08770E-05
   6.66950E-01  -1.08761E-05
   6.67050E-01  -1.08752E-05
   6.67150E-01  -1.08743E-05
   6.67250E-01  -1.08734E-05
   6.67350E-01  -1.08725E-05
   6.67450E-01  -1.08716E-05
   6.67550E-01  -1.08707E-05
   6.67650E-01  -1.08698E-05
   6.67750E-01  -1.08689E-05
   6.67850E-01  -1.08680E-05
   6.67950E-01  -1.08671E-05
   6.68050E-01  -1.08662E-05
   6.68150E-01  -1.08654E-05
   6.68250E-01  -1.08645E-05
   6.68350E-01  -1.08636E-05
   6.68450E-01  -1.08627E-05
   6.68550E-01  -1.08618E-05
   6.68650E-01  -1.08609E-05
   6.68750E-01  -1.08600E-05
   6.68850E-01  -1.08591E-05
   6.68950E-01  -1.08582E-05
   6.69050E-01  -1.08573E-05
   6.69150E-01  -1.08565E-05
   6.69250E-01  -1.08556E-05
   6.69350E-01  -1.08547E-05
   6.69450E-01  -1.08538E-05
   6.69550E-01  -1.08529E-05
   6.69650E-01  -1.08520E-05
   6.69750E-01  -1.08512E-05
   6.69850E-01  -1.08503E-05
   6.69950E-01  -1.08494E-05
   6.70050E-01  -1.08485E-05
   6.70150E-01  -1.08477E-05
   6.70250E-01  -1.08468E-05
   6.70350E-01  -1.08459E-05
   6.70450E-01  -1.08450E-05
   6.70550E-01  -1.08442E-05
   6.70650E-01  -1.08433E-05
   6.70750E-01  -1.08425E-05
   6.70850E-01  -1.08416E-05
   6.70950E-01  -1.08407E-05
   6.71050E-01  -1.08399E-05
   6.71150E-01  -1.08390E-05
   6.71250E-01  -1.08382E-05
   6.71350E-01  -1.08373E-05
   6.71450E-01  -1.08364E-05
   6.71550E-01  -1.08356E-05
   6.71650E-01  -1.08347E-05
   6.71750E-01  -1.08339E-05
   6.71850E-01  -1.08330E-05
   6.71950E-01  -1.08322E-05
   6.72050E-01  -1.08313E-05
   6.72150E-01  -1.08304E-05
   6.72250E-01  -1.08296E-05
   6.72350E-01  -1.08287E-05
   6.72450E-01  -1.08279E-05
   6.72550E-01  -1.08270E-05
   6.72650E-01  -1.08262E-05
   6.72750E-01  -1.08253E-05
   6.72850E-01  -1.08245E-05
   6.72950E-01  -1.08236E-05
   6.73050E-01  -1.08227E-05
   6.73150E-01  -1.08219E-05
   6.73250E-01  -1.08210E-05
   6.73350E-01  -1.08202E-05
   6.73450E-01  -1.08193E-05
   6.73550E-01  -1.08185E-05
   6.73650E-01  -1.08176E-05
   6.73750E-01  -1.08168E-05
   6.73850E-01  -1.08159E-05
   6.73950E-01  -1.08151E-05
   6.74050E-01  -1.08142E-05
   6.74150E-01  -1.08134E-05
   6.74250E-01  -1.08125E-05
   6.74350E-01  -1.08117E-05
   6.74450E-01  -1.08108E-05
   6.74550E-01  -1.08100E-05
   6.74650E-01  -1.08091E-05
   6.74750E-01  -1.08083E-05
   6.74850E-01  -1.08074E-05
   6.74950E-01  -1.08066E-05
   6.75050E-01  -1.08057E-05
   6.75150E-01  -1.08049E-05
   6.75250E-01  -1.08040E-05
   6.75350E-01  -1.08032E-05
   6.75450E-01  -1.08024E-05
   6.75550E-01  -1.08015E-05
   6.75650E-01  -1.08007E-05
   6.75750E-01  -1.07998E-05
   6.75850E-01  -1.07990E-05
   6.75950E-01  -1.07981E-05
   6.76050E-01  -1.07973E-05
   6.76150E-01  -1.07965E-05
   6.76250E-01  -1.07956E-05
   6.76350E-01  -1.07948E-05
   6.76450E-01  -1.07939E-05
   6.76550E-01  -1.07931E-05
   6.76650E-01  -1.07923E-05
   6.76750E-01  -1.07914E-05
   6.76850E-01  -1.07906E-05
   6.76950E-01  -1.07898E-05
   6.77050E-01  -1.07889E-05
   6.77150E-01  -1.07881E-05
   6.77250E-01  -1.07873E-05
   6.77350E-01  -1.07864E-05
   6.77450E-01  -1.07856E-05
   6.77550E-01  -1.07847E-05
   6.77650E-01  -1.07839E-05
   6.77750E-01  -1.07831E-05
   6.77850E-01  -1.07823E-05
   6.77950E-01  -1.07814E-05
   6.78050E-01  -1.07806E-05
   6.78150E-01  -1.07798E-05
   6.78250E-01  -1.07789E-05
   6.78350E-01  -1.07781E-05
   6.78450E-01  -1.07773E-05
   6.78550E-01  -1.07765E-05
   6.78650E-01  -1.07756E-05
   6.78750E-01  -1.07748E-05
   6.78850E-01  -1.07740E-05
   6.78950E-01  -1.07732E-05
   6.79050E-01  -1.07724E-05
   6.79150E-01  -1.07716E-05
   6.79250E-01  -1.07707E-05
   6.79350E-01  -1.07699E-05
   6.79450E-01  -1.07691E-05
   6.79550E-01  -1.07683E-05
   6.79650E-01  -1.07675E-05
   6.79750E-01  -1.07667E-05
   6.79850E-01  -1.07659E-05
   6.79950E-01  -1.07651E-05
   6.80050E-01  -1.07643E-05
   6.80150E-01  -1.07635E-05
   6.80250E-01  -1.07626E-05
   6.80350E-01  -1.07618E-05
   6.80450E-01  -1.07610E-05
   6.80550E-01  -1.07602E-05
   6.80650E-01  -1.07594E-05
   6.80750E-01  -1.07586E-05
   6.80850E-01  -1.07578E-05
   6.80950E-01  -1.07570E-05
   6.81050E-01  -1.07562E-05
   6.81150E-01  -1.07554E-05
   6.81250E-01  -1.07546E-05
   6.81350E-01  -1.07538E-05
   6.81450E-01  -1.07530E-05
   6.81550E-01  -1.07522E-05
   6.81650E-01  -1.07514E-05
   6.81750E-01  -1.07505E-05
   6.81850E-01  -1.07497E-05
   6.81950E-01  -1.07489E-05
   6.82050E-01  -1.07481E-05
   6.82150E-01  -1.07473E-05
   6.82250E-01  -1.07465E-05
   6.82350E-01  -1.07457E-05
   6.82450E-01  -1.07449E-05
   6.82550E-01  -1.07441E-05
   6.82650E-01  -1.07433E-05
   6.82750E-01  -1.07425E-05
   6.82850E-01  -1.07417E-05
   6.82950E-01  -1.07409E-05
   6.83050E-01  -1.07401E-05
   6.83150E-01  -1.07394E-05
   6.83250E-01  -1.07386E-05
   6.83350E-01  -1.07378E-05
   6.83450E-01  -1.07370E-05
   6.83550E-01  -1.07362E-05
   6.83650E-01  -1.07354E-05
   6.83750E-01  -1.07346E-05
   6.83850E-01  -1.07338E-05
   6.83950E-01  -1.07330E-05
   6.84050E-01  -1.07322E-05
   6.84150E-01  -1.07314E-05
   6.84250E-01  -1.07306E-05
   6.84350E-01  -1.07298E-05
   6.84450E-01  -1.07290E-05
   6.84550E-01  -1.07282E-05
   6.84650E-01  -1.07275E-05
   6.84750E-01  -1.07267E-05
   6.84850E-01  -1.07259E-05
   6.84950E-01  -1.07555E-05
   6.85050E-01  -1.08644E-05
   6.85150E-01  -1.09575E-05
   6.85250E-01  -1.09515E-05
   6.85350E-01  -1.09455E-05
   6.85451E-01  -1.09395E-05
   6.85551E-01  -1.09337E-05
   6.85651E-01  -1.09281E-05
   6.85751E-01  -1.09226E-05
   6.85851E-01  -1.09173E-05
   6.85951E-01  -1.09122E-05
   6.86052E-01  -1.09071E-05
   6.86152E-01  -1.09022E-05
   6.86252E-01  -1.08974E-05
   6.86352E-01  -1.08927E-05
   6.86453E-01  -1.08880E-05
   6.86553E-01  -1.08836E-05
   6.86653E-01  -1.08792E-05
   6.86754E-01  -1.08749E-05
   6.86854E-01  -1.08707E-05
   6.86954E-01  -1.08666E-05
   6.87054E-01  -1.08626E-05
   6.87154E-01  -1.08587E-05
   6.87254E-01  -1.08548E-05
   6.87354E-01  -1.08511E-05
   6.87454E-01  -1.08474E-05
   6.87554E-01  -1.08438E-05
   6.87654E-01  -1.08402E-05
   6.87754E-01  -1.08368E-05
   6.87854E-01  -1.08334E-05
   6.87954E-01  -1.08300E-05
   6.88054E-01  -1.08268E-05
   6.88154E-01  -1.08235E-05
   6.88254E-01  -1.08204E-05
   6.88354E-01  -1.08173E-05
   6.88454E-01  -1.08143E-05
   6.88554E-01  -1.08113E-05
   6.88654E-01  -1.08084E-05
   6.88754E-01  -1.08055E-05
   6.88854E-01  -1.08027E-05
   6.88954E-01  -1.08000E-05
   6.89054E-01  -1.07973E-05
   6.89154E-01  -1.07946E-05
   6.89254E-01  -1.07920E-05
   6.89354E-01  -1.07894E-05
   6.89454E-01  -1.07869E-05
   6.89554E-01  -1.07844E-05
   6.89654E-01  -1.07820E-05
   6.89754E-01  -1.07796E-05
   6.89854E-01  -1.07772E-05
   6.89954E-01  -1.07749E-05
   6.90054E-01  -1.07726E-05
   6.90154E-01  -1.07704E-05
   6.90254E-01  -1.07681E-05
   6.90354E-01  -1.07660E-05
   6.90454E-01  -1.07638E-05
   6.90554E-01  -1.07617E-05
   6.90654E-01  -1.07597E-05
   6.90754E-01  -1.07576E-05
   6.90854E-01  -1.07556E-05
   6.90954E-01  -1.07536E-05
   6.91054E-01  -1.07517E-05
   6.91154E-01  -1.07498E-05
   6.91254E-01  -1.07479E-05
   6.91354E-01  -1.07460E-05
   6.91454E-01  -1.07442E-05
   6.91554E-01  -1.07423E-05
   6.91654E-01  -1.07406E-05
   6.91754E-01  -1.07388E-05
   6.91854E-01  -1.07371E-05
   6.91954E-01  -1.07354E-05
   6.92054E-01  -1.07337E-05
   6.92154E-01  -1.07320E-05
   6.92254E-01  -1.07304E-05
   6.92354E-01  -1.07287E-05
   6.92454E-01  -1.07271E-05
   6.92554E-01  -1.07256E-05
   6.92654E-01  -1.07240E-05
   6.92754E-01  -1.07225E-05
   6.92854E-01  -1.07209E-05
   6.92954E-01  -1.07194E-05
   6.93054E-01  -1.07180E-05
   6.93154E-01  -1.07165E-05
   6.93254E-01  -1.07150E-05
   6.93354E-01  -1.07136E-05
   6.93454E-01  -1.07122E-05
   6.93554E-01  -1.07108E-05
   6.93654E-01  -1.07094E-05
   6.93754E-01  -1.07081E-05
   6.93854E-01  -1.07067E-05
   6.93954E-01  -1.07054E-05
   6.94054E-01  -1.07040E-05
   6.94154E-01  -1.07027E-05
   6.94254E-01  -1.07015E-05
   6.94354E-01  -1.07002E-05
   6.94454E-01  -1.06989E-05
   6.94554E-01  -1.06977E-05
   6.94654E-01  -1.06964E-05
   6.94754E-01  -1.06952E-05
   6.94854E-01  -1.06940E-05
   6.94954E-01  -1.06928E-05
   6.95054E-01  -1.06916E-05
   6.95154E-01  -1.06904E-05
   6.95254E-01  -1.06892E-05
   6.95354E-01  -1.06881E-05
   6.95454E-01  -1.06869E-05
   6.95554E-01  -1.06858E-05
   6.95654E-01  -1.06847E-05
   6.95754E-01  -1.06836E-05
   6.95854E-01  -1.06824E-05
   6.95954E-01  -1.06813E-05
   6.96054E-01  -1.06803E-05
   6.96154E-01  -1.06792E-05
   6.96254E-01  -1.06781E-05
   6.96354E-01  -1.06771E-05
   6.96454E-01  -1.06760E-05
   6.96554E-01  -1.06750E-05
   6.96654E-01  -1.06739E-05
   6.96754E-01  -1.06729E-05
   6.96854E-01  -1.06719E-05
   6.96954E-01  -1.06709E-05
   6.97054E-01  -1.06699E-05
   6.97154E-01  -1.06689E-05
   6.97254E-01  -1.06679E-05
   6.97354E-01  -1.06669E-05
   6.97454E-01  -1.06659E-05
   6.97554E-01  -1.06650E-05
   6.97654E-01  -1.06640E-05
   6.97754E-01  -1.06630E-05
   6.97854E-01  -1.06621E-05
   6.97954E-01  -1.06611E-05
   6.98054E-01  -1.06602E-05
   6.98154E-01  -1.06593E-05
   6.98254E-01  -1.06583E-05
   6.98354E-01  -1.06574E-05
   6.98454E-01  -1.06565E-05
   6.98554E-01  -1.06556E-05
   6.98654E-01  -1.06547E-05
   6.98754E-01  -1.06538E-05
   6.98854E-01  -1.06529E-05
   6.98954E-01  -1.06520E-05
   6.99054E-01  -1.06511E-05
   6.99154E-01  -1.06503E-05
   6.99254E-01  -1.06494E-05
   6.99354E-01  -1.06485E-05
   6.99454E-01  -1.06476E-05
   6.99554E-01  -1.06468E-05
   6.99654E-01  -1.06459E-05
   6.99754E-01  -1.06451E-05
   6.99854E-01  -1.06442E-05
   6.99954E-01  -1.06434E-05
   7.00054E-01  -1.06426E-05
   7.00154E-01  -1.06417E-05
   7.00254E-01  -1.06409E-05
   7.00354E-01  -1.06401E-05
   7.00454E-01  -1.06393E-05
   7.00554E-01  -1.06385E-05
   7.00654E-01  -1.06376E-05
   7.00754E-01  -1.06368E-05
   7.00854E-01  -1.06360E-05
   7.00954E-01  -1.06352E-05
   7.01054E-01  -1.06345E-05
   7.01154E-01  -1.06337E-05
   7.01254E-01  -1.06329E-05
   7.01354E-01  -1.06321E-05
   7.01454E-01  -1.06313E-05
   7.01554E-01  -1.06305E-05
   7.01654E-01  -1.06298E-05
   7.01754E-01  -1.06290E-05
   7.01854E-01  -1.06282E-05
   7.01954E-01  -1.06275E-05
   7.02054E-01  -1.06267E-05
   7.02154E-01  -1.06260E-05
   7.02254E-01  -1.06252E-05
   7.02354E-01  -1.06245E-05
   7.02454E-01  -1.06237E-05
   7.02554E-01  -1.06230E-05
   7.02654E-01  -1.06222E-05
   7.02754E-01  -1.06215E-05
   7.02854E-01  -1.06208E-05
   7.02954E-01  -1.06200E-05
   7.03054E-01  -1.06193E-05
   7.03154E-01  -1.06186E-05
   7.03254E-01  -1.06178E-05
   7.03354E-01  -1.06171E-05
   7.03454E-01  -1.06164E-05
   7.03554E-01  -1.06157E-05
   7.03654E-01  -1.06149E-05
   7.03754E-01  -1.06142E-05
   7.03854E-01  -1.06135E-05
   7.03954E-01  -1.06128E-05
   7.04054E-01  -1.06121E-05
   7.04154E-01  -1.06114E-05
   7.04254E-01  -1.06106E-05
   7.04354E-01  -1.06099E-05
   7.04454E-01  -1.06092E-05
   7.04554E-01  -1.06085E-05
   7.04654E-01  -1.06078E-05
   7.04754E-01  -1.06071E-05
   7.04854E-01  -1.06064E-05
   7.04954E-01  -1.06057E-05
   7.05054E-01  -1.06050E-05
   7.05154E-01  -1.06043E-05
   7.05254E-01  -1.06036E-05
   7.05354E-01  -1.06029E-05
   7.05454E-01  -1.06022E-05
   7.05554E-01  -1.06015E-05
   7.05654E-01  -1.06008E-05
   7.05754E-01  -1.06001E-05
   7.05854E-01  -1.05995E-05
   7.05954E-01  -1.05988E-05
   7.06054E-01  -1.05981E-05
   7.06154E-01  -1.05975E-05
   7.06254E-01  -1.05968E-05
   7.06354E-01  -1.05961E-05
   7.06454E-01  -1.05954E-05
   7.06554E-01  -1.05948E-05
   7.06654E-01  -1.05941E-05
   7.06754E-01  -1.05934E-05
   7.06854E-01  -1.05928E-05
   7.06954E-01  -1.05921E-05
   7.07054E-01  -1.05914E-05
   7.07154E-01  -1.05908E-05
   7.07254E-01  -1.05901E-05
   7.07354E-01  -1.05894E-05
   7.07454E-01  -1.05888E-05
   7.07554E-01  -1.05881E-05
   7.07654E-01  -1.05875E-05
   7.07754E-01  -1.05868E-05
   7.07854E-01  -1.05861E-05
   7.07954E-01  -1.05855E-05
   7.08054E-01  -1.05848E-05
   7.08154E-01  -1.05842E-05
   7.08254E-01  -1.05835E-05
   7.08354E-01  -1.05829E-05
   7.08454E-01  -1.05822E-05
   7.08554E-01  -1.05816E-05
   7.08654E-01  -1.05809E-05
   7.08754E-01  -1.05803E-05
   7.08854E-01  -1.05796E-05
   7.08954E-01  -1.05790E-05
   7.09054E-01  -1.05783E-05
   7.09154E-01  -1.05777E-05
   7.09254E-01  -1.05771E-05
   7.09354E-01  -1.05764E-05
   7.09454E-01  -1.05758E-05
   7.09554E-01  -1.05751E-05
   7.09654E-01  -1.05745E-05
   7.09754E-01  -1.05739E-05
   7.09854E-01  -1.05732E-05
   7.09954E-01  -1.05726E-05
   7.10054E-01  -1.05719E-05
   7.10154E-01  -1.05713E-05
   7.10254E-01  -1.05707E-05
   7.10354E-01  -1.05700E-05
   7.10454E-01  -1.05694E-05
   7.10554E-01  -1.05687E-05
   7.10654E-01  -1.05681E-05
   7.10754E-01  -1.05675E-05
   7.10854E-01  -1.05668E-05
   7.10954E-01  -1.05662E-05
   7.11054E-01  -1.05656E-05
   7.11154E-01  -1.05649E-05
   7.11254E-01  -1.05643E-05
   7.11354E-01  -1.05637E-05
   7.11454E-01  -1.05630E-05
   7.11554E-01  -1.05624E-05
   7.11654E-01  -1.05618E-05
   7.11754E-01  -1.05611E-05
   7.11854E-01  -1.05605E-05
   7.11954E-01  -1.05599E-05
   7.12054E-01  -1.05592E-05
   7.12154E-01  -1.05586E-05
   7.12254E-01  -1.05580E-05
   7.12354E-01  -1.05574E-05
   7.12454E-01  -1.05567E-05
   7.12554E-01  -1.05561E-05
   7.12654E-01  -1.05555E-05
   7.12754E-01  -1.05548E-05
   7.12854E-01  -1.05542E-05
   7.12954E-01  -1.05536E-05
   7.13054E-01  -1.05529E-05
   7.13154E-01  -1.05523E-05
   7.13254E-01  -1.05517E-05
   7.13354E-01  -1.05511E-05
   7.13454E-01  -1.05505E-05
   7.13554E-01  -1.05498E-05
   7.13654E-01  -1.05492E-05
   7.13754E-01  -1.05486E-05
   7.13854E-01  -1.05480E-05
   7.13954E-01  -1.05474E-05
   7.14054E-01  -1.05468E-05
   7.14154E-01  -1.05461E-05
   7.14254E-01  -1.05455E-05
   7.14354E-01  -1.05449E-05
   7.14454E-01  -1.05443E-05
   7.14554E-01  -1.05437E-05
   7.14654E-01  -1.05430E-05
   7.14754E-01  -1.05424E-05
   7.14854E-01  -1.05418E-05
   7.14954E-01  -1.05412E-05
   7.15054E-01  -1.05406E-05
   7.15154E-01  -1.05399E-05
   7.15254E-01  -1.05393E-05
   7.15354E-01  -1.05387E-05
   7.15454E-01  -1.05381E-05
   7.15554E-01  -1.05375E-05
   7.15654E-01  -1.05368E-05
   7.15754E-01  -1.05362E-05
   7.15854E-01  -1.05356E-05
   7.15954E-01  -1.05349E-05
   7.16054E-01  -1.05343E-05
   7.16154E-01  -1.05337E-05
   7.16254E-01  -1.05331E-05
   7.16354E-01  -1.05324E-05
   7.16454E-01  -1.05318E-05
   7.16554E-01  -1.05312E-05
   7.16654E-01  -1.05305E-05
   7.16754E-01  -1.05299E-05
   7.16854E-01  -1.05293E-05
   7.16954E-01  -1.05286E-05
   7.17054E-01  -1.05280E-05
   7.17154E-01  -1.05274E-05
   7.17254E-01  -1.05267E-05
   7.17354E-01  -1.05261E-05
   7.17454E-01  -1.05255E-05
   7.17554E-01  -1.05248E-05
   7.17654E-01  -1.05242E-05
   7.17754E-01  -1.05235E-05
   7.17854E-01  -1.05229E-05
   7.17954E-01  -1.05223E-05
   7.18054E-01  -1.05216E-05
   7.18154E-01  -1.05210E-05
   7.18254E-01  -1.05203E-05
   7.18354E-01  -1.05197E-05
   7.18454E-01  -1.05191E-05
   7.18554E-01  -1.05184E-05
   7.18654E-01  -1.05178E-05
   7.18754E-01  -1.05171E-05
   7.18854E-01  -1.05165E-05
   7.18954E-01  -1.05159E-05
   7.19054E-01  -1.05152E-05
   7.19154E-01  -1.05146E-05
   7.19254E-01  -1.05139E-05
   7.19354E-01  -1.05133E-05
   7.19454E-01  -1.05127E-05
   7.19554E-01  -1.05120E-05
   7.19654E-01  -1.05114E-05
   7.19754E-01  -1.05107E-05
   7.19854E-01  -1.05101E-05
   7.19954E-01  -1.05095E-05
   7.20054E-01  -1.05088E-05
   7.20154E-01  -1.05082E-05
   7.20254E-01  -1.05075E-05
   7.20354E-01  -1.05069E-05
   7.20454E-01  -1.05063E-05
   7.20554E-01  -1.05056E-05
   7.20654E-01  -1.05050E-05
   7.20754E-01  -1.05044E-05
   7.20854E-01  -1.05037E-05
   7.20954E-01  -1.05031E-05
   7.21054E-01  -1.05024E-05
   7.21154E-01  -1.05018E-05
   7.21254E-01  -1.05012E-05
   7.21354E-01  -1.05005E-05
   7.21454E-01  -1.04999E-05
   7.21554E-01  -1.04993E-05
   7.21654E-01  -1.04986E-05
   7.21754E-01  -1.04980E-05
   7.21854E-01  -1.04973E-05
   7.21954E-01  -1.04967E-05
   7.22054E-01  -1.04961E-05
   7.22154E-01  -1.04954E-05
   7.22254E-01  -1.04948E-05
   7.22354E-01  -1.04942E-05
   7.22454E-01  -1.04935E-05
   7.22554E-01  -1.04929E-05
   7.22654E-01  -1.04923E-05
   7.22754E-01  -1.04916E-05
   7.22854E-01  -1.04910E-05
   7.22954E-01  -1.04903E-05
   7.23054E-01  -1.04897E-05
   7.23154E-01  -1.04891E-05
   7.23254E-01  -1.04884E-05
   7.23354E-01  -1.04878E-05
   7.23454E-01  -1.04872E-05
   7.23554E-01  -1.04865E-05
   7.23654E-01  -1.04859E-05
   7.23754E-01  -1.04853E-05
   7.23854E-01  -1.04846E-05
   7.23954E-01  -1.04840E-05
   7.24054E-01  -1.04834E-05
   7.24154E-01  -1.04827E-05
   7.24254E-01  -1.04821E-05
   7.24354E-01  -1.04815E-05
   7.24454E-01  -1.04809E-05
   7.24554E-01  -1.04802E-05
   7.24654E-01  -1.04796E-05
   7.24754E-01  -1.04790E-05
   7.24854E-01  -1.04783E-05
   7.24954E-01  -1.04777E-05
   7.25054E-01  -1.04771E-05
   7.25154E-01  -1.04764E-05
   7.25254E-01  -1.04758E-05
   7.25354E-01  -1.04752E-05
   7.25454E-01  -1.04746E-05
   7.25554E-01  -1.04739E-05
   7.25654E-01  -1.04733E-05
   7.25754E-01  -1.04727E-05
   7.25854E-01  -1.04721E-05
   7.25954E-01  -1.04714E-05
   7.26054E-01  -1.04708E-05
   7.26154E-01  -1.04702E-05
   7.26254E-01  -1.04696E-05
   7.26354E-01  -1.04689E-05
   7.26454E-01  -1.04683E-05
   7.26554E-01  -1.04677E-05
   7.26654E-01  -1.04671E-05
   7.26754E-01  -1.04665E-05
   7.26854E-01  -1.04658E-05
   7.26954E-01  -1.04652E-05
   7.27054E-01  -1.04646E-05
   7.27154E-01  -1.04640E-05
   7.27254E-01  -1.04634E-05
   7.27354E-01  -1.04627E-05
   7.27454E-01  -1.04621E-05
   7.27554E-01  -1.04615E-05
   7.27654E-01  -1.04609E-05
   7.27754E-01  -1.04603E-05
   7.27854E-01  -1.04597E-05
   7.27954E-01  -1.04591E-05
   7.28054E-01  -1.04584E-05
   7.28154E-01  -1.04578E-05
   7.28254E-01  -1.04572E-05
   7.28354E-01  -1.04566E-05
   7.28454E-01  -1.04560E-05
   7.28554E-01  -1.04554E-05
   7.28654E-01  -1.04548E-05
   7.28754E-01  -1.04542E-05
   7.28854E-01  -1.04535E-05
   7.28954E-01  -1.04529E-05
   7.29054E-01  -1.04523E-05
   7.29154E-01  -1.04517E-05
   7.29254E-01  -1.04511E-05
   7.29354E-01  -1.04505E-05
   7.29454E-01  -1.04499E-05
   7.29554E-01  -1.04493E-05
   7.29654E-01  -1.04487E-05
   7.29754E-01  -1.04481E-05
   7.29854E-01  -1.04475E-05
   7.29954E-01  -1.04469E-05
   7.30054E-01  -1.04463E-05
   7.30154E-01  -1.04457E-05
   7.30254E-01  -1.04451E-05
   7.30354E-01  -1.04445E-05
   7.30454E-01  -1.04439E-05
   7.30554E-01  -1.04433E-05
   7.30654E-01  -1.04427E-05
   7.30754E-01  -1.04421E-05
   7.30854E-01  -1.04415E-05
   7.30954E-01  -1.04409E-05
   7.31054E-01  -1.04403E-05
   7.31154E-01  -1.04397E-05
   7.31254E-01  -1.04391E-05
   7.31354E-01  -1.04385E-05
   7.31454E-01  -1.04379E-05
   7.31554E-01  -1.04373E-05
   7.31654E-01  -1.04367E-05
   7.31754E-01  -1.04361E-05
   7.31854E-01  -1.04355E-05
   7.31954E-01  -1.04349E-05
   7.32054E-01  -1.04343E-05
   7.32154E-01  -1.04337E-05
   7.32254E-01  -1.04331E-05
   7.32354E-01  -1.04325E-05
   7.32454E-01  -1.04319E-05
   7.32554E-01  -1.04313E-05
   7.32654E-01  -1.04307E-05
   7.32754E-01  -1.04301E-05
   7.32854E-01  -1.04295E-05
   7.32954E-01  -1.04289E-05
   7.33054E-01  -1.04283E-05
   7.33154E-01  -1.04277E-05
   7.33254E-01  -1.04271E-05
   7.33354E-01  -1.04265E-05
   7.33454E-01  -1.04260E-05
   7.33554E-01  -1.04254E-05
   7.33654E-01  -1.04248E-05
   7.33754E-01  -1.04242E-05
   7.33854E-01  -1.04236E-05
   7.33954E-01  -1.04230E-05
   7.34054E-01  -1.04224E-05
   7.34154E-01  -1.04218E-05
   7.34254E-01  -1.04212E-05
   7.34354E-01  -1.04206E-05
   7.34454E-01  -1.04200E-05
   7.34554E-01  -1.04195E-05
   7.34654E-01  -1.04189E-05
   7.34754E-01  -1.04183E-05
   7.34854E-01  -1.04177E-05
   7.34954E-01  -1.04171E-05
   7.35054E-01  -1.04165E-05
   7.35154E-01  -1.04159E-05
   7.35254E-01  -1.04154E-05
   7.35354E-01  -1.04148E-05
   7.35454E-01  -1.04142E-05
   7.35554E-01  -1.04136E-05
   7.35654E-01  -1.04130E-05
   7.35754E-01  -1.04124E-05
   7.35854E-01  -1.04119E-05
   7.35954E-01  -1.04113E-05
   7.36054E-01  -1.04107E-05
   7.36154E-01  -1.04101E-05
   7.36254E-01  -1.04095E-05
   7.36354E-01  -1.04089E-05
   7.36454E-01  -1.04084E-05
   7.36554E-01  -1.04078E-05
   7.36654E-01  -1.04072E-05
   7.36754E-01  -1.04066E-05
   7.36854E-01  -1.04060E-05
   7.36954E-01  -1.04055E-05
   7.37054E-01  -1.04049E-05
   7.37154E-01  -1.04043E-05
   7.37254E-01  -1.04037E-05
   7.37354E-01  -1.04032E-05
   7.37454E-01  -1.04026E-05
   7.37554E-01  -1.04020E-05
   7.37654E-01  -1.04014E-05
   7.37754E-01  -1.04009E-05
   7.37854E-01  -1.04003E-05
   7.37954E-01  -1.03997E-05
   7.38054E-01  -1.03991E-05
   7.38154E-01  -1.03986E-05
   7.38254E-01  -1.03980E-05
   7.38354E-01  -1.03974E-05
   7.38454E-01  -1.03969E-05
   7.38554E-01  -1.03963E-05
   7.38654E-01  -1.03957E-05
   7.38754E-01  -1.03952E-05
   7.38854E-01  -1.03946E-05
   7.38954E-01  -1.03940E-05
   7.39054E-01  -1.03935E-05
   7.39154E-01  -1.03929E-05
   7.39254E-01  -1.03923E-05
   7.39354E-01  -1.03918E-05
   7.39454E-01  -1.03912E-05
   7.39554E-01  -1.03906E-05
   7.39654E-01  -1.03901E-05
   7.39754E-01  -1.03895E-05
   7.39854E-01  -1.03890E-05
   7.39954E-01  -1.03884E-05
   7.40054E-01  -1.03878E-05
   7.40154E-01  -1.03873E-05
   7.40254E-01  -1.03867E-05
   7.40354E-01  -1.03861E-05
   7.40454E-01  -1.03856E-05
   7.40554E-01  -1.03850E-05
   7.40654E-01  -1.03845E-05
   7.40754E-01  -1.03839E-05
   7.40854E-01  -1.03833E-05
   7.40954E-01  -1.03828E-05
   7.41054E-01  -1.03822E-05
   7.41154E-01  -1.03817E-05
   7.41254E-01  -1.03811E-05
   7.41354E-01  -1.03805E-05
   7.41454E-01  -1.03800E-05
   7.41554E-01  -1.03794E-05
   7.41654E-01  -1.03789E-05
   7.41754E-01  -1.03783E-05
   7.41854E-01  -1.03777E-05
   7.41954E-01  -1.03772E-05
   7.42054E-01  -1.03766E-05
   7.42154E-01  -1.03761E-05
   7.42254E-01  -1.03755E-05
   7.42354E-01  -1.03749E-05
   7.42454E-01  -1.03744E-05
   7.42554E-01  -1.03738E-05
   7.42654E-01  -1.03733E-05
   7.42754E-01  -1.03727E-05
   7.42854E-01  -1.03722E-05
   7.42954E-01  -1.03716E-05
   7.43054E-01  -1.03710E-05
   7.43154E-01  -1.03705E-05
   7.43254E-01  -1.03699E-05
   7.43354E-01  -1.03694E-05
   7.43454E-01  -1.03688E-05
   7.43554E-01  -1.03683E-05
   7.43654E-01  -1.03677E-05
   7.43754E-01  -1.03672E-05
   7.43854E-01  -1.03666E-05
   7.43954E-01  -1.03661E-05
   7.44054E-01  -1.03655E-05
   7.44154E-01  -1.03650E-05
   7.44254E-01  -1.03644E-05
   7.44354E-01  -1.03638E-05
   7.44454E-01  -1.03633E-05
   7.44554E-01  -1.03627E-05
   7.44654E-01  -1.03622E-05
   7.44754E-01  -1.03616E-05
   7.44854E-01  -1.03611E-05
   7.44954E-01  -1.03605E-05
   7.45054E-01  -1.03600E-05
   7.45154E-01  -1.03594E-05
   7.45254E-01  -1.03589E-05
   7.45354E-01  -1.03583E-05
   7.45454E-01  -1.03578E-05
   7.45554E-01  -1.03572E-05
   7.45654E-01  -1.03567E-05
   7.45754E-01  -1.03562E-05
   7.45854E-01  -1.03556E-05
   7.45954E-01  -1.03551E-05
   7.46054E-01  -1.03545E-05
   7.46154E-01  -1.03540E-05
   7.46254E-01  -1.03534E-05
   7.46354E-01  -1.03529E-05
   7.46454E-01  -1.03523E-05
   7.46554E-01  -1.03518E-05
   7.46654E-01  -1.03512E-05
   7.46754E-01  -1.03507E-05
   7.46854E-01  -1.03502E-05
   7.46954E-01  -1.03496E-05
   7.47054E-01  -1.03491E-05
   7.47154E-01  -1.03485E-05
   7.47254E-01  -1.03480E-05
   7.47354E-01  -1.03474E-05
   7.47454E-01  -1.03469E-05
   7.47554E-01  -1.03464E-05
   7.47654E-01  -1.03458E-05
   7.47754E-01  -1.03453E-05
   7.47854E-01  -1.03447E-05
   7.47954E-01  -1.03442E-05
   7.48054E-01  -1.03436E-05
   7.48154E-01  -1.03431E-05
   7.48254E-01  -1.03426E-05
   7.48354E-01  -1.03420E-05
   7.48454E-01  -1.03415E-05
   7.48554E-01  -1.03410E-05
   7.48654E-01  -1.03404E-05
   7.48754E-01  -1.03399E-05
   7.48854E-01  -1.03394E-05
   7.48954E-01  -1.03388E-05
   7.49054E-01  -1.03383E-05
   7.49154E-01  -1.03378E-05
   7.49254E-01  -1.03372E-05
   7.49354E-01  -1.03367E-05
   7.49454E-01  -1.03362E-05
   7.49554E-01  -1.03356E-05
   7.49654E-01  -1.03351E-05
   7.49754E-01  -1.03346E-05
   7.49854E-01  -1.03340E-05
   7.49954E-01  -1.03335E-05
   7.50054E-01  -1.03330E-05
   7.50154E-01  -1.03325E-05
   7.50254E-01  -1.03319E-05
   7.50354E-01  -1.03314E-05
   7.50454E-01  -1.03309E-05
   7.50554E-01  -1.03303E-05
   7.50654E-01  -1.03298E-05
   7.50754E-01  -1.03293E-05
   7.50854E-01  -1.03287E-05
   7.50954E-01  -1.03282E-05
   7.51054E-01  -1.03277E-05
   7.51154E-01  -1.03272E-05
   7.51254E-01  -1.03266E-05
   7.51354E-01  -1.03261E-05
   7.51454E-01  -1.03256E-05
   7.51554E-01  -1.03250E-05
   7.51654E-01  -1.03245E-05
   7.51754E-01  -1.03240E-05
   7.51854E-01  -1.03235E-05
   7.51954E-01  -1.03229E-05
   7.52054E-01  -1.03224E-05
   7.52154E-01  -1.03219E-05
   7.52254E-01  -1.03214E-05
   7.52354E-01  -1.03209E-05
   7.52454E-01  -1.03203E-05
   7.52554E-01  -1.03198E-05
   7.52654E-01  -1.03193E-05
   7.52754E-01  -1.03188E-05
   7.52854E-01  -1.03183E-05
   7.52954E-01  -1.03177E-05
   7.53054E-01  -1.03172E-05
   7.53154E-01  -1.03167E-05
   7.53254E-01  -1.03162E-05
   7.53354E-01  -1.03157E-05
   7.53454E-01  -1.03151E-05
   7.53554E-01  -1.03146E-05
   7.53654E-01  -1.03141E-05
   7.53754E-01  -1.03136E-05
   7.53854E-01  -1.03131E-05
   7.53954E-01  -1.03125E-05
   7.54054E-01  -1.03120E-05
   7.54154E-01  -1.03115E-05
   7.54254E-01  -1.03110E-05
   7.54354E-01  -1.03105E-05
   7.54454E-01  -1.03099E-05
   7.54554E-01  -1.03094E-05
   7.54654E-01  -1.03089E-05
   7.54754E-01  -1.03084E-05
   7.54854E-01  -1.03079E-05
   7.54954E-01  -1.03074E-05
   7.55054E-01  -1.03068E-05
   7.55154E-01  -1.03063E-05
   7.55254E-01  -1.03058E-05
   7.55354E-01  -1.03053E-05
   7.55454E-01  -1.03048E-05
   7.55554E-01  -1.03043E-05
   7.55654E-01  -1.03038E-05
   7.55754E-01  -1.03032E-05
   7.55854E-01  -1.03027E-05
   7.55954E-01  -1.03022E-05
   7.56054E-01  -1.03017E-05
   7.56154E-01  -1.03012E-05
   7.56254E-01  -1.03007E-05
   7.56354E-01  -1.03002E-05
   7.56454E-01  -1.02996E-05
   7.56554E-01  -1.02991E-05
   7.56654E-01  -1.02986E-05
   7.56754E-01  -1.02981E-05
   7.56854E-01  -1.02976E-05
   7.56954E-01  -1.02971E-05
   7.57054E-01  -1.02966E-05
   7.57154E-01  -1.02961E-05
   7.57254E-01  -1.02955E-05
   7.57354E-01  -1.02950E-05
   7.57454E-01  -1.02945E-05
   7.57554E-01  -1.02940E-05
   7.57654E-01  -1.02935E-05
   7.57754E-01  -1.02930E-05
   7.57854E-01  -1.02925E-05
   7.57954E-01  -1.02920E-05
   7.58054E-01  -1.02915E-05
   7.58154E-01  -1.02910E-05
   7.58254E-01  -1.02905E-05
   7.58354E-01  -1.02899E-05
   7.58454E-01  -1.02894E-05
   7.58554E-01  -1.02889E-05
   7.58654E-01  -1.02884E-05
   7.58754E-01  -1.02879E-05
   7.58854E-01  -1.02874E-05
   7.58954E-01  -1.02869E-05
   7.59054E-01  -1.02864E-05
   7.59154E-01  -1.02859E-05
   7.59254E-01  -1.02854E-05
   7.59354E-01  -1.02849E-05
   7.59454E-01  -1.02844E-05
   7.59554E-01  -1.02839E-05
   7.59654E-01  -1.02834E-05
   7.59754E-01  -1.02829E-05
   7.59854E-01  -1.02824E-05
   7.59954E-01  -1.02819E-05
   7.60054E-01  -1.02814E-05
   7.60154E-01  -1.02809E-05
   7.60254E-01  -1.02804E-05
   7.60354E-01  -1.02799E-05
   7.60454E-01  -1.02794E-05
   7.60554E-01  -1.02789E-05
   7.60654E-01  -1.02784E-05
   7.60754E-01  -1.02779E-05
   7.60854E-01  -1.02774E-05
   7.60954E-01  -1.02769E-05
   7.61054E-01  -1.02764E-05
   7.61154E-01  -1.02759E-05
   7.61254E-01  -1.02754E-05
   7.61354E-01  -1.02749E-05
   7.61454E-01  -1.02744E-05
   7.61554E-01  -1.02739E-05
   7.61654E-01  -1.02734E-05
   7.61754E-01  -1.02729E-05
   7.61854E-01  -1.02724E-05
   7.61954E-01  -1.02719E-05
   7.62054E-01  -1.02714E-05
   7.62154E-01  -1.02709E-05
   7.62254E-01  -1.02704E-05
   7.62354E-01  -1.02699E-05
   7.62454E-01  -1.02695E-05
   7.62554E-01  -1.02690E-05
   7.62654E-01  -1.02685E-05
   7.62754E-01  -1.02680E-05
   7.62854E-01  -1.02675E-05
   7.62954E-01  -1.02670E-05
   7.63054E-01  -1.02665E-05
   7.63154E-01  -1.02660E-05
   7.63254E-01  -1.02655E-05
   7.63354E-01  -1.02650E-05
   7.63454E-01  -1.02645E-05
   7.63554E-01  -1.02641E-05
   7.63654E-01  -1.02636E-05
   7.63754E-01  -1.02631E-05
   7.63854E-01  -1.02626E-05
   7.63954E-01  -1.02621E-05
   7.64054E-01  -1.02616E-05
   7.64154E-01  -1.02611E-05
   7.64254E-01  -1.02606E-05
   7.64354E-01  -1.02601E-05
   7.64454E-01  -1.02597E-05
   7.64554E-01  -1.02592E-05
   7.64654E-01  -1.02587E-05
   7.64754E-01  -1.02582E-05
   7.64854E-01  -1.02577E-05
   7.64954E-01  -1.02572E-05
   7.65054E-01  -1.02567E-05
   7.65154E-01  -1.02562E-05
   7.65254E-01  -1.02558E-05
   7.65354E-01  -1.02553E-05
   7.65454E-01  -1.02548E-05
   7.65554E-01  -1.02543E-05
   7.65654E-01  -1.02538E-05
   7.65754E-01  -1.02533E-05
   7.65854E-01  -1.02528E-05
   7.65954E-01  -1.02524E-05
   7.66054E-01  -1.02519E-05
   7.66154E-01  -1.02514E-05
   7.66254E-01  -1.02509E-05
   7.66354E-01  -1.02504E-05
   7.66454E-01  -1.02499E-05
   7.66554E-01  -1.02495E-05
   7.66654E-01  -1.02490E-05
   7.66754E-01  -1.02485E-05
   7.66854E-01  -1.02480E-05
   7.66954E-01  -1.02475E-05
   7.67054E-01  -1.02470E-05
   7.67154E-01  -1.02466E-05
   7.67254E-01  -1.02461E-05
   7.67354E-01  -1.02456E-05
   7.67454E-01  -1.02451E-05
   7.67554E-01  -1.02446E-05
   7.67654E-01  -1.02441E-05
   7.67754E-01  -1.02437E-05
   7.67854E-01  -1.02432E-05
   7.67954E-01  -1.02427E-05
   7.68054E-01  -1.02422E-05
   7.68154E-01  -1.02417E-05
   7.68254E-01  -1.02413E-05
   7.68354E-01  -1.02408E-05
   7.68454E-01  -1.02403E-05
   7.68554E-01  -1.02398E-05
   7.68654E-01  -1.02394E-05
   7.68754E-01  -1.02389E-05
   7.68854E-01  -1.02384E-05
   7.68954E-01  -1.02379E-05
   7.69054E-01  -1.02375E-05
   7.69154E-01  -1.02370E-05
   7.69254E-01  -1.02365E-05
   7.69354E-01  -1.02360E-05
   7.69454E-01  -1.02356E-05
   7.69554E-01  -1.02351E-05
   7.69654E-01  -1.02346E-05
   7.69754E-01  -1.02342E-05
   7.69854E-01  -1.02337E-05
   7.69954E-01  -1.02332E-05
   7.70054E-01  -1.02328E-05
   7.70154E-01  -1.02323E-05
   7.70254E-01  -1.02318E-05
   7.70354E-01  -1.02314E-05
   7.70454E-01  -1.02309E-05
   7.70554E-01  -1.02304E-05
   7.70654E-01  -1.02299E-05
   7.70754E-01  -1.02295E-05
   7.70854E-01  -1.02290E-05
   7.70954E-01  -1.02285E-05
   7.71054E-01  -1.02281E-05
   7.71154E-01  -1.02276E-05
   7.71254E-01  -1.02271E-05
   7.71354E-01  -1.02267E-05
   7.71454E-01  -1.02262E-05
   7.71554E-01  -1.02257E-05
   7.71654E-01  -1.02253E-05
   7.71754E-01  -1.02248E-05
   7.71854E-01  -1.02243E-05
   7.71954E-01  -1.02239E-05
   7.72054E-01  -1.02234E-05
   7.72154E-01  -1.02229E-05
   7.72254E-01  -1.02225E-05
   7.72354E-01  -1.02220E-05
   7.72454E-01  -1.02215E-05
   7.72554E-01  -1.02211E-05
   7.72654E-01  -1.02206E-05
   7.72754E-01  -1.02201E-05
   7.72854E-01  -1.02197E-05
   7.72954E-01  -1.02192E-05
   7.73054E-01  -1.02187E-05
   7.73154E-01  -1.02183E-05
   7.73254E-01  -1.02178E-05
   7.73354E-01  -1.02173E-05
   7.73454E-01  -1.02169E-05
   7.73554E-01  -1.02164E-05
   7.73654E-01  -1.02159E-05
   7.73754E-01  -1.02155E-05
   7.73854E-01  -1.02150E-05
   7.73954E-01  -1.02145E-05
   7.74054E-01  -1.02141E-05
   7.74154E-01  -1.02136E-05
   7.74254E-01  -1.02132E-05
   7.74354E-01  -1.02127E-05
   7.74454E-01  -1.02122E-05
   7.74554E-01  -1.02118E-05
   7.74654E-01  -1.02113E-05
   7.74754E-01  -1.02109E-05
   7.74854E-01  -1.02104E-05
   7.74954E-01  -1.02100E-05
   7.75054E-01  -1.02095E-05
   7.75154E-01  -1.02090E-05
   7.75254E-01  -1.02086E-05
   7.75354E-01  -1.02081E-05
   7.75454E-01  -1.02077E-05
   7.75554E-01  -1.02072E-05
   7.75654E-01  -1.02068E-05
   7.75754E-01  -1.02063E-05
   7.75854E-01  -1.02058E-05
   7.75954E-01  -1.02054E-05
   7.76054E-01  -1.02049E-05
   7.76154E-01  -1.02045E-05
   7.76254E-01  -1.02040E-05
   7.76354E-01  -1.02036E-05
   7.76454E-01  -1.02031E-05
   7.76554E-01  -1.02026E-05
   7.76654E-01  -1.02022E-05
   7.76754E-01  -1.02017E-05
   7.76854E-01  -1.02013E-05
   7.76954E-01  -1.02008E-05
   7.77054E-01  -1.02004E-05
   7.77154E-01  -1.01999E-05
   7.77254E-01  -1.01995E-05
   7.77354E-01  -1.01990E-05
   7.77454E-01  -1.01985E-05
   7.77554E-01  -1.01981E-05
   7.77654E-01  -1.01976E-05
   7.77754E-01  -1.01972E-05
   7.77854E-01  -1.01967E-05
   7.77954E-01  -1.01963E-05
   7.78054E-01  -1.01958E-05
   7.78154E-01  -1.01954E-05
   7.78254E-01  -1.01949E-05
   7.78354E-01  -1.01945E-05
   7.78454E-01  -1.01940E-05
   7.78554E-01  -1.01936E-05
   7.78654E-01  -1.01931E-05
   7.78754E-01  -1.01927E-05
   7.78854E-01  -1.01922E-05
   7.78954E-01  -1.01918E-05
   7.79054E-01  -1.01913E-05
   7.79154E-01  -1.01909E-05
   7.79254E-01  -1.01904E-05
   7.79354E-01  -1.01899E-05
   7.79454E-01  -1.01895E-05
   7.79554E-01  -1.01890E-05
   7.79654E-01  -1.01886E-05
   7.79754E-01  -1.01881E-05
   7.79854E-01  -1.01877E-05
   7.79954E-01  -1.01873E-05
   7.80054E-01  -1.01868E-05
   7.80154E-01  -1.01864E-05
   7.80254E-01  -1.01859E-05
   7.80354E-01  -1.01855E-05
   7.80454E-01  -1.01850E-05
   7.80554E-01  -1.01846E-05
   7.80654E-01  -1.01841E-05
   7.80754E-01  -1.01837E-05
   7.80854E-01  -1.01832E-05
   7.80954E-01  -1.01828E-05
   7.81054E-01  -1.01823E-05
   7.81154E-01  -1.01819E-05
   7.81254E-01  -1.01814E-05
   7.81354E-01  -1.01810E-05
   7.81454E-01  -1.01805E-05
   7.81554E-01  -1.01801E-05
   7.81654E-01  -1.01796E-05
   7.81754E-01  -1.01792E-05
   7.81854E-01  -1.01788E-05
   7.81954E-01  -1.01783E-05
   7.82054E-01  -1.01779E-05
   7.82154E-01  -1.01774E-05
   7.82254E-01  -1.01770E-05
   7.82354E-01  -1.01765E-05
   7.82454E-01  -1.01761E-05
   7.82554E-01  -1.01756E-05
   7.82654E-01  -1.01752E-05
   7.82754E-01  -1.01748E-05
   7.82854E-01  -1.01743E-05
   7.82954E-01  -1.01739E-05
   7.83054E-01  -1.01734E-05
   7.83154E-01  -1.01730E-05
   7.83254E-01  -1.01725E-05
   7.83354E-01  -1.01721E-05
   7.83454E-01  -1.01717E-05
   7.83554E-01  -1.01712E-05
   7.83654E-01  -1.01708E-05
   7.83754E-01  -1.01703E-05
   7.83854E-01  -1.01699E-05
   7.83954E-01  -1.01695E-05
   7.84054E-01  -1.01690E-05
   7.84154E-01  -1.01686E-05
   7.84254E-01  -1.01681E-05
   7.84354E-01  -1.01677E-05
   7.84454E-01  -1.02323E-05
   7.84554E-01  -1.02334E-05
   7.84654E-01  -1.02314E-05
   7.84754E-01  -1.02295E-05
   7.84854E-01  -1.02276E-05
   7.84954E-01  -1.02258E-05
   7.85054E-01  -1.02239E-05
   7.85154E-01  -1.02221E-05
   7.85254E-01  -1.02204E-05
   7.85354E-01  -1.02186E-05
   7.85454E-01  -1.02169E-05
   7.85554E-01  -1.02153E-05
   7.85654E-01  -1.02136E-05
   7.85754E-01  -1.02120E-05
   7.85854E-01  -1.02104E-05
   7.85954E-01  -1.02088E-05
   7.86054E-01  -1.02073E-05
   7.86154E-01  -1.02058E-05
   7.86254E-01  -1.02043E-05
   7.86354E-01  -1.02028E-05
   7.86454E-01  -1.02014E-05
   7.86554E-01  -1.02000E-05
   7.86654E-01  -1.01986E-05
   7.86754E-01  -1.01972E-05
   7.86854E-01  -1.01959E-05
   7.86954E-01  -1.01945E-05
   7.87054E-01  -1.01932E-05
   7.87154E-01  -1.01920E-05
   7.87254E-01  -1.01907E-05
   7.87354E-01  -1.01894E-05
   7.87454E-01  -1.01882E-05
   7.87554E-01  -1.01870E-05
   7.87654E-01  -1.01858E-05
   7.87754E-01  -1.01846E-05
   7.87854E-01  -1.01835E-05
   7.87954E-01  -1.01824E-05
   7.88054E-01  -1.01812E-05
   7.88154E-01  -1.01801E-05
   7.88254E-01  -1.01790E-05
   7.88354E-01  -1.01780E-05
   7.88454E-01  -1.01769E-05
   7.88554E-01  -1.01759E-05
   7.88654E-01  -1.01748E-05
   7.88754E-01  -1.01738E-05
   7.88854E-01  -1.01728E-05
   7.88954E-01  -1.01718E-05
   7.89054E-01  -1.01708E-05
   7.89154E-01  -1.01699E-05
   7.89254E-01  -1.01689E-05
   7.89354E-01  -1.01680E-05
   7.89454E-01  -1.01671E-05
   7.89554E-01  -1.01661E-05
   7.89654E-01  -1.01652E-05
   7.89754E-01  -1.01643E-05
   7.89854E-01  -1.01635E-05
   7.89954E-01  -1.01626E-05
   7.90054E-01  -1.01617E-05
   7.90154E-01  -1.01609E-05
   7.90254E-01  -1.01601E-05
   7.90354E-01  -1.01592E-05
   7.90454E-01  -1.01584E-05
   7.90554E-01  -1.01576E-05
   7.90654E-01  -1.01568E-05
   7.90754E-01  -1.01560E-05
   7.90854E-01  -1.01552E-05
   7.90954E-01  -1.01544E-05
   7.91054E-01  -1.01537E-05
   7.91154E-01  -1.01529E-05
   7.91254E-01  -1.01522E-05
   7.91354E-01  -1.01514E-05
   7.91454E-01  -1.01507E-05
   7.91554E-01  -1.01500E-05
   7.91654E-01  -1.01493E-05
   7.91754E-01  -1.01485E-05
   7.91854E-01  -1.01478E-05
   7.91954E-01  -1.01471E-05
   7.92054E-01  -1.01464E-05
   7.92154E-01  -1.01458E-05
   7.92254E-01  -1.01451E-05
   7.92354E-01  -1.01444E-05
   7.92454E-01  -1.01437E-05
   7.92554E-01  -1.01431E-05
   7.92654E-01  -1.01424E-05
   7.92754E-01  -1.01418E-05
   7.92854E-01  -1.01411E-05
   7.92954E-01  -1.01405E-05
   7.93054E-01  -1.01398E-05
   7.93154E-01  -1.01392E-05
   7.93254E-01  -1.01386E-05
   7.93354E-01  -1.01380E-05
   7.93454E-01  -1.01374E-05
   7.93554E-01  -1.01367E-05
   7.93654E-01  -1.01361E-05
   7.93754E-01  -1.01355E-05
   7.93854E-01  -1.01349E-05
   7.93954E-01  -1.01343E-05
   7.94054E-01  -1.01338E-05
   7.94154E-01  -1.01332E-05
   7.94254E-01  -1.01326E-05
   7.94354E-01  -1.01320E-05
   7.94454E-01  -1.01315E-05
   7.94554E-01  -1.01309E-05
   7.94654E-01  -1.01303E-05
   7.94754E-01  -1.01298E-05
   7.94854E-01  -1.01292E-05
   7.94954E-01  -1.01286E-05
   7.95054E-01  -1.01281E-05
   7.95154E-01  -1.01275E-05
   7.95254E-01  -1.01270E-05
   7.95354E-01  -1.01265E-05
   7.95454E-01  -1.01259E-05
   7.95554E-01  -1.01254E-05
   7.95654E-01  -1.01249E-05
   7.95754E-01  -1.01243E-05
   7.95854E-01  -1.01238E-05
   7.95954E-01  -1.01233E-05
   7.96054E-01  -1.01228E-05
   7.96154E-01  -1.01222E-05
   7.96254E-01  -1.01217E-05
   7.96354E-01  -1.01212E-05
   7.96454E-01  -1.01207E-05
   7.96554E-01  -1.01202E-05
   7.96654E-01  -1.01197E-05
   7.96754E-01  -1.01192E-05
   7.96854E-01  -1.01187E-05
   7.96954E-01  -1.01182E-05
   7.97054E-01  -1.01177E-05
   7.97154E-01  -1.01172E-05
   7.97254E-01  -1.01167E-05
   7.97354E-01  -1.01162E-05
   7.97454E-01  -1.01157E-05
   7.97554E-01  -1.01153E-05
   7.97654E-01  -1.01148E-05
   7.97754E-01  -1.01143E-05
   7.97854E-01  -1.01138E-05
   7.97954E-01  -1.01133E-05
   7.98054E-01  -1.01129E-05
   7.98154E-01  -1.01124E-05
   7.98254E-01  -1.01119E-05
   7.98354E-01  -1.01114E-05
   7.98454E-01  -1.01110E-05
   7.98554E-01  -1.01105E-05
   7.98654E-01  -1.01100E-05
   7.98754E-01  -1.01096E-05
   7.98854E-01  -1.01091E-05
   7.98954E-01  -1.01086E-05
   7.99054E-01  -1.01082E-05
   7.99154E-01  -1.01077E-05
   7.99254E-01  -1.01073E-05
   7.99354E-01  -1.01068E-05
   7.99454E-01  -1.01064E-05
   7.99554E-01  -1.01059E-05
   7.99654E-01  -1.01055E-05
   7.99754E-01  -1.01050E-05
   7.99854E-01  -1.01046E-05
   7.99954E-01  -1.01041E-05
   8.00054E-01  -1.01037E-05
   8.00154E-01  -1.01032E-05
   8.00254E-01  -1.01028E-05
   8.00354E-01  -1.01023E-05
   8.00454E-01  -1.01019E-05
   8.00554E-01  -1.01014E-05
   8.00654E-01  -1.01010E-05
   8.00754E-01  -1.01006E-05
   8.00854E-01  -1.01001E-05
   8.00954E-01  -1.00997E-05
   8.01054E-01  -1.00993E-05
   8.01154E-01  -1.00988E-05
   8.01254E-01  -1.00984E-05
   8.01354E-01  -1.00980E-05
   8.01454E-01  -1.00975E-05
   8.01554E-01  -1.00971E-05
   8.01654E-01  -1.00967E-05
   8.01754E-01  -1.00962E-05
   8.01854E-01  -1.00958E-05
   8.01954E-01  -1.00954E-05
   8.02054E-01  -1.00949E-05
   8.02154E-01  -1.00945E-05
   8.02254E-01  -1.00941E-05
   8.02354E-01  -1.00937E-05
   8.02454E-01  -1.00933E-05
   8.02554E-01  -1.00928E-05
   8.02654E-01  -1.00924E-05
   8.02754E-01  -1.00920E-05
   8.02854E-01  -1.00916E-05
   8.02954E-01  -1.00911E-05
   8.03054E-01  -1.00907E-05
   8.03154E-01  -1.00903E-05
   8.03254E-01  -1.00899E-05
   8.03354E-01  -1.00895E-05
   8.03454E-01  -1.00891E-05
   8.03554E-01  -1.00886E-05
   8.03654E-01  -1.00882E-05
   8.03754E-01  -1.00878E-05
   8.03854E-01  -1.00874E-05
   8.03954E-01  -1.00870E-05
   8.04054E-01  -1.00866E-05
   8.04154E-01  -1.00862E-05
   8.04254E-01  -1.00857E-05
   8.04354E-01  -1.00853E-05
   8.04454E-01  -1.00849E-05
   8.04554E-01  -1.00845E-05
   8.04654E-01  -1.00841E-05
   8.04754E-01  -1.00837E-05
   8.04854E-01  -1.00833E-05
   8.04954E-01  -1.00829E-05
   8.05054E-01  -1.00825E-05
   8.05154E-01  -1.00821E-05
   8.05254E-01  -1.00817E-05
   8.05354E-01  -1.00813E-05
   8.05454E-01  -1.00809E-05
   8.05554E-01  -1.00805E-05
   8.05654E-01  -1.00800E-05
   8.05754E-01  -1.00796E-05
   8.05854E-01  -1.00792E-05
   8.05954E-01  -1.00788E-05
   8.06054E-01  -1.00784E-05
   8.06154E-01  -1.00780E-05
   8.06254E-01  -1.00776E-05
   8.06354E-01  -1.00772E-05
   8.06454E-01  -1.00769E-05
   8.06554E-01  -1.00765E-05
   8.06654E-01  -1.00761E-05
   8.06754E-01  -1.00757E-05
   8.06854E-01  -1.00753E-05
   8.06954E-01  -1.00749E-05
   8.07054E-01  -1.00745E-05
   8.07154E-01  -1.00741E-05
   8.07254E-01  -1.00737E-05
   8.07354E-01  -1.00733E-05
   8.07454E-01  -1.00729E-05
   8.07554E-01  -1.00725E-05
   8.07654E-01  -1.00721E-05
   8.07754E-01  -1.00717E-05
   8.07854E-01  -1.00713E-05
   8.07954E-01  -1.00710E-05
   8.08054E-01  -1.00706E-05
   8.08154E-01  -1.00702E-05
   8.08254E-01  -1.00698E-05
   8.08354E-01  -1.00694E-05
   8.08454E-01  -1.00690E-05
   8.08554E-01  -1.00686E-05
   8.08654E-01  -1.00682E-05
   8.08754E-01  -1.00678E-05
   8.08854E-01  -1.00674E-05
   8.08954E-01  -1.00671E-05
   8.09054E-01  -1.00667E-05
   8.09154E-01  -1.00663E-05
   8.09254E-01  -1.00659E-05
   8.09354E-01  -1.00655E-05
   8.09454E-01  -1.00651E-05
   8.09554E-01  -1.00648E-05
   8.09654E-01  -1.00644E-05
   8.09754E-01  -1.00640E-05
   8.09854E-01  -1.00636E-05
   8.09954E-01  -1.00633E-05
   8.10054E-01  -1.00629E-05
   8.10154E-01  -1.00625E-05
   8.10254E-01  -1.00621E-05
   8.10354E-01  -1.00618E-05
   8.10454E-01  -1.00614E-05
   8.10554E-01  -1.00610E-05
   8.10654E-01  -1.00606E-05
   8.10754E-01  -1.00603E-05
   8.10854E-01  -1.00599E-05
   8.10954E-01  -1.00595E-05
   8.11054E-01  -1.00591E-05
   8.11154E-01  -1.00587E-05
   8.11254E-01  -1.00584E-05
   8.11354E-01  -1.00580E-05
   8.11454E-01  -1.00576E-05
   8.11554E-01  -1.00572E-05
   8.11654E-01  -1.00569E-05
   8.11754E-01  -1.00565E-05
   8.11854E-01  -1.00561E-05
   8.11954E-01  -1.00557E-05
   8.12054E-01  -1.00554E-05
   8.12154E-01  -1.00550E-05
   8.12254E-01  -1.00546E-05
   8.12354E-01  -1.00542E-05
   8.12454E-01  -1.00539E-05
   8.12554E-01  -1.00535E-05
   8.12654E-01  -1.00531E-05
   8.12754E-01  -1.00527E-05
   8.12854E-01  -1.00523E-05
   8.12954E-01  -1.00520E-05
   8.13054E-01  -1.00516E-05
   8.13154E-01  -1.00512E-05
   8.13254E-01  -1.00508E-05
   8.13354E-01  -1.00505E-05
   8.13454E-01  -1.00501E-05
   8.13554E-01  -1.00497E-05
   8.13654E-01  -1.00493E-05
   8.13754E-01  -1.00490E-05
   8.13854E-01  -1.00486E-05
   8.13954E-01  -1.00482E-05
   8.14054E-01  -1.00478E-05
   8.14154E-01  -1.00475E-05
   8.14254E-01  -1.00471E-05
   8.14354E-01  -1.00467E-05
   8.14454E-01  -1.00463E-05
   8.14554E-01  -1.00460E-05
   8.14654E-01  -1.00456E-05
   8.14754E-01  -1.00452E-05
   8.14854E-01  -1.00448E-05
   8.14954E-01  -1.00445E-05
   8.15054E-01  -1.00441E-05
   8.15154E-01  -1.00437E-05
   8.15254E-01  -1.00434E-05
   8.15354E-01  -1.00430E-05
   8.15454E-01  -1.00426E-05
   8.15554E-01  -1.00422E-05
   8.15654E-01  -1.00419E-05
   8.15754E-01  -1.00415E-05
   8.15854E-01  -1.00411E-05
   8.15954E-01  -1.00407E-05
   8.16054E-01  -1.00404E-05
   8.16154E-01  -1.00400E-05
   8.16254E-01  -1.00396E-05
   8.16354E-01  -1.00393E-05
   8.16454E-01  -1.00389E-05
   8.16554E-01  -1.00385E-05
   8.16654E-01  -1.00382E-05
   8.16754E-01  -1.00378E-05
   8.16854E-01  -1.00375E-05
   8.16954E-01  -1.00371E-05
   8.17054E-01  -1.00367E-05
   8.17154E-01  -1.00364E-05
   8.17254E-01  -1.00360E-05
   8.17354E-01  -1.00356E-05
   8.17454E-01  -1.00353E-05
   8.17554E-01  -1.00349E-05
   8.17654E-01  -1.00345E-05
   8.17754E-01  -1.00342E-05
   8.17854E-01  -1.00338E-05
   8.17954E-01  -1.00334E-05
   8.18054E-01  -1.00331E-05
   8.18154E-01  -1.00327E-05
   8.18254E-01  -1.00323E-05
   8.18354E-01  -1.00320E-05
   8.18454E-01  -1.00316E-05
   8.18554E-01  -1.00313E-05
   8.18654E-01  -1.00309E-05
   8.18754E-01  -1.00305E-05
   8.18854E-01  -1.00302E-05
   8.18954E-01  -1.00298E-05
   8.19054E-01  -1.00294E-05
   8.19154E-01  -1.00291E-05
   8.19254E-01  -1.00287E-05
   8.19354E-01  -1.00284E-05
   8.19454E-01  -1.00280E-05
   8.19554E-01  -1.00276E-05
   8.19654E-01  -1.00273E-05
   8.19754E-01  -1.00269E-05
   8.19854E-01  -1.00266E-05
   8.19954E-01  -1.00262E-05
   8.20054E-01  -1.00259E-05
   8.20155E-01  -1.00256E-05
   8.20255E-01  -1.00253E-05
   8.20355E-01  -1.00250E-05
   8.20455E-01  -1.00248E-05
   8.20555E-01  -1.00246E-05
   8.20655E-01  -1.00244E-05
   8.20755E-01  -1.00242E-05
   8.20855E-01  -1.00240E-05
   8.20955E-01  -1.00238E-05
   8.21055E-01  -1.00237E-05
   8.21155E-01  -1.00235E-05
   8.21255E-01  -1.00234E-05
   8.21355E-01  -1.00232E-05
   8.21455E-01  -1.00231E-05
   8.21555E-01  -1.00230E-05
   8.21655E-01  -1.00229E-05
   8.21755E-01  -1.00227E-05
   8.21855E-01  -1.00226E-05
   8.21955E-01  -1.00225E-05
   8.22055E-01  -1.00224E-05
   8.22155E-01  -1.00223E-05
   8.22255E-01  -1.00221E-05
   8.22355E-01  -1.00220E-05
   8.22455E-01  -1.00219E-05
   8.22555E-01  -1.00218E-05
   8.22655E-01  -1.00217E-05
   8.22755E-01  -1.00215E-05
   8.22855E-01  -1.00214E-05
   8.22955E-01  -1.00213E-05
   8.23055E-01  -1.00211E-05
   8.23155E-01  -1.00210E-05
   8.23255E-01  -1.00209E-05
   8.23355E-01  -1.00207E-05
   8.23455E-01  -1.00206E-05
   8.23555E-01  -1.00205E-05
   8.23655E-01  -1.00203E-05
   8.23755E-01  -1.00202E-05
   8.23855E-01  -1.00200E-05
   8.23955E-01  -1.00199E-05
   8.24055E-01  -1.00197E-05
   8.24155E-01  -1.00196E-05
   8.24255E-01  -1.00194E-05
   8.24355E-01  -1.00193E-05
   8.24455E-01  -1.00191E-05
   8.24555E-01  -1.00189E-05
   8.24655E-01  -1.00188E-05
   8.24755E-01  -1.00186E-05
   8.24855E-01  -1.00184E-05
   8.24955E-01  -1.00182E-05
   8.25055E-01  -1.00180E-05
   8.25155E-01  -1.00179E-05
   8.25255E-01  -1.00177E-05
   8.25355E-01  -1.00175E-05
   8.25455E-01  -1.00173E-05
   8.25555E-01  -1.00171E-05
   8.25655E-01  -1.00169E-05
   8.25755E-01  -1.00167E-05
   8.25855E-01  -1.00165E-05
   8.25955E-01  -1.00163E-05
   8.26055E-01  -1.00161E-05
   8.26155E-01  -1.00159E-05
   8.26255E-01  -1.00157E-05
   8.26355E-01  -1.00155E-05
   8.26455E-01  -1.00153E-05
   8.26555E-01  -1.00151E-05
   8.26655E-01  -1.00149E-05
   8.26755E-01  -1.00147E-05
   8.26855E-01  -1.00145E-05
   8.26955E-01  -1.00143E-05
   8.27055E-01  -1.00140E-05
   8.27155E-01  -1.00138E-05
   8.27255E-01  -1.00136E-05
   8.27355E-01  -1.00134E-05
   8.27455E-01  -1.00132E-05
   8.27555E-01  -1.00129E-05
   8.27655E-01  -1.00127E-05
   8.27755E-01  -1.00125E-05
   8.27855E-01  -1.00122E-05
   8.27955E-01  -1.00120E-05
   8.28055E-01  -1.00118E-05
   8.28155E-01  -1.00115E-05
   8.28255E-01  -1.00113E-05
   8.28355E-01  -1.00110E-05
   8.28455E-01  -1.00108E-05
   8.28555E-01  -1.00105E-05
   8.28655E-01  -1.00103E-05
   8.28755E-01  -1.00100E-05
   8.28855E-01  -1.00098E-05
   8.28955E-01  -1.00095E-05
   8.29055E-01  -1.00093E-05
   8.29155E-01  -1.00090E-05
   8.29255E-01  -1.00087E-05
   8.29355E-01  -1.00085E-05
   8.29455E-01  -1.00082E-05
   8.29555E-01  -1.00080E-05
   8.29655E-01  -1.00077E-05
   8.29755E-01  -1.00074E-05
   8.29855E-01  -1.00072E-05
   8.29955E-01  -1.00069E-05
   8.30055E-01  -1.00066E-05
   8.30155E-01  -1.00063E-05
   8.30255E-01  -1.00061E-05
   8.30355E-01  -1.00058E-05
   8.30455E-01  -1.00055E-05
   8.30555E-01  -1.00053E-05
   8.30655E-01  -1.00050E-05
   8.30755E-01  -1.00047E-05
   8.30855E-01  -1.00044E-05
   8.30955E-01  -1.00041E-05
   8.31055E-01  -1.00039E-05
   8.31155E-01  -1.00036E-05
   8.31255E-01  -1.00033E-05
   8.31355E-01  -1.00030E-05
   8.31455E-01  -1.00027E-05
   8.31555E-01  -1.00025E-05
   8.31655E-01  -1.00022E-05
   8.31755E-01  -1.00019E-05
   8.31855E-01  -1.00016E-05
   8.31955E-01  -1.00013E-05
   8.32055E-01  -1.00010E-05
   8.32155E-01  -1.00007E-05
   8.32255E-01  -1.00004E-05
   8.32355E-01  -1.00002E-05
   8.32455E-01  -9.99987E-06
   8.32555E-01  -9.99958E-06
   8.32655E-01  -9.99929E-06
   8.32755E-01  -9.99899E-06
   8.32855E-01  -9.99870E-06
   8.32955E-01  -9.99841E-06
   8.33055E-01  -9.99812E-06
   8.33155E-01  -9.99782E-06
   8.33255E-01  -9.99753E-06
   8.33355E-01  -9.99723E-06
   8.33455E-01  -9.99694E-06
   8.33555E-01  -9.99664E-06
   8.33655E-01  -9.99635E-06
   8.33755E-01  -9.99605E-06
   8.33855E-01  -9.99576E-06
   8.33955E-01  -9.99546E-06
   8.34055E-01  -9.99516E-06
   8.34155E-01  -9.99487E-06
   8.34255E-01  -9.99457E-06
   8.34355E-01  -9.99427E-06
   8.34455E-01  -9.99397E-06
   8.34555E-01  -9.99367E-06
   8.34655E-01  -9.99338E-06
   8.34755E-01  -9.99308E-06
   8.34855E-01  -9.99278E-06
   8.34955E-01  -9.99248E-06
   8.35055E-01  -9.99218E-06
   8.35155E-01  -9.99188E-06
   8.35255E-01  -9.99158E-06
   8.35355E-01  -9.99128E-06
   8.35455E-01  -9.99098E-06
   8.35555E-01  -9.99069E-06
   8.35655E-01  -9.99039E-06
   8.35755E-01  -9.99009E-06
   8.35855E-01  -9.98978E-06
   8.35955E-01  -9.98948E-06
   8.36055E-01  -9.98918E-06
   8.36155E-01  -9.98888E-06
   8.36255E-01  -9.98858E-06
   8.36355E-01  -9.98828E-06
   8.36455E-01  -9.98798E-06
   8.36555E-01  -9.98768E-06
   8.36655E-01  -9.98738E-06
   8.36755E-01  -9.98708E-06
   8.36855E-01  -9.98678E-06
   8.36955E-01  -9.98648E-06
   8.37055E-01  -9.98618E-06
   8.37155E-01  -9.98588E-06
   8.37255E-01  -9.98558E-06
   8.37355E-01  -9.98528E-06
   8.37455E-01  -9.98497E-06
   8.37555E-01  -9.98467E-06
   8.37655E-01  -9.98437E-06
   8.37755E-01  -9.98407E-06
   8.37855E-01  -9.98377E-06
   8.37955E-01  -9.98347E-06
   8.38055E-01  -9.98317E-06
   8.38155E-01  -9.98287E-06
   8.38255E-01  -9.98257E-06
   8.38355E-01  -9.98227E-06
   8.38455E-01  -9.98197E-06
   8.38555E-01  -9.98167E-06
   8.38655E-01  -9.98137E-06
   8.38755E-01  -9.98107E-06
   8.38855E-01  -9.98077E-06
   8.38955E-01  -9.98047E-06
   8.39055E-01  -9.98017E-06
   8.39155E-01  -9.97987E-06
   8.39255E-01  -9.97957E-06
   8.39355E-01  -9.97927E-06
   8.39455E-01  -9.97897E-06
   8.39555E-01  -9.97867E-06
   8.39655E-01  -9.97838E-06
   8.39755E-01  -9.97808E-06
   8.39855E-01  -9.97778E-06
   8.39955E-01  -9.97748E-06
   8.40055E-01  -9.97718E-06
   8.40155E-01  -9.97688E-06
   8.40255E-01  -9.97658E-06
   8.40355E-01  -9.97629E-06
   8.40455E-01  -9.97599E-06
   8.40555E-01  -9.97569E-06
   8.40655E-01  -9.97539E-06
   8.40755E-01  -9.97509E-06
   8.40855E-01  -9.97480E-06
   8.40955E-01  -9.97450E-06
   8.41055E-01  -9.97420E-06
   8.41155E-01  -9.97390E-06
   8.41255E-01  -9.97361E-06
   8.41355E-01  -9.97331E-06
   8.41455E-01  -9.97301E-06
   8.41555E-01  -9.97271E-06
   8.41655E-01  -9.97242E-06
   8.41755E-01  -9.97212E-06
   8.41855E-01  -9.97183E-06
   8.41955E-01  -9.97153E-06
   8.42055E-01  -9.97123E-06
   8.42155E-01  -9.97094E-06
   8.42255E-01  -9.97064E-06
   8.42355E-01  -9.97035E-06
   8.42455E-01  -9.97005E-06
   8.42555E-01  -9.96976E-06
   8.42655E-01  -9.96946E-06
   8.42755E-01  -9.96917E-06
   8.42855E-01  -9.96887E-06
   8.42955E-01  -9.96858E-06
   8.43055E-01  -9.96828E-06
   8.43155E-01  -9.96799E-06
   8.43255E-01  -9.96769E-06
   8.43355E-01  -9.96740E-06
   8.43455E-01  -9.96711E-06
   8.43555E-01  -9.96681E-06
   8.43655E-01  -9.96652E-06
   8.43755E-01  -9.96622E-06
   8.43855E-01  -9.96593E-06
   8.43955E-01  -9.96564E-06
   8.44055E-01  -9.96534E-06
   8.44155E-01  -9.96505E-06
   8.44255E-01  -9.96476E-06
   8.44355E-01  -9.96447E-06
   8.44455E-01  -9.96417E-06
   8.44555E-01  -9.96388E-06
   8.44655E-01  -9.96359E-06
   8.44755E-01  -9.96330E-06
   8.44855E-01  -9.96300E-06
   8.44955E-01  -9.96271E-06
   8.45055E-01  -9.96242E-06
   8.45155E-01  -9.96213E-06
   8.45255E-01  -9.96184E-06
   8.45355E-01  -9.96155E-06
   8.45455E-01  -9.96126E-06
   8.45555E-01  -9.96097E-06
   8.45655E-01  -9.96067E-06
   8.45755E-01  -9.96038E-06
   8.45855E-01  -9.96009E-06
   8.45955E-01  -9.95980E-06
   8.46055E-01  -9.95951E-06
   8.46155E-01  -9.95922E-06
   8.46255E-01  -9.95894E-06
   8.46355E-01  -9.95865E-06
   8.46455E-01  -9.95836E-06
   8.46555E-01  -9.95807E-06
   8.46655E-01  -9.95778E-06
   8.46755E-01  -9.95749E-06
   8.46855E-01  -9.95720E-06
   8.46955E-01  -9.95691E-06
   8.47055E-01  -9.95663E-06
   8.47155E-01  -9.95634E-06
   8.47255E-01  -9.95605E-06
   8.47355E-01  -9.95576E-06
   8.47455E-01  -9.95547E-06
   8.47555E-01  -9.95519E-06
   8.47655E-01  -9.95490E-06
   8.47755E-01  -9.95461E-06
   8.47855E-01  -9.95432E-06
   8.47955E-01  -9.95404E-06
   8.48055E-01  -9.95375E-06
   8.48155E-01  -9.95346E-06
   8.48255E-01  -9.95317E-06
   8.48355E-01  -9.95289E-06
   8.48455E-01  -9.95260E-06
   8.48555E-01  -9.95231E-06
   8.48655E-01  -9.95202E-06
   8.48755E-01  -9.95174E-06
   8.48855E-01  -9.95145E-06
   8.48955E-01  -9.95116E-06
   8.49055E-01  -9.95088E-06
   8.49155E-01  -9.95059E-06
   8.49255E-01  -9.95030E-06
   8.49355E-01  -9.95002E-06
   8.49455E-01  -9.94973E-06
   8.49555E-01  -9.94945E-06
   8.49655E-01  -9.94916E-06
   8.49755E-01  -9.94887E-06
   8.49855E-01  -9.94859E-06
   8.49955E-01  -9.94830E-06
   8.50055E-01  -9.94802E-06
   8.50155E-01  -9.94773E-06
   8.50255E-01  -9.94745E-06
   8.50355E-01  -9.94716E-06
   8.50455E-01  -9.94688E-06
   8.50555E-01  -9.94659E-06
   8.50655E-01  -9.94631E-06
   8.50755E-01  -9.94602E-06
   8.50855E-01  -9.94574E-06
   8.50955E-01  -9.94545E-06
   8.51055E-01  -9.94517E-06
   8.51155E-01  -9.94489E-06
   8.51255E-01  -9.94460E-06
   8.51355E-01  -9.94432E-06
   8.51455E-01  -9.94403E-06
   8.51555E-01  -9.94375E-06
   8.51655E-01  -9.94347E-06
   8.51755E-01  -9.94318E-06
   8.51855E-01  -9.94290E-06
   8.51955E-01  -9.94262E-06
   8.52055E-01  -9.94233E-06
   8.52155E-01  -9.94205E-06
   8.52255E-01  -9.94177E-06
   8.52355E-01  -9.94148E-06
   8.52455E-01  -9.94120E-06
   8.52555E-01  -9.94092E-06
   8.52655E-01  -9.94063E-06
   8.52755E-01  -9.94035E-06
   8.52855E-01  -9.94007E-06
   8.52955E-01  -9.93978E-06
   8.53055E-01  -9.93950E-06
   8.53155E-01  -9.93922E-06
   8.53255E-01  -9.93894E-06
   8.53355E-01  -9.93865E-06
   8.53455E-01  -9.93837E-06
   8.53555E-01  -9.93809E-06
   8.53655E-01  -9.93781E-06
   8.53755E-01  -9.93753E-06
   8.53855E-01  -9.93725E-06
   8.53955E-01  -9.93697E-06
   8.54055E-01  -9.93669E-06
   8.54155E-01  -9.93641E-06
   8.54255E-01  -9.93613E-06
   8.54355E-01  -9.93585E-06
   8.54455E-01  -9.93557E-06
   8.54555E-01  -9.93529E-06
   8.54655E-01  -9.93501E-06
   8.54755E-01  -9.93473E-06
   8.54855E-01  -9.93445E-06
   8.54955E-01  -9.93417E-06
   8.55055E-01  -9.93390E-06
   8.55155E-01  -9.93362E-06
   8.55255E-01  -9.93334E-06
   8.55355E-01  -9.93306E-06
   8.55455E-01  -9.93278E-06
   8.55555E-01  -9.93251E-06
   8.55655E-01  -9.93223E-06
   8.55755E-01  -9.93195E-06
   8.55855E-01  -9.93167E-06
   8.55955E-01  -9.93139E-06
   8.56055E-01  -9.93112E-06
   8.56155E-01  -9.93084E-06
   8.56255E-01  -9.93056E-06
   8.56355E-01  -9.93028E-06
   8.56455E-01  -9.93001E-06
   8.56555E-01  -9.92973E-06
   8.56655E-01  -9.92945E-06
   8.56755E-01  -9.92918E-06
   8.56855E-01  -9.92890E-06
   8.56955E-01  -9.92863E-06
   8.57055E-01  -9.92835E-06
   8.57155E-01  -9.92807E-06
   8.57255E-01  -9.92780E-06
   8.57355E-01  -9.92752E-06
   8.57455E-01  -9.92725E-06
   8.57555E-01  -9.92697E-06
   8.57655E-01  -9.92670E-06
   8.57755E-01  -9.92642E-06
   8.57855E-01  -9.92615E-06
   8.57955E-01  -9.92588E-06
   8.58055E-01  -9.92560E-06
   8.58155E-01  -9.92533E-06
   8.58255E-01  -9.92506E-06
   8.58355E-01  -9.92478E-06
   8.58455E-01  -9.92451E-06
   8.58555E-01  -9.92424E-06
   8.58655E-01  -9.92397E-06
   8.58755E-01  -9.92369E-06
   8.58855E-01  -9.92342E-06
   8.58955E-01  -9.92315E-06
   8.59055E-01  -9.92288E-06
   8.59155E-01  -9.92261E-06
   8.59255E-01  -9.92234E-06
   8.59355E-01  -9.92206E-06
   8.59455E-01  -9.92179E-06
   8.59555E-01  -9.92152E-06
   8.59655E-01  -9.92125E-06
   8.59755E-01  -9.92098E-06
   8.59855E-01  -9.92071E-06
   8.59955E-01  -9.92044E-06
   8.60055E-01  -9.92017E-06
   8.60155E-01  -9.91990E-06
   8.60255E-01  -9.91963E-06
   8.60355E-01  -9.91936E-06
   8.60455E-01  -9.91909E-06
   8.60555E-01  -9.91882E-06
   8.60655E-01  -9.91855E-06
   8.60755E-01  -9.91828E-06
   8.60855E-01  -9.91801E-06
   8.60955E-01  -9.91774E-06
   8.61055E-01  -9.91747E-06
   8.61155E-01  -9.91720E-06
   8.61255E-01  -9.91693E-06
   8.61355E-01  -9.91667E-06
   8.61455E-01  -9.91640E-06
   8.61555E-01  -9.91613E-06
   8.61655E-01  -9.91586E-06
   8.61755E-01  -9.91559E-06
   8.61855E-01  -9.91532E-06
   8.61955E-01  -9.91505E-06
   8.62055E-01  -9.91479E-06
   8.62155E-01  -9.91452E-06
   8.62255E-01  -9.91425E-06
   8.62355E-01  -9.91398E-06
   8.62455E-01  -9.91371E-06
   8.62555E-01  -9.91345E-06
   8.62655E-01  -9.91318E-06
   8.62755E-01  -9.91291E-06
   8.62855E-01  -9.91264E-06
   8.62955E-01  -9.91238E-06
   8.63055E-01  -9.91211E-06
   8.63155E-01  -9.91184E-06
   8.63255E-01  -9.91157E-06
   8.63355E-01  -9.91131E-06
   8.63455E-01  -9.91104E-06
   8.63555E-01  -9.91077E-06
   8.63655E-01  -9.91051E-06
   8.63755E-01  -9.91024E-06
   8.63855E-01  -9.90997E-06
   8.63955E-01  -9.90971E-06
   8.64055E-01  -9.90944E-06
   8.64155E-01  -9.90917E-06
   8.64255E-01  -9.90891E-06
   8.64355E-01  -9.90864E-06
   8.64455E-01  -9.90838E-06
   8.64555E-01  -9.90811E-06
   8.64655E-01  -9.90785E-06
   8.64755E-01  -9.90759E-06
   8.64855E-01  -9.90733E-06
   8.64955E-01  -9.90707E-06
   8.65055E-01  -9.90682E-06
   8.65155E-01  -9.90656E-06
   8.65255E-01  -9.90631E-06
   8.65355E-01  -9.90605E-06
   8.65455E-01  -9.90580E-06
   8.65555E-01  -9.90555E-06
   8.65655E-01  -9.90530E-06
   8.65755E-01  -9.90504E-06
   8.65855E-01  -9.90479E-06
   8.65955E-01  -9.90453E-06
   8.66055E-01  -9.90428E-06
   8.66155E-01  -9.90402E-06
   8.66255E-01  -9.90376E-06
   8.66355E-01  -9.90351E-06
   8.66455E-01  -9.90325E-06
   8.66555E-01  -9.90299E-06
   8.66655E-01  -9.90274E-06
   8.66755E-01  -9.90248E-06
   8.66855E-01  -9.90222E-06
   8.66955E-01  -9.90196E-06
   8.67055E-01  -9.90170E-06
   8.67155E-01  -9.90144E-06
   8.67255E-01  -9.90118E-06
   8.67355E-01  -9.90092E-06
   8.67455E-01  -9.90066E-06
   8.67555E-01  -9.90040E-06
   8.67655E-01  -9.90014E-06
   8.67755E-01  -9.89988E-06
   8.67855E-01  -9.89961E-06
   8.67955E-01  -9.89935E-06
   8.68055E-01  -9.89909E-06
   8.68155E-01  -9.89882E-06
   8.68255E-01  -9.89855E-06
   8.68355E-01  -9.89829E-06
   8.68455E-01  -9.89802E-06
   8.68555E-01  -9.89775E-06
   8.68655E-01  -9.89748E-06
   8.68755E-01  -9.89720E-06
   8.68855E-01  -9.89693E-06
   8.68955E-01  -9.89665E-06
   8.69055E-01  -9.89638E-06
   8.69155E-01  -9.89610E-06
   8.69255E-01  -9.89582E-06
   8.69355E-01  -9.89554E-06
   8.69455E-01  -9.89526E-06
   8.69555E-01  -9.89498E-06
   8.69655E-01  -9.89470E-06
   8.69755E-01  -9.89441E-06
   8.69855E-01  -9.89413E-06
   8.69955E-01  -9.89384E-06
   8.70055E-01  -9.89356E-06
   8.70155E-01  -9.89327E-06
   8.70255E-01  -9.89299E-06
   8.70355E-01  -9.89270E-06
   8.70455E-01  -9.89241E-06
   8.70555E-01  -9.89212E-06
   8.70655E-01  -9.89183E-06
   8.70755E-01  -9.89154E-06
   8.70855E-01  -9.89125E-06
   8.70955E-01  -9.89096E-06
   8.71055E-01  -9.89067E-06
   8.71155E-01  -9.89038E-06
   8.71255E-01  -9.89008E-06
   8.71355E-01  -9.88979E-06
   8.71455E-01  -9.88950E-06
   8.71555E-01  -9.88920E-06
   8.71655E-01  -9.88891E-06
   8.71755E-01  -9.88862E-06
   8.71855E-01  -9.88832E-06
   8.71955E-01  -9.88803E-06
   8.72055E-01  -9.88774E-06
   8.72155E-01  -9.88744E-06
   8.72255E-01  -9.88715E-06
   8.72355E-01  -9.88686E-06
   8.72455E-01  -9.88656E-06
   8.72555E-01  -9.88627E-06
   8.72655E-01  -9.88598E-06
   8.72755E-01  -9.88568E-06
   8.72855E-01  -9.88539E-06
   8.72955E-01  -9.88509E-06
   8.73055E-01  -9.88480E-06
   8.73155E-01  -9.88450E-06
   8.73255E-01  -9.88420E-06
   8.73355E-01  -9.88391E-06
   8.73455E-01  -9.88361E-06
   8.73555E-01  -9.88332E-06
   8.73655E-01  -9.88302E-06
   8.73755E-01  -9.88272E-06
   8.73855E-01  -9.88243E-06
   8.73955E-01  -9.88213E-06
   8.74055E-01  -9.88183E-06
   8.74155E-01  -9.88154E-06
   8.74255E-01  -9.88124E-06
   8.74355E-01  -9.88094E-06
   8.74455E-01  -9.88064E-06
   8.74555E-01  -9.88035E-06
   8.74655E-01  -9.88005E-06
   8.74755E-01  -9.87975E-06
   8.74855E-01  -9.87945E-06
   8.74955E-01  -9.87916E-06
   8.75055E-01  -9.87886E-06
   8.75155E-01  -9.87856E-06
   8.75255E-01  -9.87826E-06
   8.75355E-01  -9.87797E-06
   8.75455E-01  -9.87767E-06
   8.75555E-01  -9.87737E-06
   8.75655E-01  -9.87707E-06
   8.75755E-01  -9.87678E-06
   8.75855E-01  -9.87648E-06
   8.75955E-01  -9.87618E-06
   8.76055E-01  -9.87588E-06
   8.76155E-01  -9.87559E-06
   8.76255E-01  -9.87529E-06
   8.76355E-01  -9.87499E-06
   8.76455E-01  -9.87470E-06
   8.76555E-01  -9.87440E-06
   8.76655E-01  -9.87410E-06
   8.76755E-01  -9.87381E-06
   8.76855E-01  -9.87351E-06
   8.76955E-01  -9.87321E-06
   8.77055E-01  -9.87292E-06
   8.77155E-01  -9.87262E-06
   8.77255E-01  -9.87232E-06
   8.77355E-01  -9.87203E-06
   8.77455E-01  -9.87173E-06
   8.77555E-01  -9.87143E-06
   8.77655E-01  -9.87114E-06
   8.77755E-01  -9.87084E-06
   8.77855E-01  -9.87055E-06
   8.77955E-01  -9.87025E-06
   8.78055E-01  -9.86996E-06
   8.78155E-01  -9.86966E-06
   8.78255E-01  -9.86937E-06
   8.78355E-01  -9.86907E-06
   8.78455E-01  -9.86878E-06
   8.78555E-01  -9.86848E-06
   8.78655E-01  -9.86819E-06
   8.78755E-01  -9.86789E-06
   8.78855E-01  -9.86760E-06
   8.78955E-01  -9.86730E-06
   8.79055E-01  -9.86701E-06
   8.79155E-01  -9.86671E-06
   8.79255E-01  -9.86642E-06
   8.79355E-01  -9.86613E-06
   8.79455E-01  -9.86583E-06
   8.79555E-01  -9.86554E-06
   8.79655E-01  -9.86525E-06
   8.79755E-01  -9.86495E-06
   8.79855E-01  -9.86466E-06
   8.79955E-01  -9.86437E-06
   8.80055E-01  -9.86407E-06
   8.80155E-01  -9.86378E-06
   8.80255E-01  -9.86349E-06
   8.80355E-01  -9.86320E-06
   8.80455E-01  -9.86290E-06
   8.80555E-01  -9.86261E-06
   8.80655E-01  -9.86232E-06
   8.80755E-01  -9.86203E-06
   8.80855E-01  -9.86174E-06
   8.80955E-01  -9.86145E-06
   8.81055E-01  -9.86116E-06
   8.81155E-01  -9.86086E-06
   8.81255E-01  -9.86057E-06
   8.81355E-01  -9.86028E-06
   8.81455E-01  -9.85999E-06
   8.81555E-01  -9.85970E-06
   8.81655E-01  -9.85942E-06
   8.81755E-01  -9.85913E-06
   8.81855E-01  -9.85885E-06
   8.81955E-01  -9.85856E-06
   8.82055E-01  -9.85828E-06
   8.82155E-01  -9.85800E-06
   8.82255E-01  -9.85772E-06
   8.82355E-01  -9.85744E-06
   8.82455E-01  -9.85716E-06
   8.82555E-01  -9.85688E-06
   8.82655E-01  -9.85660E-06
   8.82755E-01  -9.85632E-06
   8.82855E-01  -9.85604E-06
   8.82955E-01  -9.85576E-06
   8.83055E-01  -9.85548E-06
   8.83155E-01  -9.85520E-06
   8.83255E-01  -9.85492E-06
   8.83355E-01  -9.85464E-06
   8.83455E-01  -9.85436E-06
   8.83555E-01  -9.85408E-06
   8.83655E-01  -9.85380E-06
   8.83755E-01  -9.85352E-06
   8.83855E-01  -9.85324E-06
   8.83955E-01  -9.85296E-06
   8.84055E-01  -9.85268E-06
   8.84155E-01  -9.85240E-06
   8.84255E-01  -9.85212E-06
   8.84355E-01  -9.85184E-06
   8.84455E-01  -9.85156E-06
   8.84555E-01  -9.85128E-06
   8.84655E-01  -9.85100E-06
   8.84755E-01  -9.85072E-06
   8.84855E-01  -9.85044E-06
   8.84955E-01  -9.85015E-06
   8.85055E-01  -9.84987E-06
   8.85155E-01  -9.84959E-06
   8.85255E-01  -9.84931E-06
   8.85355E-01  -9.84903E-06
   8.85455E-01  -9.84875E-06
   8.85555E-01  -9.84847E-06
   8.85655E-01  -9.84819E-06
   8.85755E-01  -9.84791E-06
   8.85855E-01  -9.84763E-06
   8.85955E-01  -9.84735E-06
   8.86055E-01  -9.84707E-06
   8.86155E-01  -9.84679E-06
   8.86255E-01  -9.84651E-06
   8.86355E-01  -9.84623E-06
   8.86455E-01  -9.84595E-06
   8.86555E-01  -9.84567E-06
   8.86655E-01  -9.84539E-06
   8.86755E-01  -9.84511E-06
   8.86855E-01  -9.84483E-06
   8.86955E-01  -9.84455E-06
   8.87055E-01  -9.84427E-06
   8.87155E-01  -9.84399E-06
   8.87255E-01  -9.84371E-06
   8.87355E-01  -9.84343E-06
   8.87455E-01  -9.84315E-06
   8.87555E-01  -9.84287E-06
   8.87655E-01  -9.84259E-06
   8.87755E-01  -9.84231E-06
   8.87855E-01  -9.84203E-06
   8.87955E-01  -9.84175E-06
   8.88055E-01  -9.84148E-06
   8.88155E-01  -9.84120E-06
   8.88255E-01  -9.84092E-06
   8.88355E-01  -9.84064E-06
   8.88455E-01  -9.84036E-06
   8.88555E-01  -9.84008E-06
   8.88655E-01  -9.83981E-06
   8.88755E-01  -9.83953E-06
   8.88855E-01  -9.83925E-06
   8.88955E-01  -9.83897E-06
   8.89055E-01  -9.83869E-06
   8.89155E-01  -9.83842E-06
   8.89255E-01  -9.83814E-06
   8.89355E-01  -9.83786E-06
   8.89455E-01  -9.83758E-06
   8.89555E-01  -9.83731E-06
   8.89655E-01  -9.83703E-06
   8.89755E-01  -9.83675E-06
   8.89855E-01  -9.83648E-06
   8.89955E-01  -9.83620E-06
   8.90055E-01  -9.83592E-06
   8.90155E-01  -9.83565E-06
   8.90255E-01  -9.83537E-06
   8.90355E-01  -9.83509E-06
   8.90455E-01  -9.83482E-06
   8.90555E-01  -9.83454E-06
   8.90655E-01  -9.83427E-06
   8.90755E-01  -9.83399E-06
   8.90855E-01  -9.83371E-06
   8.90955E-01  -9.83344E-06
   8.91055E-01  -9.83316E-06
   8.91155E-01  -9.83289E-06
   8.91255E-01  -9.83261E-06
   8.91355E-01  -9.83234E-06
   8.91455E-01  -9.83206E-06
   8.91555E-01  -9.83179E-06
   8.91655E-01  -9.83151E-06
   8.91755E-01  -9.83124E-06
   8.91855E-01  -9.83096E-06
   8.91955E-01  -9.83069E-06
   8.92055E-01  -9.83042E-06
   8.92155E-01  -9.83014E-06
   8.92255E-01  -9.82987E-06
   8.92355E-01  -9.82959E-06
   8.92455E-01  -9.82932E-06
   8.92555E-01  -9.82905E-06
   8.92655E-01  -9.82878E-06
   8.92755E-01  -9.82850E-06
   8.92855E-01  -9.82823E-06
   8.92955E-01  -9.82796E-06
   8.93055E-01  -9.82769E-06
   8.93155E-01  -9.82742E-06
   8.93255E-01  -9.82715E-06
   8.93355E-01  -9.82688E-06
   8.93455E-01  -9.82661E-06
   8.93555E-01  -9.82634E-06
   8.93655E-01  -9.82607E-06
   8.93755E-01  -9.82580E-06
   8.93855E-01  -9.82553E-06
   8.93955E-01  -9.82526E-06
   8.94055E-01  -9.82499E-06
   8.94155E-01  -9.82472E-06
   8.94255E-01  -9.82445E-06
   8.94355E-01  -9.82418E-06
   8.94455E-01  -9.82391E-06
   8.94555E-01  -9.82364E-06
   8.94655E-01  -9.82337E-06
   8.94755E-01  -9.82310E-06
   8.94855E-01  -9.82283E-06
   8.94955E-01  -9.82256E-06
   8.95055E-01  -9.82229E-06
   8.95155E-01  -9.82202E-06
   8.95255E-01  -9.82175E-06
   8.95355E-01  -9.82148E-06
   8.95455E-01  -9.82121E-06
   8.95555E-01  -9.82094E-06
   8.95655E-01  -9.82068E-06
   8.95755E-01  -9.82041E-06
   8.95855E-01  -9.82014E-06
   8.95955E-01  -9.81987E-06
   8.96055E-01  -9.81960E-06
   8.96155E-01  -9.81934E-06
   8.96255E-01  -9.81907E-06
   8.96355E-01  -9.81880E-06
   8.96455E-01  -9.81853E-06
   8.96555E-01  -9.81827E-06
   8.96655E-01  -9.81800E-06
   8.96755E-01  -9.81773E-06
   8.96855E-01  -9.81747E-06
   8.96955E-01  -9.81720E-06
   8.97055E-01  -9.81693E-06
   8.97155E-01  -9.81666E-06
   8.97255E-01  -9.81640E-06
   8.97355E-01  -9.81613E-06
   8.97455E-01  -9.81587E-06
   8.97555E-01  -9.81560E-06
   8.97655E-01  -9.81533E-06
   8.97755E-01  -9.81507E-06
   8.97855E-01  -9.81480E-06
   8.97955E-01  -9.81453E-06
   8.98055E-01  -9.81427E-06
   8.98155E-01  -9.81400E-06
   8.98255E-01  -9.81374E-06
   8.98355E-01  -9.81347E-06
   8.98455E-01  -9.81321E-06
   8.98555E-01  -9.81294E-06
   8.98655E-01  -9.81268E-06
   8.98755E-01  -9.81241E-06
   8.98855E-01  -9.81215E-06
   8.98955E-01  -9.81188E-06
   8.99055E-01  -9.81162E-06
   8.99155E-01  -9.81135E-06
   8.99255E-01  -9.81109E-06
   8.99355E-01  -9.81082E-06
   8.99455E-01  -9.81056E-06
   8.99555E-01  -9.81029E-06
   8.99655E-01  -9.81003E-06
   8.99755E-01  -9.80977E-06
   8.99855E-01  -9.80950E-06
   8.99955E-01  -9.80924E-06
   9.00055E-01  -9.80898E-06
   9.00155E-01  -9.80871E-06
   9.00255E-01  -9.80845E-06
   9.00355E-01  -9.80819E-06
   9.00455E-01  -9.80792E-06
   9.00555E-01  -9.80766E-06
   9.00655E-01  -9.80740E-06
   9.00755E-01  -9.80713E-06
   9.00855E-01  -9.80687E-06
   9.00955E-01  -9.80661E-06
   9.01055E-01  -9.80635E-06
   9.01155E-01  -9.80608E-06
   9.01255E-01  -9.80582E-06
   9.01355E-01  -9.80556E-06
   9.01455E-01  -9.80530E-06
   9.01555E-01  -9.80503E-06
   9.01655E-01  -9.80477E-06
   9.01755E-01  -9.80451E-06
   9.01855E-01  -9.80425E-06
   9.01955E-01  -9.80399E-06
   9.02055E-01  -9.80373E-06
   9.02155E-01  -9.80347E-06
   9.02255E-01  -9.80320E-06
   9.02355E-01  -9.80294E-06
   9.02455E-01  -9.80268E-06
   9.02555E-01  -9.80242E-06
   9.02655E-01  -9.80216E-06
   9.02755E-01  -9.80190E-06
   9.02855E-01  -9.80164E-06
   9.02955E-01  -9.80138E-06
   9.03055E-01  -9.80113E-06
   9.03155E-01  -9.80087E-06
   9.03255E-01  -9.80062E-06
   9.03355E-01  -9.80037E-06
   9.03455E-01  -9.80012E-06
   9.03555E-01  -9.79988E-06
   9.03655E-01  -9.79964E-06
   9.03755E-01  -9.79939E-06
   9.03855E-01  -9.79915E-06
   9.03955E-01  -9.79891E-06
   9.04055E-01  -9.79866E-06
   9.04155E-01  -9.79842E-06
   9.04255E-01  -9.79817E-06
   9.04355E-01  -9.79793E-06
   9.04455E-01  -9.79768E-06
   9.04555E-01  -9.79744E-06
   9.04655E-01  -9.79719E-06
   9.04755E-01  -9.79695E-06
   9.04855E-01  -9.79670E-06
   9.04955E-01  -9.79645E-06
   9.05055E-01  -9.79620E-06
   9.05155E-01  -9.79596E-06
   9.05255E-01  -9.79571E-06
   9.05355E-01  -9.79546E-06
   9.05455E-01  -9.79521E-06
   9.05555E-01  -9.79496E-06
   9.05655E-01  -9.79471E-06
   9.05755E-01  -9.79446E-06
   9.05855E-01  -9.79422E-06
   9.05955E-01  -9.79397E-06
   9.06055E-01  -9.79372E-06
   9.06155E-01  -9.79347E-06
   9.06255E-01  -9.79322E-06
   9.06355E-01  -9.79297E-06
   9.06455E-01  -9.79272E-06
   9.06555E-01  -9.79247E-06
   9.06655E-01  -9.79222E-06
   9.06755E-01  -9.79197E-06
   9.06855E-01  -9.79172E-06
   9.06955E-01  -9.79147E-06
   9.07055E-01  -9.79122E-06
   9.07155E-01  -9.79097E-06
   9.07255E-01  -9.79072E-06
   9.07355E-01  -9.79047E-06
   9.07455E-01  -9.79023E-06
   9.07555E-01  -9.78998E-06
   9.07655E-01  -9.78973E-06
   9.07755E-01  -9.78948E-06
   9.07855E-01  -9.78923E-06
   9.07955E-01  -9.78898E-06
   9.08055E-01  -9.78873E-06
   9.08155E-01  -9.78848E-06
   9.08255E-01  -9.78823E-06
   9.08355E-01  -9.78798E-06
   9.08455E-01  -9.78773E-06
   9.08555E-01  -9.78748E-06
   9.08655E-01  -9.78723E-06
   9.08755E-01  -9.78698E-06
   9.08855E-01  -9.78673E-06
   9.08955E-01  -9.78648E-06
   9.09055E-01  -9.78623E-06
   9.09155E-01  -9.78598E-06
   9.09255E-01  -9.78573E-06
   9.09355E-01  -9.78548E-06
   9.09455E-01  -9.78523E-06
   9.09555E-01  -9.78498E-06
   9.09655E-01  -9.78473E-06
   9.09755E-01  -9.78448E-06
   9.09855E-01  -9.78423E-06
   9.09955E-01  -9.78398E-06
   9.10055E-01  -9.78373E-06
   9.10155E-01  -9.78348E-06
   9.10255E-01  -9.78323E-06
   9.10355E-01  -9.78298E-06
   9.10455E-01  -9.78273E-06
   9.10555E-01  -9.78248E-06
   9.10655E-01  -9.78223E-06
   9.10755E-01  -9.78198E-06
   9.10855E-01  -9.78173E-06
   9.10955E-01  -9.78148E-06
   9.11055E-01  -9.78123E-06
   9.11155E-01  -9.78098E-06
   9.11255E-01  -9.78074E-06
   9.11355E-01  -9.78049E-06
   9.11455E-01  -9.78024E-06
   9.11555E-01  -9.78000E-06
   9.11655E-01  -9.77975E-06
   9.11755E-01  -9.77950E-06
   9.11855E-01  -9.77926E-06
   9.11955E-01  -9.77901E-06
   9.12055E-01  -9.77876E-06
   9.12155E-01  -9.77851E-06
   9.12255E-01  -9.77827E-06
   9.12355E-01  -9.77802E-06
   9.12455E-01  -9.77778E-06
   9.12555E-01  -9.77753E-06
   9.12655E-01  -9.77729E-06
   9.12755E-01  -9.77705E-06
   9.12855E-01  -9.77680E-06
   9.12955E-01  -9.77656E-06
   9.13055E-01  -9.77632E-06
   9.13155E-01  -9.77607E-06
   9.13255E-01  -9.77583E-06
   9.13355E-01  -9.77558E-06
   9.13455E-01  -9.77534E-06
   9.13555E-01  -9.77510E-06
   9.13655E-01  -9.77486E-06
   9.13755E-01  -9.77462E-06
   9.13855E-01  -9.77438E-06
   9.13955E-01  -9.77414E-06
   9.14055E-01  -9.77390E-06
   9.14155E-01  -9.77366E-06
   9.14255E-01  -9.77342E-06
   9.14355E-01  -9.77318E-06
   9.14455E-01  -9.77295E-06
   9.14555E-01  -9.77271E-06
   9.14655E-01  -9.77247E-06
   9.14755E-01  -9.77223E-06
   9.14855E-01  -9.77199E-06
   9.14955E-01  -9.77175E-06
   9.15055E-01  -9.77151E-06
   9.15155E-01  -9.77127E-06
   9.15255E-01  -9.77103E-06
   9.15355E-01  -9.77078E-06
   9.15455E-01  -9.77054E-06
   9.15555E-01  -9.77030E-06
   9.15655E-01  -9.77006E-06
   9.15755E-01  -9.76982E-06
   9.15855E-01  -9.76958E-06
   9.15955E-01  -9.76934E-06
   9.16055E-01  -9.76910E-06
   9.16155E-01  -9.76885E-06
   9.16255E-01  -9.76861E-06
   9.16355E-01  -9.76837E-06
   9.16455E-01  -9.76813E-06
   9.16555E-01  -9.76789E-06
   9.16655E-01  -9.76765E-06
   9.16755E-01  -9.76740E-06
   9.16855E-01  -9.76716E-06
   9.16955E-01  -9.76692E-06
   9.17055E-01  -9.76668E-06
   9.17155E-01  -9.76644E-06
   9.17255E-01  -9.76619E-06
   9.17355E-01  -9.76595E-06
   9.17455E-01  -9.76571E-06
   9.17555E-01  -9.76547E-06
   9.17655E-01  -9.76523E-06
   9.17755E-01  -9.76498E-06
   9.17855E-01  -9.76474E-06
   9.17955E-01  -9.76450E-06
   9.18055E-01  -9.76426E-06
   9.18155E-01  -9.76402E-06
   9.18255E-01  -9.76377E-06
   9.18355E-01  -9.76353E-06
   9.18455E-01  -9.76329E-06
   9.18555E-01  -9.76305E-06
   9.18655E-01  -9.76281E-06
   9.18755E-01  -9.76256E-06
   9.18855E-01  -9.76232E-06
   9.18955E-01  -9.76208E-06
   9.19055E-01  -9.76184E-06
   9.19155E-01  -9.76160E-06
   9.19255E-01  -9.76136E-06
   9.19355E-01  -9.76111E-06
   9.19455E-01  -9.76087E-06
   9.19555E-01  -9.76063E-06
   9.19655E-01  -9.76039E-06
   9.19755E-01  -9.76015E-06
   9.19855E-01  -9.75991E-06
   9.19955E-01  -9.75967E-06
   9.20055E-01  -9.75943E-06
   9.20155E-01  -9.75919E-06
   9.20255E-01  -9.75895E-06
   9.20355E-01  -9.75871E-06
   9.20455E-01  -9.75847E-06
   9.20555E-01  -9.75824E-06
   9.20655E-01  -9.75800E-06
   9.20755E-01  -9.75776E-06
   9.20855E-01  -9.75752E-06
   9.20955E-01  -9.75728E-06
   9.21055E-01  -9.75704E-06
   9.21155E-01  -9.75681E-06
   9.21255E-01  -9.75657E-06
   9.21355E-01  -9.75633E-06
   9.21455E-01  -9.75609E-06
   9.21555E-01  -9.75585E-06
   9.21655E-01  -9.75561E-06
   9.21755E-01  -9.75538E-06
   9.21855E-01  -9.75514E-06
   9.21955E-01  -9.75490E-06
   9.22055E-01  -9.75467E-06
   9.22155E-01  -9.75443E-06
   9.22255E-01  -9.75420E-06
   9.22356E-01  -9.75397E-06
   9.22457E-01  -9.75376E-06
   9.22557E-01  -9.75357E-06
   9.22657E-01  -9.75341E-06
   9.22758E-01  -9.75327E-06
   9.22858E-01  -9.75315E-06
   9.22958E-01  -9.75305E-06
   9.23058E-01  -9.75296E-06
   9.23158E-01  -9.75288E-06
   9.23259E-01  -9.75281E-06
   9.23359E-01  -9.75275E-06
   9.23459E-01  -9.75270E-06
   9.23559E-01  -9.75265E-06
   9.23659E-01  -9.75261E-06
   9.23759E-01  -9.75257E-06
   9.23859E-01  -9.75254E-06
   9.23959E-01  -9.75250E-06
   9.24059E-01  -9.75247E-06
   9.24159E-01  -9.75244E-06
   9.24259E-01  -9.75241E-06
   9.24359E-01  -9.75239E-06
   9.24459E-01  -9.75237E-06
   9.24559E-01  -9.75235E-06
   9.24659E-01  -9.75233E-06
   9.24759E-01  -9.75231E-06
   9.24859E-01  -9.75229E-06
   9.24959E-01  -9.75227E-06
   9.25059E-01  -9.75224E-06
   9.25159E-01  -9.75222E-06
   9.25259E-01  -9.75219E-06
   9.25359E-01  -9.75216E-06
   9.25459E-01  -9.75213E-06
   9.25559E-01  -9.75209E-06
   9.25659E-01  -9.75206E-06
   9.25759E-01  -9.75202E-06
   9.25859E-01  -9.75198E-06
   9.25959E-01  -9.75194E-06
   9.26059E-01  -9.75190E-06
   9.26159E-01  -9.75185E-06
   9.26259E-01  -9.75180E-06
   9.26359E-01  -9.75175E-06
   9.26459E-01  -9.75169E-06
   9.26559E-01  -9.75163E-06
   9.26659E-01  -9.75157E-06
   9.26759E-01  -9.75151E-06
   9.26859E-01  -9.75144E-06
   9.26959E-01  -9.75138E-06
   9.27059E-01  -9.75131E-06
   9.27159E-01  -9.75123E-06
   9.27259E-01  -9.75116E-06
   9.27359E-01  -9.75108E-06
   9.27459E-01  -9.75100E-06
   9.27559E-01  -9.75092E-06
   9.27659E-01  -9.75084E-06
   9.27759E-01  -9.75076E-06
   9.27859E-01  -9.75067E-06
   9.27959E-01  -9.75059E-06
   9.28059E-01  -9.75051E-06
   9.28159E-01  -9.75043E-06
   9.28259E-01  -9.75035E-06
   9.28359E-01  -9.75027E-06
   9.28459E-01  -9.75019E-06
   9.28559E-01  -9.75013E-06
   9.28659E-01  -9.75010E-06
   9.28759E-01  -9.75009E-06
   9.28859E-01  -9.75009E-06
   9.28959E-01  -9.75011E-06
   9.29059E-01  -9.75014E-06
   9.29159E-01  -9.75018E-06
   9.29259E-01  -9.75023E-06
   9.29359E-01  -9.75029E-06
   9.29459E-01  -9.75035E-06
   9.29559E-01  -9.75042E-06
   9.29659E-01  -9.75049E-06
   9.29759E-01  -9.75056E-06
   9.29859E-01  -9.75063E-06
   9.29959E-01  -9.75071E-06
   9.30059E-01  -9.75078E-06
   9.30159E-01  -9.75085E-06
   9.30259E-01  -9.75092E-06
   9.30359E-01  -9.75099E-06
   9.30459E-01  -9.75106E-06
   9.30559E-01  -9.75113E-06
   9.30659E-01  -9.75120E-06
   9.30759E-01  -9.75126E-06
   9.30859E-01  -9.75132E-06
   9.30959E-01  -9.75138E-06
   9.31059E-01  -9.75143E-06
   9.31159E-01  -9.75148E-06
   9.31259E-01  -9.75153E-06
   9.31359E-01  -9.75158E-06
   9.31459E-01  -9.75162E-06
   9.31559E-01  -9.75166E-06
   9.31659E-01  -9.75169E-06
   9.31759E-01  -9.75173E-06
   9.31859E-01  -9.75175E-06
   9.31959E-01  -9.75178E-06
   9.32059E-01  -9.75180E-06
   9.32159E-01  -9.75182E-06
   9.32259E-01  -9.75184E-06
   9.32359E-01  -9.75185E-06
   9.32459E-01  -9.75186E-06
   9.32559E-01  -9.75186E-06
   9.32659E-01  -9.75187E-06
   9.32759E-01  -9.75186E-06
   9.32859E-01  -9.75186E-06
   9.32959E-01  -9.75185E-06
   9.33059E-01  -9.75184E-06
   9.33159E-01  -9.75182E-06
   9.33259E-01  -9.75181E-06
   9.33359E-01  -9.75178E-06
   9.33459E-01  -9.75176E-06
   9.33559E-01  -9.75173E-06
   9.33659E-01  -9.75170E-06
   9.33759E-01  -9.75167E-06
   9.33859E-01  -9.75163E-06
   9.33959E-01  -9.75159E-06
   9.34059E-01  -9.75155E-06
   9.34159E-01  -9.75150E-06
   9.34259E-01  -9.75145E-06
   9.34359E-01  -9.75140E-06
   9.34459E-01  -9.75134E-06
   9.34559E-01  -9.75129E-06
   9.34659E-01  -9.75123E-06
   9.34759E-01  -9.75117E-06
   9.34859E-01  -9.75111E-06
   9.34959E-01  -9.75104E-06
   9.35059E-01  -9.75097E-06
   9.35159E-01  -9.75091E-06
   9.35259E-01  -9.75084E-06
   9.35359E-01  -9.75076E-06
   9.35459E-01  -9.75069E-06
   9.35559E-01  -9.75061E-06
   9.35659E-01  -9.75053E-06
   9.35759E-01  -9.75045E-06
   9.35859E-01  -9.75036E-06
   9.35959E-01  -9.75028E-06
   9.36059E-01  -9.75019E-06
   9.36159E-01  -9.75010E-06
   9.36259E-01  -9.75000E-06
   9.36359E-01  -9.74991E-06
   9.36459E-01  -9.74981E-06
   9.36559E-01  -9.74971E-06
   9.36659E-01  -9.74961E-06
   9.36759E-01  -9.74950E-06
   9.36859E-01  -9.74940E-06
   9.36959E-01  -9.74929E-06
   9.37059E-01  -9.74918E-06
   9.37159E-01  -9.74907E-06
   9.37259E-01  -9.74896E-06
   9.37359E-01  -9.74885E-06
   9.37459E-01  -9.74873E-06
   9.37559E-01  -9.74862E-06
   9.37659E-01  -9.74850E-06
   9.37759E-01  -9.74838E-06
   9.37859E-01  -9.74826E-06
   9.37959E-01  -9.74814E-06
   9.38059E-01  -9.74801E-06
   9.38159E-01  -9.74789E-06
   9.38259E-01  -9.74776E-06
   9.38359E-01  -9.74764E-06
   9.38459E-01  -9.74751E-06
   9.38559E-01  -9.74738E-06
   9.38659E-01  -9.74725E-06
   9.38759E-01  -9.74712E-06
   9.38859E-01  -9.74699E-06
   9.38959E-01  -9.74685E-06
   9.39059E-01  -9.74672E-06
   9.39159E-01  -9.74658E-06
   9.39259E-01  -9.74644E-06
   9.39359E-01  -9.74631E-06
   9.39459E-01  -9.74617E-06
   9.39559E-01  -9.74603E-06
   9.39659E-01  -9.74589E-06
   9.39759E-01  -9.74575E-06
   9.39859E-01  -9.74560E-06
   9.39959E-01  -9.74546E-06
   9.40059E-01  -9.74532E-06
   9.40159E-01  -9.74517E-06
   9.40259E-01  -9.74502E-06
   9.40359E-01  -9.74488E-06
   9.40459E-01  -9.74473E-06
   9.40559E-01  -9.74458E-06
   9.40659E-01  -9.74444E-06
   9.40759E-01  -9.74429E-06
   9.40859E-01  -9.74414E-06
   9.40959E-01  -9.74399E-06
   9.41059E-01  -9.74384E-06
   9.41159E-01  -9.74369E-06
   9.41259E-01  -9.74354E-06
   9.41359E-01  -9.74339E-06
   9.41459E-01  -9.74324E-06
   9.41559E-01  -9.74309E-06
   9.41659E-01  -9.74294E-06
   9.41759E-01  -9.74280E-06
   9.41859E-01  -9.74266E-06
   9.41960E-01  -9.74253E-06
   9.42060E-01  -9.74243E-06
   9.42160E-01  -9.74235E-06
   9.42260E-01  -9.74230E-06
   9.42360E-01  -9.74227E-06
   9.42461E-01  -9.74225E-06
   9.42561E-01  -9.74224E-06
   9.42661E-01  -9.74225E-06
   9.42761E-01  -9.74227E-06
   9.42861E-01  -9.74229E-06
   9.42961E-01  -9.74232E-06
   9.43061E-01  -9.74236E-06
   9.43161E-01  -9.74240E-06
   9.43261E-01  -9.74244E-06
   9.43361E-01  -9.74249E-06
   9.43461E-01  -9.74254E-06
   9.43561E-01  -9.74258E-06
   9.43661E-01  -9.74264E-06
   9.43761E-01  -9.74269E-06
   9.43861E-01  -9.74274E-06
   9.43961E-01  -9.74279E-06
   9.44061E-01  -9.74284E-06
   9.44161E-01  -9.74289E-06
   9.44261E-01  -9.74294E-06
   9.44361E-01  -9.74299E-06
   9.44461E-01  -9.74304E-06
   9.44561E-01  -9.74309E-06
   9.44661E-01  -9.74313E-06
   9.44761E-01  -9.74318E-06
   9.44861E-01  -9.74322E-06
   9.44961E-01  -9.74326E-06
   9.45061E-01  -9.74330E-06
   9.45161E-01  -9.74333E-06
   9.45261E-01  -9.74336E-06
   9.45361E-01  -9.74339E-06
   9.45461E-01  -9.74342E-06
   9.45561E-01  -9.74345E-06
   9.45661E-01  -9.74347E-06
   9.45761E-01  -9.74349E-06
   9.45861E-01  -9.74351E-06
   9.45961E-01  -9.74352E-06
   9.46061E-01  -9.74353E-06
   9.46161E-01  -9.74354E-06
   9.46261E-01  -9.74355E-06
   9.46361E-01  -9.74355E-06
   9.46461E-01  -9.74355E-06
   9.46561E-01  -9.74355E-06
   9.46661E-01  -9.74354E-06
   9.46761E-01  -9.74353E-06
   9.46861E-01  -9.74352E-06
   9.46961E-01  -9.74351E-06
   9.47061E-01  -9.74349E-06
   9.47161E-01  -9.74347E-06
   9.47261E-01  -9.74345E-06
   9.47361E-01  -9.74342E-06
   9.47461E-01  -9.74340E-06
   9.47561E-01  -9.74337E-06
   9.47661E-01  -9.74333E-06
   9.47761E-01  -9.74330E-06
   9.47861E-01  -9.74326E-06
   9.47961E-01  -9.74322E-06
   9.48061E-01  -9.74317E-06
   9.48161E-01  -9.74313E-06
   9.48261E-01  -9.74308E-06
   9.48361E-01  -9.74303E-06
   9.48461E-01  -9.74298E-06
   9.48561E-01  -9.74292E-06
   9.48661E-01  -9.74286E-06
   9.48761E-01  -9.74280E-06
   9.48861E-01  -9.74274E-06
   9.48961E-01  -9.74267E-06
   9.49061E-01  -9.74260E-06
   9.49161E-01  -9.74253E-06
   9.49261E-01  -9.74246E-06
   9.49361E-01  -9.74238E-06
   9.49461E-01  -9.74231E-06
   9.49561E-01  -9.74223E-06
   9.49661E-01  -9.74214E-06
   9.49761E-01  -9.74206E-06
   9.49861E-01  -9.74197E-06
   9.49961E-01  -9.74188E-06
   9.50061E-01  -9.74179E-06
   9.50161E-01  -9.74169E-06
   9.50261E-01  -9.74160E-06
   9.50361E-01  -9.74150E-06
   9.50461E-01  -9.74140E-06
   9.50561E-01  -9.74129E-06
   9.50661E-01  -9.74119E-06
   9.50761E-01  -9.74108E-06
   9.50861E-01  -9.74097E-06
   9.50961E-01  -9.74086E-06
   9.51061E-01  -9.74075E-06
   9.51161E-01  -9.74063E-06
   9.51261E-01  -9.74051E-06
   9.51361E-01  -9.74040E-06
   9.51461E-01  -9.74028E-06
   9.51561E-01  -9.74016E-06
   9.51661E-01  -9.74004E-06
   9.51761E-01  -9.73992E-06
   9.51861E-01  -9.73980E-06
   9.51961E-01  -9.73967E-06
   9.52061E-01  -9.73955E-06
   9.52161E-01  -9.73942E-06
   9.52261E-01  -9.73929E-06
   9.52361E-01  -9.73916E-06
   9.52461E-01  -9.73903E-06
   9.52561E-01  -9.73890E-06
   9.52661E-01  -9.73877E-06
   9.52761E-01  -9.73863E-06
   9.52861E-01  -9.73850E-06
   9.52961E-01  -9.73836E-06
   9.53061E-01  -9.73822E-06
   9.53161E-01  -9.73808E-06
   9.53261E-01  -9.73794E-06
   9.53361E-01  -9.73780E-06
   9.53461E-01  -9.73766E-06
   9.53561E-01  -9.73752E-06
   9.53661E-01  -9.73738E-06
   9.53761E-01  -9.73724E-06
   9.53861E-01  -9.73709E-06
   9.53961E-01  -9.73695E-06
   9.54061E-01  -9.73680E-06
   9.54161E-01  -9.73666E-06
   9.54261E-01  -9.73651E-06
   9.54361E-01  -9.73636E-06
   9.54461E-01  -9.73622E-06
   9.54561E-01  -9.73607E-06
   9.54661E-01  -9.73592E-06
   9.54761E-01  -9.73577E-06
   9.54861E-01  -9.73562E-06
   9.54961E-01  -9.73547E-06
   9.55061E-01  -9.73532E-06
   9.55161E-01  -9.73517E-06
   9.55261E-01  -9.73502E-06
   9.55361E-01  -9.73486E-06
   9.55461E-01  -9.73471E-06
   9.55561E-01  -9.73456E-06
   9.55661E-01  -9.73441E-06
   9.55761E-01  -9.73425E-06
   9.55861E-01  -9.73410E-06
   9.55961E-01  -9.73395E-06
   9.56061E-01  -9.73379E-06
   9.56161E-01  -9.73364E-06
   9.56261E-01  -9.73348E-06
   9.56361E-01  -9.73333E-06
   9.56461E-01  -9.73317E-06
   9.56561E-01  -9.73302E-06
   9.56661E-01  -9.73286E-06
   9.56761E-01  -9.73271E-06
   9.56861E-01  -9.73255E-06
   9.56961E-01  -9.73239E-06
   9.57061E-01  -9.73224E-06
   9.57161E-01  -9.73208E-06
   9.57261E-01  -9.73192E-06
   9.57361E-01  -9.73177E-06
   9.57461E-01  -9.73161E-06
   9.57561E-01  -9.73145E-06
   9.57661E-01  -9.73130E-06
   9.57761E-01  -9.73114E-06
   9.57861E-01  -9.73098E-06
   9.57961E-01  -9.73083E-06
   9.58061E-01  -9.73067E-06
   9.58161E-01  -9.73051E-06
   9.58261E-01  -9.73035E-06
   9.58361E-01  -9.73020E-06
   9.58461E-01  -9.73004E-06
   9.58561E-01  -9.72988E-06
   9.58661E-01  -9.72972E-06
   9.58761E-01  -9.72956E-06
   9.58861E-01  -9.72940E-06
   9.58961E-01  -9.72924E-06
   9.59061E-01  -9.72909E-06
   9.59161E-01  -9.72893E-06
   9.59261E-01  -9.72877E-06
   9.59361E-01  -9.72861E-06
   9.59461E-01  -9.72845E-06
   9.59561E-01  -9.72829E-06
   9.59661E-01  -9.72813E-06
   9.59761E-01  -9.72797E-06
   9.59861E-01  -9.72781E-06
   9.59961E-01  -9.72765E-06
   9.60061E-01  -9.72749E-06
   9.60161E-01  -9.72733E-06
   9.60261E-01  -9.72717E-06
   9.60361E-01  -9.72701E-06
   9.60461E-01  -9.72685E-06
   9.60561E-01  -9.72669E-06
   9.60661E-01  -9.72653E-06
   9.60761E-01  -9.72637E-06
   9.60861E-01  -9.72621E-06
   9.60961E-01  -9.72605E-06
   9.61061E-01  -9.72589E-06
   9.61161E-01  -9.72572E-06
   9.61261E-01  -9.72556E-06
   9.61361E-01  -9.72540E-06
   9.61461E-01  -9.72524E-06
   9.61561E-01  -9.72508E-06
   9.61661E-01  -9.72492E-06
   9.61761E-01  -9.72476E-06
   9.61861E-01  -9.72460E-06
   9.61961E-01  -9.72444E-06
   9.62061E-01  -9.72428E-06
   9.62161E-01  -9.72412E-06
   9.62261E-01  -9.72396E-06
   9.62361E-01  -9.72380E-06
   9.62461E-01  -9.72364E-06
   9.62561E-01  -9.72348E-06
   9.62661E-01  -9.72332E-06
   9.62761E-01  -9.72316E-06
   9.62861E-01  -9.72300E-06
   9.62961E-01  -9.72284E-06
   9.63061E-01  -9.72268E-06
   9.63161E-01  -9.72251E-06
   9.63261E-01  -9.72235E-06
   9.63361E-01  -9.72219E-06
   9.63461E-01  -9.72203E-06
   9.63561E-01  -9.72187E-06
   9.63661E-01  -9.72171E-06
   9.63761E-01  -9.72156E-06
   9.63861E-01  -9.72140E-06
   9.63961E-01  -9.72123E-06
   9.64061E-01  -9.72107E-06
   9.64161E-01  -9.72091E-06
   9.64261E-01  -9.72075E-06
   9.64361E-01  -9.72059E-06
   9.64461E-01  -9.72043E-06
   9.64561E-01  -9.72027E-06
   9.64661E-01  -9.72011E-06
   9.64761E-01  -9.71995E-06
   9.64861E-01  -9.71979E-06
   9.64961E-01  -9.71963E-06
   9.65061E-01  -9.71947E-06
   9.65161E-01  -9.71931E-06
   9.65261E-01  -9.71915E-06
   9.65361E-01  -9.71899E-06
   9.65461E-01  -9.71883E-06
   9.65561E-01  -9.71867E-06
   9.65661E-01  -9.71851E-06
   9.65761E-01  -9.71835E-06
   9.65861E-01  -9.71819E-06
   9.65961E-01  -9.71803E-06
   9.66061E-01  -9.71786E-06
   9.66161E-01  -9.71770E-06
   9.66261E-01  -9.71754E-06
   9.66361E-01  -9.71738E-06
   9.66461E-01  -9.71722E-06
   9.66561E-01  -9.71706E-06
   9.66661E-01  -9.71690E-06
   9.66761E-01  -9.71674E-06
   9.66861E-01  -9.71659E-06
   9.66961E-01  -9.71643E-06
   9.67061E-01  -9.71627E-06
   9.67161E-01  -9.71611E-06
   9.67261E-01  -9.71595E-06
   9.67361E-01  -9.71579E-06
   9.67461E-01  -9.71564E-06
   9.67561E-01  -9.71548E-06
   9.67661E-01  -9.71532E-06
   9.67761E-01  -9.71516E-06
   9.67861E-01  -9.71500E-06
   9.67961E-01  -9.71485E-06
   9.68061E-01  -9.71469E-06
   9.68161E-01  -9.71453E-06
   9.68261E-01  -9.71437E-06
   9.68361E-01  -9.71421E-06
   9.68461E-01  -9.71406E-06
   9.68561E-01  -9.71390E-06
   9.68661E-01  -9.71374E-06
   9.68761E-01  -9.71358E-06
   9.68861E-01  -9.71342E-06
   9.68961E-01  -9.71326E-06
   9.69061E-01  -9.71311E-06
   9.69161E-01  -9.71295E-06
   9.69261E-01  -9.71279E-06
   9.69361E-01  -9.71263E-06
   9.69461E-01  -9.71247E-06
   9.69561E-01  -9.71231E-06
   9.69661E-01  -9.71214E-06
   9.69761E-01  -9.71198E-06
   9.69861E-01  -9.71182E-06
   9.69961E-01  -9.71166E-06
   9.70061E-01  -9.71149E-06
   9.70161E-01  -9.71133E-06
   9.70261E-01  -9.71117E-06
   9.70361E-01  -9.71100E-06
   9.70461E-01  -9.71084E-06
   9.70561E-01  -9.71067E-06
   9.70661E-01  -9.71050E-06
   9.70761E-01  -9.71034E-06
   9.70861E-01  -9.71017E-06
   9.70961E-01  -9.71000E-06
   9.71061E-01  -9.70983E-06
   9.71161E-01  -9.70966E-06
   9.71261E-01  -9.70949E-06
   9.71361E-01  -9.70932E-06
   9.71461E-01  -9.70915E-06
   9.71561E-01  -9.70898E-06
   9.71661E-01  -9.70881E-06
   9.71761E-01  -9.70864E-06
   9.71861E-01  -9.70847E-06
   9.71961E-01  -9.70829E-06
   9.72061E-01  -9.70812E-06
   9.72161E-01  -9.70795E-06
   9.72261E-01  -9.70777E-06
   9.72361E-01  -9.70760E-06
   9.72461E-01  -9.70742E-06
   9.72561E-01  -9.70725E-06
   9.72661E-01  -9.70707E-06
   9.72761E-01  -9.70690E-06
   9.72861E-01  -9.70672E-06
   9.72961E-01  -9.70655E-06
   9.73061E-01  -9.70637E-06
   9.73161E-01  -9.70619E-06
   9.73261E-01  -9.70601E-06
   9.73361E-01  -9.70584E-06
   9.73461E-01  -9.70566E-06
   9.73561E-01  -9.70548E-06
   9.73661E-01  -9.70530E-06
   9.73761E-01  -9.70512E-06
   9.73861E-01  -9.70495E-06
   9.73961E-01  -9.70477E-06
   9.74061E-01  -9.70459E-06
   9.74161E-01  -9.70441E-06
   9.74261E-01  -9.70423E-06
   9.74361E-01  -9.70405E-06
   9.74461E-01  -9.70387E-06
   9.74561E-01  -9.70369E-06
   9.74661E-01  -9.70350E-06
   9.74761E-01  -9.70332E-06
   9.74861E-01  -9.70314E-06
   9.74961E-01  -9.70296E-06
   9.75061E-01  -9.70278E-06
   9.75161E-01  -9.70260E-06
   9.75261E-01  -9.70241E-06
   9.75361E-01  -9.70223E-06
   9.75461E-01  -9.70205E-06
   9.75561E-01  -9.70186E-06
   9.75661E-01  -9.70168E-06
   9.75761E-01  -9.70150E-06
   9.75861E-01  -9.70131E-06
   9.75961E-01  -9.70113E-06
   9.76061E-01  -9.70094E-06
   9.76161E-01  -9.70076E-06
   9.76261E-01  -9.70058E-06
   9.76361E-01  -9.70039E-06
   9.76461E-01  -9.70021E-06
   9.76561E-01  -9.70002E-06
   9.76661E-01  -9.69984E-06
   9.76761E-01  -9.69965E-06
   9.76861E-01  -9.69947E-06
   9.76961E-01  -9.69928E-06
   9.77061E-01  -9.69910E-06
   9.77161E-01  -9.69891E-06
   9.77261E-01  -9.69872E-06
   9.77361E-01  -9.69854E-06
   9.77461E-01  -9.69835E-06
   9.77561E-01  -9.69817E-06
   9.77661E-01  -9.69798E-06
   9.77761E-01  -9.69780E-06
   9.77861E-01  -9.69762E-06
   9.77961E-01  -9.69743E-06
   9.78061E-01  -9.69725E-06
   9.78161E-01  -9.69706E-06
   9.78261E-01  -9.69688E-06
   9.78361E-01  -9.69669E-06
   9.78461E-01  -9.69651E-06
   9.78561E-01  -9.69632E-06
   9.78661E-01  -9.69614E-06
   9.78761E-01  -9.69595E-06
   9.78861E-01  -9.69577E-06
   9.78961E-01  -9.69558E-06
   9.79061E-01  -9.69540E-06
   9.79161E-01  -9.69522E-06
   9.79261E-01  -9.69503E-06
   9.79361E-01  -9.69485E-06
   9.79461E-01  -9.69466E-06
   9.79561E-01  -9.69448E-06
   9.79661E-01  -9.69429E-06
   9.79761E-01  -9.69410E-06
   9.79861E-01  -9.69392E-06
   9.79961E-01  -9.69373E-06
   9.80061E-01  -9.69354E-06
   9.80161E-01  -9.69335E-06
   9.80261E-01  -9.69316E-06
   9.80361E-01  -9.69297E-06
   9.80461E-01  -9.69277E-06
   9.80561E-01  -9.69258E-06
   9.80661E-01  -9.69239E-06
   9.80761E-01  -9.69220E-06
   9.80861E-01  -9.69200E-06
   9.80961E-01  -9.69181E-06
   9.81061E-01  -9.69161E-06
   9.81161E-01  -9.69141E-06
   9.81261E-01  -9.69122E-06
   9.81361E-01  -9.69102E-06
   9.81461E-01  -9.69082E-06
   9.81561E-01  -9.69062E-06
   9.81661E-01  -9.69042E-06
   9.81761E-01  -9.69021E-06
   9.81861E-01  -9.69001E-06
   9.81961E-01  -9.68981E-06
   9.82061E-01  -9.68960E-06
   9.82161E-01  -9.68940E-06
   9.82261E-01  -9.68919E-06
   9.82361E-01  -9.68899E-06
   9.82461E-01  -9.68878E-06
   9.82561E-01  -9.68858E-06
   9.82661E-01  -9.68837E-06
   9.82761E-01  -9.68816E-06
   9.82861E-01  -9.68796E-06
   9.82961E-01  -9.68775E-06
   9.83061E-01  -9.68755E-06
   9.83161E-01  -9.68734E-06
   9.83261E-01  -9.68713E-06
   9.83361E-01  -9.68692E-06
   9.83461E-01  -9.68672E-06
   9.83561E-01  -9.68651E-06
   9.83661E-01  -9.68630E-06
   9.83761E-01  -9.68609E-06
   9.83861E-01  -9.68588E-06
   9.83961E-01  -9.68567E-06
   9.84061E-01  -9.68545E-06
   9.84161E-01  -9.68524E-06
   9.84261E-01  -9.68503E-06
   9.84361E-01  -9.68482E-06
   9.84461E-01  -9.68461E-06
   9.84561E-01  -9.68439E-06
   9.84661E-01  -9.68418E-06
   9.84761E-01  -9.68397E-06
   9.84861E-01  -9.68375E-06
   9.84961E-01  -9.68354E-06
   9.85061E-01  -9.68333E-06
   9.85161E-01  -9.68311E-06
   9.85261E-01  -9.68290E-06
   9.85361E-01  -9.68268E-06
   9.85461E-01  -9.68247E-06
   9.85561E-01  -9.68225E-06
   9.85661E-01  -9.68204E-06
   9.85761E-01  -9.68182E-06
   9.85861E-01  -9.68161E-06
   9.85961E-01  -9.68139E-06
   9.86061E-01  -9.68118E-06
   9.86161E-01  -9.68096E-06
   9.86261E-01  -9.68075E-06
   9.86361E-01  -9.68053E-06
   9.86461E-01  -9.68032E-06
   9.86561E-01  -9.68010E-06
   9.86661E-01  -9.67989E-06
   9.86761E-01  -9.67968E-06
   9.86861E-01  -9.67947E-06
   9.86961E-01  -9.67926E-06
   9.87061E-01  -9.67905E-06
   9.87161E-01  -9.67884E-06
   9.87261E-01  -9.67863E-06
   9.87361E-01  -9.67843E-06
   9.87461E-01  -9.67823E-06
   9.87561E-01  -9.67803E-06
   9.87661E-01  -9.67783E-06
   9.87761E-01  -9.67763E-06
   9.87861E-01  -9.67744E-06
   9.87961E-01  -9.67724E-06
   9.88061E-01  -9.67706E-06
   9.88161E-01  -9.67690E-06
   9.88261E-01  -9.67676E-06
   9.88361E-01  -9.67664E-06
   9.88461E-01  -9.67654E-06
   9.88561E-01  -9.67646E-06
   9.88661E-01  -9.67639E-06
   9.88761E-01  -9.67632E-06
   9.88861E-01  -9.67627E-06
   9.88961E-01  -9.67622E-06
   9.89061E-01  -9.67619E-06
   9.89161E-01  -9.67615E-06
   9.89261E-01  -9.67612E-06
   9.89361E-01  -9.67609E-06
   9.89461E-01  -9.67607E-06
   9.89561E-01  -9.67605E-06
   9.89661E-01  -9.67603E-06
   9.89761E-01  -9.67601E-06
   9.89861E-01  -9.67599E-06
   9.89961E-01  -9.67597E-06
   9.90061E-01  -9.67596E-06
   9.90161E-01  -9.67594E-06
   9.90261E-01  -9.67592E-06
   9.90361E-01  -9.67590E-06
   9.90461E-01  -9.67588E-06
   9.90561E-01  -9.67586E-06
   9.90661E-01  -9.67584E-06
   9.90761E-01  -9.67582E-06
   9.90861E-01  -9.67580E-06
   9.90961E-01  -9.67577E-06
   9.91061E-01  -9.67574E-06
   9.91161E-01  -9.67572E-06
   9.91261E-01  -9.67569E-06
   9.91361E-01  -9.67566E-06
   9.91461E-01  -9.67562E-06
   9.91561E-01  -9.67559E-06
   9.91661E-01  -9.67555E-06
   9.91761E-01  -9.67552E-06
   9.91861E-01  -9.67547E-06
   9.91961E-01  -9.67543E-06
   9.92061E-01  -9.67539E-06
   9.92161E-01  -9.67534E-06
   9.92261E-01  -9.67529E-06
   9.92361E-01  -9.67524E-06
   9.92461E-01  -9.67518E-06
   9.92561E-01  -9.67513E-06
   9.92661E-01  -9.67507E-06
   9.92761E-01  -9.67501E-06
   9.92861E-01  -9.67494E-06
   9.92961E-01  -9.67488E-06
   9.93061E-01  -9.67481E-06
   9.93161E-01  -9.67474E-06
   9.93261E-01  -9.67467E-06
   9.93361E-01  -9.67459E-06
   9.93461E-01  -9.67452E-06
   9.93561E-01  -9.67444E-06
   9.93661E-01  -9.67436E-06
   9.93761E-01  -9.67427E-06
   9.93861E-01  -9.67419E-06
   9.93961E-01  -9.67410E-06
   9.94061E-01  -9.67401E-06
   9.94161E-01  -9.67392E-06
   9.94261E-01  -9.67383E-06
   9.94361E-01  -9.67373E-06
   9.94461E-01  -9.67363E-06
   9.94561E-01  -9.67354E-06
   9.94661E-01  -9.67344E-06
   9.94761E-01  -9.67333E-06
   9.94861E-01  -9.67323E-06
   9.94961E-01  -9.67312E-06
   9.95061E-01  -9.67302E-06
   9.95161E-01  -9.67291E-06
   9.95261E-01  -9.67279E-06
   9.95361E-01  -9.67268E-06
   9.95461E-01  -9.67257E-06
   9.95561E-01  -9.67245E-06
   9.95661E-01  -9.67233E-06
   9.95761E-01  -9.67221E-06
   9.95861E-01  -9.67209E-06
   9.95961E-01  -9.67197E-06
   9.96061E-01  -9.67185E-06
   9.96161E-01  -9.67173E-06
   9.96261E-01  -9.67160E-06
   9.96361E-01  -9.67147E-06
   9.96461E-01  -9.67135E-06
   9.96561E-01  -9.67122E-06
   9.96661E-01  -9.67109E-06
   9.96761E-01  -9.67095E-06
   9.96861E-01  -9.67082E-06
   9.96961E-01  -9.67069E-06
   9.97061E-01  -9.67055E-06
   9.97161E-01  -9.67042E-06
   9.97261E-01  -9.67028E-06
   9.97361E-01  -9.67014E-06
   9.97461E-01  -9.67000E-06
   9.97561E-01  -9.66986E-06
   9.97661E-01  -9.66972E-06
   9.97761E-01  -9.66958E-06
   9.97861E-01  -9.66944E-06
   9.97961E-01  -9.66929E-06
   9.98061E-01  -9.66915E-06
   9.98161E-01  -9.66900E-06
   9.98261E-01  -9.66886E-06
   9.98361E-01  -9.66871E-06
   9.98461E-01  -9.66856E-06
   9.98561E-01  -9.66841E-06
   9.98661E-01  -9.66827E-06
   9.98761E-01  -9.66812E-06
   9.98861E-01  -9.66797E-06
   9.98961E-01  -9.66781E-06
   9.99061E-01  -9.66766E-06
   9.99161E-01  -9.66751E-06
   9.99261E-01  -9.66736E-06
   9.99361E-01  -9.66720E-06
   9.99461E-01  -9.66705E-06
   9.99561E-01  -9.66689E-06
   9.99661E-01  -9.66674E-06
   9.99761E-01  -9.66658E-06
   9.99861E-01  -9.66642E-06
   9.99961E-01  -9.66626E-06
