# Supplementary material for: The Role of Ca2+ Sparks in Force Frequency Relationships in Guinea Pig Ventricular Myocytes
Source: Biomolecules. 2022 Oct 27;12(11):1577. doi: 10.3390/biom12111577 (PMC9687237; doi:10.3390/biom12111577)
Supplement: Supplementary file 1 [file biomolecules-12-01577-s001.zip › ECC_GPU_FFR/log_file.txt]

 parameter file: parameters1.conf
  We use SUN2000 strategy: _SUN_STRATEGY
  CaCM_initial:    4.1813217E-03 (uM); k+/k- =     24.00000000000000         238.0000000000000
  eta_LCC:     2.000000000000000      ; eta_CaCM is:     3.000000000000000
  The 'old' and 'new' RESCALED single channel Pdhpr:    1.3372357142857143E-014   1.3372357142857143E-014
