# Supplementary material for: The Role of Ca2+ Sparks in Force Frequency Relationships in Guinea Pig Ventricular Myocytes
Source: Biomolecules. 2022 Oct 27;12(11):1577. doi: 10.3390/biom12111577 (PMC9687237; doi:10.3390/biom12111577)
Supplement: Supplementary file 1 [file biomolecules-12-01577-s001.zip › ECC_GPU_FFR/makeks_utility.mod]

V27 0x4 makeks_utility
22 src/makeKs_utility.f95 S582 0
07/11/2020  21:55:57
use math_utility public 0 direct
use precisioninfo public 0 direct
use matrix_utility public 0 direct
use m_inspar public 0 direct
use error_codes public 0 direct
enduse
D 137 21 9 2 196 207 0 1 0 0 1
 197 200 201 197 200 198
 202 205 206 202 205 203
D 140 21 6 1 0 71 0 0 0 0 0
 0 71 0 3 71 0
D 143 21 9 2 209 220 0 1 0 0 1
 210 213 214 210 213 211
 215 218 219 215 218 216
D 146 21 6 1 0 71 0 0 0 0 0
 0 71 0 3 71 0
D 149 21 9 2 222 233 0 1 0 0 1
 223 226 227 223 226 224
 228 231 232 228 231 229
D 152 21 6 1 0 71 0 0 0 0 0
 0 71 0 3 71 0
D 155 21 9 2 235 246 0 1 0 0 1
 236 239 240 236 239 237
 241 244 245 241 244 242
D 158 21 6 1 0 71 0 0 0 0 0
 0 71 0 3 71 0
D 161 21 9 2 248 259 0 1 0 0 1
 249 252 253 249 252 250
 254 257 258 254 257 255
D 164 21 6 1 0 71 0 0 0 0 0
 0 71 0 3 71 0
D 167 21 9 2 261 272 0 1 0 0 1
 262 265 266 262 265 263
 267 270 271 267 270 268
D 170 21 6 1 0 71 0 0 0 0 0
 0 71 0 3 71 0
D 173 21 6 2 274 285 0 1 0 0 1
 275 278 279 275 278 276
 280 283 284 280 283 281
D 176 21 6 1 0 71 0 0 0 0 0
 0 71 0 3 71 0
D 179 21 6 2 287 298 0 1 0 0 1
 288 291 292 288 291 289
 293 296 297 293 296 294
D 182 21 6 1 0 71 0 0 0 0 0
 0 71 0 3 71 0
D 185 21 6 2 300 311 0 1 0 0 1
 301 304 305 301 304 302
 306 309 310 306 309 307
D 188 21 6 1 0 71 0 0 0 0 0
 0 71 0 3 71 0
D 191 21 6 2 313 324 0 1 0 0 1
 314 317 318 314 317 315
 319 322 323 319 322 320
D 194 21 6 1 0 71 0 0 0 0 0
 0 71 0 3 71 0
D 197 21 6 2 326 337 0 1 0 0 1
 327 330 331 327 330 328
 332 335 336 332 335 333
D 200 21 6 1 0 71 0 0 0 0 0
 0 71 0 3 71 0
D 203 21 6 2 339 350 0 1 0 0 1
 340 343 344 340 343 341
 345 348 349 345 348 346
D 206 21 6 1 0 71 0 0 0 0 0
 0 71 0 3 71 0
D 209 21 9 1 353 359 0 1 0 0 1
 354 357 358 354 357 355
D 212 21 6 1 0 351 0 0 0 0 0
 0 351 0 3 351 0
D 215 21 9 1 361 367 0 1 0 0 1
 362 365 366 362 365 363
D 218 21 6 1 0 351 0 0 0 0 0
 0 351 0 3 351 0
D 221 21 9 1 369 375 0 1 0 0 1
 370 373 374 370 373 371
D 224 21 6 1 0 351 0 0 0 0 0
 0 351 0 3 351 0
D 227 21 6 2 377 388 0 1 0 0 1
 378 381 382 378 381 379
 383 386 387 383 386 384
D 230 21 6 1 0 71 0 0 0 0 0
 0 71 0 3 71 0
D 233 21 6 2 390 401 0 1 0 0 1
 391 394 395 391 394 392
 396 399 400 396 399 397
D 236 21 6 1 0 71 0 0 0 0 0
 0 71 0 3 71 0
D 239 21 6 2 403 414 0 1 0 0 1
 404 407 408 404 407 405
 409 412 413 409 412 410
D 242 21 6 1 0 71 0 0 0 0 0
 0 71 0 3 71 0
D 245 21 6 2 416 427 0 1 0 0 1
 417 420 421 417 420 418
 422 425 426 422 425 423
D 248 21 6 1 0 71 0 0 0 0 0
 0 71 0 3 71 0
D 251 21 9 2 429 440 0 1 0 0 1
 430 433 434 430 433 431
 435 438 439 435 438 436
D 254 21 6 1 0 71 0 0 0 0 0
 0 71 0 3 71 0
D 257 21 9 2 442 453 0 1 0 0 1
 443 446 447 443 446 444
 448 451 452 448 451 449
D 260 21 6 1 0 71 0 0 0 0 0
 0 71 0 3 71 0
D 263 21 9 2 455 466 0 1 0 0 1
 456 459 460 456 459 457
 461 464 465 461 464 462
D 266 21 6 1 0 71 0 0 0 0 0
 0 71 0 3 71 0
D 269 21 9 2 468 479 0 1 0 0 1
 469 472 473 469 472 470
 474 477 478 474 477 475
D 272 21 6 1 0 71 0 0 0 0 0
 0 71 0 3 71 0
D 275 21 6 2 481 492 0 1 0 0 1
 482 485 486 482 485 483
 487 490 491 487 490 488
D 278 21 6 1 0 71 0 0 0 0 0
 0 71 0 3 71 0
D 281 21 6 2 494 505 0 1 0 0 1
 495 498 499 495 498 496
 500 503 504 500 503 501
D 284 21 6 1 0 71 0 0 0 0 0
 0 71 0 3 71 0
D 287 21 9 2 507 518 0 1 0 0 1
 508 511 512 508 511 509
 513 516 517 513 516 514
D 290 21 6 1 0 71 0 0 0 0 0
 0 71 0 3 71 0
D 293 21 9 2 520 531 0 1 0 0 1
 521 524 525 521 524 522
 526 529 530 526 529 527
D 296 21 6 1 0 71 0 0 0 0 0
 0 71 0 3 71 0
D 299 21 9 1 533 539 0 1 0 0 1
 534 537 538 534 537 535
D 302 21 6 1 0 351 0 0 0 0 0
 0 351 0 3 351 0
D 305 21 9 2 541 552 0 1 0 0 1
 542 545 546 542 545 543
 547 550 551 547 550 548
D 308 21 6 1 0 71 0 0 0 0 0
 0 71 0 3 71 0
D 311 21 9 2 554 565 0 1 0 0 1
 555 558 559 555 558 556
 560 563 564 560 563 561
D 314 21 6 1 0 71 0 0 0 0 0
 0 71 0 3 71 0
D 317 21 9 2 567 578 0 1 0 0 1
 568 571 572 568 571 569
 573 576 577 573 576 574
D 320 21 6 1 0 71 0 0 0 0 0
 0 71 0 3 71 0
D 323 21 9 2 580 591 0 1 0 0 1
 581 584 585 581 584 582
 586 589 590 586 589 587
D 326 21 6 1 0 71 0 0 0 0 0
 0 71 0 3 71 0
D 329 21 9 2 593 604 0 1 0 0 1
 594 597 598 594 597 595
 599 602 603 599 602 600
D 332 21 6 1 0 71 0 0 0 0 0
 0 71 0 3 71 0
D 335 21 9 2 606 617 0 1 0 0 1
 607 610 611 607 610 608
 612 615 616 612 615 613
D 338 21 6 1 0 71 0 0 0 0 0
 0 71 0 3 71 0
D 341 21 6 2 619 630 0 1 0 0 1
 620 623 624 620 623 621
 625 628 629 625 628 626
D 344 21 6 1 0 71 0 0 0 0 0
 0 71 0 3 71 0
D 347 21 6 2 632 643 0 1 0 0 1
 633 636 637 633 636 634
 638 641 642 638 641 639
D 350 21 6 1 0 71 0 0 0 0 0
 0 71 0 3 71 0
D 353 21 6 2 645 656 0 1 0 0 1
 646 649 650 646 649 647
 651 654 655 651 654 652
D 356 21 6 1 0 71 0 0 0 0 0
 0 71 0 3 71 0
D 359 21 6 2 658 669 0 1 0 0 1
 659 662 663 659 662 660
 664 667 668 664 667 665
D 362 21 6 1 0 71 0 0 0 0 0
 0 71 0 3 71 0
D 365 21 6 2 671 682 0 1 0 0 1
 672 675 676 672 675 673
 677 680 681 677 680 678
D 368 21 6 1 0 71 0 0 0 0 0
 0 71 0 3 71 0
D 371 21 6 2 684 695 0 1 0 0 1
 685 688 689 685 688 686
 690 693 694 690 693 691
D 374 21 6 1 0 71 0 0 0 0 0
 0 71 0 3 71 0
D 377 21 9 1 697 703 0 1 0 0 1
 698 701 702 698 701 699
D 380 21 6 1 0 351 0 0 0 0 0
 0 351 0 3 351 0
D 383 21 9 1 705 711 0 1 0 0 1
 706 709 710 706 709 707
D 386 21 6 1 0 351 0 0 0 0 0
 0 351 0 3 351 0
D 389 21 9 1 713 719 0 1 0 0 1
 714 717 718 714 717 715
D 392 21 6 1 0 351 0 0 0 0 0
 0 351 0 3 351 0
D 395 21 6 2 721 732 0 1 0 0 1
 722 725 726 722 725 723
 727 730 731 727 730 728
D 398 21 6 1 0 71 0 0 0 0 0
 0 71 0 3 71 0
D 401 21 6 2 734 745 0 1 0 0 1
 735 738 739 735 738 736
 740 743 744 740 743 741
D 404 21 6 1 0 71 0 0 0 0 0
 0 71 0 3 71 0
D 407 21 6 2 747 758 0 1 0 0 1
 748 751 752 748 751 749
 753 756 757 753 756 754
D 410 21 6 1 0 71 0 0 0 0 0
 0 71 0 3 71 0
D 413 21 6 2 760 771 0 1 0 0 1
 761 764 765 761 764 762
 766 769 770 766 769 767
D 416 21 6 1 0 71 0 0 0 0 0
 0 71 0 3 71 0
D 419 21 9 2 773 784 0 1 0 0 1
 774 777 778 774 777 775
 779 782 783 779 782 780
D 422 21 6 1 0 71 0 0 0 0 0
 0 71 0 3 71 0
D 425 21 9 2 786 797 0 1 0 0 1
 787 790 791 787 790 788
 792 795 796 792 795 793
D 428 21 6 1 0 71 0 0 0 0 0
 0 71 0 3 71 0
D 431 21 9 2 799 810 0 1 0 0 1
 800 803 804 800 803 801
 805 808 809 805 808 806
D 434 21 6 1 0 71 0 0 0 0 0
 0 71 0 3 71 0
D 437 21 9 2 812 823 0 1 0 0 1
 813 816 817 813 816 814
 818 821 822 818 821 819
D 440 21 6 1 0 71 0 0 0 0 0
 0 71 0 3 71 0
D 443 21 6 2 825 836 0 1 0 0 1
 826 829 830 826 829 827
 831 834 835 831 834 832
D 446 21 6 1 0 71 0 0 0 0 0
 0 71 0 3 71 0
D 449 21 6 2 838 849 0 1 0 0 1
 839 842 843 839 842 840
 844 847 848 844 847 845
D 452 21 6 1 0 71 0 0 0 0 0
 0 71 0 3 71 0
D 455 21 9 2 851 862 0 1 0 0 1
 852 855 856 852 855 853
 857 860 861 857 860 858
D 458 21 6 1 0 71 0 0 0 0 0
 0 71 0 3 71 0
D 461 21 9 2 864 875 0 1 0 0 1
 865 868 869 865 868 866
 870 873 874 870 873 871
D 464 21 6 1 0 71 0 0 0 0 0
 0 71 0 3 71 0
D 467 21 9 1 877 883 0 1 0 0 1
 878 881 882 878 881 879
D 470 21 6 1 0 351 0 0 0 0 0
 0 351 0 3 351 0
D 473 21 9 2 884 887 0 0 1 0 0
 0 885 3 3 886 886
 0 885 886 3 886 886
D 476 21 6 2 888 891 0 0 1 0 0
 0 889 3 3 890 890
 0 885 890 3 886 886
D 479 21 9 2 893 904 0 1 0 0 1
 894 897 898 894 897 895
 899 902 903 899 902 900
D 482 21 6 1 0 71 0 0 0 0 0
 0 71 0 3 71 0
D 485 21 6 2 906 917 0 1 0 0 1
 907 910 911 907 910 908
 912 915 916 912 915 913
D 488 21 6 1 0 71 0 0 0 0 0
 0 71 0 3 71 0
D 491 21 9 2 918 921 0 0 1 0 0
 0 919 3 3 920 920
 0 919 920 3 920 920
D 494 21 6 2 922 925 0 0 1 0 0
 0 923 3 3 924 924
 0 919 924 3 920 920
D 497 21 9 2 927 938 0 1 0 0 1
 928 931 932 928 931 929
 933 936 937 933 936 934
D 500 21 6 1 0 71 0 0 0 0 0
 0 71 0 3 71 0
D 503 21 6 2 940 951 0 1 0 0 1
 941 944 945 941 944 942
 946 949 950 946 949 947
D 506 21 6 1 0 71 0 0 0 0 0
 0 71 0 3 71 0
D 509 21 9 2 952 958 0 0 1 0 0
 0 953 3 3 954 954
 2 955 954 2 956 957
D 512 21 6 2 952 958 0 0 1 0 0
 0 953 3 3 954 954
 2 955 954 2 956 957
D 515 21 9 2 960 971 0 1 0 0 1
 961 964 965 961 964 962
 966 969 970 966 969 967
D 518 21 6 1 0 71 0 0 0 0 0
 0 71 0 3 71 0
D 521 21 6 2 973 984 0 1 0 0 1
 974 977 978 974 977 975
 979 982 983 979 982 980
D 524 21 6 1 0 71 0 0 0 0 0
 0 71 0 3 71 0
D 527 21 9 2 985 991 0 0 1 0 0
 2 986 3 2 987 988
 0 989 988 3 990 990
D 530 21 6 2 985 991 0 0 1 0 0
 2 986 3 2 987 988
 0 989 988 3 990 990
D 533 21 9 2 993 1004 0 1 0 0 1
 994 997 998 994 997 995
 999 1002 1003 999 1002 1000
D 536 21 6 1 0 71 0 0 0 0 0
 0 71 0 3 71 0
D 539 21 6 2 1006 1017 0 1 0 0 1
 1007 1010 1011 1007 1010 1008
 1012 1015 1016 1012 1015 1013
D 542 21 6 1 0 71 0 0 0 0 0
 0 71 0 3 71 0
D 545 21 9 2 1018 1024 0 0 1 0 0
 0 1019 3 3 1020 1020
 2 1021 1020 2 1022 1023
D 548 21 6 2 1018 1024 0 0 1 0 0
 0 1019 3 3 1020 1020
 2 1021 1020 2 1022 1023
D 551 21 9 2 1026 1037 0 1 0 0 1
 1027 1030 1031 1027 1030 1028
 1032 1035 1036 1032 1035 1033
D 554 21 6 1 0 71 0 0 0 0 0
 0 71 0 3 71 0
D 557 21 6 2 1039 1050 0 1 0 0 1
 1040 1043 1044 1040 1043 1041
 1045 1048 1049 1045 1048 1046
D 560 21 6 1 0 71 0 0 0 0 0
 0 71 0 3 71 0
D 563 21 9 2 1051 1057 0 0 1 0 0
 2 1052 3 2 1053 1054
 0 1055 1054 3 1056 1056
D 566 21 6 2 1051 1057 0 0 1 0 0
 2 1052 3 2 1053 1054
 0 1055 1054 3 1056 1056
D 569 21 9 2 1059 1070 0 1 0 0 1
 1060 1063 1064 1060 1063 1061
 1065 1068 1069 1065 1068 1066
D 572 21 6 1 0 71 0 0 0 0 0
 0 71 0 3 71 0
D 575 21 6 2 1072 1083 0 1 0 0 1
 1073 1076 1077 1073 1076 1074
 1078 1081 1082 1078 1081 1079
D 578 21 6 1 0 71 0 0 0 0 0
 0 71 0 3 71 0
D 581 21 9 2 1084 1087 0 0 1 0 0
 0 1085 3 3 1086 1086
 0 1085 1086 3 1086 1086
D 584 21 6 2 1089 1100 0 1 0 0 1
 1090 1093 1094 1090 1093 1091
 1095 1098 1099 1095 1098 1096
D 587 21 6 1 0 71 0 0 0 0 0
 0 71 0 3 71 0
D 590 21 9 2 1102 1113 0 1 0 0 1
 1103 1106 1107 1103 1106 1104
 1108 1111 1112 1108 1111 1109
D 593 21 6 1 0 71 0 0 0 0 0
 0 71 0 3 71 0
D 596 21 9 2 1115 1126 0 1 0 0 1
 1116 1119 1120 1116 1119 1117
 1121 1124 1125 1121 1124 1122
D 599 21 6 1 0 71 0 0 0 0 0
 0 71 0 3 71 0
D 602 21 9 2 1128 1139 0 1 0 0 1
 1129 1132 1133 1129 1132 1130
 1134 1137 1138 1134 1137 1135
D 605 21 6 1 0 71 0 0 0 0 0
 0 71 0 3 71 0
D 608 21 9 2 1141 1152 0 1 0 0 1
 1142 1145 1146 1142 1145 1143
 1147 1150 1151 1147 1150 1148
D 611 21 6 1 0 71 0 0 0 0 0
 0 71 0 3 71 0
D 614 21 9 2 1154 1165 0 1 0 0 1
 1155 1158 1159 1155 1158 1156
 1160 1163 1164 1160 1163 1161
D 617 21 6 1 0 71 0 0 0 0 0
 0 71 0 3 71 0
D 620 21 9 2 1167 1178 0 1 0 0 1
 1168 1171 1172 1168 1171 1169
 1173 1176 1177 1173 1176 1174
D 623 21 6 1 0 71 0 0 0 0 0
 0 71 0 3 71 0
D 626 21 9 2 1180 1191 0 1 0 0 1
 1181 1184 1185 1181 1184 1182
 1186 1189 1190 1186 1189 1187
D 629 21 6 1 0 71 0 0 0 0 0
 0 71 0 3 71 0
D 632 21 9 2 1193 1204 0 1 0 0 1
 1194 1197 1198 1194 1197 1195
 1199 1202 1203 1199 1202 1200
D 635 21 6 1 0 71 0 0 0 0 0
 0 71 0 3 71 0
D 638 21 9 2 1206 1217 0 1 0 0 1
 1207 1210 1211 1207 1210 1208
 1212 1215 1216 1212 1215 1213
D 641 21 6 1 0 71 0 0 0 0 0
 0 71 0 3 71 0
D 644 21 9 2 1218 1221 0 0 1 0 0
 0 1219 3 3 1220 1220
 0 1219 1220 3 1220 1220
D 647 21 6 2 1222 1225 0 0 1 0 0
 0 1223 3 3 1224 1224
 0 1219 1224 3 1220 1220
D 650 21 9 2 1227 1238 0 1 0 0 1
 1228 1231 1232 1228 1231 1229
 1233 1236 1237 1233 1236 1234
D 653 21 6 1 0 71 0 0 0 0 0
 0 71 0 3 71 0
D 656 21 6 2 1240 1251 0 1 0 0 1
 1241 1244 1245 1241 1244 1242
 1246 1249 1250 1246 1249 1247
D 659 21 6 1 0 71 0 0 0 0 0
 0 71 0 3 71 0
D 662 21 9 2 1252 1255 0 0 1 0 0
 0 1253 3 3 1254 1254
 0 1253 1254 3 1254 1254
D 665 21 6 2 1256 1259 0 0 1 0 0
 0 1257 3 3 1258 1258
 0 1253 1258 3 1254 1254
D 668 21 9 2 1261 1272 0 1 0 0 1
 1262 1265 1266 1262 1265 1263
 1267 1270 1271 1267 1270 1268
D 671 21 6 1 0 71 0 0 0 0 0
 0 71 0 3 71 0
D 674 21 6 2 1274 1285 0 1 0 0 1
 1275 1278 1279 1275 1278 1276
 1280 1283 1284 1280 1283 1281
D 677 21 6 1 0 71 0 0 0 0 0
 0 71 0 3 71 0
D 680 21 9 2 1286 1289 0 0 1 0 0
 0 1287 3 3 1288 1288
 0 1287 1288 3 1288 1288
D 683 21 9 2 1291 1302 0 1 0 0 1
 1292 1295 1296 1292 1295 1293
 1297 1300 1301 1297 1300 1298
D 686 21 6 1 0 71 0 0 0 0 0
 0 71 0 3 71 0
D 689 21 6 2 1304 1315 0 1 0 0 1
 1305 1308 1309 1305 1308 1306
 1310 1313 1314 1310 1313 1311
D 692 21 6 1 0 71 0 0 0 0 0
 0 71 0 3 71 0
D 695 21 6 2 1316 1319 0 0 1 0 0
 0 1317 3 3 1318 1318
 0 1287 1318 3 1288 1288
D 698 21 9 2 1320 1323 0 0 1 0 0
 0 1321 3 3 1322 1322
 0 1321 1322 3 1322 1322
D 701 21 9 2 1325 1336 0 1 0 0 1
 1326 1329 1330 1326 1329 1327
 1331 1334 1335 1331 1334 1332
D 704 21 6 1 0 71 0 0 0 0 0
 0 71 0 3 71 0
D 707 21 6 2 1338 1349 0 1 0 0 1
 1339 1342 1343 1339 1342 1340
 1344 1347 1348 1344 1347 1345
D 710 21 6 1 0 71 0 0 0 0 0
 0 71 0 3 71 0
D 713 21 6 2 1350 1353 0 0 1 0 0
 0 1351 3 3 1352 1352
 0 1321 1352 3 1322 1322
D 716 21 9 2 1354 1357 0 0 1 0 0
 0 1355 3 3 1356 1356
 0 1355 1356 3 1356 1356
D 719 21 9 2 1359 1370 0 1 0 0 1
 1360 1363 1364 1360 1363 1361
 1365 1368 1369 1365 1368 1366
D 722 21 6 1 0 71 0 0 0 0 0
 0 71 0 3 71 0
D 725 21 6 2 1372 1383 0 1 0 0 1
 1373 1376 1377 1373 1376 1374
 1378 1381 1382 1378 1381 1379
D 728 21 6 1 0 71 0 0 0 0 0
 0 71 0 3 71 0
D 731 21 6 2 1384 1387 0 0 1 0 0
 0 1385 3 3 1386 1386
 0 1355 1386 3 1356 1356
D 734 18 168
D 736 21 9 2 1389 1400 0 1 0 0 1
 1390 1393 1394 1390 1393 1391
 1395 1398 1399 1395 1398 1396
D 739 21 6 1 0 71 0 0 0 0 0
 0 71 0 3 71 0
D 742 21 9 2 1402 1413 0 1 0 0 1
 1403 1406 1407 1403 1406 1404
 1408 1411 1412 1408 1411 1409
D 745 21 6 1 0 71 0 0 0 0 0
 0 71 0 3 71 0
D 748 21 6 1 1415 1421 0 1 0 0 1
 1416 1419 1420 1416 1419 1417
D 751 21 6 1 0 351 0 0 0 0 0
 0 351 0 3 351 0
D 754 18 168
D 758 21 9 2 1423 1434 0 1 0 0 1
 1424 1427 1428 1424 1427 1425
 1429 1432 1433 1429 1432 1430
D 761 21 6 1 0 71 0 0 0 0 0
 0 71 0 3 71 0
D 764 21 9 2 1436 1447 0 1 0 0 1
 1437 1440 1441 1437 1440 1438
 1442 1445 1446 1442 1445 1443
D 767 21 6 1 0 71 0 0 0 0 0
 0 71 0 3 71 0
D 770 21 9 2 1449 1460 0 1 0 0 1
 1450 1453 1454 1450 1453 1451
 1455 1458 1459 1455 1458 1456
D 773 21 6 1 0 71 0 0 0 0 0
 0 71 0 3 71 0
D 776 21 9 2 1462 1473 0 1 0 0 1
 1463 1466 1467 1463 1466 1464
 1468 1471 1472 1468 1471 1469
D 779 21 6 1 0 71 0 0 0 0 0
 0 71 0 3 71 0
D 782 21 6 1 1475 1481 0 1 0 0 1
 1476 1479 1480 1476 1479 1477
D 785 21 6 1 0 351 0 0 0 0 0
 0 351 0 3 351 0
D 788 18 168
D 790 21 9 2 1483 1494 0 1 0 0 1
 1484 1487 1488 1484 1487 1485
 1489 1492 1493 1489 1492 1490
D 793 21 6 1 0 71 0 0 0 0 0
 0 71 0 3 71 0
D 796 21 9 2 1496 1507 0 1 0 0 1
 1497 1500 1501 1497 1500 1498
 1502 1505 1506 1502 1505 1503
D 799 21 6 1 0 71 0 0 0 0 0
 0 71 0 3 71 0
D 802 21 9 2 1509 1520 0 1 0 0 1
 1510 1513 1514 1510 1513 1511
 1515 1518 1519 1515 1518 1516
D 805 21 6 1 0 71 0 0 0 0 0
 0 71 0 3 71 0
D 808 21 9 2 1522 1533 0 1 0 0 1
 1523 1526 1527 1523 1526 1524
 1528 1531 1532 1528 1531 1529
D 811 21 6 1 0 71 0 0 0 0 0
 0 71 0 3 71 0
D 814 21 6 1 1535 1541 0 1 0 0 1
 1536 1539 1540 1536 1539 1537
D 817 21 6 1 0 351 0 0 0 0 0
 0 351 0 3 351 0
D 820 21 9 2 1542 1548 1 1 0 0 1
 3 1543 3 3 1543 1544
 3 1545 1546 3 1545 1547
D 823 21 9 2 1549 1555 1 1 0 0 1
 3 1550 3 3 1550 1551
 3 1552 1553 3 1552 1554
D 826 21 6 1 1556 1559 1 1 0 0 1
 3 1557 3 3 1557 1558
D 829 21 9 2 1561 1572 0 1 0 0 1
 1562 1565 1566 1562 1565 1563
 1567 1570 1571 1567 1570 1568
D 832 21 6 1 0 71 0 0 0 0 0
 0 71 0 3 71 0
D 835 21 9 2 1574 1585 0 1 0 0 1
 1575 1578 1579 1575 1578 1576
 1580 1583 1584 1580 1583 1581
D 838 21 6 1 0 71 0 0 0 0 0
 0 71 0 3 71 0
D 841 21 6 2 1587 1598 0 1 0 0 1
 1588 1591 1592 1588 1591 1589
 1593 1596 1597 1593 1596 1594
D 844 21 6 1 0 71 0 0 0 0 0
 0 71 0 3 71 0
D 847 21 6 2 1600 1611 0 1 0 0 1
 1601 1604 1605 1601 1604 1602
 1606 1609 1610 1606 1609 1607
D 850 21 6 1 0 71 0 0 0 0 0
 0 71 0 3 71 0
D 853 21 9 1 1613 1619 0 1 0 0 1
 1614 1617 1618 1614 1617 1615
D 856 21 6 1 0 351 0 0 0 0 0
 0 351 0 3 351 0
D 859 21 9 2 1620 1626 1 1 0 0 1
 3 1621 3 3 1621 1622
 3 1623 1624 3 1623 1625
D 862 21 9 2 1627 1633 1 1 0 0 1
 3 1628 3 3 1628 1629
 3 1630 1631 3 1630 1632
D 865 21 9 2 1634 1640 1 1 0 0 1
 3 1635 3 3 1635 1636
 3 1637 1638 3 1637 1639
D 868 21 9 2 1641 1647 1 1 0 0 1
 3 1642 3 3 1642 1643
 3 1644 1645 3 1644 1646
D 871 21 6 1 1648 1651 1 1 0 0 1
 3 1649 3 3 1649 1650
D 874 21 9 2 1653 1664 0 1 0 0 1
 1654 1657 1658 1654 1657 1655
 1659 1662 1663 1659 1662 1660
D 877 21 6 1 0 71 0 0 0 0 0
 0 71 0 3 71 0
D 880 21 9 2 1666 1677 0 1 0 0 1
 1667 1670 1671 1667 1670 1668
 1672 1675 1676 1672 1675 1673
D 883 21 6 1 0 71 0 0 0 0 0
 0 71 0 3 71 0
D 886 21 9 2 1679 1690 0 1 0 0 1
 1680 1683 1684 1680 1683 1681
 1685 1688 1689 1685 1688 1686
D 889 21 6 1 0 71 0 0 0 0 0
 0 71 0 3 71 0
D 892 21 9 2 1692 1703 0 1 0 0 1
 1693 1696 1697 1693 1696 1694
 1698 1701 1702 1698 1701 1699
D 895 21 6 1 0 71 0 0 0 0 0
 0 71 0 3 71 0
D 898 21 6 2 1705 1716 0 1 0 0 1
 1706 1709 1710 1706 1709 1707
 1711 1714 1715 1711 1714 1712
D 901 21 6 1 0 71 0 0 0 0 0
 0 71 0 3 71 0
D 904 21 6 2 1718 1729 0 1 0 0 1
 1719 1722 1723 1719 1722 1720
 1724 1727 1728 1724 1727 1725
D 907 21 6 1 0 71 0 0 0 0 0
 0 71 0 3 71 0
D 910 21 6 2 1731 1742 0 1 0 0 1
 1732 1735 1736 1732 1735 1733
 1737 1740 1741 1737 1740 1738
D 913 21 6 1 0 71 0 0 0 0 0
 0 71 0 3 71 0
D 916 21 6 2 1744 1755 0 1 0 0 1
 1745 1748 1749 1745 1748 1746
 1750 1753 1754 1750 1753 1751
D 919 21 6 1 0 71 0 0 0 0 0
 0 71 0 3 71 0
D 922 21 9 1 1757 1763 0 1 0 0 1
 1758 1761 1762 1758 1761 1759
D 925 21 6 1 0 351 0 0 0 0 0
 0 351 0 3 351 0
D 928 21 9 2 1764 1770 1 1 0 0 1
 3 1765 3 3 1765 1766
 3 1767 1768 3 1767 1769
D 931 21 9 2 1771 1777 1 1 0 0 1
 3 1772 3 3 1772 1773
 3 1774 1775 3 1774 1776
D 934 21 6 1 1778 1781 1 1 0 0 1
 3 1779 3 3 1779 1780
D 937 21 9 2 1783 1794 0 1 0 0 1
 1784 1787 1788 1784 1787 1785
 1789 1792 1793 1789 1792 1790
D 940 21 6 1 0 71 0 0 0 0 0
 0 71 0 3 71 0
D 943 21 9 2 1796 1807 0 1 0 0 1
 1797 1800 1801 1797 1800 1798
 1802 1805 1806 1802 1805 1803
D 946 21 6 1 0 71 0 0 0 0 0
 0 71 0 3 71 0
D 949 21 6 2 1809 1820 0 1 0 0 1
 1810 1813 1814 1810 1813 1811
 1815 1818 1819 1815 1818 1816
D 952 21 6 1 0 71 0 0 0 0 0
 0 71 0 3 71 0
D 955 21 6 2 1822 1833 0 1 0 0 1
 1823 1826 1827 1823 1826 1824
 1828 1831 1832 1828 1831 1829
D 958 21 6 1 0 71 0 0 0 0 0
 0 71 0 3 71 0
D 961 21 9 1 1835 1841 0 1 0 0 1
 1836 1839 1840 1836 1839 1837
D 964 21 6 1 0 351 0 0 0 0 0
 0 351 0 3 351 0
D 967 21 9 2 1842 1848 1 1 0 0 1
 3 1843 3 3 1843 1844
 3 1845 1846 3 1845 1847
D 970 21 9 2 1849 1855 1 1 0 0 1
 3 1850 3 3 1850 1851
 3 1852 1853 3 1852 1854
D 973 21 9 2 1856 1862 1 1 0 0 1
 3 1857 3 3 1857 1858
 3 1859 1860 3 1859 1861
D 976 21 9 2 1863 1869 1 1 0 0 1
 3 1864 3 3 1864 1865
 3 1866 1867 3 1866 1868
D 979 21 6 1 1870 1873 1 1 0 0 1
 3 1871 3 3 1871 1872
D 982 21 9 2 1875 1886 0 1 0 0 1
 1876 1879 1880 1876 1879 1877
 1881 1884 1885 1881 1884 1882
D 985 21 6 1 0 71 0 0 0 0 0
 0 71 0 3 71 0
D 988 21 9 2 1888 1899 0 1 0 0 1
 1889 1892 1893 1889 1892 1890
 1894 1897 1898 1894 1897 1895
D 991 21 6 1 0 71 0 0 0 0 0
 0 71 0 3 71 0
D 994 21 9 2 1901 1912 0 1 0 0 1
 1902 1905 1906 1902 1905 1903
 1907 1910 1911 1907 1910 1908
D 997 21 6 1 0 71 0 0 0 0 0
 0 71 0 3 71 0
D 1000 21 9 2 1914 1925 0 1 0 0 1
 1915 1918 1919 1915 1918 1916
 1920 1923 1924 1920 1923 1921
D 1003 21 6 1 0 71 0 0 0 0 0
 0 71 0 3 71 0
D 1006 21 6 2 1927 1938 0 1 0 0 1
 1928 1931 1932 1928 1931 1929
 1933 1936 1937 1933 1936 1934
D 1009 21 6 1 0 71 0 0 0 0 0
 0 71 0 3 71 0
D 1012 21 6 2 1940 1951 0 1 0 0 1
 1941 1944 1945 1941 1944 1942
 1946 1949 1950 1946 1949 1947
D 1015 21 6 1 0 71 0 0 0 0 0
 0 71 0 3 71 0
D 1018 21 6 2 1953 1964 0 1 0 0 1
 1954 1957 1958 1954 1957 1955
 1959 1962 1963 1959 1962 1960
D 1021 21 6 1 0 71 0 0 0 0 0
 0 71 0 3 71 0
D 1024 21 6 2 1966 1977 0 1 0 0 1
 1967 1970 1971 1967 1970 1968
 1972 1975 1976 1972 1975 1973
D 1027 21 6 1 0 71 0 0 0 0 0
 0 71 0 3 71 0
D 1030 21 9 1 1979 1985 0 1 0 0 1
 1980 1983 1984 1980 1983 1981
D 1033 21 6 1 0 351 0 0 0 0 0
 0 351 0 3 351 0
D 1036 21 9 2 1986 1992 1 1 0 0 1
 3 1987 3 3 1987 1988
 3 1989 1990 3 1989 1991
D 1039 21 9 2 1993 1999 1 1 0 0 1
 3 1994 3 3 1994 1995
 3 1996 1997 3 1996 1998
D 1042 21 9 2 2000 2006 1 1 0 0 1
 3 2001 3 3 2001 2002
 3 2003 2004 3 2003 2005
D 1045 21 9 2 2007 2013 1 1 0 0 1
 3 2008 3 3 2008 2009
 3 2010 2011 3 2010 2012
D 1048 21 6 1 2014 2017 1 1 0 0 1
 3 2015 3 3 2015 2016
D 1051 21 9 2 2019 2030 0 1 0 0 1
 2020 2023 2024 2020 2023 2021
 2025 2028 2029 2025 2028 2026
D 1054 21 6 1 0 71 0 0 0 0 0
 0 71 0 3 71 0
D 1057 21 9 2 2032 2043 0 1 0 0 1
 2033 2036 2037 2033 2036 2034
 2038 2041 2042 2038 2041 2039
D 1060 21 6 1 0 71 0 0 0 0 0
 0 71 0 3 71 0
D 1063 21 9 2 2045 2056 0 1 0 0 1
 2046 2049 2050 2046 2049 2047
 2051 2054 2055 2051 2054 2052
D 1066 21 6 1 0 71 0 0 0 0 0
 0 71 0 3 71 0
D 1069 21 9 2 2058 2069 0 1 0 0 1
 2059 2062 2063 2059 2062 2060
 2064 2067 2068 2064 2067 2065
D 1072 21 6 1 0 71 0 0 0 0 0
 0 71 0 3 71 0
D 1075 21 6 2 2071 2082 0 1 0 0 1
 2072 2075 2076 2072 2075 2073
 2077 2080 2081 2077 2080 2078
D 1078 21 6 1 0 71 0 0 0 0 0
 0 71 0 3 71 0
D 1081 21 6 2 2084 2095 0 1 0 0 1
 2085 2088 2089 2085 2088 2086
 2090 2093 2094 2090 2093 2091
D 1084 21 6 1 0 71 0 0 0 0 0
 0 71 0 3 71 0
D 1087 21 6 2 2097 2108 0 1 0 0 1
 2098 2101 2102 2098 2101 2099
 2103 2106 2107 2103 2106 2104
D 1090 21 6 1 0 71 0 0 0 0 0
 0 71 0 3 71 0
D 1093 21 6 2 2110 2121 0 1 0 0 1
 2111 2114 2115 2111 2114 2112
 2116 2119 2120 2116 2119 2117
D 1096 21 6 1 0 71 0 0 0 0 0
 0 71 0 3 71 0
D 1099 21 9 1 2123 2129 0 1 0 0 1
 2124 2127 2128 2124 2127 2125
D 1102 21 6 1 0 351 0 0 0 0 0
 0 351 0 3 351 0
D 1105 21 9 2 2130 2136 1 1 0 0 1
 3 2131 3 3 2131 2132
 3 2133 2134 3 2133 2135
D 1108 21 9 2 2137 2143 1 1 0 0 1
 3 2138 3 3 2138 2139
 3 2140 2141 3 2140 2142
D 1111 21 9 2 2144 2150 1 1 0 0 1
 3 2145 3 3 2145 2146
 3 2147 2148 3 2147 2149
D 1114 21 9 2 2151 2157 1 1 0 0 1
 3 2152 3 3 2152 2153
 3 2154 2155 3 2154 2156
D 1117 21 9 2 2158 2164 1 1 0 0 1
 3 2159 3 3 2159 2160
 3 2161 2162 3 2161 2163
D 1120 21 9 2 2165 2171 1 1 0 0 1
 3 2166 3 3 2166 2167
 3 2168 2169 3 2168 2170
D 1123 21 9 2 2172 2178 1 1 0 0 1
 3 2173 3 3 2173 2174
 3 2175 2176 3 2175 2177
D 1126 21 6 1 2179 2182 1 1 0 0 1
 3 2180 3 3 2180 2181
D 1129 21 6 1 2183 2186 1 1 0 0 1
 3 2184 3 3 2184 2185
D 1132 21 9 2 2188 2199 0 1 0 0 1
 2189 2192 2193 2189 2192 2190
 2194 2197 2198 2194 2197 2195
D 1135 21 6 1 0 71 0 0 0 0 0
 0 71 0 3 71 0
D 1138 21 9 2 2201 2212 0 1 0 0 1
 2202 2205 2206 2202 2205 2203
 2207 2210 2211 2207 2210 2208
D 1141 21 6 1 0 71 0 0 0 0 0
 0 71 0 3 71 0
D 1144 21 9 2 2214 2225 0 1 0 0 1
 2215 2218 2219 2215 2218 2216
 2220 2223 2224 2220 2223 2221
D 1147 21 6 1 0 71 0 0 0 0 0
 0 71 0 3 71 0
D 1150 21 9 2 2227 2238 0 1 0 0 1
 2228 2231 2232 2228 2231 2229
 2233 2236 2237 2233 2236 2234
D 1153 21 6 1 0 71 0 0 0 0 0
 0 71 0 3 71 0
D 1156 21 9 2 2240 2251 0 1 0 0 1
 2241 2244 2245 2241 2244 2242
 2246 2249 2250 2246 2249 2247
D 1159 21 6 1 0 71 0 0 0 0 0
 0 71 0 3 71 0
D 1162 21 9 2 2253 2264 0 1 0 0 1
 2254 2257 2258 2254 2257 2255
 2259 2262 2263 2259 2262 2260
D 1165 21 6 1 0 71 0 0 0 0 0
 0 71 0 3 71 0
D 1168 21 6 1 2266 2272 0 1 0 0 1
 2267 2270 2271 2267 2270 2268
D 1171 21 6 1 0 351 0 0 0 0 0
 0 351 0 3 351 0
D 1174 21 6 1 2274 2280 0 1 0 0 1
 2275 2278 2279 2275 2278 2276
D 1177 21 6 1 0 351 0 0 0 0 0
 0 351 0 3 351 0
D 1180 21 9 1 2282 2288 0 1 0 0 1
 2283 2286 2287 2283 2286 2284
D 1183 21 6 1 0 351 0 0 0 0 0
 0 351 0 3 351 0
D 1186 21 9 1 2290 2296 0 1 0 0 1
 2291 2294 2295 2291 2294 2292
D 1189 21 6 1 0 351 0 0 0 0 0
 0 351 0 3 351 0
D 1192 21 9 2 2298 2309 0 1 0 0 1
 2299 2302 2303 2299 2302 2300
 2304 2307 2308 2304 2307 2305
D 1195 21 6 1 0 71 0 0 0 0 0
 0 71 0 3 71 0
D 1198 18 168
D 1202 21 9 2 2311 2322 0 1 0 0 1
 2312 2315 2316 2312 2315 2313
 2317 2320 2321 2317 2320 2318
D 1205 21 6 1 0 71 0 0 0 0 0
 0 71 0 3 71 0
D 1208 21 6 1 2324 2330 0 1 0 0 1
 2325 2328 2329 2325 2328 2326
D 1211 21 6 1 0 351 0 0 0 0 0
 0 351 0 3 351 0
D 1214 21 9 2 2331 2334 0 0 1 0 0
 3 2332 3 3 2333 2333
 3 2332 2333 3 2333 2333
D 1217 21 6 1 3 2333 0 0 1 0 0
 3 2332 3 3 2333 2333
D 1220 21 6 2 2336 2347 0 1 0 0 1
 2337 2340 2341 2337 2340 2338
 2342 2345 2346 2342 2345 2343
D 1223 21 6 1 0 71 0 0 0 0 0
 0 71 0 3 71 0
D 1226 21 6 2 2349 2360 0 1 0 0 1
 2350 2353 2354 2350 2353 2351
 2355 2358 2359 2355 2358 2356
D 1229 21 6 1 0 71 0 0 0 0 0
 0 71 0 3 71 0
D 1232 21 9 1 2362 2368 0 1 0 0 1
 2363 2366 2367 2363 2366 2364
D 1235 21 6 1 0 351 0 0 0 0 0
 0 351 0 3 351 0
D 1238 21 6 2 2370 2381 0 1 0 0 1
 2371 2374 2375 2371 2374 2372
 2376 2379 2380 2376 2379 2377
D 1241 21 6 1 0 71 0 0 0 0 0
 0 71 0 3 71 0
D 1244 21 9 2 2382 2385 0 0 1 0 0
 0 2383 3 3 2384 2384
 0 2383 2384 3 2384 2384
D 1247 21 6 2 2386 2389 0 0 1 0 0
 0 2387 3 3 2388 2388
 0 2383 2388 3 2384 2384
D 1250 21 6 2 2391 2402 0 1 0 0 1
 2392 2395 2396 2392 2395 2393
 2397 2400 2401 2397 2400 2398
D 1253 21 6 1 0 71 0 0 0 0 0
 0 71 0 3 71 0
D 1256 21 6 2 2404 2415 0 1 0 0 1
 2405 2408 2409 2405 2408 2406
 2410 2413 2414 2410 2413 2411
D 1259 21 6 1 0 71 0 0 0 0 0
 0 71 0 3 71 0
S 582 24 0 0 0 6 1 0 4658 10005 0 A 0 0 0 0 0 0 0 0 0 0 0 0 0 0 0 0 0 0 0 0 0 20 0 0 0 0 0 0 makeks_utility
S 588 3 0 0 0 6 1 1 0 0 0 A 0 0 0 0 0 0 0 0 0 8 0 0 0 0 0 0 0 0 0 0 0 0 0 0 0 0 0 0 6
S 594 3 0 0 0 6 1 1 0 0 0 A 0 0 0 0 0 0 0 0 0 24 0 0 0 0 0 0 0 0 0 0 0 0 0 0 0 0 0 0 6
S 595 3 0 0 0 6 1 1 0 0 0 A 0 0 0 0 0 0 0 0 0 13 0 0 0 0 0 0 0 0 0 0 0 0 0 0 0 0 0 0 6
S 596 3 0 0 0 6 1 1 0 0 0 A 0 0 0 0 0 0 0 0 0 14 0 0 0 0 0 0 0 0 0 0 0 0 0 0 0 0 0 0 6
S 597 3 0 0 0 6 1 1 0 0 0 A 0 0 0 0 0 0 0 0 0 19 0 0 0 0 0 0 0 0 0 0 0 0 0 0 0 0 0 0 6
S 598 3 0 0 0 6 1 1 0 0 0 A 0 0 0 0 0 0 0 0 0 20 0 0 0 0 0 0 0 0 0 0 0 0 0 0 0 0 0 0 6
S 599 3 0 0 0 6 1 1 0 0 0 A 0 0 0 0 0 0 0 0 0 17 0 0 0 0 0 0 0 0 0 0 0 0 0 0 0 0 0 0 6
S 600 3 0 0 0 6 1 1 0 0 0 A 0 0 0 0 0 0 0 0 0 23 0 0 0 0 0 0 0 0 0 0 0 0 0 0 0 0 0 0 6
S 601 3 0 0 0 6 1 1 0 0 0 A 0 0 0 0 0 0 0 0 0 7 0 0 0 0 0 0 0 0 0 0 0 0 0 0 0 0 0 0 6
S 822 3 0 0 0 6 1 1 0 0 0 A 0 0 0 0 0 0 0 0 0 100 0 0 0 0 0 0 0 0 0 0 0 0 0 0 0 0 0 0 6
S 865 19 0 0 0 8 1 582 6275 4000 0 A 0 0 0 0 0 0 0 0 0 0 0 0 0 0 0 0 36 2 0 0 0 0 0 582 0 0 0 0 setup_ryr
O 865 2 867 866
S 866 27 0 0 0 8 1614 582 6285 10000 400000 A 0 0 0 0 0 0 48 0 0 0 0 0 0 0 0 0 0 0 0 0 0 0 0 582 0 0 0 0 setup_ryr_2
Q 866 865 0
S 867 27 0 0 0 8 1668 582 6297 10000 400000 A 0 0 0 0 0 0 49 0 0 0 0 0 0 0 0 0 0 0 0 0 0 0 0 582 0 0 0 0 setup_ryr_3
Q 867 865 0
S 868 19 0 0 0 8 1 582 6309 4000 0 A 0 0 0 0 0 0 0 0 0 0 0 0 0 0 0 0 40 2 0 0 0 0 0 582 0 0 0 0 read_ryr_markov
O 868 2 870 869
S 869 27 0 0 0 8 1530 582 6325 10000 400000 A 0 0 0 0 0 0 45 0 0 0 0 0 0 0 0 0 0 0 0 0 0 0 0 582 0 0 0 0 read_ryr_markov_2
Q 869 868 0
S 870 27 0 0 0 8 1551 582 6343 10000 400000 A 0 0 0 0 0 0 46 0 0 0 0 0 0 0 0 0 0 0 0 0 0 0 0 582 0 0 0 0 read_ryr_markov_3
Q 870 868 0
S 871 19 0 0 0 8 1 582 6361 4000 0 A 0 0 0 0 0 0 0 0 0 0 0 0 0 0 0 0 44 2 0 0 0 0 0 582 0 0 0 0 read_lcc_markov
O 871 2 873 872
S 872 27 0 0 0 8 1582 582 6377 10000 400000 A 0 0 0 0 0 0 47 0 0 0 0 0 0 0 0 0 0 0 0 0 0 0 0 582 0 0 0 0 read_lcc_markov_williams2013
Q 872 871 0
S 873 27 0 0 0 8 2134 582 6406 10000 400000 A 0 0 0 0 0 0 50 0 0 0 0 0 0 0 0 0 0 0 0 0 0 0 0 582 0 0 0 0 read_lcc_markov_sun2000
Q 873 871 0
S 874 23 5 0 0 0 901 582 6430 0 0 A 0 0 0 0 0 0 0 0 0 0 0 0 0 0 0 0 0 0 0 0 0 0 0 0 0 0 0 0 makecompks_3_t
S 875 7 3 0 0 137 1 874 6445 10a00004 3050 A 0 0 0 0 0 0 0 0 0 0 0 0 0 0 0 0 0 0 0 902 0 0 0 0 0 0 0 0 compkv1
S 876 7 3 0 0 143 1 874 6453 10a00004 3050 A 0 0 0 0 0 0 0 0 0 0 0 0 0 0 0 0 0 0 0 906 0 0 0 0 0 0 0 0 compkv2
S 877 7 3 0 0 149 1 874 6461 10a00004 3050 A 0 0 0 0 0 0 0 0 0 0 0 0 0 0 0 0 0 0 0 910 0 0 0 0 0 0 0 0 compkm1
S 878 7 3 0 0 155 1 874 6469 10a00004 3050 A 0 0 0 0 0 0 0 0 0 0 0 0 0 0 0 0 0 0 0 914 0 0 0 0 0 0 0 0 compkm2
S 879 7 3 0 0 161 1 874 6477 10a00004 3050 A 0 0 0 0 0 0 0 0 0 0 0 0 0 0 0 0 0 0 0 918 0 0 0 0 0 0 0 0 compkp1
S 880 7 3 0 0 167 1 874 6485 10a00004 3050 A 0 0 0 0 0 0 0 0 0 0 0 0 0 0 0 0 0 0 0 922 0 0 0 0 0 0 0 0 compkp2
S 881 7 3 0 0 173 1 874 6493 10a00004 3050 A 0 0 0 0 0 0 0 0 0 0 0 0 0 0 0 0 0 0 0 926 0 0 0 0 0 0 0 0 idxkv1
S 882 7 3 0 0 179 1 874 6500 10a00004 3050 A 0 0 0 0 0 0 0 0 0 0 0 0 0 0 0 0 0 0 0 930 0 0 0 0 0 0 0 0 idxkv2
S 883 7 3 0 0 185 1 874 6507 10a00004 3050 A 0 0 0 0 0 0 0 0 0 0 0 0 0 0 0 0 0 0 0 934 0 0 0 0 0 0 0 0 idxkm1
S 884 7 3 0 0 191 1 874 6514 10a00004 3050 A 0 0 0 0 0 0 0 0 0 0 0 0 0 0 0 0 0 0 0 938 0 0 0 0 0 0 0 0 idxkm2
S 885 7 3 0 0 197 1 874 6521 10a00004 3050 A 0 0 0 0 0 0 0 0 0 0 0 0 0 0 0 0 0 0 0 942 0 0 0 0 0 0 0 0 idxkp1
S 886 7 3 0 0 203 1 874 6528 10a00004 3050 A 0 0 0 0 0 0 0 0 0 0 0 0 0 0 0 0 0 0 0 946 0 0 0 0 0 0 0 0 idxkp2
S 887 7 3 0 0 215 1 874 6535 10a00004 3050 A 0 0 0 0 0 0 0 0 0 0 0 0 0 0 0 0 0 0 0 955 0 0 0 0 0 0 0 0 u_lo
S 888 7 3 0 0 209 1 874 6540 10a00004 3050 A 0 0 0 0 0 0 0 0 0 0 0 0 0 0 0 0 0 0 0 951 0 0 0 0 0 0 0 0 u_ro
S 889 1 3 0 0 6 1 874 6545 4 3000 A 0 0 0 0 0 0 0 0 0 0 0 0 0 0 0 0 0 0 0 0 0 0 0 0 0 0 0 0 n_l
S 890 1 3 0 0 6 1 874 6549 4 3000 A 0 0 0 0 0 0 0 0 0 0 0 0 0 0 0 0 0 0 0 0 0 0 0 0 0 0 0 0 n_r
S 891 1 3 0 0 6 1 874 6553 4 3000 A 0 0 0 0 0 0 0 0 0 0 0 0 0 0 0 0 0 0 0 0 0 0 0 0 0 0 0 0 irow_l
S 892 1 3 0 0 6 1 874 6560 4 3000 A 0 0 0 0 0 0 0 0 0 0 0 0 0 0 0 0 0 0 0 0 0 0 0 0 0 0 0 0 irow_r
S 893 1 3 0 0 6 1 874 6567 4 3000 A 0 0 0 0 0 0 0 0 0 0 0 0 0 0 0 0 0 0 0 0 0 0 0 0 0 0 0 0 maxnkv1
S 894 1 3 0 0 6 1 874 6575 4 3000 A 0 0 0 0 0 0 0 0 0 0 0 0 0 0 0 0 0 0 0 0 0 0 0 0 0 0 0 0 maxnkv2
S 895 1 3 0 0 6 1 874 6583 4 3000 A 0 0 0 0 0 0 0 0 0 0 0 0 0 0 0 0 0 0 0 0 0 0 0 0 0 0 0 0 maxnkm1
S 896 1 3 0 0 6 1 874 6591 4 3000 A 0 0 0 0 0 0 0 0 0 0 0 0 0 0 0 0 0 0 0 0 0 0 0 0 0 0 0 0 maxnkm2
S 897 1 3 0 0 6 1 874 6599 4 3000 A 0 0 0 0 0 0 0 0 0 0 0 0 0 0 0 0 0 0 0 0 0 0 0 0 0 0 0 0 maxnkp1
S 898 1 3 0 0 6 1 874 6607 4 3000 A 0 0 0 0 0 0 0 0 0 0 0 0 0 0 0 0 0 0 0 0 0 0 0 0 0 0 0 0 maxnkp2
S 899 14 3 0 0 6 1 874 6615 10000 3000 A 0 0 0 0 0 0 0 113 15 0 0 0 0 0 0 0 0 0 0 0 0 279 0 0 0 0 0 0 setuplcc
F 899 15 959 960 961 962 963 964 965 966 967 968 969 970 971 972 973
S 900 14 3 0 0 6 1 874 6624 10000 3000 A 0 0 0 0 0 0 0 129 10 0 0 0 0 0 0 0 0 0 0 0 0 293 0 0 0 0 0 0 setupryr
F 900 10 1010 1011 1012 1013 1014 1015 1016 1017 1018 1019
S 901 14 5 0 0 0 1 874 6430 0 400000 A 0 0 0 0 0 0 0 140 26 0 0 0 0 0 0 0 0 0 0 0 0 264 0 582 0 0 0 0 makecompks_3_t
F 901 26 875 876 877 878 879 880 881 882 883 884 885 886 887 888 889 890 891 892 893 894 895 896 897 898 899 900
S 902 8 1 0 0 140 1 874 6633 40822004 1020 A 0 0 0 0 0 0 0 0 0 0 0 0 0 0 0 0 0 0 0 0 0 0 0 0 0 0 0 0 compkv1$sd
S 906 8 1 0 0 146 1 874 6679 40822004 1020 A 0 0 0 0 0 0 0 0 0 0 0 0 0 0 0 0 0 0 0 0 0 0 0 0 0 0 0 0 compkv2$sd
S 910 8 1 0 0 152 1 874 6725 40822004 1020 A 0 0 0 0 0 0 0 0 0 0 0 0 0 0 0 0 0 0 0 0 0 0 0 0 0 0 0 0 compkm1$sd
S 914 8 1 0 0 158 1 874 6771 40822004 1020 A 0 0 0 0 0 0 0 0 0 0 0 0 0 0 0 0 0 0 0 0 0 0 0 0 0 0 0 0 compkm2$sd
S 918 8 1 0 0 164 1 874 6817 40822004 1020 A 0 0 0 0 0 0 0 0 0 0 0 0 0 0 0 0 0 0 0 0 0 0 0 0 0 0 0 0 compkp1$sd
S 922 8 1 0 0 170 1 874 6863 40822004 1020 A 0 0 0 0 0 0 0 0 0 0 0 0 0 0 0 0 0 0 0 0 0 0 0 0 0 0 0 0 compkp2$sd
S 926 8 1 0 0 176 1 874 6909 40822004 1020 A 0 0 0 0 0 0 0 0 0 0 0 0 0 0 0 0 0 0 0 0 0 0 0 0 0 0 0 0 idxkv1$sd
S 930 8 1 0 0 182 1 874 6951 40822004 1020 A 0 0 0 0 0 0 0 0 0 0 0 0 0 0 0 0 0 0 0 0 0 0 0 0 0 0 0 0 idxkv2$sd
S 934 8 1 0 0 188 1 874 6993 40822004 1020 A 0 0 0 0 0 0 0 0 0 0 0 0 0 0 0 0 0 0 0 0 0 0 0 0 0 0 0 0 idxkm1$sd
S 938 8 1 0 0 194 1 874 7035 40822004 1020 A 0 0 0 0 0 0 0 0 0 0 0 0 0 0 0 0 0 0 0 0 0 0 0 0 0 0 0 0 idxkm2$sd
S 942 8 1 0 0 200 1 874 7077 40822004 1020 A 0 0 0 0 0 0 0 0 0 0 0 0 0 0 0 0 0 0 0 0 0 0 0 0 0 0 0 0 idxkp1$sd
S 946 8 1 0 0 206 1 874 7119 40822004 1020 A 0 0 0 0 0 0 0 0 0 0 0 0 0 0 0 0 0 0 0 0 0 0 0 0 0 0 0 0 idxkp2$sd
S 950 3 0 0 0 6 1 1 0 0 0 A 0 0 0 0 0 0 0 0 0 18 0 0 0 0 0 0 0 0 0 0 0 0 0 0 0 0 0 0 6
S 951 8 1 0 0 212 1 874 7161 40822004 1020 A 0 0 0 0 0 0 0 0 0 0 0 0 0 0 0 0 0 0 0 0 0 0 0 0 0 0 0 0 u_ro$sd
S 955 8 1 0 0 218 1 874 7195 40822004 1020 A 0 0 0 0 0 0 0 0 0 0 0 0 0 0 0 0 0 0 0 0 0 0 0 0 0 0 0 0 u_lo$sd
S 959 1 3 1 0 6 1 899 6545 2004 3000 A 0 0 0 0 0 0 0 0 0 0 0 0 0 0 0 0 0 0 0 0 0 0 0 0 0 0 0 0 n_l
S 960 7 3 0 0 251 1 899 7229 10a00004 3050 A 0 0 0 0 0 0 0 0 0 0 0 0 0 0 0 0 0 0 0 0 0 0 0 0 0 0 0 0 compk_lv1
S 961 7 3 0 0 257 1 899 7239 10a00004 3050 A 0 0 0 0 0 0 0 0 0 0 0 0 0 0 0 0 0 0 0 0 0 0 0 0 0 0 0 0 compk_lv2
S 962 7 3 0 0 263 1 899 7249 10a00004 3050 A 0 0 0 0 0 0 0 0 0 0 0 0 0 0 0 0 0 0 0 0 0 0 0 0 0 0 0 0 compk_lm1
S 963 7 3 0 0 269 1 899 7259 10a00004 3050 A 0 0 0 0 0 0 0 0 0 0 0 0 0 0 0 0 0 0 0 0 0 0 0 0 0 0 0 0 compk_lp1
S 964 7 3 0 0 227 1 899 7269 10a00004 3050 A 0 0 0 0 0 0 0 0 0 0 0 0 0 0 0 0 0 0 0 0 0 0 0 0 0 0 0 0 idxk_lv1
S 965 7 3 0 0 233 1 899 7278 10a00004 3050 A 0 0 0 0 0 0 0 0 0 0 0 0 0 0 0 0 0 0 0 0 0 0 0 0 0 0 0 0 idxk_lv2
S 966 7 3 0 0 239 1 899 7287 10a00004 3050 A 0 0 0 0 0 0 0 0 0 0 0 0 0 0 0 0 0 0 0 0 0 0 0 0 0 0 0 0 idxk_lm1
S 967 7 3 0 0 245 1 899 7296 10a00004 3050 A 0 0 0 0 0 0 0 0 0 0 0 0 0 0 0 0 0 0 0 0 0 0 0 0 0 0 0 0 idxk_lp1
S 968 7 3 0 0 221 1 899 7305 10a00004 3050 A 0 0 0 0 0 0 0 0 0 0 0 0 0 0 0 0 0 0 0 0 0 0 0 0 0 0 0 0 bigu_l
S 969 1 3 2 0 6 1 899 6553 2004 3000 A 0 0 0 0 0 0 0 0 0 0 0 0 0 0 0 0 0 0 0 0 0 0 0 0 0 0 0 0 irow_l
S 970 1 3 2 0 6 1 899 7312 2004 3000 A 0 0 0 0 0 0 0 0 0 0 0 0 0 0 0 0 0 0 0 0 0 0 0 0 0 0 0 0 maxnklv1
S 971 1 3 2 0 6 1 899 7321 2004 3000 A 0 0 0 0 0 0 0 0 0 0 0 0 0 0 0 0 0 0 0 0 0 0 0 0 0 0 0 0 maxnklv2
S 972 1 3 2 0 6 1 899 7330 2004 3000 A 0 0 0 0 0 0 0 0 0 0 0 0 0 0 0 0 0 0 0 0 0 0 0 0 0 0 0 0 maxnklm1
S 973 1 3 2 0 6 1 899 7339 2004 3000 A 0 0 0 0 0 0 0 0 0 0 0 0 0 0 0 0 0 0 0 0 0 0 0 0 0 0 0 0 maxnklp1
S 974 8 1 0 0 224 1 899 7348 40822004 3020 A 0 0 0 0 0 0 0 0 0 0 0 0 0 0 0 0 0 0 0 0 0 0 0 0 0 0 0 0 bigu_l$sd
S 978 8 1 0 0 230 1 899 7390 40822004 3020 A 0 0 0 0 0 0 0 0 0 0 0 0 0 0 0 0 0 0 0 0 0 0 0 0 0 0 0 0 idxk_lv1$sd
S 982 8 1 0 0 236 1 899 7440 40822004 3020 A 0 0 0 0 0 0 0 0 0 0 0 0 0 0 0 0 0 0 0 0 0 0 0 0 0 0 0 0 idxk_lv2$sd
S 986 8 1 0 0 242 1 899 7490 40822004 3020 A 0 0 0 0 0 0 0 0 0 0 0 0 0 0 0 0 0 0 0 0 0 0 0 0 0 0 0 0 idxk_lm1$sd
S 990 8 1 0 0 248 1 899 7540 40822004 3020 A 0 0 0 0 0 0 0 0 0 0 0 0 0 0 0 0 0 0 0 0 0 0 0 0 0 0 0 0 idxk_lp1$sd
S 994 8 1 0 0 254 1 899 7590 40822004 3020 A 0 0 0 0 0 0 0 0 0 0 0 0 0 0 0 0 0 0 0 0 0 0 0 0 0 0 0 0 compk_lv1$sd
S 998 8 1 0 0 260 1 899 7644 40822004 3020 A 0 0 0 0 0 0 0 0 0 0 0 0 0 0 0 0 0 0 0 0 0 0 0 0 0 0 0 0 compk_lv2$sd
S 1002 8 1 0 0 266 1 899 7698 40822004 3020 A 0 0 0 0 0 0 0 0 0 0 0 0 0 0 0 0 0 0 0 0 0 0 0 0 0 0 0 0 compk_lm1$sd
S 1006 8 1 0 0 272 1 899 7752 40822004 3020 A 0 0 0 0 0 0 0 0 0 0 0 0 0 0 0 0 0 0 0 0 0 0 0 0 0 0 0 0 compk_lp1$sd
S 1010 1 3 1 0 6 1 900 6549 2004 3000 A 0 0 0 0 0 0 0 0 0 0 0 0 0 0 0 0 0 0 0 0 0 0 0 0 0 0 0 0 n_r
S 1011 7 3 0 0 287 1 900 7806 10a00004 3050 A 0 0 0 0 0 0 0 0 0 0 0 0 0 0 0 0 0 0 0 0 0 0 0 0 0 0 0 0 compk_rm
S 1012 7 3 0 0 293 1 900 7815 10a00004 3050 A 0 0 0 0 0 0 0 0 0 0 0 0 0 0 0 0 0 0 0 0 0 0 0 0 0 0 0 0 compk_rp
S 1013 7 3 0 0 275 1 900 7824 10a00004 3050 A 0 0 0 0 0 0 0 0 0 0 0 0 0 0 0 0 0 0 0 0 0 0 0 0 0 0 0 0 indexk_rm
S 1014 7 3 0 0 281 1 900 7834 10a00004 3050 A 0 0 0 0 0 0 0 0 0 0 0 0 0 0 0 0 0 0 0 0 0 0 0 0 0 0 0 0 indexk_rp
S 1015 7 3 0 0 299 1 900 7844 10a00004 3050 A 0 0 0 0 0 0 0 0 0 0 0 0 0 0 0 0 0 0 0 0 0 0 0 0 0 0 0 0 bigu_r
S 1016 1 3 2 0 6 1 900 6560 2004 3000 A 0 0 0 0 0 0 0 0 0 0 0 0 0 0 0 0 0 0 0 0 0 0 0 0 0 0 0 0 irow_r
S 1017 1 3 2 0 6 1 900 7851 2004 3000 A 0 0 0 0 0 0 0 0 0 0 0 0 0 0 0 0 0 0 0 0 0 0 0 0 0 0 0 0 maxnkrm
S 1018 1 3 2 0 6 1 900 7859 2004 3000 A 0 0 0 0 0 0 0 0 0 0 0 0 0 0 0 0 0 0 0 0 0 0 0 0 0 0 0 0 maxnkrp
S 1019 1 3 0 0 28 1 900 7867 80002004 43000 A 0 0 0 0 0 0 0 0 0 0 0 0 0 0 0 0 0 0 0 0 0 0 0 0 0 0 0 0 model
S 1020 8 1 0 0 278 1 900 7873 40822004 3020 A 0 0 0 0 0 0 0 0 0 0 0 0 0 0 0 0 0 0 0 0 0 0 0 0 0 0 0 0 indexk_rm$sd
S 1024 8 1 0 0 284 1 900 7927 40822004 3020 A 0 0 0 0 0 0 0 0 0 0 0 0 0 0 0 0 0 0 0 0 0 0 0 0 0 0 0 0 indexk_rp$sd
S 1028 8 1 0 0 290 1 900 7981 40822004 3020 A 0 0 0 0 0 0 0 0 0 0 0 0 0 0 0 0 0 0 0 0 0 0 0 0 0 0 0 0 compk_rm$sd
S 1032 8 1 0 0 296 1 900 8031 40822004 3020 A 0 0 0 0 0 0 0 0 0 0 0 0 0 0 0 0 0 0 0 0 0 0 0 0 0 0 0 0 compk_rp$sd
S 1036 8 1 0 0 302 1 900 8081 40822004 3020 A 0 0 0 0 0 0 0 0 0 0 0 0 0 0 0 0 0 0 0 0 0 0 0 0 0 0 0 0 bigu_r$sd
S 1040 23 5 0 0 0 1067 582 8123 0 0 A 0 0 0 0 0 0 0 0 0 0 0 0 0 0 0 0 0 0 0 0 0 0 0 0 0 0 0 0 makecompks_3
S 1041 7 3 0 0 305 1 1040 6445 10a00004 3050 A 0 0 0 0 0 0 0 0 0 0 0 0 0 0 0 0 0 0 0 1068 0 0 0 0 0 0 0 0 compkv1
S 1042 7 3 0 0 311 1 1040 6453 10a00004 3050 A 0 0 0 0 0 0 0 0 0 0 0 0 0 0 0 0 0 0 0 1072 0 0 0 0 0 0 0 0 compkv2
S 1043 7 3 0 0 317 1 1040 6461 10a00004 3050 A 0 0 0 0 0 0 0 0 0 0 0 0 0 0 0 0 0 0 0 1076 0 0 0 0 0 0 0 0 compkm1
S 1044 7 3 0 0 323 1 1040 6469 10a00004 3050 A 0 0 0 0 0 0 0 0 0 0 0 0 0 0 0 0 0 0 0 1080 0 0 0 0 0 0 0 0 compkm2
S 1045 7 3 0 0 329 1 1040 6477 10a00004 3050 A 0 0 0 0 0 0 0 0 0 0 0 0 0 0 0 0 0 0 0 1084 0 0 0 0 0 0 0 0 compkp1
S 1046 7 3 0 0 335 1 1040 6485 10a00004 3050 A 0 0 0 0 0 0 0 0 0 0 0 0 0 0 0 0 0 0 0 1088 0 0 0 0 0 0 0 0 compkp2
S 1047 7 3 0 0 341 1 1040 6493 10a00004 3050 A 0 0 0 0 0 0 0 0 0 0 0 0 0 0 0 0 0 0 0 1092 0 0 0 0 0 0 0 0 idxkv1
S 1048 7 3 0 0 347 1 1040 6500 10a00004 3050 A 0 0 0 0 0 0 0 0 0 0 0 0 0 0 0 0 0 0 0 1096 0 0 0 0 0 0 0 0 idxkv2
S 1049 7 3 0 0 353 1 1040 6507 10a00004 3050 A 0 0 0 0 0 0 0 0 0 0 0 0 0 0 0 0 0 0 0 1100 0 0 0 0 0 0 0 0 idxkm1
S 1050 7 3 0 0 359 1 1040 6514 10a00004 3050 A 0 0 0 0 0 0 0 0 0 0 0 0 0 0 0 0 0 0 0 1104 0 0 0 0 0 0 0 0 idxkm2
S 1051 7 3 0 0 365 1 1040 6521 10a00004 3050 A 0 0 0 0 0 0 0 0 0 0 0 0 0 0 0 0 0 0 0 1108 0 0 0 0 0 0 0 0 idxkp1
S 1052 7 3 0 0 371 1 1040 6528 10a00004 3050 A 0 0 0 0 0 0 0 0 0 0 0 0 0 0 0 0 0 0 0 1112 0 0 0 0 0 0 0 0 idxkp2
S 1053 7 3 0 0 383 1 1040 6535 10a00004 3050 A 0 0 0 0 0 0 0 0 0 0 0 0 0 0 0 0 0 0 0 1120 0 0 0 0 0 0 0 0 u_lo
S 1054 7 3 0 0 377 1 1040 6540 10a00004 3050 A 0 0 0 0 0 0 0 0 0 0 0 0 0 0 0 0 0 0 0 1116 0 0 0 0 0 0 0 0 u_ro
S 1055 1 3 0 0 6 1 1040 6545 4 3000 A 0 0 0 0 0 0 0 0 0 0 0 0 0 0 0 0 0 0 0 0 0 0 0 0 0 0 0 0 n_l
S 1056 1 3 0 0 6 1 1040 6549 4 3000 A 0 0 0 0 0 0 0 0 0 0 0 0 0 0 0 0 0 0 0 0 0 0 0 0 0 0 0 0 n_r
S 1057 1 3 0 0 6 1 1040 6553 4 3000 A 0 0 0 0 0 0 0 0 0 0 0 0 0 0 0 0 0 0 0 0 0 0 0 0 0 0 0 0 irow_l
S 1058 1 3 0 0 6 1 1040 6560 4 3000 A 0 0 0 0 0 0 0 0 0 0 0 0 0 0 0 0 0 0 0 0 0 0 0 0 0 0 0 0 irow_r
S 1059 1 3 0 0 6 1 1040 6567 4 3000 A 0 0 0 0 0 0 0 0 0 0 0 0 0 0 0 0 0 0 0 0 0 0 0 0 0 0 0 0 maxnkv1
S 1060 1 3 0 0 6 1 1040 6575 4 3000 A 0 0 0 0 0 0 0 0 0 0 0 0 0 0 0 0 0 0 0 0 0 0 0 0 0 0 0 0 maxnkv2
S 1061 1 3 0 0 6 1 1040 6583 4 3000 A 0 0 0 0 0 0 0 0 0 0 0 0 0 0 0 0 0 0 0 0 0 0 0 0 0 0 0 0 maxnkm1
S 1062 1 3 0 0 6 1 1040 6591 4 3000 A 0 0 0 0 0 0 0 0 0 0 0 0 0 0 0 0 0 0 0 0 0 0 0 0 0 0 0 0 maxnkm2
S 1063 1 3 0 0 6 1 1040 6599 4 3000 A 0 0 0 0 0 0 0 0 0 0 0 0 0 0 0 0 0 0 0 0 0 0 0 0 0 0 0 0 maxnkp1
S 1064 1 3 0 0 6 1 1040 6607 4 3000 A 0 0 0 0 0 0 0 0 0 0 0 0 0 0 0 0 0 0 0 0 0 0 0 0 0 0 0 0 maxnkp2
S 1065 14 3 0 0 6 1 1040 6615 10000 3000 A 0 0 0 0 0 0 0 167 15 0 0 0 0 0 0 0 0 0 0 0 0 385 0 0 0 0 0 0 setuplcc
F 1065 15 1124 1125 1126 1127 1128 1129 1130 1131 1132 1133 1134 1135 1136 1137 1138
S 1066 14 3 0 0 6 1 1040 6624 10000 3000 A 0 0 0 0 0 0 0 183 10 0 0 0 0 0 0 0 0 0 0 0 0 399 0 0 0 0 0 0 setupryr
F 1066 10 1175 1176 1177 1178 1179 1180 1181 1182 1183 1184
S 1067 14 5 0 0 0 1 1040 8123 0 400000 A 0 0 0 0 0 0 0 194 26 0 0 0 0 0 0 0 0 0 0 0 0 370 0 582 0 0 0 0 makecompks_3
F 1067 26 1041 1042 1043 1044 1045 1046 1047 1048 1049 1050 1051 1052 1053 1054 1055 1056 1057 1058 1059 1060 1061 1062 1063 1064 1065 1066
S 1068 8 1 0 0 308 1 1040 8136 40822004 1020 A 0 0 0 0 0 0 0 0 0 0 0 0 0 0 0 0 0 0 0 0 0 0 0 0 0 0 0 0 compkv1$sd1
S 1072 8 1 0 0 314 1 1040 8186 40822004 1020 A 0 0 0 0 0 0 0 0 0 0 0 0 0 0 0 0 0 0 0 0 0 0 0 0 0 0 0 0 compkv2$sd5
S 1076 8 1 0 0 320 1 1040 8236 40822004 1020 A 0 0 0 0 0 0 0 0 0 0 0 0 0 0 0 0 0 0 0 0 0 0 0 0 0 0 0 0 compkm1$sd9
S 1080 8 1 0 0 326 1 1040 8289 40822004 1020 A 0 0 0 0 0 0 0 0 0 0 0 0 0 0 0 0 0 0 0 0 0 0 0 0 0 0 0 0 compkm2$sd13
S 1084 8 1 0 0 332 1 1040 8343 40822004 1020 A 0 0 0 0 0 0 0 0 0 0 0 0 0 0 0 0 0 0 0 0 0 0 0 0 0 0 0 0 compkp1$sd17
S 1088 8 1 0 0 338 1 1040 8397 40822004 1020 A 0 0 0 0 0 0 0 0 0 0 0 0 0 0 0 0 0 0 0 0 0 0 0 0 0 0 0 0 compkp2$sd21
S 1092 8 1 0 0 344 1 1040 8451 40822004 1020 A 0 0 0 0 0 0 0 0 0 0 0 0 0 0 0 0 0 0 0 0 0 0 0 0 0 0 0 0 idxkv1$sd25
S 1096 8 1 0 0 350 1 1040 8501 40822004 1020 A 0 0 0 0 0 0 0 0 0 0 0 0 0 0 0 0 0 0 0 0 0 0 0 0 0 0 0 0 idxkv2$sd29
S 1100 8 1 0 0 356 1 1040 8551 40822004 1020 A 0 0 0 0 0 0 0 0 0 0 0 0 0 0 0 0 0 0 0 0 0 0 0 0 0 0 0 0 idxkm1$sd33
S 1104 8 1 0 0 362 1 1040 8601 40822004 1020 A 0 0 0 0 0 0 0 0 0 0 0 0 0 0 0 0 0 0 0 0 0 0 0 0 0 0 0 0 idxkm2$sd37
S 1108 8 1 0 0 368 1 1040 8651 40822004 1020 A 0 0 0 0 0 0 0 0 0 0 0 0 0 0 0 0 0 0 0 0 0 0 0 0 0 0 0 0 idxkp1$sd41
S 1112 8 1 0 0 374 1 1040 8701 40822004 1020 A 0 0 0 0 0 0 0 0 0 0 0 0 0 0 0 0 0 0 0 0 0 0 0 0 0 0 0 0 idxkp2$sd45
S 1116 8 1 0 0 380 1 1040 8751 40822004 1020 A 0 0 0 0 0 0 0 0 0 0 0 0 0 0 0 0 0 0 0 0 0 0 0 0 0 0 0 0 u_ro$sd49
S 1120 8 1 0 0 386 1 1040 8793 40822004 1020 A 0 0 0 0 0 0 0 0 0 0 0 0 0 0 0 0 0 0 0 0 0 0 0 0 0 0 0 0 u_lo$sd53
S 1124 1 3 1 0 6 1 1065 6545 2004 3000 A 0 0 0 0 0 0 0 0 0 0 0 0 0 0 0 0 0 0 0 0 0 0 0 0 0 0 0 0 n_l
S 1125 7 3 0 0 419 1 1065 7229 10a00004 3050 A 0 0 0 0 0 0 0 0 0 0 0 0 0 0 0 0 0 0 0 0 0 0 0 0 0 0 0 0 compk_lv1
S 1126 7 3 0 0 425 1 1065 7239 10a00004 3050 A 0 0 0 0 0 0 0 0 0 0 0 0 0 0 0 0 0 0 0 0 0 0 0 0 0 0 0 0 compk_lv2
S 1127 7 3 0 0 431 1 1065 7249 10a00004 3050 A 0 0 0 0 0 0 0 0 0 0 0 0 0 0 0 0 0 0 0 0 0 0 0 0 0 0 0 0 compk_lm1
S 1128 7 3 0 0 437 1 1065 7259 10a00004 3050 A 0 0 0 0 0 0 0 0 0 0 0 0 0 0 0 0 0 0 0 0 0 0 0 0 0 0 0 0 compk_lp1
S 1129 7 3 0 0 395 1 1065 7269 10a00004 3050 A 0 0 0 0 0 0 0 0 0 0 0 0 0 0 0 0 0 0 0 0 0 0 0 0 0 0 0 0 idxk_lv1
S 1130 7 3 0 0 401 1 1065 7278 10a00004 3050 A 0 0 0 0 0 0 0 0 0 0 0 0 0 0 0 0 0 0 0 0 0 0 0 0 0 0 0 0 idxk_lv2
S 1131 7 3 0 0 407 1 1065 7287 10a00004 3050 A 0 0 0 0 0 0 0 0 0 0 0 0 0 0 0 0 0 0 0 0 0 0 0 0 0 0 0 0 idxk_lm1
S 1132 7 3 0 0 413 1 1065 7296 10a00004 3050 A 0 0 0 0 0 0 0 0 0 0 0 0 0 0 0 0 0 0 0 0 0 0 0 0 0 0 0 0 idxk_lp1
S 1133 7 3 0 0 389 1 1065 7305 10a00004 3050 A 0 0 0 0 0 0 0 0 0 0 0 0 0 0 0 0 0 0 0 0 0 0 0 0 0 0 0 0 bigu_l
S 1134 1 3 2 0 6 1 1065 6553 2004 3000 A 0 0 0 0 0 0 0 0 0 0 0 0 0 0 0 0 0 0 0 0 0 0 0 0 0 0 0 0 irow_l
S 1135 1 3 2 0 6 1 1065 7312 2004 3000 A 0 0 0 0 0 0 0 0 0 0 0 0 0 0 0 0 0 0 0 0 0 0 0 0 0 0 0 0 maxnklv1
S 1136 1 3 2 0 6 1 1065 7321 2004 3000 A 0 0 0 0 0 0 0 0 0 0 0 0 0 0 0 0 0 0 0 0 0 0 0 0 0 0 0 0 maxnklv2
S 1137 1 3 2 0 6 1 1065 7330 2004 3000 A 0 0 0 0 0 0 0 0 0 0 0 0 0 0 0 0 0 0 0 0 0 0 0 0 0 0 0 0 maxnklm1
S 1138 1 3 2 0 6 1 1065 7339 2004 3000 A 0 0 0 0 0 0 0 0 0 0 0 0 0 0 0 0 0 0 0 0 0 0 0 0 0 0 0 0 maxnklp1
S 1139 8 1 0 0 392 1 1065 8835 40822004 3020 A 0 0 0 0 0 0 0 0 0 0 0 0 0 0 0 0 0 0 0 0 0 0 0 0 0 0 0 0 bigu_l$sd57
S 1143 8 1 0 0 398 1 1065 8885 40822004 3020 A 0 0 0 0 0 0 0 0 0 0 0 0 0 0 0 0 0 0 0 0 0 0 0 0 0 0 0 0 idxk_lv1$sd61
S 1147 8 1 0 0 404 1 1065 8943 40822004 3020 A 0 0 0 0 0 0 0 0 0 0 0 0 0 0 0 0 0 0 0 0 0 0 0 0 0 0 0 0 idxk_lv2$sd65
S 1151 8 1 0 0 410 1 1065 9001 40822004 3020 A 0 0 0 0 0 0 0 0 0 0 0 0 0 0 0 0 0 0 0 0 0 0 0 0 0 0 0 0 idxk_lm1$sd69
S 1155 8 1 0 0 416 1 1065 9059 40822004 3020 A 0 0 0 0 0 0 0 0 0 0 0 0 0 0 0 0 0 0 0 0 0 0 0 0 0 0 0 0 idxk_lp1$sd73
S 1159 8 1 0 0 422 1 1065 9117 40822004 3020 A 0 0 0 0 0 0 0 0 0 0 0 0 0 0 0 0 0 0 0 0 0 0 0 0 0 0 0 0 compk_lv1$sd77
S 1163 8 1 0 0 428 1 1065 9179 40822004 3020 A 0 0 0 0 0 0 0 0 0 0 0 0 0 0 0 0 0 0 0 0 0 0 0 0 0 0 0 0 compk_lv2$sd81
S 1167 8 1 0 0 434 1 1065 9241 40822004 3020 A 0 0 0 0 0 0 0 0 0 0 0 0 0 0 0 0 0 0 0 0 0 0 0 0 0 0 0 0 compk_lm1$sd85
S 1171 8 1 0 0 440 1 1065 9303 40822004 3020 A 0 0 0 0 0 0 0 0 0 0 0 0 0 0 0 0 0 0 0 0 0 0 0 0 0 0 0 0 compk_lp1$sd89
S 1175 1 3 1 0 6 1 1066 6549 2004 3000 A 0 0 0 0 0 0 0 0 0 0 0 0 0 0 0 0 0 0 0 0 0 0 0 0 0 0 0 0 n_r
S 1176 7 3 0 0 455 1 1066 7806 10a00004 3050 A 0 0 0 0 0 0 0 0 0 0 0 0 0 0 0 0 0 0 0 0 0 0 0 0 0 0 0 0 compk_rm
S 1177 7 3 0 0 461 1 1066 7815 10a00004 3050 A 0 0 0 0 0 0 0 0 0 0 0 0 0 0 0 0 0 0 0 0 0 0 0 0 0 0 0 0 compk_rp
S 1178 7 3 0 0 443 1 1066 7824 10a00004 3050 A 0 0 0 0 0 0 0 0 0 0 0 0 0 0 0 0 0 0 0 0 0 0 0 0 0 0 0 0 indexk_rm
S 1179 7 3 0 0 449 1 1066 7834 10a00004 3050 A 0 0 0 0 0 0 0 0 0 0 0 0 0 0 0 0 0 0 0 0 0 0 0 0 0 0 0 0 indexk_rp
S 1180 7 3 0 0 467 1 1066 7844 10a00004 3050 A 0 0 0 0 0 0 0 0 0 0 0 0 0 0 0 0 0 0 0 0 0 0 0 0 0 0 0 0 bigu_r
S 1181 1 3 2 0 6 1 1066 6560 2004 3000 A 0 0 0 0 0 0 0 0 0 0 0 0 0 0 0 0 0 0 0 0 0 0 0 0 0 0 0 0 irow_r
S 1182 1 3 2 0 6 1 1066 7851 2004 3000 A 0 0 0 0 0 0 0 0 0 0 0 0 0 0 0 0 0 0 0 0 0 0 0 0 0 0 0 0 maxnkrm
S 1183 1 3 2 0 6 1 1066 7859 2004 3000 A 0 0 0 0 0 0 0 0 0 0 0 0 0 0 0 0 0 0 0 0 0 0 0 0 0 0 0 0 maxnkrp
S 1184 1 3 0 0 28 1 1066 7867 80002004 43000 A 0 0 0 0 0 0 0 0 0 0 0 0 0 0 0 0 0 0 0 0 0 0 0 0 0 0 0 0 model
S 1185 8 1 0 0 446 1 1066 9365 40822004 3020 A 0 0 0 0 0 0 0 0 0 0 0 0 0 0 0 0 0 0 0 0 0 0 0 0 0 0 0 0 indexk_rm$sd93
S 1189 8 1 0 0 452 1 1066 9427 40822004 3020 A 0 0 0 0 0 0 0 0 0 0 0 0 0 0 0 0 0 0 0 0 0 0 0 0 0 0 0 0 indexk_rp$sd97
S 1193 8 1 0 0 458 1 1066 9490 40822004 3020 A 0 0 0 0 0 0 0 0 0 0 0 0 0 0 0 0 0 0 0 0 0 0 0 0 0 0 0 0 compk_rm$sd101
S 1197 8 1 0 0 464 1 1066 9552 40822004 3020 A 0 0 0 0 0 0 0 0 0 0 0 0 0 0 0 0 0 0 0 0 0 0 0 0 0 0 0 0 compk_rp$sd105
S 1201 8 1 0 0 470 1 1066 9614 40822004 3020 A 0 0 0 0 0 0 0 0 0 0 0 0 0 0 0 0 0 0 0 0 0 0 0 0 0 0 0 0 bigu_r$sd109
S 1205 23 5 0 0 0 1213 582 9668 0 0 A 0 0 0 0 0 0 0 0 0 0 0 0 0 0 0 0 0 0 0 0 0 0 0 0 0 0 0 0 getcompk_3
S 1206 7 3 0 0 473 1 1205 9679 800204 3000 A 0 0 0 0 0 0 0 0 0 0 0 0 0 0 0 0 0 0 0 0 0 0 0 0 0 0 0 0 ak
S 1207 6 3 1 0 6 1 1205 5393 800004 3000 A 0 0 0 0 0 0 0 0 0 0 0 0 0 0 0 0 0 0 0 0 0 0 0 0 0 0 0 0 m
S 1208 7 3 0 0 476 1 1205 9682 800204 3000 A 0 0 0 0 0 0 0 0 0 0 0 0 0 0 0 0 0 0 0 0 0 0 0 0 0 0 0 0 iui
S 1209 6 3 1 0 6 1 1205 9686 800004 3000 A 0 0 0 0 0 0 0 0 0 0 0 0 0 0 0 0 0 0 0 0 0 0 0 0 0 0 0 0 irows
S 1210 7 3 0 0 479 1 1205 9692 10a00004 3050 A 0 0 0 0 0 0 0 0 0 0 0 0 0 0 0 0 0 0 0 1220 0 0 0 0 0 0 0 0 compk
S 1211 7 3 0 0 485 1 1205 9698 10a00004 3050 A 0 0 0 0 0 0 0 0 0 0 0 0 0 0 0 0 0 0 0 1224 0 0 0 0 0 0 0 0 idxk
S 1212 1 3 2 0 6 1 1205 9703 4 3000 A 0 0 0 0 0 0 0 0 0 0 0 0 0 0 0 0 0 0 0 0 0 0 0 0 0 0 0 0 maxnkl
S 1213 14 5 0 0 0 1 1205 9668 200 400000 A 0 0 0 0 0 0 0 221 7 0 0 0 0 0 0 0 0 0 0 0 0 1267 0 582 0 0 0 0 getcompk_3
F 1213 7 1206 1207 1208 1209 1210 1211 1212
S 1214 6 1 0 0 6 1 1205 9710 40800006 3000 A 0 0 0 0 0 0 0 0 0 0 0 0 0 0 0 0 0 0 0 0 0 0 0 0 0 0 0 0 z_e_884
S 1215 6 1 0 0 6 1 1205 9718 40800006 3000 A 0 0 0 0 0 0 0 0 0 0 0 0 0 0 0 0 0 0 0 0 0 0 0 0 0 0 0 0 z_e_886
S 1216 6 1 0 0 6 1 1205 9726 40800006 3000 A 0 0 0 0 0 0 0 0 0 0 0 0 0 0 0 0 0 0 0 0 0 0 0 0 0 0 0 0 z_e_888
S 1217 6 1 0 0 6 1 1205 9734 40800006 3000 A 0 0 0 0 0 0 0 0 0 0 0 0 0 0 0 0 0 0 0 0 0 0 0 0 0 0 0 0 z_e_890
S 1218 6 1 0 0 6 1 1205 9742 40800006 3000 A 0 0 0 0 0 0 0 0 0 0 0 0 0 0 0 0 0 0 0 0 0 0 0 0 0 0 0 0 z_e_892
S 1219 6 1 0 0 6 1 1205 9750 40800006 3000 A 0 0 0 0 0 0 0 0 0 0 0 0 0 0 0 0 0 0 0 0 0 0 0 0 0 0 0 0 z_e_894
S 1220 8 1 0 0 482 1 1205 9758 40822004 1020 A 0 0 0 0 0 0 0 0 0 0 0 0 0 0 0 0 0 0 0 0 0 0 0 0 0 0 0 0 compk$sd
S 1224 8 1 0 0 488 1 1205 9796 40822004 1020 A 0 0 0 0 0 0 0 0 0 0 0 0 0 0 0 0 0 0 0 0 0 0 0 0 0 0 0 0 idxk$sd
S 1228 23 5 0 0 0 1236 582 9830 0 0 A 0 0 0 0 0 0 0 0 0 0 0 0 0 0 0 0 0 0 0 0 0 0 0 0 0 0 0 0 getcompk_3_t
S 1229 7 3 0 0 491 1 1228 9679 800204 3000 A 0 0 0 0 0 0 0 0 0 0 0 0 0 0 0 0 0 0 0 0 0 0 0 0 0 0 0 0 ak
S 1230 6 3 1 0 6 1 1228 5393 800004 3000 A 0 0 0 0 0 0 0 0 0 0 0 0 0 0 0 0 0 0 0 0 0 0 0 0 0 0 0 0 m
S 1231 7 3 0 0 494 1 1228 9682 800204 3000 A 0 0 0 0 0 0 0 0 0 0 0 0 0 0 0 0 0 0 0 0 0 0 0 0 0 0 0 0 iui
S 1232 6 3 1 0 6 1 1228 9686 800004 3000 A 0 0 0 0 0 0 0 0 0 0 0 0 0 0 0 0 0 0 0 0 0 0 0 0 0 0 0 0 irows
S 1233 7 3 0 0 497 1 1228 9692 10a00004 3050 A 0 0 0 0 0 0 0 0 0 0 0 0 0 0 0 0 0 0 0 1243 0 0 0 0 0 0 0 0 compk
S 1234 7 3 0 0 503 1 1228 9698 10a00004 3050 A 0 0 0 0 0 0 0 0 0 0 0 0 0 0 0 0 0 0 0 1247 0 0 0 0 0 0 0 0 idxk
S 1235 1 3 2 0 6 1 1228 9703 4 3000 A 0 0 0 0 0 0 0 0 0 0 0 0 0 0 0 0 0 0 0 0 0 0 0 0 0 0 0 0 maxnkl
S 1236 14 5 0 0 0 1 1228 9830 200 400000 A 0 0 0 0 0 0 0 229 7 0 0 0 0 0 0 0 0 0 0 0 0 1351 0 582 0 0 0 0 getcompk_3_t
F 1236 7 1229 1230 1231 1232 1233 1234 1235
S 1237 6 1 0 0 6 1 1228 9843 40800006 3000 A 0 0 0 0 0 0 0 0 0 0 0 0 0 0 0 0 0 0 0 0 0 0 0 0 0 0 0 0 z_e_918
S 1238 6 1 0 0 6 1 1228 9851 40800006 3000 A 0 0 0 0 0 0 0 0 0 0 0 0 0 0 0 0 0 0 0 0 0 0 0 0 0 0 0 0 z_e_920
S 1239 6 1 0 0 6 1 1228 9859 40800006 3000 A 0 0 0 0 0 0 0 0 0 0 0 0 0 0 0 0 0 0 0 0 0 0 0 0 0 0 0 0 z_e_922
S 1240 6 1 0 0 6 1 1228 9867 40800006 3000 A 0 0 0 0 0 0 0 0 0 0 0 0 0 0 0 0 0 0 0 0 0 0 0 0 0 0 0 0 z_e_924
S 1241 6 1 0 0 6 1 1228 9875 40800006 3000 A 0 0 0 0 0 0 0 0 0 0 0 0 0 0 0 0 0 0 0 0 0 0 0 0 0 0 0 0 z_e_926
S 1242 6 1 0 0 6 1 1228 9883 40800006 3000 A 0 0 0 0 0 0 0 0 0 0 0 0 0 0 0 0 0 0 0 0 0 0 0 0 0 0 0 0 z_e_928
S 1243 8 1 0 0 500 1 1228 9891 40822004 1020 A 0 0 0 0 0 0 0 0 0 0 0 0 0 0 0 0 0 0 0 0 0 0 0 0 0 0 0 0 compk$sd113
S 1247 8 1 0 0 506 1 1228 9941 40822004 1020 A 0 0 0 0 0 0 0 0 0 0 0 0 0 0 0 0 0 0 0 0 0 0 0 0 0 0 0 0 idxk$sd117
S 1251 23 5 0 0 0 1260 582 9987 0 0 A 0 0 0 0 0 0 0 0 0 0 0 0 0 0 0 0 0 0 0 0 0 0 0 0 0 0 0 0 getclustercompkleft
S 1252 7 3 0 0 509 1 1251 10007 800204 3000 A 0 0 0 0 0 0 0 0 0 0 0 0 0 0 0 0 0 0 0 0 0 0 0 0 0 0 0 0 compk_l
S 1253 7 3 0 0 512 1 1251 10015 800204 3000 A 0 0 0 0 0 0 0 0 0 0 0 0 0 0 0 0 0 0 0 0 0 0 0 0 0 0 0 0 idxk_l
S 1254 6 3 1 0 6 1 1251 6553 800004 3000 A 0 0 0 0 0 0 0 0 0 0 0 0 0 0 0 0 0 0 0 0 0 0 0 0 0 0 0 0 irow_l
S 1255 1 3 1 0 6 1 1251 6560 4 3000 A 0 0 0 0 0 0 0 0 0 0 0 0 0 0 0 0 0 0 0 0 0 0 0 0 0 0 0 0 irow_r
S 1256 6 3 1 0 6 1 1251 9703 800004 3000 A 0 0 0 0 0 0 0 0 0 0 0 0 0 0 0 0 0 0 0 0 0 0 0 0 0 0 0 0 maxnkl
S 1257 7 3 0 0 515 1 1251 9692 10a00004 3050 A 0 0 0 0 0 0 0 0 0 0 0 0 0 0 0 0 0 0 0 1266 0 0 0 0 0 0 0 0 compk
S 1258 7 3 0 0 521 1 1251 9698 10a00004 3050 A 0 0 0 0 0 0 0 0 0 0 0 0 0 0 0 0 0 0 0 1270 0 0 0 0 0 0 0 0 idxk
S 1259 1 3 2 0 6 1 1251 10022 4 3000 A 0 0 0 0 0 0 0 0 0 0 0 0 0 0 0 0 0 0 0 0 0 0 0 0 0 0 0 0 maxnk
S 1260 14 5 0 0 0 1 1251 9987 200 400000 A 0 0 0 0 0 0 0 237 8 0 0 0 0 0 0 0 0 0 0 0 0 1442 0 582 0 0 0 0 getclustercompkleft
F 1260 8 1252 1253 1254 1255 1256 1257 1258 1259
S 1261 6 1 0 0 6 1 1251 10028 40800006 3000 A 0 0 0 0 0 0 0 0 0 0 0 0 0 0 0 0 0 0 0 0 0 0 0 0 0 0 0 0 z_e_952
S 1262 6 1 0 0 6 1 1251 10036 40800006 3000 A 0 0 0 0 0 0 0 0 0 0 0 0 0 0 0 0 0 0 0 0 0 0 0 0 0 0 0 0 z_e_953
S 1263 6 1 0 0 6 1 1251 10044 40800006 3000 A 0 0 0 0 0 0 0 0 0 0 0 0 0 0 0 0 0 0 0 0 0 0 0 0 0 0 0 0 z_e_956
S 1264 6 1 0 0 6 1 1251 10052 40800006 3000 A 0 0 0 0 0 0 0 0 0 0 0 0 0 0 0 0 0 0 0 0 0 0 0 0 0 0 0 0 z_e_958
S 1265 6 1 0 0 6 1 1251 10060 40800006 3000 A 0 0 0 0 0 0 0 0 0 0 0 0 0 0 0 0 0 0 0 0 0 0 0 0 0 0 0 0 z_e_3
S 1266 8 1 0 0 518 1 1251 10066 40822004 1020 A 0 0 0 0 0 0 0 0 0 0 0 0 0 0 0 0 0 0 0 0 0 0 0 0 0 0 0 0 compk$sd121
S 1270 8 1 0 0 524 1 1251 10116 40822004 1020 A 0 0 0 0 0 0 0 0 0 0 0 0 0 0 0 0 0 0 0 0 0 0 0 0 0 0 0 0 idxk$sd125
S 1274 23 5 0 0 0 1283 582 10162 0 0 A 0 0 0 0 0 0 0 0 0 0 0 0 0 0 0 0 0 0 0 0 0 0 0 0 0 0 0 0 getclustercompkleft_t
S 1275 7 3 0 0 527 1 1274 10007 800204 3000 A 0 0 0 0 0 0 0 0 0 0 0 0 0 0 0 0 0 0 0 0 0 0 0 0 0 0 0 0 compk_l
S 1276 7 3 0 0 530 1 1274 10015 800204 3000 A 0 0 0 0 0 0 0 0 0 0 0 0 0 0 0 0 0 0 0 0 0 0 0 0 0 0 0 0 idxk_l
S 1277 6 3 1 0 6 1 1274 6553 800004 3000 A 0 0 0 0 0 0 0 0 0 0 0 0 0 0 0 0 0 0 0 0 0 0 0 0 0 0 0 0 irow_l
S 1278 1 3 1 0 6 1 1274 6560 4 3000 A 0 0 0 0 0 0 0 0 0 0 0 0 0 0 0 0 0 0 0 0 0 0 0 0 0 0 0 0 irow_r
S 1279 6 3 1 0 6 1 1274 9703 800004 3000 A 0 0 0 0 0 0 0 0 0 0 0 0 0 0 0 0 0 0 0 0 0 0 0 0 0 0 0 0 maxnkl
S 1280 7 3 0 0 533 1 1274 9692 10a00004 3050 A 0 0 0 0 0 0 0 0 0 0 0 0 0 0 0 0 0 0 0 1289 0 0 0 0 0 0 0 0 compk
S 1281 7 3 0 0 539 1 1274 9698 10a00004 3050 A 0 0 0 0 0 0 0 0 0 0 0 0 0 0 0 0 0 0 0 1293 0 0 0 0 0 0 0 0 idxk
S 1282 1 3 2 0 6 1 1274 10022 4 3000 A 0 0 0 0 0 0 0 0 0 0 0 0 0 0 0 0 0 0 0 0 0 0 0 0 0 0 0 0 maxnk
S 1283 14 5 0 0 0 1 1274 10162 200 400000 A 0 0 0 0 0 0 0 246 8 0 0 0 0 0 0 0 0 0 0 0 0 1478 0 582 0 0 0 0 getclustercompkleft_t
F 1283 8 1275 1276 1277 1278 1279 1280 1281 1282
S 1284 6 1 0 0 6 1 1274 10184 40800006 3000 A 0 0 0 0 0 0 0 0 0 0 0 0 0 0 0 0 0 0 0 0 0 0 0 0 0 0 0 0 z_e_985
S 1285 6 1 0 0 6 1 1274 10192 40800006 3000 A 0 0 0 0 0 0 0 0 0 0 0 0 0 0 0 0 0 0 0 0 0 0 0 0 0 0 0 0 z_e_988
S 1286 6 1 0 0 6 1 1274 10200 40800006 3000 A 0 0 0 0 0 0 0 0 0 0 0 0 0 0 0 0 0 0 0 0 0 0 0 0 0 0 0 0 z_e_986
S 1287 6 1 0 0 6 1 1274 10208 40800006 3000 A 0 0 0 0 0 0 0 0 0 0 0 0 0 0 0 0 0 0 0 0 0 0 0 0 0 0 0 0 z_e_991
S 1288 6 1 0 0 6 1 1274 10216 40800006 3000 A 0 0 0 0 0 0 0 0 0 0 0 0 0 0 0 0 0 0 0 0 0 0 0 0 0 0 0 0 z_e_989
S 1289 8 1 0 0 536 1 1274 10224 40822004 1020 A 0 0 0 0 0 0 0 0 0 0 0 0 0 0 0 0 0 0 0 0 0 0 0 0 0 0 0 0 compk$sd129
S 1293 8 1 0 0 542 1 1274 10274 40822004 1020 A 0 0 0 0 0 0 0 0 0 0 0 0 0 0 0 0 0 0 0 0 0 0 0 0 0 0 0 0 idxk$sd133
S 1297 23 5 0 0 0 1306 582 10320 0 0 A 0 0 0 0 0 0 0 0 0 0 0 0 0 0 0 0 0 0 0 0 0 0 0 0 0 0 0 0 getclustercompkright
S 1298 7 3 0 0 545 1 1297 10341 800204 3000 A 0 0 0 0 0 0 0 0 0 0 0 0 0 0 0 0 0 0 0 0 0 0 0 0 0 0 0 0 compk_r
S 1299 7 3 0 0 548 1 1297 10349 800204 3000 A 0 0 0 0 0 0 0 0 0 0 0 0 0 0 0 0 0 0 0 0 0 0 0 0 0 0 0 0 idxk_r
S 1300 1 3 1 0 6 1 1297 6553 4 3000 A 0 0 0 0 0 0 0 0 0 0 0 0 0 0 0 0 0 0 0 0 0 0 0 0 0 0 0 0 irow_l
S 1301 6 3 1 0 6 1 1297 6560 800004 3000 A 0 0 0 0 0 0 0 0 0 0 0 0 0 0 0 0 0 0 0 0 0 0 0 0 0 0 0 0 irow_r
S 1302 6 3 1 0 6 1 1297 10356 800004 3000 A 0 0 0 0 0 0 0 0 0 0 0 0 0 0 0 0 0 0 0 0 0 0 0 0 0 0 0 0 maxnkr
S 1303 7 3 0 0 551 1 1297 9692 10a00004 3050 A 0 0 0 0 0 0 0 0 0 0 0 0 0 0 0 0 0 0 0 1312 0 0 0 0 0 0 0 0 compk
S 1304 7 3 0 0 557 1 1297 9698 10a00004 3050 A 0 0 0 0 0 0 0 0 0 0 0 0 0 0 0 0 0 0 0 1316 0 0 0 0 0 0 0 0 idxk
S 1305 1 3 2 0 6 1 1297 10022 4 3000 A 0 0 0 0 0 0 0 0 0 0 0 0 0 0 0 0 0 0 0 0 0 0 0 0 0 0 0 0 maxnk
S 1306 14 5 0 0 0 1 1297 10320 200 400000 A 0 0 0 0 0 0 0 255 8 0 0 0 0 0 0 0 0 0 0 0 0 1523 0 582 0 0 0 0 getclustercompkright
F 1306 8 1298 1299 1300 1301 1302 1303 1304 1305
S 1307 6 1 0 0 6 1 1297 10363 40800006 3000 A 0 0 0 0 0 0 0 0 0 0 0 0 0 0 0 0 0 0 0 0 0 0 0 0 0 0 0 0 z_e_1018
S 1308 6 1 0 0 6 1 1297 10372 40800006 3000 A 0 0 0 0 0 0 0 0 0 0 0 0 0 0 0 0 0 0 0 0 0 0 0 0 0 0 0 0 z_e_1019
S 1309 6 1 0 0 6 1 1297 10381 40800006 3000 A 0 0 0 0 0 0 0 0 0 0 0 0 0 0 0 0 0 0 0 0 0 0 0 0 0 0 0 0 z_e_1022
S 1310 6 1 0 0 6 1 1297 10390 40800006 3000 A 0 0 0 0 0 0 0 0 0 0 0 0 0 0 0 0 0 0 0 0 0 0 0 0 0 0 0 0 z_e_1024
S 1311 6 1 0 0 6 1 1297 10060 40800006 3000 A 0 0 0 0 0 0 0 0 0 0 0 0 0 0 0 0 0 0 0 0 0 0 0 0 0 0 0 0 z_e_3
S 1312 8 1 0 0 554 1 1297 10399 40822004 1020 A 0 0 0 0 0 0 0 0 0 0 0 0 0 0 0 0 0 0 0 0 0 0 0 0 0 0 0 0 compk$sd137
S 1316 8 1 0 0 560 1 1297 10449 40822004 1020 A 0 0 0 0 0 0 0 0 0 0 0 0 0 0 0 0 0 0 0 0 0 0 0 0 0 0 0 0 idxk$sd141
S 1320 23 5 0 0 0 1329 582 10495 0 0 A 0 0 0 0 0 0 0 0 0 0 0 0 0 0 0 0 0 0 0 0 0 0 0 0 0 0 0 0 getclustercompkright_t
S 1321 7 3 0 0 563 1 1320 10341 800204 3000 A 0 0 0 0 0 0 0 0 0 0 0 0 0 0 0 0 0 0 0 0 0 0 0 0 0 0 0 0 compk_r
S 1322 7 3 0 0 566 1 1320 10349 800204 3000 A 0 0 0 0 0 0 0 0 0 0 0 0 0 0 0 0 0 0 0 0 0 0 0 0 0 0 0 0 idxk_r
S 1323 1 3 1 0 6 1 1320 6553 4 3000 A 0 0 0 0 0 0 0 0 0 0 0 0 0 0 0 0 0 0 0 0 0 0 0 0 0 0 0 0 irow_l
S 1324 6 3 1 0 6 1 1320 6560 800004 3000 A 0 0 0 0 0 0 0 0 0 0 0 0 0 0 0 0 0 0 0 0 0 0 0 0 0 0 0 0 irow_r
S 1325 6 3 1 0 6 1 1320 10356 800004 3000 A 0 0 0 0 0 0 0 0 0 0 0 0 0 0 0 0 0 0 0 0 0 0 0 0 0 0 0 0 maxnkr
S 1326 7 3 0 0 569 1 1320 9692 10a00004 3050 A 0 0 0 0 0 0 0 0 0 0 0 0 0 0 0 0 0 0 0 1335 0 0 0 0 0 0 0 0 compk
S 1327 7 3 0 0 575 1 1320 9698 10a00004 3050 A 0 0 0 0 0 0 0 0 0 0 0 0 0 0 0 0 0 0 0 1339 0 0 0 0 0 0 0 0 idxk
S 1328 1 3 2 0 6 1 1320 10022 4 3000 A 0 0 0 0 0 0 0 0 0 0 0 0 0 0 0 0 0 0 0 0 0 0 0 0 0 0 0 0 maxnk
S 1329 14 5 0 0 0 1 1320 10495 200 400000 A 0 0 0 0 0 0 0 264 8 0 0 0 0 0 0 0 0 0 0 0 0 1562 0 582 0 0 0 0 getclustercompkright_t
F 1329 8 1321 1322 1323 1324 1325 1326 1327 1328
S 1330 6 1 0 0 6 1 1320 10518 40800006 3000 A 0 0 0 0 0 0 0 0 0 0 0 0 0 0 0 0 0 0 0 0 0 0 0 0 0 0 0 0 z_e_1051
S 1331 6 1 0 0 6 1 1320 10527 40800006 3000 A 0 0 0 0 0 0 0 0 0 0 0 0 0 0 0 0 0 0 0 0 0 0 0 0 0 0 0 0 z_e_1054
S 1332 6 1 0 0 6 1 1320 10536 40800006 3000 A 0 0 0 0 0 0 0 0 0 0 0 0 0 0 0 0 0 0 0 0 0 0 0 0 0 0 0 0 z_e_1052
S 1333 6 1 0 0 6 1 1320 10545 40800006 3000 A 0 0 0 0 0 0 0 0 0 0 0 0 0 0 0 0 0 0 0 0 0 0 0 0 0 0 0 0 z_e_1057
S 1334 6 1 0 0 6 1 1320 10554 40800006 3000 A 0 0 0 0 0 0 0 0 0 0 0 0 0 0 0 0 0 0 0 0 0 0 0 0 0 0 0 0 z_e_1055
S 1335 8 1 0 0 572 1 1320 10563 40822004 1020 A 0 0 0 0 0 0 0 0 0 0 0 0 0 0 0 0 0 0 0 0 0 0 0 0 0 0 0 0 compk$sd145
S 1339 8 1 0 0 578 1 1320 10613 40822004 1020 A 0 0 0 0 0 0 0 0 0 0 0 0 0 0 0 0 0 0 0 0 0 0 0 0 0 0 0 0 idxk$sd149
S 1343 23 5 0 0 0 1350 582 10659 0 0 A 0 0 0 0 0 0 0 0 0 0 0 0 0 0 0 0 0 0 0 0 0 0 0 0 0 0 0 0 getbigk
S 1344 7 3 0 0 581 1 1343 9679 800204 3000 A 0 0 0 0 0 0 0 0 0 0 0 0 0 0 0 0 0 0 0 0 0 0 0 0 0 0 0 0 ak
S 1345 7 3 0 0 590 1 1343 10667 10a00004 3050 A 0 0 0 0 0 0 0 0 0 0 0 0 0 0 0 0 0 0 0 1358 0 0 0 0 0 0 0 0 bigk
S 1346 6 3 1 0 6 1 1343 5393 800004 3000 A 0 0 0 0 0 0 0 0 0 0 0 0 0 0 0 0 0 0 0 0 0 0 0 0 0 0 0 0 m
S 1347 1 3 3 0 6 1 1343 9686 4 3000 A 0 0 0 0 0 0 0 0 0 0 0 0 0 0 0 0 0 0 0 0 0 0 0 0 0 0 0 0 irows
S 1348 1 3 3 0 6 1 1343 10672 4 3000 A 0 0 0 0 0 0 0 0 0 0 0 0 0 0 0 0 0 0 0 0 0 0 0 0 0 0 0 0 icols
S 1349 7 3 0 0 584 1 1343 9682 10a00004 3050 A 0 0 0 0 0 0 0 0 0 0 0 0 0 0 0 0 0 0 0 1354 0 0 0 0 0 0 0 0 iui
S 1350 14 5 0 0 0 1 1343 10659 200 400000 A 0 0 0 0 0 0 0 273 6 0 0 0 0 0 0 0 0 0 0 0 0 1608 0 582 0 0 0 0 getbigk
F 1350 6 1344 1345 1346 1347 1348 1349
S 1351 6 1 0 0 6 1 1343 10678 40800006 3000 A 0 0 0 0 0 0 0 0 0 0 0 0 0 0 0 0 0 0 0 0 0 0 0 0 0 0 0 0 z_e_1084
S 1352 6 1 0 0 6 1 1343 10687 40800006 3000 A 0 0 0 0 0 0 0 0 0 0 0 0 0 0 0 0 0 0 0 0 0 0 0 0 0 0 0 0 z_e_1086
S 1353 6 1 0 0 6 1 1343 10696 40800006 3000 A 0 0 0 0 0 0 0 0 0 0 0 0 0 0 0 0 0 0 0 0 0 0 0 0 0 0 0 0 z_e_1088
S 1354 8 1 0 0 587 1 1343 10705 40822004 1020 A 0 0 0 0 0 0 0 0 0 0 0 0 0 0 0 0 0 0 0 0 0 0 0 0 0 0 0 0 iui$sd
S 1358 8 1 0 0 593 1 1343 10735 40822004 1020 A 0 0 0 0 0 0 0 0 0 0 0 0 0 0 0 0 0 0 0 0 0 0 0 0 0 0 0 0 bigk$sd
S 1362 23 5 0 0 0 1375 582 10769 0 0 A 0 0 0 0 0 0 0 0 0 0 0 0 0 0 0 0 0 0 0 0 0 0 0 0 0 0 0 0 makeks
S 1363 7 3 0 0 596 1 1362 10776 10a00004 3050 A 0 0 0 0 0 0 0 0 0 0 0 0 0 0 0 0 0 0 0 1376 0 0 0 0 0 0 0 0 akv1
S 1364 7 3 0 0 602 1 1362 10781 10a00004 3050 A 0 0 0 0 0 0 0 0 0 0 0 0 0 0 0 0 0 0 0 1380 0 0 0 0 0 0 0 0 akv2
S 1365 7 3 0 0 608 1 1362 10786 10a00004 3050 A 0 0 0 0 0 0 0 0 0 0 0 0 0 0 0 0 0 0 0 1384 0 0 0 0 0 0 0 0 akm1
S 1366 7 3 0 0 620 1 1362 10791 10a00004 3050 A 0 0 0 0 0 0 0 0 0 0 0 0 0 0 0 0 0 0 0 1392 0 0 0 0 0 0 0 0 akp1
S 1367 7 3 0 0 614 1 1362 10796 10a00004 3050 A 0 0 0 0 0 0 0 0 0 0 0 0 0 0 0 0 0 0 0 1388 0 0 0 0 0 0 0 0 akm2
S 1368 7 3 0 0 626 1 1362 10801 10a00004 3050 A 0 0 0 0 0 0 0 0 0 0 0 0 0 0 0 0 0 0 0 1396 0 0 0 0 0 0 0 0 akp2
S 1369 7 3 0 0 632 1 1362 6535 10a00004 3050 A 0 0 0 0 0 0 0 0 0 0 0 0 0 0 0 0 0 0 0 1400 0 0 0 0 0 0 0 0 u_lo
S 1370 7 3 0 0 638 1 1362 6540 10a00004 3050 A 0 0 0 0 0 0 0 0 0 0 0 0 0 0 0 0 0 0 0 1404 0 0 0 0 0 0 0 0 u_ro
S 1371 1 3 0 0 6 1 1362 6545 4 3000 A 0 0 0 0 0 0 0 0 0 0 0 0 0 0 0 0 0 0 0 0 0 0 0 0 0 0 0 0 n_l
S 1372 1 3 0 0 6 1 1362 6549 4 3000 A 0 0 0 0 0 0 0 0 0 0 0 0 0 0 0 0 0 0 0 0 0 0 0 0 0 0 0 0 n_r
S 1373 1 3 0 0 6 1 1362 6553 4 3000 A 0 0 0 0 0 0 0 0 0 0 0 0 0 0 0 0 0 0 0 0 0 0 0 0 0 0 0 0 irow_l
S 1374 1 3 0 0 6 1 1362 6560 4 3000 A 0 0 0 0 0 0 0 0 0 0 0 0 0 0 0 0 0 0 0 0 0 0 0 0 0 0 0 0 irow_r
S 1375 14 5 0 0 0 1 1362 10769 0 400000 A 0 0 0 0 0 0 0 280 12 0 0 0 0 0 0 0 0 0 0 0 0 1659 0 582 0 0 0 0 makeks
F 1375 12 1363 1364 1365 1366 1367 1368 1369 1370 1371 1372 1373 1374
S 1376 8 1 0 0 599 1 1362 10806 40822004 1020 A 0 0 0 0 0 0 0 0 0 0 0 0 0 0 0 0 0 0 0 0 0 0 0 0 0 0 0 0 akv1$sd
S 1380 8 1 0 0 605 1 1362 10840 40822004 1020 A 0 0 0 0 0 0 0 0 0 0 0 0 0 0 0 0 0 0 0 0 0 0 0 0 0 0 0 0 akv2$sd
S 1384 8 1 0 0 611 1 1362 10874 40822004 1020 A 0 0 0 0 0 0 0 0 0 0 0 0 0 0 0 0 0 0 0 0 0 0 0 0 0 0 0 0 akm1$sd
S 1388 8 1 0 0 617 1 1362 10908 40822004 1020 A 0 0 0 0 0 0 0 0 0 0 0 0 0 0 0 0 0 0 0 0 0 0 0 0 0 0 0 0 akm2$sd
S 1392 8 1 0 0 623 1 1362 10942 40822004 1020 A 0 0 0 0 0 0 0 0 0 0 0 0 0 0 0 0 0 0 0 0 0 0 0 0 0 0 0 0 akp1$sd
S 1396 8 1 0 0 629 1 1362 10976 40822004 1020 A 0 0 0 0 0 0 0 0 0 0 0 0 0 0 0 0 0 0 0 0 0 0 0 0 0 0 0 0 akp2$sd
S 1400 8 1 0 0 635 1 1362 11010 40822004 1020 A 0 0 0 0 0 0 0 0 0 0 0 0 0 0 0 0 0 0 0 0 0 0 0 0 0 0 0 0 u_lo$sd153
S 1404 8 1 0 0 641 1 1362 11056 40822004 1020 A 0 0 0 0 0 0 0 0 0 0 0 0 0 0 0 0 0 0 0 0 0 0 0 0 0 0 0 0 u_ro$sd157
S 1408 23 5 0 0 0 1417 582 11102 0 0 A 0 0 0 0 0 0 0 0 0 0 0 0 0 0 0 0 0 0 0 0 0 0 0 0 0 0 0 0 getcompk_4
S 1409 7 3 0 0 644 1 1408 9679 800204 3000 A 0 0 0 0 0 0 0 0 0 0 0 0 0 0 0 0 0 0 0 0 0 0 0 0 0 0 0 0 ak
S 1410 6 3 1 0 6 1 1408 5393 800004 3000 A 0 0 0 0 0 0 0 0 0 0 0 0 0 0 0 0 0 0 0 0 0 0 0 0 0 0 0 0 m
S 1411 7 3 0 0 647 1 1408 9682 800204 3000 A 0 0 0 0 0 0 0 0 0 0 0 0 0 0 0 0 0 0 0 0 0 0 0 0 0 0 0 0 iui
S 1412 6 3 1 0 6 1 1408 9686 800004 3000 A 0 0 0 0 0 0 0 0 0 0 0 0 0 0 0 0 0 0 0 0 0 0 0 0 0 0 0 0 irows
S 1413 7 3 0 0 650 1 1408 9692 10a00004 3050 A 0 0 0 0 0 0 0 0 0 0 0 0 0 0 0 0 0 0 0 1424 0 0 0 0 0 0 0 0 compk
S 1414 7 3 0 0 656 1 1408 9698 10a00004 3050 A 0 0 0 0 0 0 0 0 0 0 0 0 0 0 0 0 0 0 0 1428 0 0 0 0 0 0 0 0 idxk
S 1415 1 3 2 0 6 1 1408 9703 4 3000 A 0 0 0 0 0 0 0 0 0 0 0 0 0 0 0 0 0 0 0 0 0 0 0 0 0 0 0 0 maxnkl
S 1416 1 3 1 0 6 1 1408 11113 4 3000 A 0 0 0 0 0 0 0 0 0 0 0 0 0 0 0 0 0 0 0 0 0 0 0 0 0 0 0 0 n_chan
S 1417 14 5 0 0 0 1 1408 11102 200 400000 A 0 0 0 0 0 0 0 293 8 0 0 0 0 0 0 0 0 0 0 0 0 1945 0 582 0 0 0 0 getcompk_4
F 1417 8 1409 1410 1411 1412 1413 1414 1415 1416
S 1418 6 1 0 0 6 1 1408 11120 40800006 3000 A 0 0 0 0 0 0 0 0 0 0 0 0 0 0 0 0 0 0 0 0 0 0 0 0 0 0 0 0 z_e_1218
S 1419 6 1 0 0 6 1 1408 11129 40800006 3000 A 0 0 0 0 0 0 0 0 0 0 0 0 0 0 0 0 0 0 0 0 0 0 0 0 0 0 0 0 z_e_1220
S 1420 6 1 0 0 6 1 1408 11138 40800006 3000 A 0 0 0 0 0 0 0 0 0 0 0 0 0 0 0 0 0 0 0 0 0 0 0 0 0 0 0 0 z_e_1222
S 1421 6 1 0 0 6 1 1408 11147 40800006 3000 A 0 0 0 0 0 0 0 0 0 0 0 0 0 0 0 0 0 0 0 0 0 0 0 0 0 0 0 0 z_e_1224
S 1422 6 1 0 0 6 1 1408 11156 40800006 3000 A 0 0 0 0 0 0 0 0 0 0 0 0 0 0 0 0 0 0 0 0 0 0 0 0 0 0 0 0 z_e_1226
S 1423 6 1 0 0 6 1 1408 11165 40800006 3000 A 0 0 0 0 0 0 0 0 0 0 0 0 0 0 0 0 0 0 0 0 0 0 0 0 0 0 0 0 z_e_1228
S 1424 8 1 0 0 653 1 1408 11174 40822004 1020 A 0 0 0 0 0 0 0 0 0 0 0 0 0 0 0 0 0 0 0 0 0 0 0 0 0 0 0 0 compk$sd161
S 1428 8 1 0 0 659 1 1408 11224 40822004 1020 A 0 0 0 0 0 0 0 0 0 0 0 0 0 0 0 0 0 0 0 0 0 0 0 0 0 0 0 0 idxk$sd165
S 1432 23 5 0 0 0 1441 582 11270 0 0 A 0 0 0 0 0 0 0 0 0 0 0 0 0 0 0 0 0 0 0 0 0 0 0 0 0 0 0 0 getcompk_4_t
S 1433 7 3 0 0 662 1 1432 9679 800204 3000 A 0 0 0 0 0 0 0 0 0 0 0 0 0 0 0 0 0 0 0 0 0 0 0 0 0 0 0 0 ak
S 1434 6 3 1 0 6 1 1432 5393 800004 3000 A 0 0 0 0 0 0 0 0 0 0 0 0 0 0 0 0 0 0 0 0 0 0 0 0 0 0 0 0 m
S 1435 7 3 0 0 665 1 1432 9682 800204 3000 A 0 0 0 0 0 0 0 0 0 0 0 0 0 0 0 0 0 0 0 0 0 0 0 0 0 0 0 0 iui
S 1436 6 3 1 0 6 1 1432 9686 800004 3000 A 0 0 0 0 0 0 0 0 0 0 0 0 0 0 0 0 0 0 0 0 0 0 0 0 0 0 0 0 irows
S 1437 7 3 0 0 668 1 1432 9692 10a00004 3050 A 0 0 0 0 0 0 0 0 0 0 0 0 0 0 0 0 0 0 0 1448 0 0 0 0 0 0 0 0 compk
S 1438 7 3 0 0 674 1 1432 9698 10a00004 3050 A 0 0 0 0 0 0 0 0 0 0 0 0 0 0 0 0 0 0 0 1452 0 0 0 0 0 0 0 0 idxk
S 1439 1 3 2 0 6 1 1432 9703 4 3000 A 0 0 0 0 0 0 0 0 0 0 0 0 0 0 0 0 0 0 0 0 0 0 0 0 0 0 0 0 maxnkl
S 1440 1 3 1 0 6 1 1432 11113 4 3000 A 0 0 0 0 0 0 0 0 0 0 0 0 0 0 0 0 0 0 0 0 0 0 0 0 0 0 0 0 n_chan
S 1441 14 5 0 0 0 1 1432 11270 200 400000 A 0 0 0 0 0 0 0 302 8 0 0 0 0 0 0 0 0 0 0 0 0 2051 0 582 0 0 0 0 getcompk_4_t
F 1441 8 1433 1434 1435 1436 1437 1438 1439 1440
S 1442 6 1 0 0 6 1 1432 11283 40800006 3000 A 0 0 0 0 0 0 0 0 0 0 0 0 0 0 0 0 0 0 0 0 0 0 0 0 0 0 0 0 z_e_1252
S 1443 6 1 0 0 6 1 1432 11292 40800006 3000 A 0 0 0 0 0 0 0 0 0 0 0 0 0 0 0 0 0 0 0 0 0 0 0 0 0 0 0 0 z_e_1254
S 1444 6 1 0 0 6 1 1432 11301 40800006 3000 A 0 0 0 0 0 0 0 0 0 0 0 0 0 0 0 0 0 0 0 0 0 0 0 0 0 0 0 0 z_e_1256
S 1445 6 1 0 0 6 1 1432 11310 40800006 3000 A 0 0 0 0 0 0 0 0 0 0 0 0 0 0 0 0 0 0 0 0 0 0 0 0 0 0 0 0 z_e_1258
S 1446 6 1 0 0 6 1 1432 11319 40800006 3000 A 0 0 0 0 0 0 0 0 0 0 0 0 0 0 0 0 0 0 0 0 0 0 0 0 0 0 0 0 z_e_1260
S 1447 6 1 0 0 6 1 1432 11328 40800006 3000 A 0 0 0 0 0 0 0 0 0 0 0 0 0 0 0 0 0 0 0 0 0 0 0 0 0 0 0 0 z_e_1262
S 1448 8 1 0 0 671 1 1432 11337 40822004 1020 A 0 0 0 0 0 0 0 0 0 0 0 0 0 0 0 0 0 0 0 0 0 0 0 0 0 0 0 0 compk$sd169
S 1452 8 1 0 0 677 1 1432 11387 40822004 1020 A 0 0 0 0 0 0 0 0 0 0 0 0 0 0 0 0 0 0 0 0 0 0 0 0 0 0 0 0 idxk$sd173
S 1456 23 5 0 0 0 1464 582 11433 0 0 A 0 0 0 0 0 0 0 0 0 0 0 0 0 0 0 0 0 0 0 0 0 0 0 0 0 0 0 0 getcompk
S 1457 7 3 0 0 680 1 1456 9679 800204 3000 A 0 0 0 0 0 0 0 0 0 0 0 0 0 0 0 0 0 0 0 0 0 0 0 0 0 0 0 0 ak
S 1458 7 3 0 0 683 1 1456 9692 10a00004 3050 A 0 0 0 0 0 0 0 0 0 0 0 0 0 0 0 0 0 0 0 1468 0 0 0 0 0 0 0 0 compk
S 1459 7 3 0 0 689 1 1456 11442 10a00004 3050 A 0 0 0 0 0 0 0 0 0 0 0 0 0 0 0 0 0 0 0 1472 0 0 0 0 0 0 0 0 indexk
S 1460 6 3 1 0 6 1 1456 5393 800004 3000 A 0 0 0 0 0 0 0 0 0 0 0 0 0 0 0 0 0 0 0 0 0 0 0 0 0 0 0 0 m
S 1461 6 3 1 0 6 1 1456 9686 800004 3000 A 0 0 0 0 0 0 0 0 0 0 0 0 0 0 0 0 0 0 0 0 0 0 0 0 0 0 0 0 irows
S 1462 1 3 2 0 6 1 1456 9703 4 3000 A 0 0 0 0 0 0 0 0 0 0 0 0 0 0 0 0 0 0 0 0 0 0 0 0 0 0 0 0 maxnkl
S 1463 7 3 0 0 695 1 1456 9682 800204 3000 A 0 0 0 0 0 0 0 0 0 0 0 0 0 0 0 0 0 0 0 0 0 0 0 0 0 0 0 0 iui
S 1464 14 5 0 0 0 1 1456 11433 200 400000 A 0 0 0 0 0 0 0 311 7 0 0 0 0 0 0 0 0 0 0 0 0 2164 0 582 0 0 0 0 getcompk
F 1464 7 1457 1458 1459 1460 1461 1462 1463
S 1465 6 1 0 0 6 1 1456 11449 40800006 3000 A 0 0 0 0 0 0 0 0 0 0 0 0 0 0 0 0 0 0 0 0 0 0 0 0 0 0 0 0 z_e_1286
S 1466 6 1 0 0 6 1 1456 11458 40800006 3000 A 0 0 0 0 0 0 0 0 0 0 0 0 0 0 0 0 0 0 0 0 0 0 0 0 0 0 0 0 z_e_1288
S 1467 6 1 0 0 6 1 1456 11467 40800006 3000 A 0 0 0 0 0 0 0 0 0 0 0 0 0 0 0 0 0 0 0 0 0 0 0 0 0 0 0 0 z_e_1290
S 1468 8 1 0 0 686 1 1456 11476 40822004 1020 A 0 0 0 0 0 0 0 0 0 0 0 0 0 0 0 0 0 0 0 0 0 0 0 0 0 0 0 0 compk$sd177
S 1472 8 1 0 0 692 1 1456 11526 40822004 1020 A 0 0 0 0 0 0 0 0 0 0 0 0 0 0 0 0 0 0 0 0 0 0 0 0 0 0 0 0 indexk$sd
S 1476 6 1 0 0 6 1 1456 11568 40800006 3000 A 0 0 0 0 0 0 0 0 0 0 0 0 0 0 0 0 0 0 0 0 0 0 0 0 0 0 0 0 z_e_1344
S 1477 6 1 0 0 6 1 1456 11577 40800006 3000 A 0 0 0 0 0 0 0 0 0 0 0 0 0 0 0 0 0 0 0 0 0 0 0 0 0 0 0 0 z_e_1346
S 1478 6 1 0 0 6 1 1456 11586 40800006 3000 A 0 0 0 0 0 0 0 0 0 0 0 0 0 0 0 0 0 0 0 0 0 0 0 0 0 0 0 0 z_e_1348
S 1479 23 5 0 0 0 1487 582 11595 0 0 A 0 0 0 0 0 0 0 0 0 0 0 0 0 0 0 0 0 0 0 0 0 0 0 0 0 0 0 0 getcompk2
S 1480 7 3 0 0 698 1 1479 9679 800204 3000 A 0 0 0 0 0 0 0 0 0 0 0 0 0 0 0 0 0 0 0 0 0 0 0 0 0 0 0 0 ak
S 1481 7 3 0 0 701 1 1479 9692 10a00004 3050 A 0 0 0 0 0 0 0 0 0 0 0 0 0 0 0 0 0 0 0 1491 0 0 0 0 0 0 0 0 compk
S 1482 7 3 0 0 707 1 1479 11442 10a00004 3050 A 0 0 0 0 0 0 0 0 0 0 0 0 0 0 0 0 0 0 0 1495 0 0 0 0 0 0 0 0 indexk
S 1483 6 3 1 0 6 1 1479 5393 800004 3000 A 0 0 0 0 0 0 0 0 0 0 0 0 0 0 0 0 0 0 0 0 0 0 0 0 0 0 0 0 m
S 1484 6 3 1 0 6 1 1479 9686 800004 3000 A 0 0 0 0 0 0 0 0 0 0 0 0 0 0 0 0 0 0 0 0 0 0 0 0 0 0 0 0 irows
S 1485 1 3 2 0 6 1 1479 9703 4 3000 A 0 0 0 0 0 0 0 0 0 0 0 0 0 0 0 0 0 0 0 0 0 0 0 0 0 0 0 0 maxnkl
S 1486 7 3 0 0 713 1 1479 9682 800204 3000 A 0 0 0 0 0 0 0 0 0 0 0 0 0 0 0 0 0 0 0 0 0 0 0 0 0 0 0 0 iui
S 1487 14 5 0 0 0 1 1479 11595 200 400000 A 0 0 0 0 0 0 0 319 7 0 0 0 0 0 0 0 0 0 0 0 0 2224 0 582 0 0 0 0 getcompk2
F 1487 7 1480 1481 1482 1483 1484 1485 1486
S 1488 6 1 0 0 6 1 1479 11605 40800006 3000 A 0 0 0 0 0 0 0 0 0 0 0 0 0 0 0 0 0 0 0 0 0 0 0 0 0 0 0 0 z_e_1320
S 1489 6 1 0 0 6 1 1479 11614 40800006 3000 A 0 0 0 0 0 0 0 0 0 0 0 0 0 0 0 0 0 0 0 0 0 0 0 0 0 0 0 0 z_e_1322
S 1490 6 1 0 0 6 1 1479 11623 40800006 3000 A 0 0 0 0 0 0 0 0 0 0 0 0 0 0 0 0 0 0 0 0 0 0 0 0 0 0 0 0 z_e_1324
S 1491 8 1 0 0 704 1 1479 11632 40822004 1020 A 0 0 0 0 0 0 0 0 0 0 0 0 0 0 0 0 0 0 0 0 0 0 0 0 0 0 0 0 compk$sd181
S 1495 8 1 0 0 710 1 1479 11682 40822004 1020 A 0 0 0 0 0 0 0 0 0 0 0 0 0 0 0 0 0 0 0 0 0 0 0 0 0 0 0 0 indexk$sd185
S 1499 6 1 0 0 6 1 1479 11736 40800006 3000 A 0 0 0 0 0 0 0 0 0 0 0 0 0 0 0 0 0 0 0 0 0 0 0 0 0 0 0 0 z_e_1378
S 1500 6 1 0 0 6 1 1479 11745 40800006 3000 A 0 0 0 0 0 0 0 0 0 0 0 0 0 0 0 0 0 0 0 0 0 0 0 0 0 0 0 0 z_e_1380
S 1501 6 1 0 0 6 1 1479 11754 40800006 3000 A 0 0 0 0 0 0 0 0 0 0 0 0 0 0 0 0 0 0 0 0 0 0 0 0 0 0 0 0 z_e_1382
S 1502 23 5 0 0 0 1510 582 11763 0 0 A 0 0 0 0 0 0 0 0 0 0 0 0 0 0 0 0 0 0 0 0 0 0 0 0 0 0 0 0 getcompk2_t
S 1503 7 3 0 0 716 1 1502 9679 800204 3000 A 0 0 0 0 0 0 0 0 0 0 0 0 0 0 0 0 0 0 0 0 0 0 0 0 0 0 0 0 ak
S 1504 7 3 0 0 719 1 1502 9692 10a00004 3050 A 0 0 0 0 0 0 0 0 0 0 0 0 0 0 0 0 0 0 0 1514 0 0 0 0 0 0 0 0 compk
S 1505 7 3 0 0 725 1 1502 11442 10a00004 3050 A 0 0 0 0 0 0 0 0 0 0 0 0 0 0 0 0 0 0 0 1518 0 0 0 0 0 0 0 0 indexk
S 1506 6 3 1 0 6 1 1502 5393 800004 3000 A 0 0 0 0 0 0 0 0 0 0 0 0 0 0 0 0 0 0 0 0 0 0 0 0 0 0 0 0 m
S 1507 6 3 1 0 6 1 1502 9686 800004 3000 A 0 0 0 0 0 0 0 0 0 0 0 0 0 0 0 0 0 0 0 0 0 0 0 0 0 0 0 0 irows
S 1508 1 3 2 0 6 1 1502 9703 4 3000 A 0 0 0 0 0 0 0 0 0 0 0 0 0 0 0 0 0 0 0 0 0 0 0 0 0 0 0 0 maxnkl
S 1509 7 3 0 0 731 1 1502 9682 800204 3000 A 0 0 0 0 0 0 0 0 0 0 0 0 0 0 0 0 0 0 0 0 0 0 0 0 0 0 0 0 iui
S 1510 14 5 0 0 0 1 1502 11763 200 400000 A 0 0 0 0 0 0 0 327 7 0 0 0 0 0 0 0 0 0 0 0 0 2296 0 582 0 0 0 0 getcompk2_t
F 1510 7 1503 1504 1505 1506 1507 1508 1509
S 1511 6 1 0 0 6 1 1502 11775 40800006 3000 A 0 0 0 0 0 0 0 0 0 0 0 0 0 0 0 0 0 0 0 0 0 0 0 0 0 0 0 0 z_e_1354
S 1512 6 1 0 0 6 1 1502 11784 40800006 3000 A 0 0 0 0 0 0 0 0 0 0 0 0 0 0 0 0 0 0 0 0 0 0 0 0 0 0 0 0 z_e_1356
S 1513 6 1 0 0 6 1 1502 11793 40800006 3000 A 0 0 0 0 0 0 0 0 0 0 0 0 0 0 0 0 0 0 0 0 0 0 0 0 0 0 0 0 z_e_1358
S 1514 8 1 0 0 722 1 1502 11802 40822004 1020 A 0 0 0 0 0 0 0 0 0 0 0 0 0 0 0 0 0 0 0 0 0 0 0 0 0 0 0 0 compk$sd189
S 1518 8 1 0 0 728 1 1502 11852 40822004 1020 A 0 0 0 0 0 0 0 0 0 0 0 0 0 0 0 0 0 0 0 0 0 0 0 0 0 0 0 0 indexk$sd193
S 1522 6 1 0 0 6 1 1502 11906 40800006 3000 A 0 0 0 0 0 0 0 0 0 0 0 0 0 0 0 0 0 0 0 0 0 0 0 0 0 0 0 0 z_e_1412
S 1523 6 1 0 0 6 1 1502 11915 40800006 3000 A 0 0 0 0 0 0 0 0 0 0 0 0 0 0 0 0 0 0 0 0 0 0 0 0 0 0 0 0 z_e_1414
S 1524 6 1 0 0 6 1 1502 11924 40800006 3000 A 0 0 0 0 0 0 0 0 0 0 0 0 0 0 0 0 0 0 0 0 0 0 0 0 0 0 0 0 z_e_1416
S 1525 23 5 0 0 0 1529 582 11933 0 0 A 0 0 0 0 0 0 0 0 0 0 0 0 0 0 0 0 0 0 0 0 0 0 0 0 0 0 0 0 export_umat
S 1526 1 3 0 0 6 1 1525 11945 4 3000 A 0 0 0 0 0 0 0 0 0 0 0 0 0 0 0 0 0 0 0 0 0 0 0 0 0 0 0 0 numchan
S 1527 1 3 0 0 6 1 1525 11953 4 3000 A 0 0 0 0 0 0 0 0 0 0 0 0 0 0 0 0 0 0 0 0 0 0 0 0 0 0 0 0 numstate
S 1528 1 3 0 0 28 1 1525 5025 80000004 43000 A 0 0 0 0 0 0 0 0 0 0 0 0 0 0 0 0 0 0 0 0 0 0 0 0 0 0 0 0 filename
S 1529 14 5 0 0 0 1 1525 11933 0 400000 A 0 0 0 0 0 0 0 335 3 0 0 0 0 0 0 0 0 0 0 0 0 2366 0 582 0 0 0 0 export_umat
F 1529 3 1526 1527 1528
S 1530 23 5 0 0 8 1538 582 6325 0 0 A 0 0 0 0 0 0 0 0 0 0 0 0 0 0 0 0 0 0 0 0 0 0 0 0 0 0 0 0 read_ryr_markov_2
S 1531 1 3 0 0 734 1 1530 5025 4 3000 A 0 0 0 0 0 0 0 0 0 0 0 0 0 0 0 0 0 0 0 0 0 0 0 0 0 0 0 0 filename
S 1532 7 3 0 0 742 1 1530 11962 10a00004 3050 A 0 0 0 0 0 0 0 0 0 0 0 0 0 0 0 0 0 0 0 1543 0 0 0 0 0 0 0 0 akrp
S 1533 7 3 0 0 736 1 1530 11967 10a00004 3050 A 0 0 0 0 0 0 0 0 0 0 0 0 0 0 0 0 0 0 0 1539 0 0 0 0 0 0 0 0 akrm
S 1534 1 3 2 0 6 1 1530 11972 4 3000 A 0 0 0 0 0 0 0 0 0 0 0 0 0 0 0 0 0 0 0 0 0 0 0 0 0 0 0 0 mr
S 1535 7 3 0 0 748 1 1530 11975 10a00004 3050 A 0 0 0 0 0 0 0 0 0 0 0 0 0 0 0 0 0 0 0 1547 0 0 0 0 0 0 0 0 iu_r
S 1536 1 3 2 0 6 1 1530 11980 4 3000 A 0 0 0 0 0 0 0 0 0 0 0 0 0 0 0 0 0 0 0 0 0 0 0 0 0 0 0 0 initial_state
S 1537 1 3 0 0 6 1 1530 11994 4 1003000 A 0 0 0 0 0 0 0 0 0 0 0 0 0 0 0 0 0 0 0 0 0 0 0 0 0 0 0 0 res
S 1538 14 5 0 0 6 1 1530 6325 4 1400000 A 0 0 0 0 0 0 0 339 6 0 0 1537 0 0 0 0 0 0 0 0 0 2395 0 582 0 0 0 0 read_ryr_markov_2
F 1538 6 1531 1532 1533 1534 1535 1536
S 1539 8 1 0 0 739 1 1530 11998 40822004 1020 A 0 0 0 0 0 0 0 0 0 0 0 0 0 0 0 0 0 0 0 0 0 0 0 0 0 0 0 0 akrm$sd
S 1543 8 1 0 0 745 1 1530 12032 40822004 1020 A 0 0 0 0 0 0 0 0 0 0 0 0 0 0 0 0 0 0 0 0 0 0 0 0 0 0 0 0 akrp$sd
S 1547 8 1 0 0 751 1 1530 12066 40822004 1020 A 0 0 0 0 0 0 0 0 0 0 0 0 0 0 0 0 0 0 0 0 0 0 0 0 0 0 0 0 iu_r$sd
S 1551 23 5 0 0 8 1561 582 6343 0 0 A 0 0 0 0 0 0 0 0 0 0 0 0 0 0 0 0 0 0 0 0 0 0 0 0 0 0 0 0 read_ryr_markov_3
S 1552 1 3 0 0 754 1 1551 5025 4 3000 A 0 0 0 0 0 0 0 0 0 0 0 0 0 0 0 0 0 0 0 0 0 0 0 0 0 0 0 0 filename
S 1553 7 3 0 0 764 1 1551 11962 10a00004 3050 A 0 0 0 0 0 0 0 0 0 0 0 0 0 0 0 0 0 0 0 1566 0 0 0 0 0 0 0 0 akrp
S 1554 7 3 0 0 758 1 1551 11967 10a00004 3050 A 0 0 0 0 0 0 0 0 0 0 0 0 0 0 0 0 0 0 0 1562 0 0 0 0 0 0 0 0 akrm
S 1555 7 3 0 0 770 1 1551 12100 10a00004 3050 A 0 0 0 0 0 0 0 0 0 0 0 0 0 0 0 0 0 0 0 1570 0 0 0 0 0 0 0 0 akrkcp
S 1556 7 3 0 0 776 1 1551 12107 10a00004 3050 A 0 0 0 0 0 0 0 0 0 0 0 0 0 0 0 0 0 0 0 1574 0 0 0 0 0 0 0 0 akrkcm
S 1557 1 3 2 0 6 1 1551 11972 4 3000 A 0 0 0 0 0 0 0 0 0 0 0 0 0 0 0 0 0 0 0 0 0 0 0 0 0 0 0 0 mr
S 1558 7 3 0 0 782 1 1551 11975 10a00004 3050 A 0 0 0 0 0 0 0 0 0 0 0 0 0 0 0 0 0 0 0 1578 0 0 0 0 0 0 0 0 iu_r
S 1559 1 3 2 0 6 1 1551 11980 4 3000 A 0 0 0 0 0 0 0 0 0 0 0 0 0 0 0 0 0 0 0 0 0 0 0 0 0 0 0 0 initial_state
S 1560 1 3 0 0 6 1 1551 12114 4 1003000 A 0 0 0 0 0 0 0 0 0 0 0 0 0 0 0 0 0 0 0 0 0 0 0 0 0 0 0 0 res
S 1561 14 5 0 0 6 1 1551 6343 4 1400000 A 0 0 0 0 0 0 0 346 8 0 0 1560 0 0 0 0 0 0 0 0 0 2506 0 582 0 0 0 0 read_ryr_markov_3
F 1561 8 1552 1553 1554 1555 1556 1557 1558 1559
S 1562 8 1 0 0 761 1 1551 12118 40822004 1020 A 0 0 0 0 0 0 0 0 0 0 0 0 0 0 0 0 0 0 0 0 0 0 0 0 0 0 0 0 akrm$sd197
S 1566 8 1 0 0 767 1 1551 12164 40822004 1020 A 0 0 0 0 0 0 0 0 0 0 0 0 0 0 0 0 0 0 0 0 0 0 0 0 0 0 0 0 akrp$sd201
S 1570 8 1 0 0 773 1 1551 12210 40822004 1020 A 0 0 0 0 0 0 0 0 0 0 0 0 0 0 0 0 0 0 0 0 0 0 0 0 0 0 0 0 akrkcp$sd
S 1574 8 1 0 0 779 1 1551 12252 40822004 1020 A 0 0 0 0 0 0 0 0 0 0 0 0 0 0 0 0 0 0 0 0 0 0 0 0 0 0 0 0 akrkcm$sd
S 1578 8 1 0 0 785 1 1551 12294 40822004 1020 A 0 0 0 0 0 0 0 0 0 0 0 0 0 0 0 0 0 0 0 0 0 0 0 0 0 0 0 0 iu_r$sd205
S 1582 23 5 0 0 8 1593 582 6377 0 0 A 0 0 0 0 0 0 0 0 0 0 0 0 0 0 0 0 0 0 0 0 0 0 0 0 0 0 0 0 read_lcc_markov_williams2013
S 1583 1 3 0 0 788 1 1582 5025 4 3000 A 0 0 0 0 0 0 0 0 0 0 0 0 0 0 0 0 0 0 0 0 0 0 0 0 0 0 0 0 filename
S 1584 7 3 0 0 790 1 1582 12340 10a00004 3050 A 0 0 0 0 0 0 0 0 0 0 0 0 0 0 0 0 0 0 0 1594 0 0 0 0 0 0 0 0 aklv1
S 1585 7 3 0 0 796 1 1582 12346 10a00004 3050 A 0 0 0 0 0 0 0 0 0 0 0 0 0 0 0 0 0 0 0 1598 0 0 0 0 0 0 0 0 aklv2
S 1586 7 3 0 0 808 1 1582 12352 10a00004 3050 A 0 0 0 0 0 0 0 0 0 0 0 0 0 0 0 0 0 0 0 1606 0 0 0 0 0 0 0 0 aklp1
S 1587 7 3 0 0 802 1 1582 12358 10a00004 3050 A 0 0 0 0 0 0 0 0 0 0 0 0 0 0 0 0 0 0 0 1602 0 0 0 0 0 0 0 0 aklm1
S 1588 1 3 2 0 6 1 1582 12364 4 3000 A 0 0 0 0 0 0 0 0 0 0 0 0 0 0 0 0 0 0 0 0 0 0 0 0 0 0 0 0 ml
S 1589 7 3 0 0 814 1 1582 12367 10a00004 3050 A 0 0 0 0 0 0 0 0 0 0 0 0 0 0 0 0 0 0 0 1610 0 0 0 0 0 0 0 0 iu_l
S 1590 1 3 2 0 6 1 1582 11980 4 3000 A 0 0 0 0 0 0 0 0 0 0 0 0 0 0 0 0 0 0 0 0 0 0 0 0 0 0 0 0 initial_state
S 1591 1 3 2 0 9 1 1582 12372 4 3000 A 0 0 0 0 0 0 0 0 0 0 0 0 0 0 0 0 0 0 0 0 0 0 0 0 0 0 0 0 p_dhprt
S 1592 1 3 0 0 6 1 1582 12380 4 1003000 A 0 0 0 0 0 0 0 0 0 0 0 0 0 0 0 0 0 0 0 0 0 0 0 0 0 0 0 0 res
S 1593 14 5 0 0 6 1 1582 6377 4 1400000 A 0 0 0 0 0 0 0 355 9 0 0 1592 0 0 0 0 0 0 0 0 0 2628 0 582 0 0 0 0 read_lcc_markov_williams2013
F 1593 9 1583 1584 1585 1586 1587 1588 1589 1590 1591
S 1594 8 1 0 0 793 1 1582 12384 40822004 1020 A 0 0 0 0 0 0 0 0 0 0 0 0 0 0 0 0 0 0 0 0 0 0 0 0 0 0 0 0 aklv1$sd
S 1598 8 1 0 0 799 1 1582 12422 40822004 1020 A 0 0 0 0 0 0 0 0 0 0 0 0 0 0 0 0 0 0 0 0 0 0 0 0 0 0 0 0 aklv2$sd
S 1602 8 1 0 0 805 1 1582 12460 40822004 1020 A 0 0 0 0 0 0 0 0 0 0 0 0 0 0 0 0 0 0 0 0 0 0 0 0 0 0 0 0 aklm1$sd
S 1606 8 1 0 0 811 1 1582 12498 40822004 1020 A 0 0 0 0 0 0 0 0 0 0 0 0 0 0 0 0 0 0 0 0 0 0 0 0 0 0 0 0 aklp1$sd
S 1610 8 1 0 0 817 1 1582 12536 40822004 1020 A 0 0 0 0 0 0 0 0 0 0 0 0 0 0 0 0 0 0 0 0 0 0 0 0 0 0 0 0 iu_l$sd
S 1614 23 5 0 0 8 1629 582 6285 0 0 A 0 0 0 0 0 0 0 0 0 0 0 0 0 0 0 0 0 0 0 0 0 0 0 0 0 0 0 0 setup_ryr_2
S 1615 7 3 0 0 820 1 1614 11962 20000004 10003000 A 0 0 0 0 0 0 0 0 0 0 0 0 0 0 0 0 0 0 0 0 0 0 0 0 0 0 0 0 akrp
S 1616 7 3 0 0 823 1 1614 11967 20000004 10003000 A 0 0 0 0 0 0 0 0 0 0 0 0 0 0 0 0 0 0 0 0 0 0 0 0 0 0 0 0 akrm
S 1617 1 3 1 0 6 1 1614 6549 4 3000 A 0 0 0 0 0 0 0 0 0 0 0 0 0 0 0 0 0 0 0 0 0 0 0 0 0 0 0 0 n_r
S 1618 1 3 1 0 6 1 1614 11972 4 3000 A 0 0 0 0 0 0 0 0 0 0 0 0 0 0 0 0 0 0 0 0 0 0 0 0 0 0 0 0 mr
S 1619 7 3 0 0 826 1 1614 11975 20000004 10003000 A 0 0 0 0 0 0 0 0 0 0 0 0 0 0 0 0 0 0 0 0 0 0 0 0 0 0 0 0 iu_r
S 1620 7 3 0 0 829 1 1614 12570 10a00004 3050 A 0 0 0 0 0 0 0 0 0 0 0 0 0 0 0 0 0 0 0 1648 0 0 0 0 0 0 0 0 compkcal_act
S 1621 7 3 0 0 835 1 1614 12583 10a00004 3050 A 0 0 0 0 0 0 0 0 0 0 0 0 0 0 0 0 0 0 0 1652 0 0 0 0 0 0 0 0 compkfree
S 1622 7 3 0 0 841 1 1614 12593 10a00004 3050 A 0 0 0 0 0 0 0 0 0 0 0 0 0 0 0 0 0 0 0 1656 0 0 0 0 0 0 0 0 indxkcal_act
S 1623 7 3 0 0 847 1 1614 12606 10a00004 3050 A 0 0 0 0 0 0 0 0 0 0 0 0 0 0 0 0 0 0 0 1660 0 0 0 0 0 0 0 0 indxkfree
S 1624 7 3 0 0 853 1 1614 6540 10a00004 3050 A 0 0 0 0 0 0 0 0 0 0 0 0 0 0 0 0 0 0 0 1664 0 0 0 0 0 0 0 0 u_ro
S 1625 1 3 2 0 6 1 1614 12616 4 3000 A 0 0 0 0 0 0 0 0 0 0 0 0 0 0 0 0 0 0 0 0 0 0 0 0 0 0 0 0 ncol_kcal_act
S 1626 1 3 2 0 6 1 1614 12630 4 3000 A 0 0 0 0 0 0 0 0 0 0 0 0 0 0 0 0 0 0 0 0 0 0 0 0 0 0 0 0 ncol_kfree
S 1627 1 3 2 0 6 1 1614 6560 4 3000 A 0 0 0 0 0 0 0 0 0 0 0 0 0 0 0 0 0 0 0 0 0 0 0 0 0 0 0 0 irow_r
S 1628 1 3 0 0 6 1 1614 12641 4 1003000 A 0 0 0 0 0 0 0 0 0 0 0 0 0 0 0 0 0 0 0 0 0 0 0 0 0 0 0 0 res
S 1629 14 5 0 0 6 1 1614 6285 20000004 1400000 A 0 0 0 0 0 0 0 365 13 0 0 1628 0 0 0 0 0 0 0 0 0 2784 0 582 0 0 0 0 setup_ryr_2
F 1629 13 1615 1616 1617 1618 1619 1620 1621 1622 1623 1624 1625 1626 1627
S 1630 6 1 0 0 6 1 1614 5184 40800006 3000 A 0 0 0 0 0 0 0 0 0 0 0 0 0 0 0 0 0 0 0 0 0 0 0 0 0 0 0 0 z_b_0
S 1631 6 1 0 0 6 1 1614 5190 40800006 3000 A 0 0 0 0 0 0 0 0 0 0 0 0 0 0 0 0 0 0 0 0 0 0 0 0 0 0 0 0 z_b_2
S 1632 6 1 0 0 6 1 1614 5196 40800006 3000 A 0 0 0 0 0 0 0 0 0 0 0 0 0 0 0 0 0 0 0 0 0 0 0 0 0 0 0 0 z_b_3
S 1633 6 1 0 0 6 1 1614 5202 40800006 3000 A 0 0 0 0 0 0 0 0 0 0 0 0 0 0 0 0 0 0 0 0 0 0 0 0 0 0 0 0 z_b_5
S 1634 6 1 0 0 6 1 1614 5208 40800006 3000 A 0 0 0 0 0 0 0 0 0 0 0 0 0 0 0 0 0 0 0 0 0 0 0 0 0 0 0 0 z_b_6
S 1635 6 1 0 0 6 1 1614 12645 40800006 3000 A 0 0 0 0 0 0 0 0 0 0 0 0 0 0 0 0 0 0 0 0 0 0 0 0 0 0 0 0 z_e_1550
S 1636 6 1 0 0 6 1 1614 12654 40800006 3000 A 0 0 0 0 0 0 0 0 0 0 0 0 0 0 0 0 0 0 0 0 0 0 0 0 0 0 0 0 z_e_1553
S 1637 6 1 0 0 6 1 1614 12663 40800006 3000 A 0 0 0 0 0 0 0 0 0 0 0 0 0 0 0 0 0 0 0 0 0 0 0 0 0 0 0 0 z_b_7
S 1638 6 1 0 0 6 1 1614 12669 40800006 3000 A 0 0 0 0 0 0 0 0 0 0 0 0 0 0 0 0 0 0 0 0 0 0 0 0 0 0 0 0 z_b_9
S 1639 6 1 0 0 6 1 1614 12675 40800006 3000 A 0 0 0 0 0 0 0 0 0 0 0 0 0 0 0 0 0 0 0 0 0 0 0 0 0 0 0 0 z_b_10
S 1640 6 1 0 0 6 1 1614 12682 40800006 3000 A 0 0 0 0 0 0 0 0 0 0 0 0 0 0 0 0 0 0 0 0 0 0 0 0 0 0 0 0 z_b_12
S 1641 6 1 0 0 6 1 1614 12689 40800006 3000 A 0 0 0 0 0 0 0 0 0 0 0 0 0 0 0 0 0 0 0 0 0 0 0 0 0 0 0 0 z_b_13
S 1642 6 1 0 0 6 1 1614 12696 40800006 3000 A 0 0 0 0 0 0 0 0 0 0 0 0 0 0 0 0 0 0 0 0 0 0 0 0 0 0 0 0 z_e_1563
S 1643 6 1 0 0 6 1 1614 12705 40800006 3000 A 0 0 0 0 0 0 0 0 0 0 0 0 0 0 0 0 0 0 0 0 0 0 0 0 0 0 0 0 z_e_1566
S 1644 6 1 0 0 6 1 1614 12714 40800006 3000 A 0 0 0 0 0 0 0 0 0 0 0 0 0 0 0 0 0 0 0 0 0 0 0 0 0 0 0 0 z_b_14
S 1645 6 1 0 0 6 1 1614 12721 40800006 3000 A 0 0 0 0 0 0 0 0 0 0 0 0 0 0 0 0 0 0 0 0 0 0 0 0 0 0 0 0 z_b_16
S 1646 6 1 0 0 6 1 1614 12728 40800006 3000 A 0 0 0 0 0 0 0 0 0 0 0 0 0 0 0 0 0 0 0 0 0 0 0 0 0 0 0 0 z_b_17
S 1647 6 1 0 0 6 1 1614 12735 40800006 3000 A 0 0 0 0 0 0 0 0 0 0 0 0 0 0 0 0 0 0 0 0 0 0 0 0 0 0 0 0 z_e_1573
S 1648 8 1 0 0 832 1 1614 12744 40822004 1020 A 0 0 0 0 0 0 0 0 0 0 0 0 0 0 0 0 0 0 0 0 0 0 0 0 0 0 0 0 compkcal_act$sd
S 1652 8 1 0 0 838 1 1614 12810 40822004 1020 A 0 0 0 0 0 0 0 0 0 0 0 0 0 0 0 0 0 0 0 0 0 0 0 0 0 0 0 0 compkfree$sd
S 1656 8 1 0 0 844 1 1614 12864 40822004 1020 A 0 0 0 0 0 0 0 0 0 0 0 0 0 0 0 0 0 0 0 0 0 0 0 0 0 0 0 0 indxkcal_act$sd
S 1660 8 1 0 0 850 1 1614 12930 40822004 1020 A 0 0 0 0 0 0 0 0 0 0 0 0 0 0 0 0 0 0 0 0 0 0 0 0 0 0 0 0 indxkfree$sd
S 1664 8 1 0 0 856 1 1614 12984 40822004 1020 A 0 0 0 0 0 0 0 0 0 0 0 0 0 0 0 0 0 0 0 0 0 0 0 0 0 0 0 0 u_ro$sd209
S 1668 23 5 0 0 8 1691 582 6297 0 0 A 0 0 0 0 0 0 0 0 0 0 0 0 0 0 0 0 0 0 0 0 0 0 0 0 0 0 0 0 setup_ryr_3
S 1669 7 3 0 0 859 1 1668 11962 20000004 10003000 A 0 0 0 0 0 0 0 0 0 0 0 0 0 0 0 0 0 0 0 0 0 0 0 0 0 0 0 0 akrp
S 1670 7 3 0 0 862 1 1668 11967 20000004 10003000 A 0 0 0 0 0 0 0 0 0 0 0 0 0 0 0 0 0 0 0 0 0 0 0 0 0 0 0 0 akrm
S 1671 7 3 0 0 865 1 1668 12100 20000004 10003000 A 0 0 0 0 0 0 0 0 0 0 0 0 0 0 0 0 0 0 0 0 0 0 0 0 0 0 0 0 akrkcp
S 1672 7 3 0 0 868 1 1668 12107 20000004 10003000 A 0 0 0 0 0 0 0 0 0 0 0 0 0 0 0 0 0 0 0 0 0 0 0 0 0 0 0 0 akrkcm
S 1673 1 3 1 0 6 1 1668 6549 4 3000 A 0 0 0 0 0 0 0 0 0 0 0 0 0 0 0 0 0 0 0 0 0 0 0 0 0 0 0 0 n_r
S 1674 1 3 1 0 6 1 1668 11972 4 3000 A 0 0 0 0 0 0 0 0 0 0 0 0 0 0 0 0 0 0 0 0 0 0 0 0 0 0 0 0 mr
S 1675 7 3 0 0 871 1 1668 11975 20000004 10003000 A 0 0 0 0 0 0 0 0 0 0 0 0 0 0 0 0 0 0 0 0 0 0 0 0 0 0 0 0 iu_r
S 1676 7 3 0 0 874 1 1668 12570 10a00004 3050 A 0 0 0 0 0 0 0 0 0 0 0 0 0 0 0 0 0 0 0 1724 0 0 0 0 0 0 0 0 compkcal_act
S 1677 7 3 0 0 880 1 1668 12583 10a00004 3050 A 0 0 0 0 0 0 0 0 0 0 0 0 0 0 0 0 0 0 0 1728 0 0 0 0 0 0 0 0 compkfree
S 1678 7 3 0 0 886 1 1668 13030 10a00004 3050 A 0 0 0 0 0 0 0 0 0 0 0 0 0 0 0 0 0 0 0 1732 0 0 0 0 0 0 0 0 compkcplus
S 1679 7 3 0 0 892 1 1668 13041 10a00004 3050 A 0 0 0 0 0 0 0 0 0 0 0 0 0 0 0 0 0 0 0 1736 0 0 0 0 0 0 0 0 compkcminus
S 1680 7 3 0 0 898 1 1668 12593 10a00004 3050 A 0 0 0 0 0 0 0 0 0 0 0 0 0 0 0 0 0 0 0 1740 0 0 0 0 0 0 0 0 indxkcal_act
S 1681 7 3 0 0 904 1 1668 12606 10a00004 3050 A 0 0 0 0 0 0 0 0 0 0 0 0 0 0 0 0 0 0 0 1744 0 0 0 0 0 0 0 0 indxkfree
S 1682 7 3 0 0 910 1 1668 13053 10a00004 3050 A 0 0 0 0 0 0 0 0 0 0 0 0 0 0 0 0 0 0 0 1748 0 0 0 0 0 0 0 0 indxkcplus
S 1683 7 3 0 0 916 1 1668 13064 10a00004 3050 A 0 0 0 0 0 0 0 0 0 0 0 0 0 0 0 0 0 0 0 1752 0 0 0 0 0 0 0 0 indxkcminus
S 1684 7 3 0 0 922 1 1668 6540 10a00004 3050 A 0 0 0 0 0 0 0 0 0 0 0 0 0 0 0 0 0 0 0 1756 0 0 0 0 0 0 0 0 u_ro
S 1685 1 3 2 0 6 1 1668 12616 4 3000 A 0 0 0 0 0 0 0 0 0 0 0 0 0 0 0 0 0 0 0 0 0 0 0 0 0 0 0 0 ncol_kcal_act
S 1686 1 3 2 0 6 1 1668 12630 4 3000 A 0 0 0 0 0 0 0 0 0 0 0 0 0 0 0 0 0 0 0 0 0 0 0 0 0 0 0 0 ncol_kfree
S 1687 1 3 2 0 6 1 1668 13076 4 3000 A 0 0 0 0 0 0 0 0 0 0 0 0 0 0 0 0 0 0 0 0 0 0 0 0 0 0 0 0 ncol_kcplus
S 1688 1 3 2 0 6 1 1668 13088 4 3000 A 0 0 0 0 0 0 0 0 0 0 0 0 0 0 0 0 0 0 0 0 0 0 0 0 0 0 0 0 ncol_kcminus
S 1689 1 3 2 0 6 1 1668 6560 4 3000 A 0 0 0 0 0 0 0 0 0 0 0 0 0 0 0 0 0 0 0 0 0 0 0 0 0 0 0 0 irow_r
S 1690 1 3 0 0 6 1 1668 13101 4 1003000 A 0 0 0 0 0 0 0 0 0 0 0 0 0 0 0 0 0 0 0 0 0 0 0 0 0 0 0 0 res
S 1691 14 5 0 0 6 1 1668 6297 20000004 1400000 A 0 0 0 0 0 0 0 379 21 0 0 1690 0 0 0 0 0 0 0 0 0 2846 0 582 0 0 0 0 setup_ryr_3
F 1691 21 1669 1670 1671 1672 1673 1674 1675 1676 1677 1678 1679 1680 1681 1682 1683 1684 1685 1686 1687 1688 1689
S 1692 6 1 0 0 6 1 1668 5184 40800006 3000 A 0 0 0 0 0 0 0 0 0 0 0 0 0 0 0 0 0 0 0 0 0 0 0 0 0 0 0 0 z_b_0
S 1693 6 1 0 0 6 1 1668 5190 40800006 3000 A 0 0 0 0 0 0 0 0 0 0 0 0 0 0 0 0 0 0 0 0 0 0 0 0 0 0 0 0 z_b_2
S 1694 6 1 0 0 6 1 1668 5196 40800006 3000 A 0 0 0 0 0 0 0 0 0 0 0 0 0 0 0 0 0 0 0 0 0 0 0 0 0 0 0 0 z_b_3
S 1695 6 1 0 0 6 1 1668 5202 40800006 3000 A 0 0 0 0 0 0 0 0 0 0 0 0 0 0 0 0 0 0 0 0 0 0 0 0 0 0 0 0 z_b_5
S 1696 6 1 0 0 6 1 1668 5208 40800006 3000 A 0 0 0 0 0 0 0 0 0 0 0 0 0 0 0 0 0 0 0 0 0 0 0 0 0 0 0 0 z_b_6
S 1697 6 1 0 0 6 1 1668 13105 40800006 3000 A 0 0 0 0 0 0 0 0 0 0 0 0 0 0 0 0 0 0 0 0 0 0 0 0 0 0 0 0 z_e_1628
S 1698 6 1 0 0 6 1 1668 13114 40800006 3000 A 0 0 0 0 0 0 0 0 0 0 0 0 0 0 0 0 0 0 0 0 0 0 0 0 0 0 0 0 z_e_1631
S 1699 6 1 0 0 6 1 1668 12663 40800006 3000 A 0 0 0 0 0 0 0 0 0 0 0 0 0 0 0 0 0 0 0 0 0 0 0 0 0 0 0 0 z_b_7
S 1700 6 1 0 0 6 1 1668 12669 40800006 3000 A 0 0 0 0 0 0 0 0 0 0 0 0 0 0 0 0 0 0 0 0 0 0 0 0 0 0 0 0 z_b_9
S 1701 6 1 0 0 6 1 1668 12675 40800006 3000 A 0 0 0 0 0 0 0 0 0 0 0 0 0 0 0 0 0 0 0 0 0 0 0 0 0 0 0 0 z_b_10
S 1702 6 1 0 0 6 1 1668 12682 40800006 3000 A 0 0 0 0 0 0 0 0 0 0 0 0 0 0 0 0 0 0 0 0 0 0 0 0 0 0 0 0 z_b_12
S 1703 6 1 0 0 6 1 1668 12689 40800006 3000 A 0 0 0 0 0 0 0 0 0 0 0 0 0 0 0 0 0 0 0 0 0 0 0 0 0 0 0 0 z_b_13
S 1704 6 1 0 0 6 1 1668 13123 40800006 3000 A 0 0 0 0 0 0 0 0 0 0 0 0 0 0 0 0 0 0 0 0 0 0 0 0 0 0 0 0 z_e_1641
S 1705 6 1 0 0 6 1 1668 13132 40800006 3000 A 0 0 0 0 0 0 0 0 0 0 0 0 0 0 0 0 0 0 0 0 0 0 0 0 0 0 0 0 z_e_1644
S 1706 6 1 0 0 6 1 1668 12714 40800006 3000 A 0 0 0 0 0 0 0 0 0 0 0 0 0 0 0 0 0 0 0 0 0 0 0 0 0 0 0 0 z_b_14
S 1707 6 1 0 0 6 1 1668 12721 40800006 3000 A 0 0 0 0 0 0 0 0 0 0 0 0 0 0 0 0 0 0 0 0 0 0 0 0 0 0 0 0 z_b_16
S 1708 6 1 0 0 6 1 1668 12728 40800006 3000 A 0 0 0 0 0 0 0 0 0 0 0 0 0 0 0 0 0 0 0 0 0 0 0 0 0 0 0 0 z_b_17
S 1709 6 1 0 0 6 1 1668 13141 40800006 3000 A 0 0 0 0 0 0 0 0 0 0 0 0 0 0 0 0 0 0 0 0 0 0 0 0 0 0 0 0 z_b_19
S 1710 6 1 0 0 6 1 1668 13148 40800006 3000 A 0 0 0 0 0 0 0 0 0 0 0 0 0 0 0 0 0 0 0 0 0 0 0 0 0 0 0 0 z_b_20
S 1711 6 1 0 0 6 1 1668 13155 40800006 3000 A 0 0 0 0 0 0 0 0 0 0 0 0 0 0 0 0 0 0 0 0 0 0 0 0 0 0 0 0 z_e_1654
S 1712 6 1 0 0 6 1 1668 13164 40800006 3000 A 0 0 0 0 0 0 0 0 0 0 0 0 0 0 0 0 0 0 0 0 0 0 0 0 0 0 0 0 z_e_1657
S 1713 6 1 0 0 6 1 1668 13173 40800006 3000 A 0 0 0 0 0 0 0 0 0 0 0 0 0 0 0 0 0 0 0 0 0 0 0 0 0 0 0 0 z_b_21
S 1714 6 1 0 0 6 1 1668 13180 40800006 3000 A 0 0 0 0 0 0 0 0 0 0 0 0 0 0 0 0 0 0 0 0 0 0 0 0 0 0 0 0 z_b_23
S 1715 6 1 0 0 6 1 1668 13187 40800006 3000 A 0 0 0 0 0 0 0 0 0 0 0 0 0 0 0 0 0 0 0 0 0 0 0 0 0 0 0 0 z_b_24
S 1716 6 1 0 0 6 1 1668 13194 40800006 3000 A 0 0 0 0 0 0 0 0 0 0 0 0 0 0 0 0 0 0 0 0 0 0 0 0 0 0 0 0 z_b_26
S 1717 6 1 0 0 6 1 1668 13201 40800006 3000 A 0 0 0 0 0 0 0 0 0 0 0 0 0 0 0 0 0 0 0 0 0 0 0 0 0 0 0 0 z_b_27
S 1718 6 1 0 0 6 1 1668 13208 40800006 3000 A 0 0 0 0 0 0 0 0 0 0 0 0 0 0 0 0 0 0 0 0 0 0 0 0 0 0 0 0 z_e_1667
S 1719 6 1 0 0 6 1 1668 13217 40800006 3000 A 0 0 0 0 0 0 0 0 0 0 0 0 0 0 0 0 0 0 0 0 0 0 0 0 0 0 0 0 z_e_1670
S 1720 6 1 0 0 6 1 1668 13226 40800006 3000 A 0 0 0 0 0 0 0 0 0 0 0 0 0 0 0 0 0 0 0 0 0 0 0 0 0 0 0 0 z_b_28
S 1721 6 1 0 0 6 1 1668 13233 40800006 3000 A 0 0 0 0 0 0 0 0 0 0 0 0 0 0 0 0 0 0 0 0 0 0 0 0 0 0 0 0 z_b_30
S 1722 6 1 0 0 6 1 1668 13240 40800006 3000 A 0 0 0 0 0 0 0 0 0 0 0 0 0 0 0 0 0 0 0 0 0 0 0 0 0 0 0 0 z_b_31
S 1723 6 1 0 0 6 1 1668 13247 40800006 3000 A 0 0 0 0 0 0 0 0 0 0 0 0 0 0 0 0 0 0 0 0 0 0 0 0 0 0 0 0 z_e_1677
S 1724 8 1 0 0 877 1 1668 13256 40822004 1020 A 0 0 0 0 0 0 0 0 0 0 0 0 0 0 0 0 0 0 0 0 0 0 0 0 0 0 0 0 compkcal_act$sd213
S 1728 8 1 0 0 883 1 1668 13334 40822004 1020 A 0 0 0 0 0 0 0 0 0 0 0 0 0 0 0 0 0 0 0 0 0 0 0 0 0 0 0 0 compkfree$sd217
S 1732 8 1 0 0 889 1 1668 13400 40822004 1020 A 0 0 0 0 0 0 0 0 0 0 0 0 0 0 0 0 0 0 0 0 0 0 0 0 0 0 0 0 compkcplus$sd
S 1736 8 1 0 0 895 1 1668 13458 40822004 1020 A 0 0 0 0 0 0 0 0 0 0 0 0 0 0 0 0 0 0 0 0 0 0 0 0 0 0 0 0 compkcminus$sd
S 1740 8 1 0 0 901 1 1668 13520 40822004 1020 A 0 0 0 0 0 0 0 0 0 0 0 0 0 0 0 0 0 0 0 0 0 0 0 0 0 0 0 0 indxkcal_act$sd221
S 1744 8 1 0 0 907 1 1668 13598 40822004 1020 A 0 0 0 0 0 0 0 0 0 0 0 0 0 0 0 0 0 0 0 0 0 0 0 0 0 0 0 0 indxkfree$sd225
S 1748 8 1 0 0 913 1 1668 13664 40822004 1020 A 0 0 0 0 0 0 0 0 0 0 0 0 0 0 0 0 0 0 0 0 0 0 0 0 0 0 0 0 indxkcplus$sd
S 1752 8 1 0 0 919 1 1668 13722 40822004 1020 A 0 0 0 0 0 0 0 0 0 0 0 0 0 0 0 0 0 0 0 0 0 0 0 0 0 0 0 0 indxkcminus$sd
S 1756 8 1 0 0 925 1 1668 13784 40822004 1020 A 0 0 0 0 0 0 0 0 0 0 0 0 0 0 0 0 0 0 0 0 0 0 0 0 0 0 0 0 u_ro$sd229
S 1760 23 5 0 0 8 1775 582 13830 0 0 A 0 0 0 0 0 0 0 0 0 0 0 0 0 0 0 0 0 0 0 0 0 0 0 0 0 0 0 0 setup_ryr_t
S 1761 7 3 0 0 928 1 1760 11962 20000004 10003000 A 0 0 0 0 0 0 0 0 0 0 0 0 0 0 0 0 0 0 0 0 0 0 0 0 0 0 0 0 akrp
S 1762 7 3 0 0 931 1 1760 11967 20000004 10003000 A 0 0 0 0 0 0 0 0 0 0 0 0 0 0 0 0 0 0 0 0 0 0 0 0 0 0 0 0 akrm
S 1763 1 3 1 0 6 1 1760 6549 4 3000 A 0 0 0 0 0 0 0 0 0 0 0 0 0 0 0 0 0 0 0 0 0 0 0 0 0 0 0 0 n_r
S 1764 1 3 1 0 6 1 1760 11972 4 3000 A 0 0 0 0 0 0 0 0 0 0 0 0 0 0 0 0 0 0 0 0 0 0 0 0 0 0 0 0 mr
S 1765 7 3 0 0 934 1 1760 11975 20000004 10003000 A 0 0 0 0 0 0 0 0 0 0 0 0 0 0 0 0 0 0 0 0 0 0 0 0 0 0 0 0 iu_r
S 1766 7 3 0 0 937 1 1760 12570 10a00004 3050 A 0 0 0 0 0 0 0 0 0 0 0 0 0 0 0 0 0 0 0 1794 0 0 0 0 0 0 0 0 compkcal_act
S 1767 7 3 0 0 943 1 1760 12583 10a00004 3050 A 0 0 0 0 0 0 0 0 0 0 0 0 0 0 0 0 0 0 0 1798 0 0 0 0 0 0 0 0 compkfree
S 1768 7 3 0 0 949 1 1760 12593 10a00004 3050 A 0 0 0 0 0 0 0 0 0 0 0 0 0 0 0 0 0 0 0 1802 0 0 0 0 0 0 0 0 indxkcal_act
S 1769 7 3 0 0 955 1 1760 12606 10a00004 3050 A 0 0 0 0 0 0 0 0 0 0 0 0 0 0 0 0 0 0 0 1806 0 0 0 0 0 0 0 0 indxkfree
S 1770 7 3 0 0 961 1 1760 6540 10a00004 3050 A 0 0 0 0 0 0 0 0 0 0 0 0 0 0 0 0 0 0 0 1810 0 0 0 0 0 0 0 0 u_ro
S 1771 1 3 2 0 6 1 1760 12616 4 3000 A 0 0 0 0 0 0 0 0 0 0 0 0 0 0 0 0 0 0 0 0 0 0 0 0 0 0 0 0 ncol_kcal_act
S 1772 1 3 2 0 6 1 1760 12630 4 3000 A 0 0 0 0 0 0 0 0 0 0 0 0 0 0 0 0 0 0 0 0 0 0 0 0 0 0 0 0 ncol_kfree
S 1773 1 3 2 0 6 1 1760 6560 4 3000 A 0 0 0 0 0 0 0 0 0 0 0 0 0 0 0 0 0 0 0 0 0 0 0 0 0 0 0 0 irow_r
S 1774 1 3 0 0 6 1 1760 13842 4 1003000 A 0 0 0 0 0 0 0 0 0 0 0 0 0 0 0 0 0 0 0 0 0 0 0 0 0 0 0 0 res
S 1775 14 5 0 0 6 1 1760 13830 20000004 1400000 A 0 0 0 0 0 0 0 401 13 0 0 1774 0 0 0 0 0 0 0 0 0 2910 0 582 0 0 0 0 setup_ryr_t
F 1775 13 1761 1762 1763 1764 1765 1766 1767 1768 1769 1770 1771 1772 1773
S 1776 6 1 0 0 6 1 1760 5184 40800006 3000 A 0 0 0 0 0 0 0 0 0 0 0 0 0 0 0 0 0 0 0 0 0 0 0 0 0 0 0 0 z_b_0
S 1777 6 1 0 0 6 1 1760 5190 40800006 3000 A 0 0 0 0 0 0 0 0 0 0 0 0 0 0 0 0 0 0 0 0 0 0 0 0 0 0 0 0 z_b_2
S 1778 6 1 0 0 6 1 1760 5196 40800006 3000 A 0 0 0 0 0 0 0 0 0 0 0 0 0 0 0 0 0 0 0 0 0 0 0 0 0 0 0 0 z_b_3
S 1779 6 1 0 0 6 1 1760 5202 40800006 3000 A 0 0 0 0 0 0 0 0 0 0 0 0 0 0 0 0 0 0 0 0 0 0 0 0 0 0 0 0 z_b_5
S 1780 6 1 0 0 6 1 1760 5208 40800006 3000 A 0 0 0 0 0 0 0 0 0 0 0 0 0 0 0 0 0 0 0 0 0 0 0 0 0 0 0 0 z_b_6
S 1781 6 1 0 0 6 1 1760 13846 40800006 3000 A 0 0 0 0 0 0 0 0 0 0 0 0 0 0 0 0 0 0 0 0 0 0 0 0 0 0 0 0 z_e_1772
S 1782 6 1 0 0 6 1 1760 13855 40800006 3000 A 0 0 0 0 0 0 0 0 0 0 0 0 0 0 0 0 0 0 0 0 0 0 0 0 0 0 0 0 z_e_1775
S 1783 6 1 0 0 6 1 1760 12663 40800006 3000 A 0 0 0 0 0 0 0 0 0 0 0 0 0 0 0 0 0 0 0 0 0 0 0 0 0 0 0 0 z_b_7
S 1784 6 1 0 0 6 1 1760 12669 40800006 3000 A 0 0 0 0 0 0 0 0 0 0 0 0 0 0 0 0 0 0 0 0 0 0 0 0 0 0 0 0 z_b_9
S 1785 6 1 0 0 6 1 1760 12675 40800006 3000 A 0 0 0 0 0 0 0 0 0 0 0 0 0 0 0 0 0 0 0 0 0 0 0 0 0 0 0 0 z_b_10
S 1786 6 1 0 0 6 1 1760 12682 40800006 3000 A 0 0 0 0 0 0 0 0 0 0 0 0 0 0 0 0 0 0 0 0 0 0 0 0 0 0 0 0 z_b_12
S 1787 6 1 0 0 6 1 1760 12689 40800006 3000 A 0 0 0 0 0 0 0 0 0 0 0 0 0 0 0 0 0 0 0 0 0 0 0 0 0 0 0 0 z_b_13
S 1788 6 1 0 0 6 1 1760 13864 40800006 3000 A 0 0 0 0 0 0 0 0 0 0 0 0 0 0 0 0 0 0 0 0 0 0 0 0 0 0 0 0 z_e_1785
S 1789 6 1 0 0 6 1 1760 13873 40800006 3000 A 0 0 0 0 0 0 0 0 0 0 0 0 0 0 0 0 0 0 0 0 0 0 0 0 0 0 0 0 z_e_1788
S 1790 6 1 0 0 6 1 1760 12714 40800006 3000 A 0 0 0 0 0 0 0 0 0 0 0 0 0 0 0 0 0 0 0 0 0 0 0 0 0 0 0 0 z_b_14
S 1791 6 1 0 0 6 1 1760 12721 40800006 3000 A 0 0 0 0 0 0 0 0 0 0 0 0 0 0 0 0 0 0 0 0 0 0 0 0 0 0 0 0 z_b_16
S 1792 6 1 0 0 6 1 1760 12728 40800006 3000 A 0 0 0 0 0 0 0 0 0 0 0 0 0 0 0 0 0 0 0 0 0 0 0 0 0 0 0 0 z_b_17
S 1793 6 1 0 0 6 1 1760 13882 40800006 3000 A 0 0 0 0 0 0 0 0 0 0 0 0 0 0 0 0 0 0 0 0 0 0 0 0 0 0 0 0 z_e_1795
S 1794 8 1 0 0 940 1 1760 13891 40822004 1020 A 0 0 0 0 0 0 0 0 0 0 0 0 0 0 0 0 0 0 0 0 0 0 0 0 0 0 0 0 compkcal_act$sd233
S 1798 8 1 0 0 946 1 1760 13969 40822004 1020 A 0 0 0 0 0 0 0 0 0 0 0 0 0 0 0 0 0 0 0 0 0 0 0 0 0 0 0 0 compkfree$sd237
S 1802 8 1 0 0 952 1 1760 14035 40822004 1020 A 0 0 0 0 0 0 0 0 0 0 0 0 0 0 0 0 0 0 0 0 0 0 0 0 0 0 0 0 indxkcal_act$sd241
S 1806 8 1 0 0 958 1 1760 14113 40822004 1020 A 0 0 0 0 0 0 0 0 0 0 0 0 0 0 0 0 0 0 0 0 0 0 0 0 0 0 0 0 indxkfree$sd245
S 1810 8 1 0 0 964 1 1760 14179 40822004 1020 A 0 0 0 0 0 0 0 0 0 0 0 0 0 0 0 0 0 0 0 0 0 0 0 0 0 0 0 0 u_ro$sd249
S 1814 23 5 0 0 8 1837 582 14225 0 0 A 0 0 0 0 0 0 0 0 0 0 0 0 0 0 0 0 0 0 0 0 0 0 0 0 0 0 0 0 setup_lcc
S 1815 7 3 0 0 967 1 1814 12340 20000004 10003000 A 0 0 0 0 0 0 0 0 0 0 0 0 0 0 0 0 0 0 0 0 0 0 0 0 0 0 0 0 aklv1
S 1816 7 3 0 0 970 1 1814 12346 20000004 10003000 A 0 0 0 0 0 0 0 0 0 0 0 0 0 0 0 0 0 0 0 0 0 0 0 0 0 0 0 0 aklv2
S 1817 7 3 0 0 976 1 1814 12352 20000004 10003000 A 0 0 0 0 0 0 0 0 0 0 0 0 0 0 0 0 0 0 0 0 0 0 0 0 0 0 0 0 aklp1
S 1818 7 3 0 0 973 1 1814 12358 20000004 10003000 A 0 0 0 0 0 0 0 0 0 0 0 0 0 0 0 0 0 0 0 0 0 0 0 0 0 0 0 0 aklm1
S 1819 1 3 1 0 6 1 1814 6545 4 3000 A 0 0 0 0 0 0 0 0 0 0 0 0 0 0 0 0 0 0 0 0 0 0 0 0 0 0 0 0 n_l
S 1820 1 3 1 0 6 1 1814 12364 4 3000 A 0 0 0 0 0 0 0 0 0 0 0 0 0 0 0 0 0 0 0 0 0 0 0 0 0 0 0 0 ml
S 1821 7 3 0 0 979 1 1814 12367 20000004 10003000 A 0 0 0 0 0 0 0 0 0 0 0 0 0 0 0 0 0 0 0 0 0 0 0 0 0 0 0 0 iu_l
S 1822 7 3 0 0 982 1 1814 14235 10a00004 3050 A 0 0 0 0 0 0 0 0 0 0 0 0 0 0 0 0 0 0 0 1870 0 0 0 0 0 0 0 0 compkv_act
S 1823 7 3 0 0 988 1 1814 14246 10a00004 3050 A 0 0 0 0 0 0 0 0 0 0 0 0 0 0 0 0 0 0 0 1874 0 0 0 0 0 0 0 0 compkv_inact
S 1824 7 3 0 0 994 1 1814 14259 10a00004 3050 A 0 0 0 0 0 0 0 0 0 0 0 0 0 0 0 0 0 0 0 1878 0 0 0 0 0 0 0 0 compkcal_inact
S 1825 7 3 0 0 1000 1 1814 12583 10a00004 3050 A 0 0 0 0 0 0 0 0 0 0 0 0 0 0 0 0 0 0 0 1882 0 0 0 0 0 0 0 0 compkfree
S 1826 7 3 0 0 1006 1 1814 14274 10a00004 3050 A 0 0 0 0 0 0 0 0 0 0 0 0 0 0 0 0 0 0 0 1886 0 0 0 0 0 0 0 0 indxkv_act
S 1827 7 3 0 0 1012 1 1814 14285 10a00004 3050 A 0 0 0 0 0 0 0 0 0 0 0 0 0 0 0 0 0 0 0 1890 0 0 0 0 0 0 0 0 indxkv_inact
S 1828 7 3 0 0 1018 1 1814 14298 10a00004 3050 A 0 0 0 0 0 0 0 0 0 0 0 0 0 0 0 0 0 0 0 1894 0 0 0 0 0 0 0 0 indxkcal_inact
S 1829 7 3 0 0 1024 1 1814 12606 10a00004 3050 A 0 0 0 0 0 0 0 0 0 0 0 0 0 0 0 0 0 0 0 1898 0 0 0 0 0 0 0 0 indxkfree
S 1830 7 3 0 0 1030 1 1814 6535 10a00004 3050 A 0 0 0 0 0 0 0 0 0 0 0 0 0 0 0 0 0 0 0 1902 0 0 0 0 0 0 0 0 u_lo
S 1831 1 3 2 0 6 1 1814 14313 4 3000 A 0 0 0 0 0 0 0 0 0 0 0 0 0 0 0 0 0 0 0 0 0 0 0 0 0 0 0 0 ncol_kv_act
S 1832 1 3 2 0 6 1 1814 14325 4 3000 A 0 0 0 0 0 0 0 0 0 0 0 0 0 0 0 0 0 0 0 0 0 0 0 0 0 0 0 0 ncol_kv_inact
S 1833 1 3 2 0 6 1 1814 14339 4 3000 A 0 0 0 0 0 0 0 0 0 0 0 0 0 0 0 0 0 0 0 0 0 0 0 0 0 0 0 0 ncol_kcal_inact
S 1834 1 3 2 0 6 1 1814 12630 4 3000 A 0 0 0 0 0 0 0 0 0 0 0 0 0 0 0 0 0 0 0 0 0 0 0 0 0 0 0 0 ncol_kfree
S 1835 1 3 2 0 6 1 1814 6553 4 3000 A 0 0 0 0 0 0 0 0 0 0 0 0 0 0 0 0 0 0 0 0 0 0 0 0 0 0 0 0 irow_l
S 1836 1 3 0 0 6 1 1814 14355 4 1003000 A 0 0 0 0 0 0 0 0 0 0 0 0 0 0 0 0 0 0 0 0 0 0 0 0 0 0 0 0 res
S 1837 14 5 0 0 6 1 1814 14225 20000004 1400000 A 0 0 0 0 0 0 0 415 21 0 0 1836 0 0 0 0 0 0 0 0 0 2973 0 582 0 0 0 0 setup_lcc
F 1837 21 1815 1816 1817 1818 1819 1820 1821 1822 1823 1824 1825 1826 1827 1828 1829 1830 1831 1832 1833 1834 1835
S 1838 6 1 0 0 6 1 1814 5184 40800006 3000 A 0 0 0 0 0 0 0 0 0 0 0 0 0 0 0 0 0 0 0 0 0 0 0 0 0 0 0 0 z_b_0
S 1839 6 1 0 0 6 1 1814 5190 40800006 3000 A 0 0 0 0 0 0 0 0 0 0 0 0 0 0 0 0 0 0 0 0 0 0 0 0 0 0 0 0 z_b_2
S 1840 6 1 0 0 6 1 1814 5196 40800006 3000 A 0 0 0 0 0 0 0 0 0 0 0 0 0 0 0 0 0 0 0 0 0 0 0 0 0 0 0 0 z_b_3
S 1841 6 1 0 0 6 1 1814 5202 40800006 3000 A 0 0 0 0 0 0 0 0 0 0 0 0 0 0 0 0 0 0 0 0 0 0 0 0 0 0 0 0 z_b_5
S 1842 6 1 0 0 6 1 1814 5208 40800006 3000 A 0 0 0 0 0 0 0 0 0 0 0 0 0 0 0 0 0 0 0 0 0 0 0 0 0 0 0 0 z_b_6
S 1843 6 1 0 0 6 1 1814 14359 40800006 3000 A 0 0 0 0 0 0 0 0 0 0 0 0 0 0 0 0 0 0 0 0 0 0 0 0 0 0 0 0 z_e_1850
S 1844 6 1 0 0 6 1 1814 14368 40800006 3000 A 0 0 0 0 0 0 0 0 0 0 0 0 0 0 0 0 0 0 0 0 0 0 0 0 0 0 0 0 z_e_1853
S 1845 6 1 0 0 6 1 1814 12663 40800006 3000 A 0 0 0 0 0 0 0 0 0 0 0 0 0 0 0 0 0 0 0 0 0 0 0 0 0 0 0 0 z_b_7
S 1846 6 1 0 0 6 1 1814 12669 40800006 3000 A 0 0 0 0 0 0 0 0 0 0 0 0 0 0 0 0 0 0 0 0 0 0 0 0 0 0 0 0 z_b_9
S 1847 6 1 0 0 6 1 1814 12675 40800006 3000 A 0 0 0 0 0 0 0 0 0 0 0 0 0 0 0 0 0 0 0 0 0 0 0 0 0 0 0 0 z_b_10
S 1848 6 1 0 0 6 1 1814 12682 40800006 3000 A 0 0 0 0 0 0 0 0 0 0 0 0 0 0 0 0 0 0 0 0 0 0 0 0 0 0 0 0 z_b_12
S 1849 6 1 0 0 6 1 1814 12689 40800006 3000 A 0 0 0 0 0 0 0 0 0 0 0 0 0 0 0 0 0 0 0 0 0 0 0 0 0 0 0 0 z_b_13
S 1850 6 1 0 0 6 1 1814 14377 40800006 3000 A 0 0 0 0 0 0 0 0 0 0 0 0 0 0 0 0 0 0 0 0 0 0 0 0 0 0 0 0 z_e_1863
S 1851 6 1 0 0 6 1 1814 14386 40800006 3000 A 0 0 0 0 0 0 0 0 0 0 0 0 0 0 0 0 0 0 0 0 0 0 0 0 0 0 0 0 z_e_1866
S 1852 6 1 0 0 6 1 1814 12714 40800006 3000 A 0 0 0 0 0 0 0 0 0 0 0 0 0 0 0 0 0 0 0 0 0 0 0 0 0 0 0 0 z_b_14
S 1853 6 1 0 0 6 1 1814 12721 40800006 3000 A 0 0 0 0 0 0 0 0 0 0 0 0 0 0 0 0 0 0 0 0 0 0 0 0 0 0 0 0 z_b_16
S 1854 6 1 0 0 6 1 1814 12728 40800006 3000 A 0 0 0 0 0 0 0 0 0 0 0 0 0 0 0 0 0 0 0 0 0 0 0 0 0 0 0 0 z_b_17
S 1855 6 1 0 0 6 1 1814 13141 40800006 3000 A 0 0 0 0 0 0 0 0 0 0 0 0 0 0 0 0 0 0 0 0 0 0 0 0 0 0 0 0 z_b_19
S 1856 6 1 0 0 6 1 1814 13148 40800006 3000 A 0 0 0 0 0 0 0 0 0 0 0 0 0 0 0 0 0 0 0 0 0 0 0 0 0 0 0 0 z_b_20
S 1857 6 1 0 0 6 1 1814 14395 40800006 3000 A 0 0 0 0 0 0 0 0 0 0 0 0 0 0 0 0 0 0 0 0 0 0 0 0 0 0 0 0 z_e_1876
S 1858 6 1 0 0 6 1 1814 14404 40800006 3000 A 0 0 0 0 0 0 0 0 0 0 0 0 0 0 0 0 0 0 0 0 0 0 0 0 0 0 0 0 z_e_1879
S 1859 6 1 0 0 6 1 1814 13173 40800006 3000 A 0 0 0 0 0 0 0 0 0 0 0 0 0 0 0 0 0 0 0 0 0 0 0 0 0 0 0 0 z_b_21
S 1860 6 1 0 0 6 1 1814 13180 40800006 3000 A 0 0 0 0 0 0 0 0 0 0 0 0 0 0 0 0 0 0 0 0 0 0 0 0 0 0 0 0 z_b_23
S 1861 6 1 0 0 6 1 1814 13187 40800006 3000 A 0 0 0 0 0 0 0 0 0 0 0 0 0 0 0 0 0 0 0 0 0 0 0 0 0 0 0 0 z_b_24
S 1862 6 1 0 0 6 1 1814 13194 40800006 3000 A 0 0 0 0 0 0 0 0 0 0 0 0 0 0 0 0 0 0 0 0 0 0 0 0 0 0 0 0 z_b_26
S 1863 6 1 0 0 6 1 1814 13201 40800006 3000 A 0 0 0 0 0 0 0 0 0 0 0 0 0 0 0 0 0 0 0 0 0 0 0 0 0 0 0 0 z_b_27
S 1864 6 1 0 0 6 1 1814 14413 40800006 3000 A 0 0 0 0 0 0 0 0 0 0 0 0 0 0 0 0 0 0 0 0 0 0 0 0 0 0 0 0 z_e_1889
S 1865 6 1 0 0 6 1 1814 14422 40800006 3000 A 0 0 0 0 0 0 0 0 0 0 0 0 0 0 0 0 0 0 0 0 0 0 0 0 0 0 0 0 z_e_1892
S 1866 6 1 0 0 6 1 1814 13226 40800006 3000 A 0 0 0 0 0 0 0 0 0 0 0 0 0 0 0 0 0 0 0 0 0 0 0 0 0 0 0 0 z_b_28
S 1867 6 1 0 0 6 1 1814 13233 40800006 3000 A 0 0 0 0 0 0 0 0 0 0 0 0 0 0 0 0 0 0 0 0 0 0 0 0 0 0 0 0 z_b_30
S 1868 6 1 0 0 6 1 1814 13240 40800006 3000 A 0 0 0 0 0 0 0 0 0 0 0 0 0 0 0 0 0 0 0 0 0 0 0 0 0 0 0 0 z_b_31
S 1869 6 1 0 0 6 1 1814 14431 40800006 3000 A 0 0 0 0 0 0 0 0 0 0 0 0 0 0 0 0 0 0 0 0 0 0 0 0 0 0 0 0 z_e_1899
S 1870 8 1 0 0 985 1 1814 14440 40822004 1020 A 0 0 0 0 0 0 0 0 0 0 0 0 0 0 0 0 0 0 0 0 0 0 0 0 0 0 0 0 compkv_act$sd
S 1874 8 1 0 0 991 1 1814 14498 40822004 1020 A 0 0 0 0 0 0 0 0 0 0 0 0 0 0 0 0 0 0 0 0 0 0 0 0 0 0 0 0 compkv_inact$sd
S 1878 8 1 0 0 997 1 1814 14564 40822004 1020 A 0 0 0 0 0 0 0 0 0 0 0 0 0 0 0 0 0 0 0 0 0 0 0 0 0 0 0 0 compkcal_inact$sd
S 1882 8 1 0 0 1003 1 1814 14638 40822004 1020 A 0 0 0 0 0 0 0 0 0 0 0 0 0 0 0 0 0 0 0 0 0 0 0 0 0 0 0 0 compkfree$sd253
S 1886 8 1 0 0 1009 1 1814 14704 40822004 1020 A 0 0 0 0 0 0 0 0 0 0 0 0 0 0 0 0 0 0 0 0 0 0 0 0 0 0 0 0 indxkv_act$sd
S 1890 8 1 0 0 1015 1 1814 14762 40822004 1020 A 0 0 0 0 0 0 0 0 0 0 0 0 0 0 0 0 0 0 0 0 0 0 0 0 0 0 0 0 indxkv_inact$sd
S 1894 8 1 0 0 1021 1 1814 14828 40822004 1020 A 0 0 0 0 0 0 0 0 0 0 0 0 0 0 0 0 0 0 0 0 0 0 0 0 0 0 0 0 indxkcal_inact$sd
S 1898 8 1 0 0 1027 1 1814 14902 40822004 1020 A 0 0 0 0 0 0 0 0 0 0 0 0 0 0 0 0 0 0 0 0 0 0 0 0 0 0 0 0 indxkfree$sd257
S 1902 8 1 0 0 1033 1 1814 14968 40822004 1020 A 0 0 0 0 0 0 0 0 0 0 0 0 0 0 0 0 0 0 0 0 0 0 0 0 0 0 0 0 u_lo$sd261
S 1906 23 5 0 0 8 1929 582 15014 0 0 A 0 0 0 0 0 0 0 0 0 0 0 0 0 0 0 0 0 0 0 0 0 0 0 0 0 0 0 0 setup_lcc_t
S 1907 7 3 0 0 1036 1 1906 12340 20000004 10003000 A 0 0 0 0 0 0 0 0 0 0 0 0 0 0 0 0 0 0 0 0 0 0 0 0 0 0 0 0 aklv1
S 1908 7 3 0 0 1039 1 1906 12346 20000004 10003000 A 0 0 0 0 0 0 0 0 0 0 0 0 0 0 0 0 0 0 0 0 0 0 0 0 0 0 0 0 aklv2
S 1909 7 3 0 0 1045 1 1906 12352 20000004 10003000 A 0 0 0 0 0 0 0 0 0 0 0 0 0 0 0 0 0 0 0 0 0 0 0 0 0 0 0 0 aklp1
S 1910 7 3 0 0 1042 1 1906 12358 20000004 10003000 A 0 0 0 0 0 0 0 0 0 0 0 0 0 0 0 0 0 0 0 0 0 0 0 0 0 0 0 0 aklm1
S 1911 1 3 1 0 6 1 1906 6545 4 3000 A 0 0 0 0 0 0 0 0 0 0 0 0 0 0 0 0 0 0 0 0 0 0 0 0 0 0 0 0 n_l
S 1912 1 3 1 0 6 1 1906 12364 4 3000 A 0 0 0 0 0 0 0 0 0 0 0 0 0 0 0 0 0 0 0 0 0 0 0 0 0 0 0 0 ml
S 1913 7 3 0 0 1048 1 1906 12367 20000004 10003000 A 0 0 0 0 0 0 0 0 0 0 0 0 0 0 0 0 0 0 0 0 0 0 0 0 0 0 0 0 iu_l
S 1914 7 3 0 0 1051 1 1906 14235 10a00004 3050 A 0 0 0 0 0 0 0 0 0 0 0 0 0 0 0 0 0 0 0 1962 0 0 0 0 0 0 0 0 compkv_act
S 1915 7 3 0 0 1057 1 1906 14246 10a00004 3050 A 0 0 0 0 0 0 0 0 0 0 0 0 0 0 0 0 0 0 0 1966 0 0 0 0 0 0 0 0 compkv_inact
S 1916 7 3 0 0 1063 1 1906 14259 10a00004 3050 A 0 0 0 0 0 0 0 0 0 0 0 0 0 0 0 0 0 0 0 1970 0 0 0 0 0 0 0 0 compkcal_inact
S 1917 7 3 0 0 1069 1 1906 12583 10a00004 3050 A 0 0 0 0 0 0 0 0 0 0 0 0 0 0 0 0 0 0 0 1974 0 0 0 0 0 0 0 0 compkfree
S 1918 7 3 0 0 1075 1 1906 14274 10a00004 3050 A 0 0 0 0 0 0 0 0 0 0 0 0 0 0 0 0 0 0 0 1978 0 0 0 0 0 0 0 0 indxkv_act
S 1919 7 3 0 0 1081 1 1906 14285 10a00004 3050 A 0 0 0 0 0 0 0 0 0 0 0 0 0 0 0 0 0 0 0 1982 0 0 0 0 0 0 0 0 indxkv_inact
S 1920 7 3 0 0 1087 1 1906 14298 10a00004 3050 A 0 0 0 0 0 0 0 0 0 0 0 0 0 0 0 0 0 0 0 1986 0 0 0 0 0 0 0 0 indxkcal_inact
S 1921 7 3 0 0 1093 1 1906 12606 10a00004 3050 A 0 0 0 0 0 0 0 0 0 0 0 0 0 0 0 0 0 0 0 1990 0 0 0 0 0 0 0 0 indxkfree
S 1922 7 3 0 0 1099 1 1906 6535 10a00004 3050 A 0 0 0 0 0 0 0 0 0 0 0 0 0 0 0 0 0 0 0 1994 0 0 0 0 0 0 0 0 u_lo
S 1923 1 3 2 0 6 1 1906 14313 4 3000 A 0 0 0 0 0 0 0 0 0 0 0 0 0 0 0 0 0 0 0 0 0 0 0 0 0 0 0 0 ncol_kv_act
S 1924 1 3 2 0 6 1 1906 14325 4 3000 A 0 0 0 0 0 0 0 0 0 0 0 0 0 0 0 0 0 0 0 0 0 0 0 0 0 0 0 0 ncol_kv_inact
S 1925 1 3 2 0 6 1 1906 14339 4 3000 A 0 0 0 0 0 0 0 0 0 0 0 0 0 0 0 0 0 0 0 0 0 0 0 0 0 0 0 0 ncol_kcal_inact
S 1926 1 3 2 0 6 1 1906 12630 4 3000 A 0 0 0 0 0 0 0 0 0 0 0 0 0 0 0 0 0 0 0 0 0 0 0 0 0 0 0 0 ncol_kfree
S 1927 1 3 2 0 6 1 1906 6553 4 3000 A 0 0 0 0 0 0 0 0 0 0 0 0 0 0 0 0 0 0 0 0 0 0 0 0 0 0 0 0 irow_l
S 1928 1 3 0 0 6 1 1906 15026 4 1003000 A 0 0 0 0 0 0 0 0 0 0 0 0 0 0 0 0 0 0 0 0 0 0 0 0 0 0 0 0 res
S 1929 14 5 0 0 6 1 1906 15014 20000004 1400000 A 0 0 0 0 0 0 0 437 21 0 0 1928 0 0 0 0 0 0 0 0 0 3036 0 582 0 0 0 0 setup_lcc_t
F 1929 21 1907 1908 1909 1910 1911 1912 1913 1914 1915 1916 1917 1918 1919 1920 1921 1922 1923 1924 1925 1926 1927
S 1930 6 1 0 0 6 1 1906 5184 40800006 3000 A 0 0 0 0 0 0 0 0 0 0 0 0 0 0 0 0 0 0 0 0 0 0 0 0 0 0 0 0 z_b_0
S 1931 6 1 0 0 6 1 1906 5190 40800006 3000 A 0 0 0 0 0 0 0 0 0 0 0 0 0 0 0 0 0 0 0 0 0 0 0 0 0 0 0 0 z_b_2
S 1932 6 1 0 0 6 1 1906 5196 40800006 3000 A 0 0 0 0 0 0 0 0 0 0 0 0 0 0 0 0 0 0 0 0 0 0 0 0 0 0 0 0 z_b_3
S 1933 6 1 0 0 6 1 1906 5202 40800006 3000 A 0 0 0 0 0 0 0 0 0 0 0 0 0 0 0 0 0 0 0 0 0 0 0 0 0 0 0 0 z_b_5
S 1934 6 1 0 0 6 1 1906 5208 40800006 3000 A 0 0 0 0 0 0 0 0 0 0 0 0 0 0 0 0 0 0 0 0 0 0 0 0 0 0 0 0 z_b_6
S 1935 6 1 0 0 6 1 1906 15030 40800006 3000 A 0 0 0 0 0 0 0 0 0 0 0 0 0 0 0 0 0 0 0 0 0 0 0 0 0 0 0 0 z_e_1994
S 1936 6 1 0 0 6 1 1906 15039 40800006 3000 A 0 0 0 0 0 0 0 0 0 0 0 0 0 0 0 0 0 0 0 0 0 0 0 0 0 0 0 0 z_e_1997
S 1937 6 1 0 0 6 1 1906 12663 40800006 3000 A 0 0 0 0 0 0 0 0 0 0 0 0 0 0 0 0 0 0 0 0 0 0 0 0 0 0 0 0 z_b_7
S 1938 6 1 0 0 6 1 1906 12669 40800006 3000 A 0 0 0 0 0 0 0 0 0 0 0 0 0 0 0 0 0 0 0 0 0 0 0 0 0 0 0 0 z_b_9
S 1939 6 1 0 0 6 1 1906 12675 40800006 3000 A 0 0 0 0 0 0 0 0 0 0 0 0 0 0 0 0 0 0 0 0 0 0 0 0 0 0 0 0 z_b_10
S 1940 6 1 0 0 6 1 1906 12682 40800006 3000 A 0 0 0 0 0 0 0 0 0 0 0 0 0 0 0 0 0 0 0 0 0 0 0 0 0 0 0 0 z_b_12
S 1941 6 1 0 0 6 1 1906 12689 40800006 3000 A 0 0 0 0 0 0 0 0 0 0 0 0 0 0 0 0 0 0 0 0 0 0 0 0 0 0 0 0 z_b_13
S 1942 6 1 0 0 6 1 1906 15048 40800006 3000 A 0 0 0 0 0 0 0 0 0 0 0 0 0 0 0 0 0 0 0 0 0 0 0 0 0 0 0 0 z_e_2007
S 1943 6 1 0 0 6 1 1906 15057 40800006 3000 A 0 0 0 0 0 0 0 0 0 0 0 0 0 0 0 0 0 0 0 0 0 0 0 0 0 0 0 0 z_e_2010
S 1944 6 1 0 0 6 1 1906 12714 40800006 3000 A 0 0 0 0 0 0 0 0 0 0 0 0 0 0 0 0 0 0 0 0 0 0 0 0 0 0 0 0 z_b_14
S 1945 6 1 0 0 6 1 1906 12721 40800006 3000 A 0 0 0 0 0 0 0 0 0 0 0 0 0 0 0 0 0 0 0 0 0 0 0 0 0 0 0 0 z_b_16
S 1946 6 1 0 0 6 1 1906 12728 40800006 3000 A 0 0 0 0 0 0 0 0 0 0 0 0 0 0 0 0 0 0 0 0 0 0 0 0 0 0 0 0 z_b_17
S 1947 6 1 0 0 6 1 1906 13141 40800006 3000 A 0 0 0 0 0 0 0 0 0 0 0 0 0 0 0 0 0 0 0 0 0 0 0 0 0 0 0 0 z_b_19
S 1948 6 1 0 0 6 1 1906 13148 40800006 3000 A 0 0 0 0 0 0 0 0 0 0 0 0 0 0 0 0 0 0 0 0 0 0 0 0 0 0 0 0 z_b_20
S 1949 6 1 0 0 6 1 1906 15066 40800006 3000 A 0 0 0 0 0 0 0 0 0 0 0 0 0 0 0 0 0 0 0 0 0 0 0 0 0 0 0 0 z_e_2020
S 1950 6 1 0 0 6 1 1906 15075 40800006 3000 A 0 0 0 0 0 0 0 0 0 0 0 0 0 0 0 0 0 0 0 0 0 0 0 0 0 0 0 0 z_e_2023
S 1951 6 1 0 0 6 1 1906 13173 40800006 3000 A 0 0 0 0 0 0 0 0 0 0 0 0 0 0 0 0 0 0 0 0 0 0 0 0 0 0 0 0 z_b_21
S 1952 6 1 0 0 6 1 1906 13180 40800006 3000 A 0 0 0 0 0 0 0 0 0 0 0 0 0 0 0 0 0 0 0 0 0 0 0 0 0 0 0 0 z_b_23
S 1953 6 1 0 0 6 1 1906 13187 40800006 3000 A 0 0 0 0 0 0 0 0 0 0 0 0 0 0 0 0 0 0 0 0 0 0 0 0 0 0 0 0 z_b_24
S 1954 6 1 0 0 6 1 1906 13194 40800006 3000 A 0 0 0 0 0 0 0 0 0 0 0 0 0 0 0 0 0 0 0 0 0 0 0 0 0 0 0 0 z_b_26
S 1955 6 1 0 0 6 1 1906 13201 40800006 3000 A 0 0 0 0 0 0 0 0 0 0 0 0 0 0 0 0 0 0 0 0 0 0 0 0 0 0 0 0 z_b_27
S 1956 6 1 0 0 6 1 1906 15084 40800006 3000 A 0 0 0 0 0 0 0 0 0 0 0 0 0 0 0 0 0 0 0 0 0 0 0 0 0 0 0 0 z_e_2033
S 1957 6 1 0 0 6 1 1906 15093 40800006 3000 A 0 0 0 0 0 0 0 0 0 0 0 0 0 0 0 0 0 0 0 0 0 0 0 0 0 0 0 0 z_e_2036
S 1958 6 1 0 0 6 1 1906 13226 40800006 3000 A 0 0 0 0 0 0 0 0 0 0 0 0 0 0 0 0 0 0 0 0 0 0 0 0 0 0 0 0 z_b_28
S 1959 6 1 0 0 6 1 1906 13233 40800006 3000 A 0 0 0 0 0 0 0 0 0 0 0 0 0 0 0 0 0 0 0 0 0 0 0 0 0 0 0 0 z_b_30
S 1960 6 1 0 0 6 1 1906 13240 40800006 3000 A 0 0 0 0 0 0 0 0 0 0 0 0 0 0 0 0 0 0 0 0 0 0 0 0 0 0 0 0 z_b_31
S 1961 6 1 0 0 6 1 1906 15102 40800006 3000 A 0 0 0 0 0 0 0 0 0 0 0 0 0 0 0 0 0 0 0 0 0 0 0 0 0 0 0 0 z_e_2043
S 1962 8 1 0 0 1054 1 1906 15111 40822004 1020 A 0 0 0 0 0 0 0 0 0 0 0 0 0 0 0 0 0 0 0 0 0 0 0 0 0 0 0 0 compkv_act$sd265
S 1966 8 1 0 0 1060 1 1906 15181 40822004 1020 A 0 0 0 0 0 0 0 0 0 0 0 0 0 0 0 0 0 0 0 0 0 0 0 0 0 0 0 0 compkv_inact$sd269
S 1970 8 1 0 0 1066 1 1906 15259 40822004 1020 A 0 0 0 0 0 0 0 0 0 0 0 0 0 0 0 0 0 0 0 0 0 0 0 0 0 0 0 0 compkcal_inact$sd273
S 1974 8 1 0 0 1072 1 1906 15345 40822004 1020 A 0 0 0 0 0 0 0 0 0 0 0 0 0 0 0 0 0 0 0 0 0 0 0 0 0 0 0 0 compkfree$sd277
S 1978 8 1 0 0 1078 1 1906 15411 40822004 1020 A 0 0 0 0 0 0 0 0 0 0 0 0 0 0 0 0 0 0 0 0 0 0 0 0 0 0 0 0 indxkv_act$sd281
S 1982 8 1 0 0 1084 1 1906 15481 40822004 1020 A 0 0 0 0 0 0 0 0 0 0 0 0 0 0 0 0 0 0 0 0 0 0 0 0 0 0 0 0 indxkv_inact$sd285
S 1986 8 1 0 0 1090 1 1906 15559 40822004 1020 A 0 0 0 0 0 0 0 0 0 0 0 0 0 0 0 0 0 0 0 0 0 0 0 0 0 0 0 0 indxkcal_inact$sd289
S 1990 8 1 0 0 1096 1 1906 15645 40822004 1020 A 0 0 0 0 0 0 0 0 0 0 0 0 0 0 0 0 0 0 0 0 0 0 0 0 0 0 0 0 indxkfree$sd293
S 1994 8 1 0 0 1102 1 1906 15711 40822004 1020 A 0 0 0 0 0 0 0 0 0 0 0 0 0 0 0 0 0 0 0 0 0 0 0 0 0 0 0 0 u_lo$sd297
S 1998 23 5 0 0 0 2001 582 15757 0 0 A 0 0 0 0 0 0 0 0 0 0 0 0 0 0 0 0 0 0 0 0 0 0 0 0 0 0 0 0 read_transition
S 1999 7 3 0 0 1105 1 1998 15773 20000004 10003000 A 0 0 0 0 0 0 0 0 0 0 0 0 0 0 0 0 0 0 0 0 0 0 0 0 0 0 0 0 mata
S 2000 1 3 0 0 6 1 1998 15778 4 3000 A 0 0 0 0 0 0 0 0 0 0 0 0 0 0 0 0 0 0 0 0 0 0 0 0 0 0 0 0 fileid
S 2001 14 5 0 0 0 1 1998 15757 20000000 400000 A 0 0 0 0 0 0 0 459 2 0 0 0 0 0 0 0 0 0 0 0 0 3108 0 582 0 0 0 0 read_transition
F 2001 2 1999 2000
S 2002 6 1 0 0 6 1 1998 5184 40800006 3000 A 0 0 0 0 0 0 0 0 0 0 0 0 0 0 0 0 0 0 0 0 0 0 0 0 0 0 0 0 z_b_0
S 2003 6 1 0 0 6 1 1998 5190 40800006 3000 A 0 0 0 0 0 0 0 0 0 0 0 0 0 0 0 0 0 0 0 0 0 0 0 0 0 0 0 0 z_b_2
S 2004 6 1 0 0 6 1 1998 5196 40800006 3000 A 0 0 0 0 0 0 0 0 0 0 0 0 0 0 0 0 0 0 0 0 0 0 0 0 0 0 0 0 z_b_3
S 2005 6 1 0 0 6 1 1998 5202 40800006 3000 A 0 0 0 0 0 0 0 0 0 0 0 0 0 0 0 0 0 0 0 0 0 0 0 0 0 0 0 0 z_b_5
S 2006 6 1 0 0 6 1 1998 5208 40800006 3000 A 0 0 0 0 0 0 0 0 0 0 0 0 0 0 0 0 0 0 0 0 0 0 0 0 0 0 0 0 z_b_6
S 2007 6 1 0 0 6 1 1998 15785 40800006 3000 A 0 0 0 0 0 0 0 0 0 0 0 0 0 0 0 0 0 0 0 0 0 0 0 0 0 0 0 0 z_e_2138
S 2008 6 1 0 0 6 1 1998 15794 40800006 3000 A 0 0 0 0 0 0 0 0 0 0 0 0 0 0 0 0 0 0 0 0 0 0 0 0 0 0 0 0 z_e_2141
S 2009 23 5 0 0 6 2035 582 15803 0 0 A 0 0 0 0 0 0 0 0 0 0 0 0 0 0 0 0 0 0 0 0 0 0 0 0 0 0 0 0 makeks_nj
S 2010 7 3 0 0 1123 1 2009 15813 20000004 10003000 A 0 0 0 0 0 0 0 0 0 0 0 0 0 0 0 0 0 0 0 0 0 0 0 0 0 0 0 0 akrp2
S 2011 7 3 0 0 1120 1 2009 15819 20000004 10003000 A 0 0 0 0 0 0 0 0 0 0 0 0 0 0 0 0 0 0 0 0 0 0 0 0 0 0 0 0 akrm2
S 2012 1 3 0 0 6 1 2009 11972 4 3000 A 0 0 0 0 0 0 0 0 0 0 0 0 0 0 0 0 0 0 0 0 0 0 0 0 0 0 0 0 mr
S 2013 7 3 0 0 1129 1 2009 11975 20000004 10003000 A 0 0 0 0 0 0 0 0 0 0 0 0 0 0 0 0 0 0 0 0 0 0 0 0 0 0 0 0 iu_r
S 2014 1 3 0 0 6 1 2009 15825 4 3000 A 0 0 0 0 0 0 0 0 0 0 0 0 0 0 0 0 0 0 0 0 0 0 0 0 0 0 0 0 ryr_initial_state
S 2015 7 3 0 0 1108 1 2009 12340 20000004 10003000 A 0 0 0 0 0 0 0 0 0 0 0 0 0 0 0 0 0 0 0 0 0 0 0 0 0 0 0 0 aklv1
S 2016 7 3 0 0 1111 1 2009 12346 20000004 10003000 A 0 0 0 0 0 0 0 0 0 0 0 0 0 0 0 0 0 0 0 0 0 0 0 0 0 0 0 0 aklv2
S 2017 7 3 0 0 1117 1 2009 12352 20000004 10003000 A 0 0 0 0 0 0 0 0 0 0 0 0 0 0 0 0 0 0 0 0 0 0 0 0 0 0 0 0 aklp1
S 2018 7 3 0 0 1114 1 2009 12358 20000004 10003000 A 0 0 0 0 0 0 0 0 0 0 0 0 0 0 0 0 0 0 0 0 0 0 0 0 0 0 0 0 aklm1
S 2019 1 3 0 0 6 1 2009 12364 4 3000 A 0 0 0 0 0 0 0 0 0 0 0 0 0 0 0 0 0 0 0 0 0 0 0 0 0 0 0 0 ml
S 2020 7 3 0 0 1126 1 2009 12367 20000004 10003000 A 0 0 0 0 0 0 0 0 0 0 0 0 0 0 0 0 0 0 0 0 0 0 0 0 0 0 0 0 iu_l
S 2021 1 3 0 0 6 1 2009 15843 4 3000 A 0 0 0 0 0 0 0 0 0 0 0 0 0 0 0 0 0 0 0 0 0 0 0 0 0 0 0 0 lcc_initial_state
S 2022 7 3 0 0 1132 1 2009 10776 10a00004 3050 A 0 0 0 0 0 0 0 0 0 0 0 0 0 0 0 0 0 0 0 2086 0 0 0 0 0 0 0 0 akv1
S 2023 7 3 0 0 1138 1 2009 10781 10a00004 3050 A 0 0 0 0 0 0 0 0 0 0 0 0 0 0 0 0 0 0 0 2090 0 0 0 0 0 0 0 0 akv2
S 2024 7 3 0 0 1144 1 2009 10786 10a00004 3050 A 0 0 0 0 0 0 0 0 0 0 0 0 0 0 0 0 0 0 0 2094 0 0 0 0 0 0 0 0 akm1
S 2025 7 3 0 0 1156 1 2009 10791 10a00004 3050 A 0 0 0 0 0 0 0 0 0 0 0 0 0 0 0 0 0 0 0 2102 0 0 0 0 0 0 0 0 akp1
S 2026 7 3 0 0 1150 1 2009 10796 10a00004 3050 A 0 0 0 0 0 0 0 0 0 0 0 0 0 0 0 0 0 0 0 2098 0 0 0 0 0 0 0 0 akm2
S 2027 7 3 0 0 1162 1 2009 10801 10a00004 3050 A 0 0 0 0 0 0 0 0 0 0 0 0 0 0 0 0 0 0 0 2106 0 0 0 0 0 0 0 0 akp2
S 2028 7 3 0 0 1168 1 2009 6535 10a00004 3050 A 0 0 0 0 0 0 0 0 0 0 0 0 0 0 0 0 0 0 0 2110 0 0 0 0 0 0 0 0 u_lo
S 2029 7 3 0 0 1174 1 2009 6540 10a00004 3050 A 0 0 0 0 0 0 0 0 0 0 0 0 0 0 0 0 0 0 0 2114 0 0 0 0 0 0 0 0 u_ro
S 2030 7 3 0 0 1180 1 2009 15861 10a00004 3050 A 0 0 0 0 0 0 0 0 0 0 0 0 0 0 0 0 0 0 0 2118 0 0 0 0 0 0 0 0 pl_nj
S 2031 7 3 0 0 1186 1 2009 15867 10a00004 3050 A 0 0 0 0 0 0 0 0 0 0 0 0 0 0 0 0 0 0 0 2122 0 0 0 0 0 0 0 0 pr_nj
S 2032 1 3 2 0 6 1 2009 6553 4 3000 A 0 0 0 0 0 0 0 0 0 0 0 0 0 0 0 0 0 0 0 0 0 0 0 0 0 0 0 0 irow_l
S 2033 1 3 2 0 6 1 2009 6560 4 3000 A 0 0 0 0 0 0 0 0 0 0 0 0 0 0 0 0 0 0 0 0 0 0 0 0 0 0 0 0 irow_r
S 2034 1 3 0 0 6 1 2009 15873 4 1003000 A 0 0 0 0 0 0 0 0 0 0 0 0 0 0 0 0 0 0 0 0 0 0 0 0 0 0 0 0 res
S 2035 14 5 0 0 6 1 2009 15803 20000004 1400000 A 0 0 0 0 0 0 0 462 24 0 0 2034 0 0 0 0 0 0 0 0 0 3145 0 582 0 0 0 0 makeks_nj
F 2035 24 2010 2011 2012 2013 2014 2015 2016 2017 2018 2019 2020 2021 2022 2023 2024 2025 2026 2027 2028 2029 2030 2031 2032 2033
S 2036 6 1 0 0 6 1 2009 5184 40800006 3000 A 0 0 0 0 0 0 0 0 0 0 0 0 0 0 0 0 0 0 0 0 0 0 0 0 0 0 0 0 z_b_0
S 2037 6 1 0 0 6 1 2009 5190 40800006 3000 A 0 0 0 0 0 0 0 0 0 0 0 0 0 0 0 0 0 0 0 0 0 0 0 0 0 0 0 0 z_b_2
S 2038 6 1 0 0 6 1 2009 5196 40800006 3000 A 0 0 0 0 0 0 0 0 0 0 0 0 0 0 0 0 0 0 0 0 0 0 0 0 0 0 0 0 z_b_3
S 2039 6 1 0 0 6 1 2009 5202 40800006 3000 A 0 0 0 0 0 0 0 0 0 0 0 0 0 0 0 0 0 0 0 0 0 0 0 0 0 0 0 0 z_b_5
S 2040 6 1 0 0 6 1 2009 5208 40800006 3000 A 0 0 0 0 0 0 0 0 0 0 0 0 0 0 0 0 0 0 0 0 0 0 0 0 0 0 0 0 z_b_6
S 2041 6 1 0 0 6 1 2009 15877 40800006 3000 A 0 0 0 0 0 0 0 0 0 0 0 0 0 0 0 0 0 0 0 0 0 0 0 0 0 0 0 0 z_e_2147
S 2042 6 1 0 0 6 1 2009 15886 40800006 3000 A 0 0 0 0 0 0 0 0 0 0 0 0 0 0 0 0 0 0 0 0 0 0 0 0 0 0 0 0 z_e_2150
S 2043 6 1 0 0 6 1 2009 12663 40800006 3000 A 0 0 0 0 0 0 0 0 0 0 0 0 0 0 0 0 0 0 0 0 0 0 0 0 0 0 0 0 z_b_7
S 2044 6 1 0 0 6 1 2009 12669 40800006 3000 A 0 0 0 0 0 0 0 0 0 0 0 0 0 0 0 0 0 0 0 0 0 0 0 0 0 0 0 0 z_b_9
S 2045 6 1 0 0 6 1 2009 12675 40800006 3000 A 0 0 0 0 0 0 0 0 0 0 0 0 0 0 0 0 0 0 0 0 0 0 0 0 0 0 0 0 z_b_10
S 2046 6 1 0 0 6 1 2009 12682 40800006 3000 A 0 0 0 0 0 0 0 0 0 0 0 0 0 0 0 0 0 0 0 0 0 0 0 0 0 0 0 0 z_b_12
S 2047 6 1 0 0 6 1 2009 12689 40800006 3000 A 0 0 0 0 0 0 0 0 0 0 0 0 0 0 0 0 0 0 0 0 0 0 0 0 0 0 0 0 z_b_13
S 2048 6 1 0 0 6 1 2009 15895 40800006 3000 A 0 0 0 0 0 0 0 0 0 0 0 0 0 0 0 0 0 0 0 0 0 0 0 0 0 0 0 0 z_e_2160
S 2049 6 1 0 0 6 1 2009 15904 40800006 3000 A 0 0 0 0 0 0 0 0 0 0 0 0 0 0 0 0 0 0 0 0 0 0 0 0 0 0 0 0 z_e_2163
S 2050 6 1 0 0 6 1 2009 12714 40800006 3000 A 0 0 0 0 0 0 0 0 0 0 0 0 0 0 0 0 0 0 0 0 0 0 0 0 0 0 0 0 z_b_14
S 2051 6 1 0 0 6 1 2009 12721 40800006 3000 A 0 0 0 0 0 0 0 0 0 0 0 0 0 0 0 0 0 0 0 0 0 0 0 0 0 0 0 0 z_b_16
S 2052 6 1 0 0 6 1 2009 12728 40800006 3000 A 0 0 0 0 0 0 0 0 0 0 0 0 0 0 0 0 0 0 0 0 0 0 0 0 0 0 0 0 z_b_17
S 2053 6 1 0 0 6 1 2009 13141 40800006 3000 A 0 0 0 0 0 0 0 0 0 0 0 0 0 0 0 0 0 0 0 0 0 0 0 0 0 0 0 0 z_b_19
S 2054 6 1 0 0 6 1 2009 13148 40800006 3000 A 0 0 0 0 0 0 0 0 0 0 0 0 0 0 0 0 0 0 0 0 0 0 0 0 0 0 0 0 z_b_20
S 2055 6 1 0 0 6 1 2009 15913 40800006 3000 A 0 0 0 0 0 0 0 0 0 0 0 0 0 0 0 0 0 0 0 0 0 0 0 0 0 0 0 0 z_e_2173
S 2056 6 1 0 0 6 1 2009 15922 40800006 3000 A 0 0 0 0 0 0 0 0 0 0 0 0 0 0 0 0 0 0 0 0 0 0 0 0 0 0 0 0 z_e_2176
S 2057 6 1 0 0 6 1 2009 13173 40800006 3000 A 0 0 0 0 0 0 0 0 0 0 0 0 0 0 0 0 0 0 0 0 0 0 0 0 0 0 0 0 z_b_21
S 2058 6 1 0 0 6 1 2009 13180 40800006 3000 A 0 0 0 0 0 0 0 0 0 0 0 0 0 0 0 0 0 0 0 0 0 0 0 0 0 0 0 0 z_b_23
S 2059 6 1 0 0 6 1 2009 13187 40800006 3000 A 0 0 0 0 0 0 0 0 0 0 0 0 0 0 0 0 0 0 0 0 0 0 0 0 0 0 0 0 z_b_24
S 2060 6 1 0 0 6 1 2009 13194 40800006 3000 A 0 0 0 0 0 0 0 0 0 0 0 0 0 0 0 0 0 0 0 0 0 0 0 0 0 0 0 0 z_b_26
S 2061 6 1 0 0 6 1 2009 13201 40800006 3000 A 0 0 0 0 0 0 0 0 0 0 0 0 0 0 0 0 0 0 0 0 0 0 0 0 0 0 0 0 z_b_27
S 2062 6 1 0 0 6 1 2009 15931 40800006 3000 A 0 0 0 0 0 0 0 0 0 0 0 0 0 0 0 0 0 0 0 0 0 0 0 0 0 0 0 0 z_e_2186
S 2063 6 1 0 0 6 1 2009 15940 40800006 3000 A 0 0 0 0 0 0 0 0 0 0 0 0 0 0 0 0 0 0 0 0 0 0 0 0 0 0 0 0 z_e_2189
S 2064 6 1 0 0 6 1 2009 13226 40800006 3000 A 0 0 0 0 0 0 0 0 0 0 0 0 0 0 0 0 0 0 0 0 0 0 0 0 0 0 0 0 z_b_28
S 2065 6 1 0 0 6 1 2009 13233 40800006 3000 A 0 0 0 0 0 0 0 0 0 0 0 0 0 0 0 0 0 0 0 0 0 0 0 0 0 0 0 0 z_b_30
S 2066 6 1 0 0 6 1 2009 13240 40800006 3000 A 0 0 0 0 0 0 0 0 0 0 0 0 0 0 0 0 0 0 0 0 0 0 0 0 0 0 0 0 z_b_31
S 2067 6 1 0 0 6 1 2009 15949 40800006 3000 A 0 0 0 0 0 0 0 0 0 0 0 0 0 0 0 0 0 0 0 0 0 0 0 0 0 0 0 0 z_b_33
S 2068 6 1 0 0 6 1 2009 15956 40800006 3000 A 0 0 0 0 0 0 0 0 0 0 0 0 0 0 0 0 0 0 0 0 0 0 0 0 0 0 0 0 z_b_34
S 2069 6 1 0 0 6 1 2009 15963 40800006 3000 A 0 0 0 0 0 0 0 0 0 0 0 0 0 0 0 0 0 0 0 0 0 0 0 0 0 0 0 0 z_e_2199
S 2070 6 1 0 0 6 1 2009 15972 40800006 3000 A 0 0 0 0 0 0 0 0 0 0 0 0 0 0 0 0 0 0 0 0 0 0 0 0 0 0 0 0 z_e_2202
S 2071 6 1 0 0 6 1 2009 15981 40800006 3000 A 0 0 0 0 0 0 0 0 0 0 0 0 0 0 0 0 0 0 0 0 0 0 0 0 0 0 0 0 z_b_35
S 2072 6 1 0 0 6 1 2009 15988 40800006 3000 A 0 0 0 0 0 0 0 0 0 0 0 0 0 0 0 0 0 0 0 0 0 0 0 0 0 0 0 0 z_b_37
S 2073 6 1 0 0 6 1 2009 15995 40800006 3000 A 0 0 0 0 0 0 0 0 0 0 0 0 0 0 0 0 0 0 0 0 0 0 0 0 0 0 0 0 z_b_38
S 2074 6 1 0 0 6 1 2009 16002 40800006 3000 A 0 0 0 0 0 0 0 0 0 0 0 0 0 0 0 0 0 0 0 0 0 0 0 0 0 0 0 0 z_b_40
S 2075 6 1 0 0 6 1 2009 16009 40800006 3000 A 0 0 0 0 0 0 0 0 0 0 0 0 0 0 0 0 0 0 0 0 0 0 0 0 0 0 0 0 z_b_41
S 2076 6 1 0 0 6 1 2009 16016 40800006 3000 A 0 0 0 0 0 0 0 0 0 0 0 0 0 0 0 0 0 0 0 0 0 0 0 0 0 0 0 0 z_e_2212
S 2077 6 1 0 0 6 1 2009 16025 40800006 3000 A 0 0 0 0 0 0 0 0 0 0 0 0 0 0 0 0 0 0 0 0 0 0 0 0 0 0 0 0 z_e_2215
S 2078 6 1 0 0 6 1 2009 16034 40800006 3000 A 0 0 0 0 0 0 0 0 0 0 0 0 0 0 0 0 0 0 0 0 0 0 0 0 0 0 0 0 z_b_42
S 2079 6 1 0 0 6 1 2009 16041 40800006 3000 A 0 0 0 0 0 0 0 0 0 0 0 0 0 0 0 0 0 0 0 0 0 0 0 0 0 0 0 0 z_b_44
S 2080 6 1 0 0 6 1 2009 16048 40800006 3000 A 0 0 0 0 0 0 0 0 0 0 0 0 0 0 0 0 0 0 0 0 0 0 0 0 0 0 0 0 z_b_45
S 2081 6 1 0 0 6 1 2009 16055 40800006 3000 A 0 0 0 0 0 0 0 0 0 0 0 0 0 0 0 0 0 0 0 0 0 0 0 0 0 0 0 0 z_e_2222
S 2082 6 1 0 0 6 1 2009 16064 40800006 3000 A 0 0 0 0 0 0 0 0 0 0 0 0 0 0 0 0 0 0 0 0 0 0 0 0 0 0 0 0 z_b_46
S 2083 6 1 0 0 6 1 2009 16071 40800006 3000 A 0 0 0 0 0 0 0 0 0 0 0 0 0 0 0 0 0 0 0 0 0 0 0 0 0 0 0 0 z_b_48
S 2084 6 1 0 0 6 1 2009 16078 40800006 3000 A 0 0 0 0 0 0 0 0 0 0 0 0 0 0 0 0 0 0 0 0 0 0 0 0 0 0 0 0 z_b_49
S 2085 6 1 0 0 6 1 2009 16085 40800006 3000 A 0 0 0 0 0 0 0 0 0 0 0 0 0 0 0 0 0 0 0 0 0 0 0 0 0 0 0 0 z_e_2229
S 2086 8 1 0 0 1135 1 2009 16094 40822004 1020 A 0 0 0 0 0 0 0 0 0 0 0 0 0 0 0 0 0 0 0 0 0 0 0 0 0 0 0 0 akv1$sd301
S 2090 8 1 0 0 1141 1 2009 16140 40822004 1020 A 0 0 0 0 0 0 0 0 0 0 0 0 0 0 0 0 0 0 0 0 0 0 0 0 0 0 0 0 akv2$sd305
S 2094 8 1 0 0 1147 1 2009 16186 40822004 1020 A 0 0 0 0 0 0 0 0 0 0 0 0 0 0 0 0 0 0 0 0 0 0 0 0 0 0 0 0 akm1$sd309
S 2098 8 1 0 0 1153 1 2009 16232 40822004 1020 A 0 0 0 0 0 0 0 0 0 0 0 0 0 0 0 0 0 0 0 0 0 0 0 0 0 0 0 0 akm2$sd313
S 2102 8 1 0 0 1159 1 2009 16278 40822004 1020 A 0 0 0 0 0 0 0 0 0 0 0 0 0 0 0 0 0 0 0 0 0 0 0 0 0 0 0 0 akp1$sd317
S 2106 8 1 0 0 1165 1 2009 16324 40822004 1020 A 0 0 0 0 0 0 0 0 0 0 0 0 0 0 0 0 0 0 0 0 0 0 0 0 0 0 0 0 akp2$sd321
S 2110 8 1 0 0 1171 1 2009 16370 40822004 1020 A 0 0 0 0 0 0 0 0 0 0 0 0 0 0 0 0 0 0 0 0 0 0 0 0 0 0 0 0 u_lo$sd325
S 2114 8 1 0 0 1177 1 2009 16416 40822004 1020 A 0 0 0 0 0 0 0 0 0 0 0 0 0 0 0 0 0 0 0 0 0 0 0 0 0 0 0 0 u_ro$sd329
S 2118 8 1 0 0 1183 1 2009 16462 40822004 1020 A 0 0 0 0 0 0 0 0 0 0 0 0 0 0 0 0 0 0 0 0 0 0 0 0 0 0 0 0 pl_nj$sd
S 2122 8 1 0 0 1189 1 2009 16500 40822004 1020 A 0 0 0 0 0 0 0 0 0 0 0 0 0 0 0 0 0 0 0 0 0 0 0 0 0 0 0 0 pr_nj$sd
S 2126 23 5 0 0 0 2129 582 16538 0 0 A 0 0 0 0 0 0 0 0 0 0 0 0 0 0 0 0 0 0 0 0 0 0 0 0 0 0 0 0 make_rowsumzeros
S 2127 7 3 0 0 1192 1 2126 15773 10a00004 3050 A 0 0 0 0 0 0 0 0 0 0 0 0 0 0 0 0 0 0 0 2130 0 0 0 0 0 0 0 0 mata
S 2128 1 3 1 0 6 1 2126 16555 4 3000 A 0 0 0 0 0 0 0 0 0 0 0 0 0 0 0 0 0 0 0 0 0 0 0 0 0 0 0 0 ndim
S 2129 14 5 0 0 0 1 2126 16538 0 400000 A 0 0 0 0 0 0 0 487 2 0 0 0 0 0 0 0 0 0 0 0 0 3231 0 582 0 0 0 0 make_rowsumzeros
F 2129 2 2127 2128
S 2130 8 1 0 0 1195 1 2126 16560 40822004 1020 A 0 0 0 0 0 0 0 0 0 0 0 0 0 0 0 0 0 0 0 0 0 0 0 0 0 0 0 0 mata$sd
S 2134 23 5 0 0 8 2142 582 6406 0 0 A 0 0 0 0 0 0 0 0 0 0 0 0 0 0 0 0 0 0 0 0 0 0 0 0 0 0 0 0 read_lcc_markov_sun2000
S 2135 1 3 0 0 1198 1 2134 5025 4 3000 A 0 0 0 0 0 0 0 0 0 0 0 0 0 0 0 0 0 0 0 0 0 0 0 0 0 0 0 0 filename
S 2136 7 3 0 0 1202 1 2134 16594 10a00004 3050 A 0 0 0 0 0 0 0 0 0 0 0 0 0 0 0 0 0 0 0 2143 0 0 0 0 0 0 0 0 akl
S 2137 1 3 2 0 6 1 2134 12364 4 3000 A 0 0 0 0 0 0 0 0 0 0 0 0 0 0 0 0 0 0 0 0 0 0 0 0 0 0 0 0 ml
S 2138 7 3 0 0 1208 1 2134 12367 10a00004 3050 A 0 0 0 0 0 0 0 0 0 0 0 0 0 0 0 0 0 0 0 2147 0 0 0 0 0 0 0 0 iu_l
S 2139 1 3 2 0 6 1 2134 11980 4 3000 A 0 0 0 0 0 0 0 0 0 0 0 0 0 0 0 0 0 0 0 0 0 0 0 0 0 0 0 0 initial_state
S 2140 1 3 2 0 9 1 2134 12372 4 3000 A 0 0 0 0 0 0 0 0 0 0 0 0 0 0 0 0 0 0 0 0 0 0 0 0 0 0 0 0 p_dhprt
S 2141 1 3 0 0 6 1 2134 16598 4 1003000 A 0 0 0 0 0 0 0 0 0 0 0 0 0 0 0 0 0 0 0 0 0 0 0 0 0 0 0 0 res
S 2142 14 5 0 0 6 1 2134 6406 4 1400000 A 0 0 0 0 0 0 0 490 6 0 0 2141 0 0 0 0 0 0 0 0 0 3251 0 582 0 0 0 0 read_lcc_markov_sun2000
F 2142 6 2135 2136 2137 2138 2139 2140
S 2143 8 1 0 0 1205 1 2134 16602 40822004 1020 A 0 0 0 0 0 0 0 0 0 0 0 0 0 0 0 0 0 0 0 0 0 0 0 0 0 0 0 0 akl$sd
S 2147 8 1 0 0 1211 1 2134 16632 40822004 1020 A 0 0 0 0 0 0 0 0 0 0 0 0 0 0 0 0 0 0 0 0 0 0 0 0 0 0 0 0 iu_l$sd333
S 2151 23 5 0 0 8 2163 582 16678 0 0 A 0 0 0 0 0 0 0 0 0 0 0 0 0 0 0 0 0 0 0 0 0 0 0 0 0 0 0 0 setup_lcc_sun2000
S 2152 7 3 0 0 1214 1 2151 16696 800204 3000 A 0 0 0 0 0 0 0 0 0 0 0 0 0 0 0 0 0 0 0 0 0 0 0 0 0 0 0 0 channel_cmat
S 2153 1 3 1 0 6 1 2151 6545 4 3000 A 0 0 0 0 0 0 0 0 0 0 0 0 0 0 0 0 0 0 0 0 0 0 0 0 0 0 0 0 n_l
S 2154 6 3 1 0 6 1 2151 12364 800004 3000 A 0 0 0 0 0 0 0 0 0 0 0 0 0 0 0 0 0 0 0 0 0 0 0 0 0 0 0 0 ml
S 2155 7 3 0 0 1217 1 2151 12367 800204 3000 A 0 0 0 0 0 0 0 0 0 0 0 0 0 0 0 0 0 0 0 0 0 0 0 0 0 0 0 0 iu_l
S 2156 7 3 0 0 1220 1 2151 16709 10a00004 3050 A 0 0 0 0 0 0 0 0 0 0 0 0 0 0 0 0 0 0 0 2167 0 0 0 0 0 0 0 0 k_channelstate_fromto
S 2157 7 3 0 0 1226 1 2151 16731 10a00004 3050 A 0 0 0 0 0 0 0 0 0 0 0 0 0 0 0 0 0 0 0 2171 0 0 0 0 0 0 0 0 indxk
S 2158 7 3 0 0 1232 1 2151 6535 10a00004 3050 A 0 0 0 0 0 0 0 0 0 0 0 0 0 0 0 0 0 0 0 2175 0 0 0 0 0 0 0 0 u_lo
S 2159 1 3 2 0 6 1 2151 6553 4 3000 A 0 0 0 0 0 0 0 0 0 0 0 0 0 0 0 0 0 0 0 0 0 0 0 0 0 0 0 0 irow_l
S 2160 7 3 0 0 1238 1 2151 16737 10a00004 3050 A 0 0 0 0 0 0 0 0 0 0 0 0 0 0 0 0 0 0 0 2179 0 0 0 0 0 0 0 0 statevector_lcc
S 2161 1 3 0 0 6 1 2151 16753 4 3000 A 0 0 0 0 0 0 0 0 0 0 0 0 0 0 0 0 0 0 0 0 0 0 0 0 0 0 0 0 maxnumneighbors
S 2162 1 3 0 0 6 1 2151 16769 4 1003000 A 0 0 0 0 0 0 0 0 0 0 0 0 0 0 0 0 0 0 0 0 0 0 0 0 0 0 0 0 res
S 2163 14 5 0 0 6 1 2151 16678 204 1400000 A 0 0 0 0 0 0 0 497 10 0 0 2162 0 0 0 0 0 0 0 0 0 3395 0 582 0 0 0 0 setup_lcc_sun2000
F 2163 10 2152 2153 2154 2155 2156 2157 2158 2159 2160 2161
S 2164 6 1 0 0 6 1 2151 16773 40800006 3000 A 0 0 0 0 0 0 0 0 0 0 0 0 0 0 0 0 0 0 0 0 0 0 0 0 0 0 0 0 z_e_2331
S 2165 6 1 0 0 6 1 2151 16782 40800006 3000 A 0 0 0 0 0 0 0 0 0 0 0 0 0 0 0 0 0 0 0 0 0 0 0 0 0 0 0 0 z_e_2333
S 2166 6 1 0 0 6 1 2151 16791 40800006 3000 A 0 0 0 0 0 0 0 0 0 0 0 0 0 0 0 0 0 0 0 0 0 0 0 0 0 0 0 0 z_e_2335
S 2167 8 1 0 0 1223 1 2151 16800 40822004 1020 A 0 0 0 0 0 0 0 0 0 0 0 0 0 0 0 0 0 0 0 0 0 0 0 0 0 0 0 0 k_channelstate_fromto$sd
S 2171 8 1 0 0 1229 1 2151 16902 40822004 1020 A 0 0 0 0 0 0 0 0 0 0 0 0 0 0 0 0 0 0 0 0 0 0 0 0 0 0 0 0 indxk$sd
S 2175 8 1 0 0 1235 1 2151 16940 40822004 1020 A 0 0 0 0 0 0 0 0 0 0 0 0 0 0 0 0 0 0 0 0 0 0 0 0 0 0 0 0 u_lo$sd337
S 2179 8 1 0 0 1241 1 2151 16986 40822004 1020 A 0 0 0 0 0 0 0 0 0 0 0 0 0 0 0 0 0 0 0 0 0 0 0 0 0 0 0 0 statevector_lcc$sd
S 2183 23 5 0 0 0 2192 582 17064 0 0 A 0 0 0 0 0 0 0 0 0 0 0 0 0 0 0 0 0 0 0 0 0 0 0 0 0 0 0 0 getcompk_5
S 2184 7 3 0 0 1244 1 2183 16696 800204 3000 A 0 0 0 0 0 0 0 0 0 0 0 0 0 0 0 0 0 0 0 0 0 0 0 0 0 0 0 0 channel_cmat
S 2185 6 3 1 0 6 1 2183 17075 800004 3000 A 0 0 0 0 0 0 0 0 0 0 0 0 0 0 0 0 0 0 0 0 0 0 0 0 0 0 0 0 nstate
S 2186 7 3 0 0 1247 1 2183 17082 800204 3000 A 0 0 0 0 0 0 0 0 0 0 0 0 0 0 0 0 0 0 0 0 0 0 0 0 0 0 0 0 statevector
S 2187 6 3 1 0 6 1 2183 9686 800004 3000 A 0 0 0 0 0 0 0 0 0 0 0 0 0 0 0 0 0 0 0 0 0 0 0 0 0 0 0 0 irows
S 2188 1 3 1 0 6 1 2183 11113 4 3000 A 0 0 0 0 0 0 0 0 0 0 0 0 0 0 0 0 0 0 0 0 0 0 0 0 0 0 0 0 n_chan
S 2189 7 3 0 0 1250 1 2183 17094 10a00004 3050 A 0 0 0 0 0 0 0 0 0 0 0 0 0 0 0 0 0 0 0 2199 0 0 0 0 0 0 0 0 channelstatefromto
S 2190 7 3 0 0 1256 1 2183 9698 10a00004 3050 A 0 0 0 0 0 0 0 0 0 0 0 0 0 0 0 0 0 0 0 2203 0 0 0 0 0 0 0 0 idxk
S 2191 1 3 2 0 6 1 2183 9703 4 3000 A 0 0 0 0 0 0 0 0 0 0 0 0 0 0 0 0 0 0 0 0 0 0 0 0 0 0 0 0 maxnkl
S 2192 14 5 0 0 0 1 2183 17064 200 400000 A 0 0 0 0 0 0 0 508 8 0 0 0 0 0 0 0 0 0 0 0 0 3484 0 582 0 0 0 0 getcompk_5
F 2192 8 2184 2185 2186 2187 2188 2189 2190 2191
S 2193 6 1 0 0 6 1 2183 17113 40800006 3000 A 0 0 0 0 0 0 0 0 0 0 0 0 0 0 0 0 0 0 0 0 0 0 0 0 0 0 0 0 z_e_2382
S 2194 6 1 0 0 6 1 2183 17122 40800006 3000 A 0 0 0 0 0 0 0 0 0 0 0 0 0 0 0 0 0 0 0 0 0 0 0 0 0 0 0 0 z_e_2384
S 2195 6 1 0 0 6 1 2183 17131 40800006 3000 A 0 0 0 0 0 0 0 0 0 0 0 0 0 0 0 0 0 0 0 0 0 0 0 0 0 0 0 0 z_e_2386
S 2196 6 1 0 0 6 1 2183 17140 40800006 3000 A 0 0 0 0 0 0 0 0 0 0 0 0 0 0 0 0 0 0 0 0 0 0 0 0 0 0 0 0 z_e_2388
S 2197 6 1 0 0 6 1 2183 17149 40800006 3000 A 0 0 0 0 0 0 0 0 0 0 0 0 0 0 0 0 0 0 0 0 0 0 0 0 0 0 0 0 z_e_2390
S 2198 6 1 0 0 6 1 2183 17158 40800006 3000 A 0 0 0 0 0 0 0 0 0 0 0 0 0 0 0 0 0 0 0 0 0 0 0 0 0 0 0 0 z_e_2392
S 2199 8 1 0 0 1253 1 2183 17167 40822004 1020 A 0 0 0 0 0 0 0 0 0 0 0 0 0 0 0 0 0 0 0 0 0 0 0 0 0 0 0 0 channelstatefromto$sd
S 2203 8 1 0 0 1259 1 2183 17257 40822004 1020 A 0 0 0 0 0 0 0 0 0 0 0 0 0 0 0 0 0 0 0 0 0 0 0 0 0 0 0 0 idxk$sd341
A 13 2 0 0 0 6 588 0 0 0 13 0 0 0 0 0 0 0 0 0
A 71 2 0 0 35 6 594 0 0 0 71 0 0 0 0 0 0 0 0 0
A 74 2 0 0 68 6 595 0 0 0 74 0 0 0 0 0 0 0 0 0
A 76 2 0 0 0 6 596 0 0 0 76 0 0 0 0 0 0 0 0 0
A 80 2 0 0 0 6 599 0 0 0 80 0 0 0 0 0 0 0 0 0
A 82 2 0 0 38 6 597 0 0 0 82 0 0 0 0 0 0 0 0 0
A 84 2 0 0 70 6 598 0 0 0 84 0 0 0 0 0 0 0 0 0
A 88 2 0 0 0 6 600 0 0 0 88 0 0 0 0 0 0 0 0 0
A 90 2 0 0 0 6 601 0 0 0 90 0 0 0 0 0 0 0 0 0
A 168 2 0 0 0 6 822 0 0 0 168 0 0 0 0 0 0 0 0 0
A 195 1 0 1 155 140 902 0 0 0 0 0 0 0 0 0 0 0 0 0
A 196 10 0 0 13 6 195 1 0 0 0 0 0 0 0 0 0 0 0 0
X 1 13
A 197 10 0 0 196 6 195 4 0 0 0 0 0 0 0 0 0 0 0 0
X 1 74
A 198 10 0 0 197 6 195 7 0 0 0 0 0 0 0 0 0 0 0 0
X 1 76
A 199 4 0 0 0 6 198 0 3 0 0 0 0 2 0 0 0 0 0 0
A 200 4 0 0 63 6 197 0 199 0 0 0 0 1 0 0 0 0 0 0
A 201 10 0 0 198 6 195 10 0 0 0 0 0 0 0 0 0 0 0 0
X 1 80
A 202 10 0 0 201 6 195 13 0 0 0 0 0 0 0 0 0 0 0 0
X 1 82
A 203 10 0 0 202 6 195 16 0 0 0 0 0 0 0 0 0 0 0 0
X 1 84
A 204 4 0 0 158 6 203 0 3 0 0 0 0 2 0 0 0 0 0 0
A 205 4 0 0 0 6 202 0 204 0 0 0 0 1 0 0 0 0 0 0
A 206 10 0 0 203 6 195 19 0 0 0 0 0 0 0 0 0 0 0 0
X 1 88
A 207 10 0 0 206 6 195 22 0 0 0 0 0 0 0 0 0 0 0 0
X 1 90
A 208 1 0 1 11 146 906 0 0 0 0 0 0 0 0 0 0 0 0 0
A 209 10 0 0 90 6 208 1 0 0 0 0 0 0 0 0 0 0 0 0
X 1 13
A 210 10 0 0 209 6 208 4 0 0 0 0 0 0 0 0 0 0 0 0
X 1 74
A 211 10 0 0 210 6 208 7 0 0 0 0 0 0 0 0 0 0 0 0
X 1 76
A 212 4 0 0 162 6 211 0 3 0 0 0 0 2 0 0 0 0 0 0
A 213 4 0 0 0 6 210 0 212 0 0 0 0 1 0 0 0 0 0 0
A 214 10 0 0 211 6 208 10 0 0 0 0 0 0 0 0 0 0 0 0
X 1 80
A 215 10 0 0 214 6 208 13 0 0 0 0 0 0 0 0 0 0 0 0
X 1 82
A 216 10 0 0 215 6 208 16 0 0 0 0 0 0 0 0 0 0 0 0
X 1 84
A 217 4 0 0 165 6 216 0 3 0 0 0 0 2 0 0 0 0 0 0
A 218 4 0 0 0 6 215 0 217 0 0 0 0 1 0 0 0 0 0 0
A 219 10 0 0 216 6 208 19 0 0 0 0 0 0 0 0 0 0 0 0
X 1 88
A 220 10 0 0 219 6 208 22 0 0 0 0 0 0 0 0 0 0 0 0
X 1 90
A 221 1 0 1 0 152 910 0 0 0 0 0 0 0 0 0 0 0 0 0
A 222 10 0 0 0 6 221 1 0 0 0 0 0 0 0 0 0 0 0 0
X 1 13
A 223 10 0 0 222 6 221 4 0 0 0 0 0 0 0 0 0 0 0 0
X 1 74
A 224 10 0 0 223 6 221 7 0 0 0 0 0 0 0 0 0 0 0 0
X 1 76
A 225 4 0 0 0 6 224 0 3 0 0 0 0 2 0 0 0 0 0 0
A 226 4 0 0 217 6 223 0 225 0 0 0 0 1 0 0 0 0 0 0
A 227 10 0 0 224 6 221 10 0 0 0 0 0 0 0 0 0 0 0 0
X 1 80
A 228 10 0 0 227 6 221 13 0 0 0 0 0 0 0 0 0 0 0 0
X 1 82
A 229 10 0 0 228 6 221 16 0 0 0 0 0 0 0 0 0 0 0 0
X 1 84
A 230 4 0 0 0 6 229 0 3 0 0 0 0 2 0 0 0 0 0 0
A 231 4 0 0 0 6 228 0 230 0 0 0 0 1 0 0 0 0 0 0
A 232 10 0 0 229 6 221 19 0 0 0 0 0 0 0 0 0 0 0 0
X 1 88
A 233 10 0 0 232 6 221 22 0 0 0 0 0 0 0 0 0 0 0 0
X 1 90
A 234 1 0 1 0 158 914 0 0 0 0 0 0 0 0 0 0 0 0 0
A 235 10 0 0 110 6 234 1 0 0 0 0 0 0 0 0 0 0 0 0
X 1 13
A 236 10 0 0 235 6 234 4 0 0 0 0 0 0 0 0 0 0 0 0
X 1 74
A 237 10 0 0 236 6 234 7 0 0 0 0 0 0 0 0 0 0 0 0
X 1 76
A 238 4 0 0 176 6 237 0 3 0 0 0 0 2 0 0 0 0 0 0
A 239 4 0 0 32 6 236 0 238 0 0 0 0 1 0 0 0 0 0 0
A 240 10 0 0 237 6 234 10 0 0 0 0 0 0 0 0 0 0 0 0
X 1 80
A 241 10 0 0 240 6 234 13 0 0 0 0 0 0 0 0 0 0 0 0
X 1 82
A 242 10 0 0 241 6 234 16 0 0 0 0 0 0 0 0 0 0 0 0
X 1 84
A 243 4 0 0 186 6 242 0 3 0 0 0 0 2 0 0 0 0 0 0
A 244 4 0 0 0 6 241 0 243 0 0 0 0 1 0 0 0 0 0 0
A 245 10 0 0 242 6 234 19 0 0 0 0 0 0 0 0 0 0 0 0
X 1 88
A 246 10 0 0 245 6 234 22 0 0 0 0 0 0 0 0 0 0 0 0
X 1 90
A 247 1 0 1 0 164 918 0 0 0 0 0 0 0 0 0 0 0 0 0
A 248 10 0 0 0 6 247 1 0 0 0 0 0 0 0 0 0 0 0 0
X 1 13
A 249 10 0 0 248 6 247 4 0 0 0 0 0 0 0 0 0 0 0 0
X 1 74
A 250 10 0 0 249 6 247 7 0 0 0 0 0 0 0 0 0 0 0 0
X 1 76
A 251 4 0 0 0 6 250 0 3 0 0 0 0 2 0 0 0 0 0 0
A 252 4 0 0 0 6 249 0 251 0 0 0 0 1 0 0 0 0 0 0
A 253 10 0 0 250 6 247 10 0 0 0 0 0 0 0 0 0 0 0 0
X 1 80
A 254 10 0 0 253 6 247 13 0 0 0 0 0 0 0 0 0 0 0 0
X 1 82
A 255 10 0 0 254 6 247 16 0 0 0 0 0 0 0 0 0 0 0 0
X 1 84
A 256 4 0 0 0 6 255 0 3 0 0 0 0 2 0 0 0 0 0 0
A 257 4 0 0 108 6 254 0 256 0 0 0 0 1 0 0 0 0 0 0
A 258 10 0 0 255 6 247 19 0 0 0 0 0 0 0 0 0 0 0 0
X 1 88
A 259 10 0 0 258 6 247 22 0 0 0 0 0 0 0 0 0 0 0 0
X 1 90
A 260 1 0 1 0 170 922 0 0 0 0 0 0 0 0 0 0 0 0 0
A 261 10 0 0 0 6 260 1 0 0 0 0 0 0 0 0 0 0 0 0
X 1 13
A 262 10 0 0 261 6 260 4 0 0 0 0 0 0 0 0 0 0 0 0
X 1 74
A 263 10 0 0 262 6 260 7 0 0 0 0 0 0 0 0 0 0 0 0
X 1 76
A 264 4 0 0 0 6 263 0 3 0 0 0 0 2 0 0 0 0 0 0
A 265 4 0 0 148 6 262 0 264 0 0 0 0 1 0 0 0 0 0 0
A 266 10 0 0 263 6 260 10 0 0 0 0 0 0 0 0 0 0 0 0
X 1 80
A 267 10 0 0 266 6 260 13 0 0 0 0 0 0 0 0 0 0 0 0
X 1 82
A 268 10 0 0 267 6 260 16 0 0 0 0 0 0 0 0 0 0 0 0
X 1 84
A 269 4 0 0 0 6 268 0 3 0 0 0 0 2 0 0 0 0 0 0
A 270 4 0 0 0 6 267 0 269 0 0 0 0 1 0 0 0 0 0 0
A 271 10 0 0 268 6 260 19 0 0 0 0 0 0 0 0 0 0 0 0
X 1 88
A 272 10 0 0 271 6 260 22 0 0 0 0 0 0 0 0 0 0 0 0
X 1 90
A 273 1 0 1 0 176 926 0 0 0 0 0 0 0 0 0 0 0 0 0
A 274 10 0 0 145 6 273 1 0 0 0 0 0 0 0 0 0 0 0 0
X 1 13
A 275 10 0 0 274 6 273 4 0 0 0 0 0 0 0 0 0 0 0 0
X 1 74
A 276 10 0 0 275 6 273 7 0 0 0 0 0 0 0 0 0 0 0 0
X 1 76
A 277 4 0 0 0 6 276 0 3 0 0 0 0 2 0 0 0 0 0 0
A 278 4 0 0 14 6 275 0 277 0 0 0 0 1 0 0 0 0 0 0
A 279 10 0 0 276 6 273 10 0 0 0 0 0 0 0 0 0 0 0 0
X 1 80
A 280 10 0 0 279 6 273 13 0 0 0 0 0 0 0 0 0 0 0 0
X 1 82
A 281 10 0 0 280 6 273 16 0 0 0 0 0 0 0 0 0 0 0 0
X 1 84
A 282 4 0 0 0 6 281 0 3 0 0 0 0 2 0 0 0 0 0 0
A 283 4 0 0 0 6 280 0 282 0 0 0 0 1 0 0 0 0 0 0
A 284 10 0 0 281 6 273 19 0 0 0 0 0 0 0 0 0 0 0 0
X 1 88
A 285 10 0 0 284 6 273 22 0 0 0 0 0 0 0 0 0 0 0 0
X 1 90
A 286 1 0 1 0 182 930 0 0 0 0 0 0 0 0 0 0 0 0 0
A 287 10 0 0 0 6 286 1 0 0 0 0 0 0 0 0 0 0 0 0
X 1 13
A 288 10 0 0 287 6 286 4 0 0 0 0 0 0 0 0 0 0 0 0
X 1 74
A 289 10 0 0 288 6 286 7 0 0 0 0 0 0 0 0 0 0 0 0
X 1 76
A 290 4 0 0 0 6 289 0 3 0 0 0 0 2 0 0 0 0 0 0
A 291 4 0 0 0 6 288 0 290 0 0 0 0 1 0 0 0 0 0 0
A 292 10 0 0 289 6 286 10 0 0 0 0 0 0 0 0 0 0 0 0
X 1 80
A 293 10 0 0 292 6 286 13 0 0 0 0 0 0 0 0 0 0 0 0
X 1 82
A 294 10 0 0 293 6 286 16 0 0 0 0 0 0 0 0 0 0 0 0
X 1 84
A 295 4 0 0 0 6 294 0 3 0 0 0 0 2 0 0 0 0 0 0
A 296 4 0 0 19 6 293 0 295 0 0 0 0 1 0 0 0 0 0 0
A 297 10 0 0 294 6 286 19 0 0 0 0 0 0 0 0 0 0 0 0
X 1 88
A 298 10 0 0 297 6 286 22 0 0 0 0 0 0 0 0 0 0 0 0
X 1 90
A 299 1 0 1 179 188 934 0 0 0 0 0 0 0 0 0 0 0 0 0
A 300 10 0 0 204 6 299 1 0 0 0 0 0 0 0 0 0 0 0 0
X 1 13
A 301 10 0 0 300 6 299 4 0 0 0 0 0 0 0 0 0 0 0 0
X 1 74
A 302 10 0 0 301 6 299 7 0 0 0 0 0 0 0 0 0 0 0 0
X 1 76
A 303 4 0 0 0 6 302 0 3 0 0 0 0 2 0 0 0 0 0 0
A 304 4 0 0 0 6 301 0 303 0 0 0 0 1 0 0 0 0 0 0
A 305 10 0 0 302 6 299 10 0 0 0 0 0 0 0 0 0 0 0 0
X 1 80
A 306 10 0 0 305 6 299 13 0 0 0 0 0 0 0 0 0 0 0 0
X 1 82
A 307 10 0 0 306 6 299 16 0 0 0 0 0 0 0 0 0 0 0 0
X 1 84
A 308 4 0 0 0 6 307 0 3 0 0 0 0 2 0 0 0 0 0 0
A 309 4 0 0 0 6 306 0 308 0 0 0 0 1 0 0 0 0 0 0
A 310 10 0 0 307 6 299 19 0 0 0 0 0 0 0 0 0 0 0 0
X 1 88
A 311 10 0 0 310 6 299 22 0 0 0 0 0 0 0 0 0 0 0 0
X 1 90
A 312 1 0 1 218 194 938 0 0 0 0 0 0 0 0 0 0 0 0 0
A 313 10 0 0 226 6 312 1 0 0 0 0 0 0 0 0 0 0 0 0
X 1 13
A 314 10 0 0 313 6 312 4 0 0 0 0 0 0 0 0 0 0 0 0
X 1 74
A 315 10 0 0 314 6 312 7 0 0 0 0 0 0 0 0 0 0 0 0
X 1 76
A 316 4 0 0 0 6 315 0 3 0 0 0 0 2 0 0 0 0 0 0
A 317 4 0 0 0 6 314 0 316 0 0 0 0 1 0 0 0 0 0 0
A 318 10 0 0 315 6 312 10 0 0 0 0 0 0 0 0 0 0 0 0
X 1 80
A 319 10 0 0 318 6 312 13 0 0 0 0 0 0 0 0 0 0 0 0
X 1 82
A 320 10 0 0 319 6 312 16 0 0 0 0 0 0 0 0 0 0 0 0
X 1 84
A 321 4 0 0 0 6 320 0 3 0 0 0 0 2 0 0 0 0 0 0
A 322 4 0 0 194 6 319 0 321 0 0 0 0 1 0 0 0 0 0 0
A 323 10 0 0 320 6 312 19 0 0 0 0 0 0 0 0 0 0 0 0
X 1 88
A 324 10 0 0 323 6 312 22 0 0 0 0 0 0 0 0 0 0 0 0
X 1 90
A 325 1 0 1 137 200 942 0 0 0 0 0 0 0 0 0 0 0 0 0
A 326 10 0 0 230 6 325 1 0 0 0 0 0 0 0 0 0 0 0 0
X 1 13
A 327 10 0 0 326 6 325 4 0 0 0 0 0 0 0 0 0 0 0 0
X 1 74
A 328 10 0 0 327 6 325 7 0 0 0 0 0 0 0 0 0 0 0 0
X 1 76
A 329 4 0 0 0 6 328 0 3 0 0 0 0 2 0 0 0 0 0 0
A 330 4 0 0 0 6 327 0 329 0 0 0 0 1 0 0 0 0 0 0
A 331 10 0 0 328 6 325 10 0 0 0 0 0 0 0 0 0 0 0 0
X 1 80
A 332 10 0 0 331 6 325 13 0 0 0 0 0 0 0 0 0 0 0 0
X 1 82
A 333 10 0 0 332 6 325 16 0 0 0 0 0 0 0 0 0 0 0 0
X 1 84
A 334 4 0 0 111 6 333 0 3 0 0 0 0 2 0 0 0 0 0 0
A 335 4 0 0 52 6 332 0 334 0 0 0 0 1 0 0 0 0 0 0
A 336 10 0 0 333 6 325 19 0 0 0 0 0 0 0 0 0 0 0 0
X 1 88
A 337 10 0 0 336 6 325 22 0 0 0 0 0 0 0 0 0 0 0 0
X 1 90
A 338 1 0 1 143 206 946 0 0 0 0 0 0 0 0 0 0 0 0 0
A 339 10 0 0 243 6 338 1 0 0 0 0 0 0 0 0 0 0 0 0
X 1 13
A 340 10 0 0 339 6 338 4 0 0 0 0 0 0 0 0 0 0 0 0
X 1 74
A 341 10 0 0 340 6 338 7 0 0 0 0 0 0 0 0 0 0 0 0
X 1 76
A 342 4 0 0 173 6 341 0 3 0 0 0 0 2 0 0 0 0 0 0
A 343 4 0 0 71 6 340 0 342 0 0 0 0 1 0 0 0 0 0 0
A 344 10 0 0 341 6 338 10 0 0 0 0 0 0 0 0 0 0 0 0
X 1 80
A 345 10 0 0 344 6 338 13 0 0 0 0 0 0 0 0 0 0 0 0
X 1 82
A 346 10 0 0 345 6 338 16 0 0 0 0 0 0 0 0 0 0 0 0
X 1 84
A 347 4 0 0 183 6 346 0 3 0 0 0 0 2 0 0 0 0 0 0
A 348 4 0 0 0 6 345 0 347 0 0 0 0 1 0 0 0 0 0 0
A 349 10 0 0 346 6 338 19 0 0 0 0 0 0 0 0 0 0 0 0
X 1 88
A 350 10 0 0 349 6 338 22 0 0 0 0 0 0 0 0 0 0 0 0
X 1 90
A 351 2 0 0 0 6 950 0 0 0 351 0 0 0 0 0 0 0 0 0
A 352 1 0 3 200 212 951 0 0 0 0 0 0 0 0 0 0 0 0 0
A 353 10 0 0 0 6 352 1 0 0 0 0 0 0 0 0 0 0 0 0
X 1 13
A 354 10 0 0 353 6 352 4 0 0 0 0 0 0 0 0 0 0 0 0
X 1 74
A 355 10 0 0 354 6 352 7 0 0 0 0 0 0 0 0 0 0 0 0
X 1 76
A 356 4 0 0 0 6 355 0 3 0 0 0 0 2 0 0 0 0 0 0
A 357 4 0 0 153 6 354 0 356 0 0 0 0 1 0 0 0 0 0 0
A 358 10 0 0 355 6 352 10 0 0 0 0 0 0 0 0 0 0 0 0
X 1 80
A 359 10 0 0 358 6 352 22 0 0 0 0 0 0 0 0 0 0 0 0
X 1 90
A 360 1 0 3 78 218 955 0 0 0 0 0 0 0 0 0 0 0 0 0
A 361 10 0 0 0 6 360 1 0 0 0 0 0 0 0 0 0 0 0 0
X 1 13
A 362 10 0 0 361 6 360 4 0 0 0 0 0 0 0 0 0 0 0 0
X 1 74
A 363 10 0 0 362 6 360 7 0 0 0 0 0 0 0 0 0 0 0 0
X 1 76
A 364 4 0 0 5 6 363 0 3 0 0 0 0 2 0 0 0 0 0 0
A 365 4 0 0 0 6 362 0 364 0 0 0 0 1 0 0 0 0 0 0
A 366 10 0 0 363 6 360 10 0 0 0 0 0 0 0 0 0 0 0 0
X 1 80
A 367 10 0 0 366 6 360 22 0 0 0 0 0 0 0 0 0 0 0 0
X 1 90
A 368 1 0 3 0 224 974 0 0 0 0 0 0 0 0 0 0 0 0 0
A 369 10 0 0 282 6 368 1 0 0 0 0 0 0 0 0 0 0 0 0
X 1 13
A 370 10 0 0 369 6 368 4 0 0 0 0 0 0 0 0 0 0 0 0
X 1 74
A 371 10 0 0 370 6 368 7 0 0 0 0 0 0 0 0 0 0 0 0
X 1 76
A 372 4 0 0 0 6 371 0 3 0 0 0 0 2 0 0 0 0 0 0
A 373 4 0 0 0 6 370 0 372 0 0 0 0 1 0 0 0 0 0 0
A 374 10 0 0 371 6 368 10 0 0 0 0 0 0 0 0 0 0 0 0
X 1 80
A 375 10 0 0 374 6 368 22 0 0 0 0 0 0 0 0 0 0 0 0
X 1 90
A 376 1 0 1 0 230 978 0 0 0 0 0 0 0 0 0 0 0 0 0
A 377 10 0 0 290 6 376 1 0 0 0 0 0 0 0 0 0 0 0 0
X 1 13
A 378 10 0 0 377 6 376 4 0 0 0 0 0 0 0 0 0 0 0 0
X 1 74
A 379 10 0 0 378 6 376 7 0 0 0 0 0 0 0 0 0 0 0 0
X 1 76
A 380 4 0 0 0 6 379 0 3 0 0 0 0 2 0 0 0 0 0 0
A 381 4 0 0 0 6 378 0 380 0 0 0 0 1 0 0 0 0 0 0
A 382 10 0 0 379 6 376 10 0 0 0 0 0 0 0 0 0 0 0 0
X 1 80
A 383 10 0 0 382 6 376 13 0 0 0 0 0 0 0 0 0 0 0 0
X 1 82
A 384 10 0 0 383 6 376 16 0 0 0 0 0 0 0 0 0 0 0 0
X 1 84
A 385 4 0 0 348 6 384 0 3 0 0 0 0 2 0 0 0 0 0 0
A 386 4 0 0 10 6 383 0 385 0 0 0 0 1 0 0 0 0 0 0
A 387 10 0 0 384 6 376 19 0 0 0 0 0 0 0 0 0 0 0 0
X 1 88
A 388 10 0 0 387 6 376 22 0 0 0 0 0 0 0 0 0 0 0 0
X 1 90
A 389 1 0 1 0 236 982 0 0 0 0 0 0 0 0 0 0 0 0 0
A 390 10 0 0 303 6 389 1 0 0 0 0 0 0 0 0 0 0 0 0
X 1 13
A 391 10 0 0 390 6 389 4 0 0 0 0 0 0 0 0 0 0 0 0
X 1 74
A 392 10 0 0 391 6 389 7 0 0 0 0 0 0 0 0 0 0 0 0
X 1 76
A 393 4 0 0 0 6 392 0 3 0 0 0 0 2 0 0 0 0 0 0
A 394 4 0 0 233 6 391 0 393 0 0 0 0 1 0 0 0 0 0 0
A 395 10 0 0 392 6 389 10 0 0 0 0 0 0 0 0 0 0 0 0
X 1 80
A 396 10 0 0 395 6 389 13 0 0 0 0 0 0 0 0 0 0 0 0
X 1 82
A 397 10 0 0 396 6 389 16 0 0 0 0 0 0 0 0 0 0 0 0
X 1 84
A 398 4 0 0 0 6 397 0 3 0 0 0 0 2 0 0 0 0 0 0
A 399 4 0 0 0 6 396 0 398 0 0 0 0 1 0 0 0 0 0 0
A 400 10 0 0 397 6 389 19 0 0 0 0 0 0 0 0 0 0 0 0
X 1 88
A 401 10 0 0 400 6 389 22 0 0 0 0 0 0 0 0 0 0 0 0
X 1 90
A 402 1 0 1 342 242 986 0 0 0 0 0 0 0 0 0 0 0 0 0
A 403 10 0 0 316 6 402 1 0 0 0 0 0 0 0 0 0 0 0 0
X 1 13
A 404 10 0 0 403 6 402 4 0 0 0 0 0 0 0 0 0 0 0 0
X 1 74
A 405 10 0 0 404 6 402 7 0 0 0 0 0 0 0 0 0 0 0 0
X 1 76
A 406 4 0 0 213 6 405 0 3 0 0 0 0 2 0 0 0 0 0 0
A 407 4 0 0 0 6 404 0 406 0 0 0 0 1 0 0 0 0 0 0
A 408 10 0 0 405 6 402 10 0 0 0 0 0 0 0 0 0 0 0 0
X 1 80
A 409 10 0 0 408 6 402 13 0 0 0 0 0 0 0 0 0 0 0 0
X 1 82
A 410 10 0 0 409 6 402 16 0 0 0 0 0 0 0 0 0 0 0 0
X 1 84
A 411 4 0 0 0 6 410 0 3 0 0 0 0 2 0 0 0 0 0 0
A 412 4 0 0 225 6 409 0 411 0 0 0 0 1 0 0 0 0 0 0
A 413 10 0 0 410 6 402 19 0 0 0 0 0 0 0 0 0 0 0 0
X 1 88
A 414 10 0 0 413 6 402 22 0 0 0 0 0 0 0 0 0 0 0 0
X 1 90
A 415 1 0 1 181 248 990 0 0 0 0 0 0 0 0 0 0 0 0 0
A 416 10 0 0 329 6 415 1 0 0 0 0 0 0 0 0 0 0 0 0
X 1 13
A 417 10 0 0 416 6 415 4 0 0 0 0 0 0 0 0 0 0 0 0
X 1 74
A 418 10 0 0 417 6 415 7 0 0 0 0 0 0 0 0 0 0 0 0
X 1 76
A 419 4 0 0 0 6 418 0 3 0 0 0 0 2 0 0 0 0 0 0
A 420 4 0 0 0 6 417 0 419 0 0 0 0 1 0 0 0 0 0 0
A 421 10 0 0 418 6 415 10 0 0 0 0 0 0 0 0 0 0 0 0
X 1 80
A 422 10 0 0 421 6 415 13 0 0 0 0 0 0 0 0 0 0 0 0
X 1 82
A 423 10 0 0 422 6 415 16 0 0 0 0 0 0 0 0 0 0 0 0
X 1 84
A 424 4 0 0 0 6 423 0 3 0 0 0 0 2 0 0 0 0 0 0
A 425 4 0 0 47 6 422 0 424 0 0 0 0 1 0 0 0 0 0 0
A 426 10 0 0 423 6 415 19 0 0 0 0 0 0 0 0 0 0 0 0
X 1 88
A 427 10 0 0 426 6 415 22 0 0 0 0 0 0 0 0 0 0 0 0
X 1 90
A 428 1 0 1 189 254 994 0 0 0 0 0 0 0 0 0 0 0 0 0
A 429 10 0 0 402 6 428 1 0 0 0 0 0 0 0 0 0 0 0 0
X 1 13
A 430 10 0 0 429 6 428 4 0 0 0 0 0 0 0 0 0 0 0 0
X 1 74
A 431 10 0 0 430 6 428 7 0 0 0 0 0 0 0 0 0 0 0 0
X 1 76
A 432 4 0 0 0 6 431 0 3 0 0 0 0 2 0 0 0 0 0 0
A 433 4 0 0 27 6 430 0 432 0 0 0 0 1 0 0 0 0 0 0
A 434 10 0 0 431 6 428 10 0 0 0 0 0 0 0 0 0 0 0 0
X 1 80
A 435 10 0 0 434 6 428 13 0 0 0 0 0 0 0 0 0 0 0 0
X 1 82
A 436 10 0 0 435 6 428 16 0 0 0 0 0 0 0 0 0 0 0 0
X 1 84
A 437 4 0 0 0 6 436 0 3 0 0 0 0 2 0 0 0 0 0 0
A 438 4 0 0 0 6 435 0 437 0 0 0 0 1 0 0 0 0 0 0
A 439 10 0 0 436 6 428 19 0 0 0 0 0 0 0 0 0 0 0 0
X 1 88
A 440 10 0 0 439 6 428 22 0 0 0 0 0 0 0 0 0 0 0 0
X 1 90
A 441 1 0 1 285 260 998 0 0 0 0 0 0 0 0 0 0 0 0 0
A 442 10 0 0 0 6 441 1 0 0 0 0 0 0 0 0 0 0 0 0
X 1 13
A 443 10 0 0 442 6 441 4 0 0 0 0 0 0 0 0 0 0 0 0
X 1 74
A 444 10 0 0 443 6 441 7 0 0 0 0 0 0 0 0 0 0 0 0
X 1 76
A 445 4 0 0 260 6 444 0 3 0 0 0 0 2 0 0 0 0 0 0
A 446 4 0 0 0 6 443 0 445 0 0 0 0 1 0 0 0 0 0 0
A 447 10 0 0 444 6 441 10 0 0 0 0 0 0 0 0 0 0 0 0
X 1 80
A 448 10 0 0 447 6 441 13 0 0 0 0 0 0 0 0 0 0 0 0
X 1 82
A 449 10 0 0 448 6 441 16 0 0 0 0 0 0 0 0 0 0 0 0
X 1 84
A 450 4 0 0 389 6 449 0 3 0 0 0 0 2 0 0 0 0 0 0
A 451 4 0 0 0 6 448 0 450 0 0 0 0 1 0 0 0 0 0 0
A 452 10 0 0 449 6 441 19 0 0 0 0 0 0 0 0 0 0 0 0
X 1 88
A 453 10 0 0 452 6 441 22 0 0 0 0 0 0 0 0 0 0 0 0
X 1 90
A 454 1 0 1 151 266 1002 0 0 0 0 0 0 0 0 0 0 0 0 0
A 455 10 0 0 0 6 454 1 0 0 0 0 0 0 0 0 0 0 0 0
X 1 13
A 456 10 0 0 455 6 454 4 0 0 0 0 0 0 0 0 0 0 0 0
X 1 74
A 457 10 0 0 456 6 454 7 0 0 0 0 0 0 0 0 0 0 0 0
X 1 76
A 458 4 0 0 0 6 457 0 3 0 0 0 0 2 0 0 0 0 0 0
A 459 4 0 0 182 6 456 0 458 0 0 0 0 1 0 0 0 0 0 0
A 460 10 0 0 457 6 454 10 0 0 0 0 0 0 0 0 0 0 0 0
X 1 80
A 461 10 0 0 460 6 454 13 0 0 0 0 0 0 0 0 0 0 0 0
X 1 82
A 462 10 0 0 461 6 454 16 0 0 0 0 0 0 0 0 0 0 0 0
X 1 84
A 463 4 0 0 0 6 462 0 3 0 0 0 0 2 0 0 0 0 0 0
A 464 4 0 0 0 6 461 0 463 0 0 0 0 1 0 0 0 0 0 0
A 465 10 0 0 462 6 454 19 0 0 0 0 0 0 0 0 0 0 0 0
X 1 88
A 466 10 0 0 465 6 454 22 0 0 0 0 0 0 0 0 0 0 0 0
X 1 90
A 467 1 0 1 352 272 1006 0 0 0 0 0 0 0 0 0 0 0 0 0
A 468 10 0 0 0 6 467 1 0 0 0 0 0 0 0 0 0 0 0 0
X 1 13
A 469 10 0 0 468 6 467 4 0 0 0 0 0 0 0 0 0 0 0 0
X 1 74
A 470 10 0 0 469 6 467 7 0 0 0 0 0 0 0 0 0 0 0 0
X 1 76
A 471 4 0 0 351 6 470 0 3 0 0 0 0 2 0 0 0 0 0 0
A 472 4 0 0 0 6 469 0 471 0 0 0 0 1 0 0 0 0 0 0
A 473 10 0 0 470 6 467 10 0 0 0 0 0 0 0 0 0 0 0 0
X 1 80
A 474 10 0 0 473 6 467 13 0 0 0 0 0 0 0 0 0 0 0 0
X 1 82
A 475 10 0 0 474 6 467 16 0 0 0 0 0 0 0 0 0 0 0 0
X 1 84
A 476 4 0 0 0 6 475 0 3 0 0 0 0 2 0 0 0 0 0 0
A 477 4 0 0 187 6 474 0 476 0 0 0 0 1 0 0 0 0 0 0
A 478 10 0 0 475 6 467 19 0 0 0 0 0 0 0 0 0 0 0 0
X 1 88
A 479 10 0 0 478 6 467 22 0 0 0 0 0 0 0 0 0 0 0 0
X 1 90
A 480 1 0 1 221 278 1020 0 0 0 0 0 0 0 0 0 0 0 0 0
A 481 10 0 0 0 6 480 1 0 0 0 0 0 0 0 0 0 0 0 0
X 1 13
A 482 10 0 0 481 6 480 4 0 0 0 0 0 0 0 0 0 0 0 0
X 1 74
A 483 10 0 0 482 6 480 7 0 0 0 0 0 0 0 0 0 0 0 0
X 1 76
A 484 4 0 0 0 6 483 0 3 0 0 0 0 2 0 0 0 0 0 0
A 485 4 0 0 393 6 482 0 484 0 0 0 0 1 0 0 0 0 0 0
A 486 10 0 0 483 6 480 10 0 0 0 0 0 0 0 0 0 0 0 0
X 1 80
A 487 10 0 0 486 6 480 13 0 0 0 0 0 0 0 0 0 0 0 0
X 1 82
A 488 10 0 0 487 6 480 16 0 0 0 0 0 0 0 0 0 0 0 0
X 1 84
A 489 4 0 0 91 6 488 0 3 0 0 0 0 2 0 0 0 0 0 0
A 490 4 0 0 0 6 487 0 489 0 0 0 0 1 0 0 0 0 0 0
A 491 10 0 0 488 6 480 19 0 0 0 0 0 0 0 0 0 0 0 0
X 1 88
A 492 10 0 0 491 6 480 22 0 0 0 0 0 0 0 0 0 0 0 0
X 1 90
A 493 1 0 1 234 284 1024 0 0 0 0 0 0 0 0 0 0 0 0 0
A 494 10 0 0 0 6 493 1 0 0 0 0 0 0 0 0 0 0 0 0
X 1 13
A 495 10 0 0 494 6 493 4 0 0 0 0 0 0 0 0 0 0 0 0
X 1 74
A 496 10 0 0 495 6 493 7 0 0 0 0 0 0 0 0 0 0 0 0
X 1 76
A 497 4 0 0 0 6 496 0 3 0 0 0 0 2 0 0 0 0 0 0
A 498 4 0 0 0 6 495 0 497 0 0 0 0 1 0 0 0 0 0 0
A 499 10 0 0 496 6 493 10 0 0 0 0 0 0 0 0 0 0 0 0
X 1 80
A 500 10 0 0 499 6 493 13 0 0 0 0 0 0 0 0 0 0 0 0
X 1 82
A 501 10 0 0 500 6 493 16 0 0 0 0 0 0 0 0 0 0 0 0
X 1 84
A 502 4 0 0 12 6 501 0 3 0 0 0 0 2 0 0 0 0 0 0
A 503 4 0 0 0 6 500 0 502 0 0 0 0 1 0 0 0 0 0 0
A 504 10 0 0 501 6 493 19 0 0 0 0 0 0 0 0 0 0 0 0
X 1 88
A 505 10 0 0 504 6 493 22 0 0 0 0 0 0 0 0 0 0 0 0
X 1 90
A 506 1 0 1 247 290 1028 0 0 0 0 0 0 0 0 0 0 0 0 0
A 507 10 0 0 0 6 506 1 0 0 0 0 0 0 0 0 0 0 0 0
X 1 13
A 508 10 0 0 507 6 506 4 0 0 0 0 0 0 0 0 0 0 0 0
X 1 74
A 509 10 0 0 508 6 506 7 0 0 0 0 0 0 0 0 0 0 0 0
X 1 76
A 510 4 0 0 0 6 509 0 3 0 0 0 0 2 0 0 0 0 0 0
A 511 4 0 0 0 6 508 0 510 0 0 0 0 1 0 0 0 0 0 0
A 512 10 0 0 509 6 506 10 0 0 0 0 0 0 0 0 0 0 0 0
X 1 80
A 513 10 0 0 512 6 506 13 0 0 0 0 0 0 0 0 0 0 0 0
X 1 82
A 514 10 0 0 513 6 506 16 0 0 0 0 0 0 0 0 0 0 0 0
X 1 84
A 515 4 0 0 0 6 514 0 3 0 0 0 0 2 0 0 0 0 0 0
A 516 4 0 0 0 6 513 0 515 0 0 0 0 1 0 0 0 0 0 0
A 517 10 0 0 514 6 506 19 0 0 0 0 0 0 0 0 0 0 0 0
X 1 88
A 518 10 0 0 517 6 506 22 0 0 0 0 0 0 0 0 0 0 0 0
X 1 90
A 519 1 0 1 445 296 1032 0 0 0 0 0 0 0 0 0 0 0 0 0
A 520 10 0 0 0 6 519 1 0 0 0 0 0 0 0 0 0 0 0 0
X 1 13
A 521 10 0 0 520 6 519 4 0 0 0 0 0 0 0 0 0 0 0 0
X 1 74
A 522 10 0 0 521 6 519 7 0 0 0 0 0 0 0 0 0 0 0 0
X 1 76
A 523 4 0 0 0 6 522 0 3 0 0 0 0 2 0 0 0 0 0 0
A 524 4 0 0 0 6 521 0 523 0 0 0 0 1 0 0 0 0 0 0
A 525 10 0 0 522 6 519 10 0 0 0 0 0 0 0 0 0 0 0 0
X 1 80
A 526 10 0 0 525 6 519 13 0 0 0 0 0 0 0 0 0 0 0 0
X 1 82
A 527 10 0 0 526 6 519 16 0 0 0 0 0 0 0 0 0 0 0 0
X 1 84
A 528 4 0 0 0 6 527 0 3 0 0 0 0 2 0 0 0 0 0 0
A 529 4 0 0 0 6 526 0 528 0 0 0 0 1 0 0 0 0 0 0
A 530 10 0 0 527 6 519 19 0 0 0 0 0 0 0 0 0 0 0 0
X 1 88
A 531 10 0 0 530 6 519 22 0 0 0 0 0 0 0 0 0 0 0 0
X 1 90
A 532 1 0 3 0 302 1036 0 0 0 0 0 0 0 0 0 0 0 0 0
A 533 10 0 0 376 6 532 1 0 0 0 0 0 0 0 0 0 0 0 0
X 1 13
A 534 10 0 0 533 6 532 4 0 0 0 0 0 0 0 0 0 0 0 0
X 1 74
A 535 10 0 0 534 6 532 7 0 0 0 0 0 0 0 0 0 0 0 0
X 1 76
A 536 4 0 0 0 6 535 0 3 0 0 0 0 2 0 0 0 0 0 0
A 537 4 0 0 0 6 534 0 536 0 0 0 0 1 0 0 0 0 0 0
A 538 10 0 0 535 6 532 10 0 0 0 0 0 0 0 0 0 0 0 0
X 1 80
A 539 10 0 0 538 6 532 22 0 0 0 0 0 0 0 0 0 0 0 0
X 1 90
A 540 1 0 1 252 308 1068 0 0 0 0 0 0 0 0 0 0 0 0 0
A 541 10 0 0 0 6 540 1 0 0 0 0 0 0 0 0 0 0 0 0
X 1 13
A 542 10 0 0 541 6 540 4 0 0 0 0 0 0 0 0 0 0 0 0
X 1 74
A 543 10 0 0 542 6 540 7 0 0 0 0 0 0 0 0 0 0 0 0
X 1 76
A 544 4 0 0 21 6 543 0 3 0 0 0 0 2 0 0 0 0 0 0
A 545 4 0 0 160 6 542 0 544 0 0 0 0 1 0 0 0 0 0 0
A 546 10 0 0 543 6 540 10 0 0 0 0 0 0 0 0 0 0 0 0
X 1 80
A 547 10 0 0 546 6 540 13 0 0 0 0 0 0 0 0 0 0 0 0
X 1 82
A 548 10 0 0 547 6 540 16 0 0 0 0 0 0 0 0 0 0 0 0
X 1 84
A 549 4 0 0 24 6 548 0 3 0 0 0 0 2 0 0 0 0 0 0
A 550 4 0 0 0 6 547 0 549 0 0 0 0 1 0 0 0 0 0 0
A 551 10 0 0 548 6 540 19 0 0 0 0 0 0 0 0 0 0 0 0
X 1 88
A 552 10 0 0 551 6 540 22 0 0 0 0 0 0 0 0 0 0 0 0
X 1 90
A 553 1 0 1 0 314 1072 0 0 0 0 0 0 0 0 0 0 0 0 0
A 554 10 0 0 407 6 553 1 0 0 0 0 0 0 0 0 0 0 0 0
X 1 13
A 555 10 0 0 554 6 553 4 0 0 0 0 0 0 0 0 0 0 0 0
X 1 74
A 556 10 0 0 555 6 553 7 0 0 0 0 0 0 0 0 0 0 0 0
X 1 76
A 557 4 0 0 31 6 556 0 3 0 0 0 0 2 0 0 0 0 0 0
A 558 4 0 0 0 6 555 0 557 0 0 0 0 1 0 0 0 0 0 0
A 559 10 0 0 556 6 553 10 0 0 0 0 0 0 0 0 0 0 0 0
X 1 80
A 560 10 0 0 559 6 553 13 0 0 0 0 0 0 0 0 0 0 0 0
X 1 82
A 561 10 0 0 560 6 553 16 0 0 0 0 0 0 0 0 0 0 0 0
X 1 84
A 562 4 0 0 34 6 561 0 3 0 0 0 0 2 0 0 0 0 0 0
A 563 4 0 0 0 6 560 0 562 0 0 0 0 1 0 0 0 0 0 0
A 564 10 0 0 561 6 553 19 0 0 0 0 0 0 0 0 0 0 0 0
X 1 88
A 565 10 0 0 564 6 553 22 0 0 0 0 0 0 0 0 0 0 0 0
X 1 90
A 566 1 0 1 157 320 1076 0 0 0 0 0 0 0 0 0 0 0 0 0
A 567 10 0 0 0 6 566 1 0 0 0 0 0 0 0 0 0 0 0 0
X 1 13
A 568 10 0 0 567 6 566 4 0 0 0 0 0 0 0 0 0 0 0 0
X 1 74
A 569 10 0 0 568 6 566 7 0 0 0 0 0 0 0 0 0 0 0 0
X 1 76
A 570 4 0 0 0 6 569 0 3 0 0 0 0 2 0 0 0 0 0 0
A 571 4 0 0 299 6 568 0 570 0 0 0 0 1 0 0 0 0 0 0
A 572 10 0 0 569 6 566 10 0 0 0 0 0 0 0 0 0 0 0 0
X 1 80
A 573 10 0 0 572 6 566 13 0 0 0 0 0 0 0 0 0 0 0 0
X 1 82
A 574 10 0 0 573 6 566 16 0 0 0 0 0 0 0 0 0 0 0 0
X 1 84
A 575 4 0 0 425 6 574 0 3 0 0 0 0 2 0 0 0 0 0 0
A 576 4 0 0 88 6 573 0 575 0 0 0 0 1 0 0 0 0 0 0
A 577 10 0 0 574 6 566 19 0 0 0 0 0 0 0 0 0 0 0 0
X 1 88
A 578 10 0 0 577 6 566 22 0 0 0 0 0 0 0 0 0 0 0 0
X 1 90
A 579 1 0 1 0 326 1080 0 0 0 0 0 0 0 0 0 0 0 0 0
A 580 10 0 0 0 6 579 1 0 0 0 0 0 0 0 0 0 0 0 0
X 1 13
A 581 10 0 0 580 6 579 4 0 0 0 0 0 0 0 0 0 0 0 0
X 1 74
A 582 10 0 0 581 6 579 7 0 0 0 0 0 0 0 0 0 0 0 0
X 1 76
A 583 4 0 0 335 6 582 0 3 0 0 0 0 2 0 0 0 0 0 0
A 584 4 0 0 0 6 581 0 583 0 0 0 0 1 0 0 0 0 0 0
A 585 10 0 0 582 6 579 10 0 0 0 0 0 0 0 0 0 0 0 0
X 1 80
A 586 10 0 0 585 6 579 13 0 0 0 0 0 0 0 0 0 0 0 0
X 1 82
A 587 10 0 0 586 6 579 16 0 0 0 0 0 0 0 0 0 0 0 0
X 1 84
A 588 4 0 0 0 6 587 0 3 0 0 0 0 2 0 0 0 0 0 0
A 589 4 0 0 0 6 586 0 588 0 0 0 0 1 0 0 0 0 0 0
A 590 10 0 0 587 6 579 19 0 0 0 0 0 0 0 0 0 0 0 0
X 1 88
A 591 10 0 0 590 6 579 22 0 0 0 0 0 0 0 0 0 0 0 0
X 1 90
A 592 1 0 1 161 332 1084 0 0 0 0 0 0 0 0 0 0 0 0 0
A 593 10 0 0 515 6 592 1 0 0 0 0 0 0 0 0 0 0 0 0
X 1 13
A 594 10 0 0 593 6 592 4 0 0 0 0 0 0 0 0 0 0 0 0
X 1 74
A 595 10 0 0 594 6 592 7 0 0 0 0 0 0 0 0 0 0 0 0
X 1 76
A 596 4 0 0 57 6 595 0 3 0 0 0 0 2 0 0 0 0 0 0
A 597 4 0 0 595 6 594 0 596 0 0 0 0 1 0 0 0 0 0 0
A 598 10 0 0 597 6 592 10 0 0 0 0 0 0 0 0 0 0 0 0
X 1 80
A 599 10 0 0 598 6 592 13 0 0 0 0 0 0 0 0 0 0 0 0
X 1 82
A 600 10 0 0 599 6 592 16 0 0 0 0 0 0 0 0 0 0 0 0
X 1 84
A 601 4 0 0 0 6 600 0 3 0 0 0 0 2 0 0 0 0 0 0
A 602 4 0 0 375 6 599 0 601 0 0 0 0 1 0 0 0 0 0 0
A 603 10 0 0 600 6 592 19 0 0 0 0 0 0 0 0 0 0 0 0
X 1 88
A 604 10 0 0 603 6 592 22 0 0 0 0 0 0 0 0 0 0 0 0
X 1 90
A 605 1 0 1 101 338 1088 0 0 0 0 0 0 0 0 0 0 0 0 0
A 606 10 0 0 528 6 605 1 0 0 0 0 0 0 0 0 0 0 0 0
X 1 13
A 607 10 0 0 606 6 605 4 0 0 0 0 0 0 0 0 0 0 0 0
X 1 74
A 608 10 0 0 607 6 605 7 0 0 0 0 0 0 0 0 0 0 0 0
X 1 76
A 609 4 0 0 480 6 608 0 3 0 0 0 0 2 0 0 0 0 0 0
A 610 4 0 0 0 6 607 0 609 0 0 0 0 1 0 0 0 0 0 0
A 611 10 0 0 608 6 605 10 0 0 0 0 0 0 0 0 0 0 0 0
X 1 80
A 612 10 0 0 611 6 605 13 0 0 0 0 0 0 0 0 0 0 0 0
X 1 82
A 613 10 0 0 612 6 605 16 0 0 0 0 0 0 0 0 0 0 0 0
X 1 84
A 614 4 0 0 22 6 613 0 3 0 0 0 0 2 0 0 0 0 0 0
A 615 4 0 0 596 6 612 0 614 0 0 0 0 1 0 0 0 0 0 0
A 616 10 0 0 613 6 605 19 0 0 0 0 0 0 0 0 0 0 0 0
X 1 88
A 617 10 0 0 616 6 605 22 0 0 0 0 0 0 0 0 0 0 0 0
X 1 90
A 618 1 0 1 64 344 1092 0 0 0 0 0 0 0 0 0 0 0 0 0
A 619 10 0 0 0 6 618 1 0 0 0 0 0 0 0 0 0 0 0 0
X 1 13
A 620 10 0 0 619 6 618 4 0 0 0 0 0 0 0 0 0 0 0 0
X 1 74
A 621 10 0 0 620 6 618 7 0 0 0 0 0 0 0 0 0 0 0 0
X 1 76
A 622 4 0 0 605 6 621 0 3 0 0 0 0 2 0 0 0 0 0 0
A 623 4 0 0 0 6 620 0 622 0 0 0 0 1 0 0 0 0 0 0
A 624 10 0 0 621 6 618 10 0 0 0 0 0 0 0 0 0 0 0 0
X 1 80
A 625 10 0 0 624 6 618 13 0 0 0 0 0 0 0 0 0 0 0 0
X 1 82
A 626 10 0 0 625 6 618 16 0 0 0 0 0 0 0 0 0 0 0 0
X 1 84
A 627 4 0 0 343 6 626 0 3 0 0 0 0 2 0 0 0 0 0 0
A 628 4 0 0 505 6 625 0 627 0 0 0 0 1 0 0 0 0 0 0
A 629 10 0 0 626 6 618 19 0 0 0 0 0 0 0 0 0 0 0 0
X 1 88
A 630 10 0 0 629 6 618 22 0 0 0 0 0 0 0 0 0 0 0 0
X 1 90
A 631 1 0 1 82 350 1096 0 0 0 0 0 0 0 0 0 0 0 0 0
A 632 10 0 0 29 6 631 1 0 0 0 0 0 0 0 0 0 0 0 0
X 1 13
A 633 10 0 0 632 6 631 4 0 0 0 0 0 0 0 0 0 0 0 0
X 1 74
A 634 10 0 0 633 6 631 7 0 0 0 0 0 0 0 0 0 0 0 0
X 1 76
A 635 4 0 0 43 6 634 0 3 0 0 0 0 2 0 0 0 0 0 0
A 636 4 0 0 0 6 633 0 635 0 0 0 0 1 0 0 0 0 0 0
A 637 10 0 0 634 6 631 10 0 0 0 0 0 0 0 0 0 0 0 0
X 1 80
A 638 10 0 0 637 6 631 13 0 0 0 0 0 0 0 0 0 0 0 0
X 1 82
A 639 10 0 0 638 6 631 16 0 0 0 0 0 0 0 0 0 0 0 0
X 1 84
A 640 4 0 0 623 6 639 0 3 0 0 0 0 2 0 0 0 0 0 0
A 641 4 0 0 174 6 638 0 640 0 0 0 0 1 0 0 0 0 0 0
A 642 10 0 0 639 6 631 19 0 0 0 0 0 0 0 0 0 0 0 0
X 1 88
A 643 10 0 0 642 6 631 22 0 0 0 0 0 0 0 0 0 0 0 0
X 1 90
A 644 1 0 1 458 356 1100 0 0 0 0 0 0 0 0 0 0 0 0 0
A 645 10 0 0 40 6 644 1 0 0 0 0 0 0 0 0 0 0 0 0
X 1 13
A 646 10 0 0 645 6 644 4 0 0 0 0 0 0 0 0 0 0 0 0
X 1 74
A 647 10 0 0 646 6 644 7 0 0 0 0 0 0 0 0 0 0 0 0
X 1 76
A 648 4 0 0 0 6 647 0 3 0 0 0 0 2 0 0 0 0 0 0
A 649 4 0 0 0 6 646 0 648 0 0 0 0 1 0 0 0 0 0 0
A 650 10 0 0 647 6 644 10 0 0 0 0 0 0 0 0 0 0 0 0
X 1 80
A 651 10 0 0 650 6 644 13 0 0 0 0 0 0 0 0 0 0 0 0
X 1 82
A 652 10 0 0 651 6 644 16 0 0 0 0 0 0 0 0 0 0 0 0
X 1 84
A 653 4 0 0 0 6 652 0 3 0 0 0 0 2 0 0 0 0 0 0
A 654 4 0 0 41 6 651 0 653 0 0 0 0 1 0 0 0 0 0 0
A 655 10 0 0 652 6 644 19 0 0 0 0 0 0 0 0 0 0 0 0
X 1 88
A 656 10 0 0 655 6 644 22 0 0 0 0 0 0 0 0 0 0 0 0
X 1 90
A 657 1 0 1 589 362 1104 0 0 0 0 0 0 0 0 0 0 0 0 0
A 658 10 0 0 50 6 657 1 0 0 0 0 0 0 0 0 0 0 0 0
X 1 13
A 659 10 0 0 658 6 657 4 0 0 0 0 0 0 0 0 0 0 0 0
X 1 74
A 660 10 0 0 659 6 657 7 0 0 0 0 0 0 0 0 0 0 0 0
X 1 76
A 661 4 0 0 69 6 660 0 3 0 0 0 0 2 0 0 0 0 0 0
A 662 4 0 0 207 6 659 0 661 0 0 0 0 1 0 0 0 0 0 0
A 663 10 0 0 660 6 657 10 0 0 0 0 0 0 0 0 0 0 0 0
X 1 80
A 664 10 0 0 663 6 657 13 0 0 0 0 0 0 0 0 0 0 0 0
X 1 82
A 665 10 0 0 664 6 657 16 0 0 0 0 0 0 0 0 0 0 0 0
X 1 84
A 666 4 0 0 0 6 665 0 3 0 0 0 0 2 0 0 0 0 0 0
A 667 4 0 0 0 6 664 0 666 0 0 0 0 1 0 0 0 0 0 0
A 668 10 0 0 665 6 657 19 0 0 0 0 0 0 0 0 0 0 0 0
X 1 88
A 669 10 0 0 668 6 657 22 0 0 0 0 0 0 0 0 0 0 0 0
X 1 90
A 670 1 0 1 0 368 1108 0 0 0 0 0 0 0 0 0 0 0 0 0
A 671 10 0 0 61 6 670 1 0 0 0 0 0 0 0 0 0 0 0 0
X 1 13
A 672 10 0 0 671 6 670 4 0 0 0 0 0 0 0 0 0 0 0 0
X 1 74
A 673 10 0 0 672 6 670 7 0 0 0 0 0 0 0 0 0 0 0 0
X 1 76
A 674 4 0 0 0 6 673 0 3 0 0 0 0 2 0 0 0 0 0 0
A 675 4 0 0 0 6 672 0 674 0 0 0 0 1 0 0 0 0 0 0
A 676 10 0 0 673 6 670 10 0 0 0 0 0 0 0 0 0 0 0 0
X 1 80
A 677 10 0 0 676 6 670 13 0 0 0 0 0 0 0 0 0 0 0 0
X 1 82
A 678 10 0 0 677 6 670 16 0 0 0 0 0 0 0 0 0 0 0 0
X 1 84
A 679 4 0 0 0 6 678 0 3 0 0 0 0 2 0 0 0 0 0 0
A 680 4 0 0 338 6 677 0 679 0 0 0 0 1 0 0 0 0 0 0
A 681 10 0 0 678 6 670 19 0 0 0 0 0 0 0 0 0 0 0 0
X 1 88
A 682 10 0 0 681 6 670 22 0 0 0 0 0 0 0 0 0 0 0 0
X 1 90
A 683 1 0 1 0 374 1112 0 0 0 0 0 0 0 0 0 0 0 0 0
A 684 10 0 0 0 6 683 1 0 0 0 0 0 0 0 0 0 0 0 0
X 1 13
A 685 10 0 0 684 6 683 4 0 0 0 0 0 0 0 0 0 0 0 0
X 1 74
A 686 10 0 0 685 6 683 7 0 0 0 0 0 0 0 0 0 0 0 0
X 1 76
A 687 4 0 0 0 6 686 0 3 0 0 0 0 2 0 0 0 0 0 0
A 688 4 0 0 412 6 685 0 687 0 0 0 0 1 0 0 0 0 0 0
A 689 10 0 0 686 6 683 10 0 0 0 0 0 0 0 0 0 0 0 0
X 1 80
A 690 10 0 0 689 6 683 13 0 0 0 0 0 0 0 0 0 0 0 0
X 1 82
A 691 10 0 0 690 6 683 16 0 0 0 0 0 0 0 0 0 0 0 0
X 1 84
A 692 4 0 0 144 6 691 0 3 0 0 0 0 2 0 0 0 0 0 0
A 693 4 0 0 150 6 690 0 692 0 0 0 0 1 0 0 0 0 0 0
A 694 10 0 0 691 6 683 19 0 0 0 0 0 0 0 0 0 0 0 0
X 1 88
A 695 10 0 0 694 6 683 22 0 0 0 0 0 0 0 0 0 0 0 0
X 1 90
A 696 1 0 3 205 380 1116 0 0 0 0 0 0 0 0 0 0 0 0 0
A 697 10 0 0 433 6 696 1 0 0 0 0 0 0 0 0 0 0 0 0
X 1 13
A 698 10 0 0 697 6 696 4 0 0 0 0 0 0 0 0 0 0 0 0
X 1 74
A 699 10 0 0 698 6 696 7 0 0 0 0 0 0 0 0 0 0 0 0
X 1 76
A 700 4 0 0 147 6 699 0 3 0 0 0 0 2 0 0 0 0 0 0
A 701 4 0 0 55 6 698 0 700 0 0 0 0 1 0 0 0 0 0 0
A 702 10 0 0 699 6 696 10 0 0 0 0 0 0 0 0 0 0 0 0
X 1 80
A 703 10 0 0 702 6 696 22 0 0 0 0 0 0 0 0 0 0 0 0
X 1 90
A 704 1 0 3 0 386 1120 0 0 0 0 0 0 0 0 0 0 0 0 0
A 705 10 0 0 627 6 704 1 0 0 0 0 0 0 0 0 0 0 0 0
X 1 13
A 706 10 0 0 705 6 704 4 0 0 0 0 0 0 0 0 0 0 0 0
X 1 74
A 707 10 0 0 706 6 704 7 0 0 0 0 0 0 0 0 0 0 0 0
X 1 76
A 708 4 0 0 0 6 707 0 3 0 0 0 0 2 0 0 0 0 0 0
A 709 4 0 0 74 6 706 0 708 0 0 0 0 1 0 0 0 0 0 0
A 710 10 0 0 707 6 704 10 0 0 0 0 0 0 0 0 0 0 0 0
X 1 80
A 711 10 0 0 710 6 704 22 0 0 0 0 0 0 0 0 0 0 0 0
X 1 90
A 712 1 0 3 592 392 1139 0 0 0 0 0 0 0 0 0 0 0 0 0
A 713 10 0 0 635 6 712 1 0 0 0 0 0 0 0 0 0 0 0 0
X 1 13
A 714 10 0 0 713 6 712 4 0 0 0 0 0 0 0 0 0 0 0 0
X 1 74
A 715 10 0 0 714 6 712 7 0 0 0 0 0 0 0 0 0 0 0 0
X 1 76
A 716 4 0 0 498 6 715 0 3 0 0 0 0 2 0 0 0 0 0 0
A 717 4 0 0 490 6 714 0 716 0 0 0 0 1 0 0 0 0 0 0
A 718 10 0 0 715 6 712 10 0 0 0 0 0 0 0 0 0 0 0 0
X 1 80
A 719 10 0 0 718 6 712 22 0 0 0 0 0 0 0 0 0 0 0 0
X 1 90
A 720 1 0 1 0 398 1143 0 0 0 0 0 0 0 0 0 0 0 0 0
A 721 10 0 0 51 6 720 1 0 0 0 0 0 0 0 0 0 0 0 0
X 1 13
A 722 10 0 0 721 6 720 4 0 0 0 0 0 0 0 0 0 0 0 0
X 1 74
A 723 10 0 0 722 6 720 7 0 0 0 0 0 0 0 0 0 0 0 0
X 1 76
A 724 4 0 0 156 6 723 0 3 0 0 0 0 2 0 0 0 0 0 0
A 725 4 0 0 716 6 722 0 724 0 0 0 0 1 0 0 0 0 0 0
A 726 10 0 0 723 6 720 10 0 0 0 0 0 0 0 0 0 0 0 0
X 1 80
A 727 10 0 0 726 6 720 13 0 0 0 0 0 0 0 0 0 0 0 0
X 1 82
A 728 10 0 0 727 6 720 16 0 0 0 0 0 0 0 0 0 0 0 0
X 1 84
A 729 4 0 0 0 6 728 0 3 0 0 0 0 2 0 0 0 0 0 0
A 730 4 0 0 0 6 727 0 729 0 0 0 0 1 0 0 0 0 0 0
A 731 10 0 0 728 6 720 19 0 0 0 0 0 0 0 0 0 0 0 0
X 1 88
A 732 10 0 0 731 6 720 22 0 0 0 0 0 0 0 0 0 0 0 0
X 1 90
A 733 1 0 1 618 404 1147 0 0 0 0 0 0 0 0 0 0 0 0 0
A 734 10 0 0 0 6 733 1 0 0 0 0 0 0 0 0 0 0 0 0
X 1 13
A 735 10 0 0 734 6 733 4 0 0 0 0 0 0 0 0 0 0 0 0
X 1 74
A 736 10 0 0 735 6 733 7 0 0 0 0 0 0 0 0 0 0 0 0
X 1 76
A 737 4 0 0 0 6 736 0 3 0 0 0 0 2 0 0 0 0 0 0
A 738 4 0 0 536 6 735 0 737 0 0 0 0 1 0 0 0 0 0 0
A 739 10 0 0 736 6 733 10 0 0 0 0 0 0 0 0 0 0 0 0
X 1 80
A 740 10 0 0 739 6 733 13 0 0 0 0 0 0 0 0 0 0 0 0
X 1 82
A 741 10 0 0 740 6 733 16 0 0 0 0 0 0 0 0 0 0 0 0
X 1 84
A 742 4 0 0 0 6 741 0 3 0 0 0 0 2 0 0 0 0 0 0
A 743 4 0 0 0 6 740 0 742 0 0 0 0 1 0 0 0 0 0 0
A 744 10 0 0 741 6 733 19 0 0 0 0 0 0 0 0 0 0 0 0
X 1 88
A 745 10 0 0 744 6 733 22 0 0 0 0 0 0 0 0 0 0 0 0
X 1 90
A 746 1 0 1 631 410 1151 0 0 0 0 0 0 0 0 0 0 0 0 0
A 747 10 0 0 0 6 746 1 0 0 0 0 0 0 0 0 0 0 0 0
X 1 13
A 748 10 0 0 747 6 746 4 0 0 0 0 0 0 0 0 0 0 0 0
X 1 74
A 749 10 0 0 748 6 746 7 0 0 0 0 0 0 0 0 0 0 0 0
X 1 76
A 750 4 0 0 0 6 749 0 3 0 0 0 0 2 0 0 0 0 0 0
A 751 4 0 0 427 6 748 0 750 0 0 0 0 1 0 0 0 0 0 0
A 752 10 0 0 749 6 746 10 0 0 0 0 0 0 0 0 0 0 0 0
X 1 80
A 753 10 0 0 752 6 746 13 0 0 0 0 0 0 0 0 0 0 0 0
X 1 82
A 754 10 0 0 753 6 746 16 0 0 0 0 0 0 0 0 0 0 0 0
X 1 84
A 755 4 0 0 171 6 754 0 3 0 0 0 0 2 0 0 0 0 0 0
A 756 4 0 0 96 6 753 0 755 0 0 0 0 1 0 0 0 0 0 0
A 757 10 0 0 754 6 746 19 0 0 0 0 0 0 0 0 0 0 0 0
X 1 88
A 758 10 0 0 757 6 746 22 0 0 0 0 0 0 0 0 0 0 0 0
X 1 90
A 759 1 0 1 644 416 1155 0 0 0 0 0 0 0 0 0 0 0 0 0
A 760 10 0 0 0 6 759 1 0 0 0 0 0 0 0 0 0 0 0 0
X 1 13
A 761 10 0 0 760 6 759 4 0 0 0 0 0 0 0 0 0 0 0 0
X 1 74
A 762 10 0 0 761 6 759 7 0 0 0 0 0 0 0 0 0 0 0 0
X 1 76
A 763 4 0 0 184 6 762 0 3 0 0 0 0 2 0 0 0 0 0 0
A 764 4 0 0 661 6 761 0 763 0 0 0 0 1 0 0 0 0 0 0
A 765 10 0 0 762 6 759 10 0 0 0 0 0 0 0 0 0 0 0 0
X 1 80
A 766 10 0 0 765 6 759 13 0 0 0 0 0 0 0 0 0 0 0 0
X 1 82
A 767 10 0 0 766 6 759 16 0 0 0 0 0 0 0 0 0 0 0 0
X 1 84
A 768 4 0 0 9 6 767 0 3 0 0 0 0 2 0 0 0 0 0 0
A 769 4 0 0 539 6 766 0 768 0 0 0 0 1 0 0 0 0 0 0
A 770 10 0 0 767 6 759 19 0 0 0 0 0 0 0 0 0 0 0 0
X 1 88
A 771 10 0 0 770 6 759 22 0 0 0 0 0 0 0 0 0 0 0 0
X 1 90
A 772 1 0 1 657 422 1159 0 0 0 0 0 0 0 0 0 0 0 0 0
A 773 10 0 0 139 6 772 1 0 0 0 0 0 0 0 0 0 0 0 0
X 1 13
A 774 10 0 0 773 6 772 4 0 0 0 0 0 0 0 0 0 0 0 0
X 1 74
A 775 10 0 0 774 6 772 7 0 0 0 0 0 0 0 0 0 0 0 0
X 1 76
A 776 4 0 0 191 6 775 0 3 0 0 0 0 2 0 0 0 0 0 0
A 777 4 0 0 0 6 774 0 776 0 0 0 0 1 0 0 0 0 0 0
A 778 10 0 0 775 6 772 10 0 0 0 0 0 0 0 0 0 0 0 0
X 1 80
A 779 10 0 0 778 6 772 13 0 0 0 0 0 0 0 0 0 0 0 0
X 1 82
A 780 10 0 0 779 6 772 16 0 0 0 0 0 0 0 0 0 0 0 0
X 1 84
A 781 4 0 0 251 6 780 0 3 0 0 0 0 2 0 0 0 0 0 0
A 782 4 0 0 0 6 779 0 781 0 0 0 0 1 0 0 0 0 0 0
A 783 10 0 0 780 6 772 19 0 0 0 0 0 0 0 0 0 0 0 0
X 1 88
A 784 10 0 0 783 6 772 22 0 0 0 0 0 0 0 0 0 0 0 0
X 1 90
A 785 1 0 1 0 428 1163 0 0 0 0 0 0 0 0 0 0 0 0 0
A 786 10 0 0 708 6 785 1 0 0 0 0 0 0 0 0 0 0 0 0
X 1 13
A 787 10 0 0 786 6 785 4 0 0 0 0 0 0 0 0 0 0 0 0
X 1 74
A 788 10 0 0 787 6 785 7 0 0 0 0 0 0 0 0 0 0 0 0
X 1 76
A 789 4 0 0 0 6 788 0 3 0 0 0 0 2 0 0 0 0 0 0
A 790 4 0 0 563 6 787 0 789 0 0 0 0 1 0 0 0 0 0 0
A 791 10 0 0 788 6 785 10 0 0 0 0 0 0 0 0 0 0 0 0
X 1 80
A 792 10 0 0 791 6 785 13 0 0 0 0 0 0 0 0 0 0 0 0
X 1 82
A 793 10 0 0 792 6 785 16 0 0 0 0 0 0 0 0 0 0 0 0
X 1 84
A 794 4 0 0 0 6 793 0 3 0 0 0 0 2 0 0 0 0 0 0
A 795 4 0 0 669 6 792 0 794 0 0 0 0 1 0 0 0 0 0 0
A 796 10 0 0 793 6 785 19 0 0 0 0 0 0 0 0 0 0 0 0
X 1 88
A 797 10 0 0 796 6 785 22 0 0 0 0 0 0 0 0 0 0 0 0
X 1 90
A 798 1 0 1 683 434 1167 0 0 0 0 0 0 0 0 0 0 0 0 0
A 799 10 0 0 0 6 798 1 0 0 0 0 0 0 0 0 0 0 0 0
X 1 13
A 800 10 0 0 799 6 798 4 0 0 0 0 0 0 0 0 0 0 0 0
X 1 74
A 801 10 0 0 800 6 798 7 0 0 0 0 0 0 0 0 0 0 0 0
X 1 76
A 802 4 0 0 0 6 801 0 3 0 0 0 0 2 0 0 0 0 0 0
A 803 4 0 0 0 6 800 0 802 0 0 0 0 1 0 0 0 0 0 0
A 804 10 0 0 801 6 798 10 0 0 0 0 0 0 0 0 0 0 0 0
X 1 80
A 805 10 0 0 804 6 798 13 0 0 0 0 0 0 0 0 0 0 0 0
X 1 82
A 806 10 0 0 805 6 798 16 0 0 0 0 0 0 0 0 0 0 0 0
X 1 84
A 807 4 0 0 330 6 806 0 3 0 0 0 0 2 0 0 0 0 0 0
A 808 4 0 0 0 6 805 0 807 0 0 0 0 1 0 0 0 0 0 0
A 809 10 0 0 806 6 798 19 0 0 0 0 0 0 0 0 0 0 0 0
X 1 88
A 810 10 0 0 809 6 798 22 0 0 0 0 0 0 0 0 0 0 0 0
X 1 90
A 811 1 0 1 696 440 1171 0 0 0 0 0 0 0 0 0 0 0 0 0
A 812 10 0 0 720 6 811 1 0 0 0 0 0 0 0 0 0 0 0 0
X 1 13
A 813 10 0 0 812 6 811 4 0 0 0 0 0 0 0 0 0 0 0 0
X 1 74
A 814 10 0 0 813 6 811 7 0 0 0 0 0 0 0 0 0 0 0 0
X 1 76
A 815 4 0 0 516 6 814 0 3 0 0 0 0 2 0 0 0 0 0 0
A 816 4 0 0 0 6 813 0 815 0 0 0 0 1 0 0 0 0 0 0
A 817 10 0 0 814 6 811 10 0 0 0 0 0 0 0 0 0 0 0 0
X 1 80
A 818 10 0 0 817 6 811 13 0 0 0 0 0 0 0 0 0 0 0 0
X 1 82
A 819 10 0 0 818 6 811 16 0 0 0 0 0 0 0 0 0 0 0 0
X 1 84
A 820 4 0 0 0 6 819 0 3 0 0 0 0 2 0 0 0 0 0 0
A 821 4 0 0 166 6 818 0 820 0 0 0 0 1 0 0 0 0 0 0
A 822 10 0 0 819 6 811 19 0 0 0 0 0 0 0 0 0 0 0 0
X 1 88
A 823 10 0 0 822 6 811 22 0 0 0 0 0 0 0 0 0 0 0 0
X 1 90
A 824 1 0 1 0 446 1185 0 0 0 0 0 0 0 0 0 0 0 0 0
A 825 10 0 0 0 6 824 1 0 0 0 0 0 0 0 0 0 0 0 0
X 1 13
A 826 10 0 0 825 6 824 4 0 0 0 0 0 0 0 0 0 0 0 0
X 1 74
A 827 10 0 0 826 6 824 7 0 0 0 0 0 0 0 0 0 0 0 0
X 1 76
A 828 4 0 0 0 6 827 0 3 0 0 0 0 2 0 0 0 0 0 0
A 829 4 0 0 794 6 826 0 828 0 0 0 0 1 0 0 0 0 0 0
A 830 10 0 0 827 6 824 10 0 0 0 0 0 0 0 0 0 0 0 0
X 1 80
A 831 10 0 0 830 6 824 13 0 0 0 0 0 0 0 0 0 0 0 0
X 1 82
A 832 10 0 0 831 6 824 16 0 0 0 0 0 0 0 0 0 0 0 0
X 1 84
A 833 4 0 0 0 6 832 0 3 0 0 0 0 2 0 0 0 0 0 0
A 834 4 0 0 558 6 831 0 833 0 0 0 0 1 0 0 0 0 0 0
A 835 10 0 0 832 6 824 19 0 0 0 0 0 0 0 0 0 0 0 0
X 1 88
A 836 10 0 0 835 6 824 22 0 0 0 0 0 0 0 0 0 0 0 0
X 1 90
A 837 1 0 1 311 452 1189 0 0 0 0 0 0 0 0 0 0 0 0 0
A 838 10 0 0 178 6 837 1 0 0 0 0 0 0 0 0 0 0 0 0
X 1 13
A 839 10 0 0 838 6 837 4 0 0 0 0 0 0 0 0 0 0 0 0
X 1 74
A 840 10 0 0 839 6 837 7 0 0 0 0 0 0 0 0 0 0 0 0
X 1 76
A 841 4 0 0 0 6 840 0 3 0 0 0 0 2 0 0 0 0 0 0
A 842 4 0 0 615 6 839 0 841 0 0 0 0 1 0 0 0 0 0 0
A 843 10 0 0 840 6 837 10 0 0 0 0 0 0 0 0 0 0 0 0
X 1 80
A 844 10 0 0 843 6 837 13 0 0 0 0 0 0 0 0 0 0 0 0
X 1 82
A 845 10 0 0 844 6 837 16 0 0 0 0 0 0 0 0 0 0 0 0
X 1 84
A 846 4 0 0 244 6 845 0 3 0 0 0 0 2 0 0 0 0 0 0
A 847 4 0 0 670 6 844 0 846 0 0 0 0 1 0 0 0 0 0 0
A 848 10 0 0 845 6 837 19 0 0 0 0 0 0 0 0 0 0 0 0
X 1 88
A 849 10 0 0 848 6 837 22 0 0 0 0 0 0 0 0 0 0 0 0
X 1 90
A 850 1 0 1 729 458 1193 0 0 0 0 0 0 0 0 0 0 0 0 0
A 851 10 0 0 0 6 850 1 0 0 0 0 0 0 0 0 0 0 0 0
X 1 13
A 852 10 0 0 851 6 850 4 0 0 0 0 0 0 0 0 0 0 0 0
X 1 74
A 853 10 0 0 852 6 850 7 0 0 0 0 0 0 0 0 0 0 0 0
X 1 76
A 854 4 0 0 0 6 853 0 3 0 0 0 0 2 0 0 0 0 0 0
A 855 4 0 0 398 6 852 0 854 0 0 0 0 1 0 0 0 0 0 0
A 856 10 0 0 853 6 850 10 0 0 0 0 0 0 0 0 0 0 0 0
X 1 80
A 857 10 0 0 856 6 850 13 0 0 0 0 0 0 0 0 0 0 0 0
X 1 82
A 858 10 0 0 857 6 850 16 0 0 0 0 0 0 0 0 0 0 0 0
X 1 84
A 859 4 0 0 524 6 858 0 3 0 0 0 0 2 0 0 0 0 0 0
A 860 4 0 0 584 6 857 0 859 0 0 0 0 1 0 0 0 0 0 0
A 861 10 0 0 858 6 850 19 0 0 0 0 0 0 0 0 0 0 0 0
X 1 88
A 862 10 0 0 861 6 850 22 0 0 0 0 0 0 0 0 0 0 0 0
X 1 90
A 863 1 0 1 662 464 1197 0 0 0 0 0 0 0 0 0 0 0 0 0
A 864 10 0 0 367 6 863 1 0 0 0 0 0 0 0 0 0 0 0 0
X 1 13
A 865 10 0 0 864 6 863 4 0 0 0 0 0 0 0 0 0 0 0 0
X 1 74
A 866 10 0 0 865 6 863 7 0 0 0 0 0 0 0 0 0 0 0 0
X 1 76
A 867 4 0 0 415 6 866 0 3 0 0 0 0 2 0 0 0 0 0 0
A 868 4 0 0 810 6 865 0 867 0 0 0 0 1 0 0 0 0 0 0
A 869 10 0 0 866 6 863 10 0 0 0 0 0 0 0 0 0 0 0 0
X 1 80
A 870 10 0 0 869 6 863 13 0 0 0 0 0 0 0 0 0 0 0 0
X 1 82
A 871 10 0 0 870 6 863 16 0 0 0 0 0 0 0 0 0 0 0 0
X 1 84
A 872 4 0 0 192 6 871 0 3 0 0 0 0 2 0 0 0 0 0 0
A 873 4 0 0 0 6 870 0 872 0 0 0 0 1 0 0 0 0 0 0
A 874 10 0 0 871 6 863 19 0 0 0 0 0 0 0 0 0 0 0 0
X 1 88
A 875 10 0 0 874 6 863 22 0 0 0 0 0 0 0 0 0 0 0 0
X 1 90
A 876 1 0 3 67 470 1201 0 0 0 0 0 0 0 0 0 0 0 0 0
A 877 10 0 0 0 6 876 1 0 0 0 0 0 0 0 0 0 0 0 0
X 1 13
A 878 10 0 0 877 6 876 4 0 0 0 0 0 0 0 0 0 0 0 0
X 1 74
A 879 10 0 0 878 6 876 7 0 0 0 0 0 0 0 0 0 0 0 0
X 1 76
A 880 4 0 0 0 6 879 0 3 0 0 0 0 2 0 0 0 0 0 0
A 881 4 0 0 33 6 878 0 880 0 0 0 0 1 0 0 0 0 0 0
A 882 10 0 0 879 6 876 10 0 0 0 0 0 0 0 0 0 0 0 0
X 1 80
A 883 10 0 0 882 6 876 22 0 0 0 0 0 0 0 0 0 0 0 0
X 1 90
A 884 1 0 0 220 6 1216 0 0 0 0 0 0 0 0 0 0 0 0 0
A 885 1 0 0 876 6 1207 0 0 0 0 0 0 0 0 0 0 0 0 0
A 886 1 0 0 80 6 1214 0 0 0 0 0 0 0 0 0 0 0 0 0
A 887 1 0 0 576 6 1215 0 0 0 0 0 0 0 0 0 0 0 0 0
A 888 1 0 0 0 6 1219 0 0 0 0 0 0 0 0 0 0 0 0 0
A 889 1 0 0 711 6 1209 0 0 0 0 0 0 0 0 0 0 0 0 0
A 890 1 0 0 719 6 1217 0 0 0 0 0 0 0 0 0 0 0 0 0
A 891 1 0 0 116 6 1218 0 0 0 0 0 0 0 0 0 0 0 0 0
A 892 1 0 1 0 482 1220 0 0 0 0 0 0 0 0 0 0 0 0 0
A 893 10 0 0 401 6 892 1 0 0 0 0 0 0 0 0 0 0 0 0
X 1 13
A 894 10 0 0 893 6 892 4 0 0 0 0 0 0 0 0 0 0 0 0
X 1 74
A 895 10 0 0 894 6 892 7 0 0 0 0 0 0 0 0 0 0 0 0
X 1 76
A 896 4 0 0 0 6 895 0 3 0 0 0 0 2 0 0 0 0 0 0
A 897 4 0 0 745 6 894 0 896 0 0 0 0 1 0 0 0 0 0 0
A 898 10 0 0 895 6 892 10 0 0 0 0 0 0 0 0 0 0 0 0
X 1 80
A 899 10 0 0 898 6 892 13 0 0 0 0 0 0 0 0 0 0 0 0
X 1 82
A 900 10 0 0 899 6 892 16 0 0 0 0 0 0 0 0 0 0 0 0
X 1 84
A 901 4 0 0 380 6 900 0 3 0 0 0 0 2 0 0 0 0 0 0
A 902 4 0 0 675 6 899 0 901 0 0 0 0 1 0 0 0 0 0 0
A 903 10 0 0 900 6 892 19 0 0 0 0 0 0 0 0 0 0 0 0
X 1 88
A 904 10 0 0 903 6 892 22 0 0 0 0 0 0 0 0 0 0 0 0
X 1 90
A 905 1 0 1 92 488 1224 0 0 0 0 0 0 0 0 0 0 0 0 0
A 906 10 0 0 414 6 905 1 0 0 0 0 0 0 0 0 0 0 0 0
X 1 13
A 907 10 0 0 906 6 905 4 0 0 0 0 0 0 0 0 0 0 0 0
X 1 74
A 908 10 0 0 907 6 905 7 0 0 0 0 0 0 0 0 0 0 0 0
X 1 76
A 909 4 0 0 0 6 908 0 3 0 0 0 0 2 0 0 0 0 0 0
A 910 4 0 0 759 6 907 0 909 0 0 0 0 1 0 0 0 0 0 0
A 911 10 0 0 908 6 905 10 0 0 0 0 0 0 0 0 0 0 0 0
X 1 80
A 912 10 0 0 911 6 905 13 0 0 0 0 0 0 0 0 0 0 0 0
X 1 82
A 913 10 0 0 912 6 905 16 0 0 0 0 0 0 0 0 0 0 0 0
X 1 84
A 914 4 0 0 485 6 913 0 3 0 0 0 0 2 0 0 0 0 0 0
A 915 4 0 0 737 6 912 0 914 0 0 0 0 1 0 0 0 0 0 0
A 916 10 0 0 913 6 905 19 0 0 0 0 0 0 0 0 0 0 0 0
X 1 88
A 917 10 0 0 916 6 905 22 0 0 0 0 0 0 0 0 0 0 0 0
X 1 90
A 918 1 0 0 257 6 1239 0 0 0 0 0 0 0 0 0 0 0 0 0
A 919 1 0 0 648 6 1230 0 0 0 0 0 0 0 0 0 0 0 0 0
A 920 1 0 0 304 6 1237 0 0 0 0 0 0 0 0 0 0 0 0 0
A 921 1 0 0 897 6 1238 0 0 0 0 0 0 0 0 0 0 0 0 0
A 922 1 0 0 246 6 1242 0 0 0 0 0 0 0 0 0 0 0 0 0
A 923 1 0 0 0 6 1232 0 0 0 0 0 0 0 0 0 0 0 0 0
A 924 1 0 0 66 6 1240 0 0 0 0 0 0 0 0 0 0 0 0 0
A 925 1 0 0 0 6 1241 0 0 0 0 0 0 0 0 0 0 0 0 0
A 926 1 0 1 0 500 1243 0 0 0 0 0 0 0 0 0 0 0 0 0
A 927 10 0 0 273 6 926 1 0 0 0 0 0 0 0 0 0 0 0 0
X 1 13
A 928 10 0 0 927 6 926 4 0 0 0 0 0 0 0 0 0 0 0 0
X 1 74
A 929 10 0 0 928 6 926 7 0 0 0 0 0 0 0 0 0 0 0 0
X 1 76
A 930 4 0 0 0 6 929 0 3 0 0 0 0 2 0 0 0 0 0 0
A 931 4 0 0 0 6 928 0 930 0 0 0 0 1 0 0 0 0 0 0
A 932 10 0 0 929 6 926 10 0 0 0 0 0 0 0 0 0 0 0 0
X 1 80
A 933 10 0 0 932 6 926 13 0 0 0 0 0 0 0 0 0 0 0 0
X 1 82
A 934 10 0 0 933 6 926 16 0 0 0 0 0 0 0 0 0 0 0 0
X 1 84
A 935 4 0 0 902 6 934 0 3 0 0 0 0 2 0 0 0 0 0 0
A 936 4 0 0 58 6 933 0 935 0 0 0 0 1 0 0 0 0 0 0
A 937 10 0 0 934 6 926 19 0 0 0 0 0 0 0 0 0 0 0 0
X 1 88
A 938 10 0 0 937 6 926 22 0 0 0 0 0 0 0 0 0 0 0 0
X 1 90
A 939 1 0 1 0 506 1247 0 0 0 0 0 0 0 0 0 0 0 0 0
A 940 10 0 0 428 6 939 1 0 0 0 0 0 0 0 0 0 0 0 0
X 1 13
A 941 10 0 0 940 6 939 4 0 0 0 0 0 0 0 0 0 0 0 0
X 1 74
A 942 10 0 0 941 6 939 7 0 0 0 0 0 0 0 0 0 0 0 0
X 1 76
A 943 4 0 0 0 6 942 0 3 0 0 0 0 2 0 0 0 0 0 0
A 944 4 0 0 891 6 941 0 943 0 0 0 0 1 0 0 0 0 0 0
A 945 10 0 0 942 6 939 10 0 0 0 0 0 0 0 0 0 0 0 0
X 1 80
A 946 10 0 0 945 6 939 13 0 0 0 0 0 0 0 0 0 0 0 0
X 1 82
A 947 10 0 0 946 6 939 16 0 0 0 0 0 0 0 0 0 0 0 0
X 1 84
A 948 4 0 0 0 6 947 0 3 0 0 0 0 2 0 0 0 0 0 0
A 949 4 0 0 0 6 946 0 948 0 0 0 0 1 0 0 0 0 0 0
A 950 10 0 0 947 6 939 19 0 0 0 0 0 0 0 0 0 0 0 0
X 1 88
A 951 10 0 0 950 6 939 22 0 0 0 0 0 0 0 0 0 0 0 0
X 1 90
A 952 1 0 0 79 6 1265 0 0 0 0 0 0 0 0 0 0 0 0 0
A 953 1 0 0 717 6 1254 0 0 0 0 0 0 0 0 0 0 0 0 0
A 954 1 0 0 679 6 1261 0 0 0 0 0 0 0 0 0 0 0 0 0
A 955 1 0 0 674 6 1256 0 0 0 0 0 0 0 0 0 0 0 0 0
A 956 1 0 0 0 6 1262 0 0 0 0 0 0 0 0 0 0 0 0 0
A 957 1 0 0 0 6 1263 0 0 0 0 0 0 0 0 0 0 0 0 0
A 958 1 0 0 771 6 1264 0 0 0 0 0 0 0 0 0 0 0 0 0
A 959 1 0 1 836 518 1266 0 0 0 0 0 0 0 0 0 0 0 0 0
A 960 10 0 0 667 6 959 1 0 0 0 0 0 0 0 0 0 0 0 0
X 1 13
A 961 10 0 0 960 6 959 4 0 0 0 0 0 0 0 0 0 0 0 0
X 1 74
A 962 10 0 0 961 6 959 7 0 0 0 0 0 0 0 0 0 0 0 0
X 1 76
A 963 4 0 0 368 6 962 0 3 0 0 0 0 2 0 0 0 0 0 0
A 964 4 0 0 688 6 961 0 963 0 0 0 0 1 0 0 0 0 0 0
A 965 10 0 0 962 6 959 10 0 0 0 0 0 0 0 0 0 0 0 0
X 1 80
A 966 10 0 0 965 6 959 13 0 0 0 0 0 0 0 0 0 0 0 0
X 1 82
A 967 10 0 0 966 6 959 16 0 0 0 0 0 0 0 0 0 0 0 0
X 1 84
A 968 4 0 0 129 6 967 0 3 0 0 0 0 2 0 0 0 0 0 0
A 969 4 0 0 549 6 966 0 968 0 0 0 0 1 0 0 0 0 0 0
A 970 10 0 0 967 6 959 19 0 0 0 0 0 0 0 0 0 0 0 0
X 1 88
A 971 10 0 0 970 6 959 22 0 0 0 0 0 0 0 0 0 0 0 0
X 1 90
A 972 1 0 1 337 524 1270 0 0 0 0 0 0 0 0 0 0 0 0 0
A 973 10 0 0 939 6 972 1 0 0 0 0 0 0 0 0 0 0 0 0
X 1 13
A 974 10 0 0 973 6 972 4 0 0 0 0 0 0 0 0 0 0 0 0
X 1 74
A 975 10 0 0 974 6 972 7 0 0 0 0 0 0 0 0 0 0 0 0
X 1 76
A 976 4 0 0 0 6 975 0 3 0 0 0 0 2 0 0 0 0 0 0
A 977 4 0 0 682 6 974 0 976 0 0 0 0 1 0 0 0 0 0 0
A 978 10 0 0 975 6 972 10 0 0 0 0 0 0 0 0 0 0 0 0
X 1 80
A 979 10 0 0 978 6 972 13 0 0 0 0 0 0 0 0 0 0 0 0
X 1 82
A 980 10 0 0 979 6 972 16 0 0 0 0 0 0 0 0 0 0 0 0
X 1 84
A 981 4 0 0 0 6 980 0 3 0 0 0 0 2 0 0 0 0 0 0
A 982 4 0 0 872 6 979 0 981 0 0 0 0 1 0 0 0 0 0 0
A 983 10 0 0 980 6 972 19 0 0 0 0 0 0 0 0 0 0 0 0
X 1 88
A 984 10 0 0 983 6 972 22 0 0 0 0 0 0 0 0 0 0 0 0
X 1 90
A 985 1 0 0 149 6 1288 0 0 0 0 0 0 0 0 0 0 0 0 0
A 986 1 0 0 142 6 1279 0 0 0 0 0 0 0 0 0 0 0 0 0
A 987 1 0 0 680 6 1284 0 0 0 0 0 0 0 0 0 0 0 0 0
A 988 1 0 0 454 6 1285 0 0 0 0 0 0 0 0 0 0 0 0 0
A 989 1 0 0 784 6 1277 0 0 0 0 0 0 0 0 0 0 0 0 0
A 990 1 0 0 357 6 1286 0 0 0 0 0 0 0 0 0 0 0 0 0
A 991 1 0 0 154 6 1287 0 0 0 0 0 0 0 0 0 0 0 0 0
A 992 1 0 1 924 536 1289 0 0 0 0 0 0 0 0 0 0 0 0 0
A 993 10 0 0 121 6 992 1 0 0 0 0 0 0 0 0 0 0 0 0
X 1 13
A 994 10 0 0 993 6 992 4 0 0 0 0 0 0 0 0 0 0 0 0
X 1 74
A 995 10 0 0 994 6 992 7 0 0 0 0 0 0 0 0 0 0 0 0
X 1 76
A 996 4 0 0 317 6 995 0 3 0 0 0 0 2 0 0 0 0 0 0
A 997 4 0 0 988 6 994 0 996 0 0 0 0 1 0 0 0 0 0 0
A 998 10 0 0 995 6 992 10 0 0 0 0 0 0 0 0 0 0 0 0
X 1 80
A 999 10 0 0 998 6 992 13 0 0 0 0 0 0 0 0 0 0 0 0
X 1 82
A 1000 10 0 0 999 6 992 16 0 0 0 0 0 0 0 0 0 0 0 0
X 1 84
A 1001 4 0 0 578 6 1000 0 3 0 0 0 0 2 0 0 0 0 0 0
A 1002 4 0 0 0 6 999 0 1001 0 0 0 0 1 0 0 0 0 0 0
A 1003 10 0 0 1000 6 992 19 0 0 0 0 0 0 0 0 0 0 0 0
X 1 88
A 1004 10 0 0 1003 6 992 22 0 0 0 0 0 0 0 0 0 0 0 0
X 1 90
A 1005 1 0 1 0 542 1293 0 0 0 0 0 0 0 0 0 0 0 0 0
A 1006 10 0 0 0 6 1005 1 0 0 0 0 0 0 0 0 0 0 0 0
X 1 13
A 1007 10 0 0 1006 6 1005 4 0 0 0 0 0 0 0 0 0 0 0 0
X 1 74
A 1008 10 0 0 1007 6 1005 7 0 0 0 0 0 0 0 0 0 0 0 0
X 1 76
A 1009 4 0 0 0 6 1008 0 3 0 0 0 0 2 0 0 0 0 0 0
A 1010 4 0 0 231 6 1007 0 1009 0 0 0 0 1 0 0 0 0 0 0
A 1011 10 0 0 1008 6 1005 10 0 0 0 0 0 0 0 0 0 0 0 0
X 1 80
A 1012 10 0 0 1011 6 1005 13 0 0 0 0 0 0 0 0 0 0 0 0
X 1 82
A 1013 10 0 0 1012 6 1005 16 0 0 0 0 0 0 0 0 0 0 0 0
X 1 84
A 1014 4 0 0 591 6 1013 0 3 0 0 0 0 2 0 0 0 0 0 0
A 1015 4 0 0 0 6 1012 0 1014 0 0 0 0 1 0 0 0 0 0 0
A 1016 10 0 0 1013 6 1005 19 0 0 0 0 0 0 0 0 0 0 0 0
X 1 88
A 1017 10 0 0 1016 6 1005 22 0 0 0 0 0 0 0 0 0 0 0 0
X 1 90
A 1018 1 0 0 850 6 1311 0 0 0 0 0 0 0 0 0 0 0 0 0
A 1019 1 0 0 0 6 1301 0 0 0 0 0 0 0 0 0 0 0 0 0
A 1020 1 0 0 837 6 1307 0 0 0 0 0 0 0 0 0 0 0 0 0
A 1021 1 0 0 199 6 1302 0 0 0 0 0 0 0 0 0 0 0 0 0
A 1022 1 0 0 579 6 1308 0 0 0 0 0 0 0 0 0 0 0 0 0
A 1023 1 0 0 87 6 1309 0 0 0 0 0 0 0 0 0 0 0 0 0
A 1024 1 0 0 0 6 1310 0 0 0 0 0 0 0 0 0 0 0 0 0
A 1025 1 0 1 1010 554 1312 0 0 0 0 0 0 0 0 0 0 0 0 0
A 1026 10 0 0 0 6 1025 1 0 0 0 0 0 0 0 0 0 0 0 0
X 1 13
A 1027 10 0 0 1026 6 1025 4 0 0 0 0 0 0 0 0 0 0 0 0
X 1 74
A 1028 10 0 0 1027 6 1025 7 0 0 0 0 0 0 0 0 0 0 0 0
X 1 76
A 1029 4 0 0 544 6 1028 0 3 0 0 0 0 2 0 0 0 0 0 0
A 1030 4 0 0 59 6 1027 0 1029 0 0 0 0 1 0 0 0 0 0 0
A 1031 10 0 0 1028 6 1025 10 0 0 0 0 0 0 0 0 0 0 0 0
X 1 80
A 1032 10 0 0 1031 6 1025 13 0 0 0 0 0 0 0 0 0 0 0 0
X 1 82
A 1033 10 0 0 1032 6 1025 16 0 0 0 0 0 0 0 0 0 0 0 0
X 1 84
A 1034 4 0 0 969 6 1033 0 3 0 0 0 0 2 0 0 0 0 0 0
A 1035 4 0 0 0 6 1032 0 1034 0 0 0 0 1 0 0 0 0 0 0
A 1036 10 0 0 1033 6 1025 19 0 0 0 0 0 0 0 0 0 0 0 0
X 1 88
A 1037 10 0 0 1036 6 1025 22 0 0 0 0 0 0 0 0 0 0 0 0
X 1 90
A 1038 1 0 1 0 560 1316 0 0 0 0 0 0 0 0 0 0 0 0 0
A 1039 10 0 0 532 6 1038 1 0 0 0 0 0 0 0 0 0 0 0 0
X 1 13
A 1040 10 0 0 1039 6 1038 4 0 0 0 0 0 0 0 0 0 0 0 0
X 1 74
A 1041 10 0 0 1040 6 1038 7 0 0 0 0 0 0 0 0 0 0 0 0
X 1 76
A 1042 4 0 0 557 6 1041 0 3 0 0 0 0 2 0 0 0 0 0 0
A 1043 4 0 0 0 6 1040 0 1042 0 0 0 0 1 0 0 0 0 0 0
A 1044 10 0 0 1041 6 1038 10 0 0 0 0 0 0 0 0 0 0 0 0
X 1 80
A 1045 10 0 0 1044 6 1038 13 0 0 0 0 0 0 0 0 0 0 0 0
X 1 82
A 1046 10 0 0 1045 6 1038 16 0 0 0 0 0 0 0 0 0 0 0 0
X 1 84
A 1047 4 0 0 562 6 1046 0 3 0 0 0 0 2 0 0 0 0 0 0
A 1048 4 0 0 141 6 1045 0 1047 0 0 0 0 1 0 0 0 0 0 0
A 1049 10 0 0 1046 6 1038 19 0 0 0 0 0 0 0 0 0 0 0 0
X 1 88
A 1050 10 0 0 1049 6 1038 22 0 0 0 0 0 0 0 0 0 0 0 0
X 1 90
A 1051 1 0 0 0 6 1334 0 0 0 0 0 0 0 0 0 0 0 0 0
A 1052 1 0 0 0 6 1325 0 0 0 0 0 0 0 0 0 0 0 0 0
A 1053 1 0 0 365 6 1330 0 0 0 0 0 0 0 0 0 0 0 0 0
A 1054 1 0 0 0 6 1331 0 0 0 0 0 0 0 0 0 0 0 0 0
A 1055 1 0 0 742 6 1324 0 0 0 0 0 0 0 0 0 0 0 0 0
A 1056 1 0 0 750 6 1332 0 0 0 0 0 0 0 0 0 0 0 0 0
A 1057 1 0 0 972 6 1333 0 0 0 0 0 0 0 0 0 0 0 0 0
A 1058 1 0 1 1017 572 1335 0 0 0 0 0 0 0 0 0 0 0 0 0
A 1059 10 0 0 0 6 1058 1 0 0 0 0 0 0 0 0 0 0 0 0
X 1 13
A 1060 10 0 0 1059 6 1058 4 0 0 0 0 0 0 0 0 0 0 0 0
X 1 74
A 1061 10 0 0 1060 6 1058 7 0 0 0 0 0 0 0 0 0 0 0 0
X 1 76
A 1062 4 0 0 654 6 1061 0 3 0 0 0 0 2 0 0 0 0 0 0
A 1063 4 0 0 0 6 1060 0 1062 0 0 0 0 1 0 0 0 0 0 0
A 1064 10 0 0 1061 6 1058 10 0 0 0 0 0 0 0 0 0 0 0 0
X 1 80
A 1065 10 0 0 1064 6 1058 13 0 0 0 0 0 0 0 0 0 0 0 0
X 1 82
A 1066 10 0 0 1065 6 1058 16 0 0 0 0 0 0 0 0 0 0 0 0
X 1 84
A 1067 4 0 0 0 6 1066 0 3 0 0 0 0 2 0 0 0 0 0 0
A 1068 4 0 0 0 6 1065 0 1067 0 0 0 0 1 0 0 0 0 0 0
A 1069 10 0 0 1066 6 1058 19 0 0 0 0 0 0 0 0 0 0 0 0
X 1 88
A 1070 10 0 0 1069 6 1058 22 0 0 0 0 0 0 0 0 0 0 0 0
X 1 90
A 1071 1 0 1 188 578 1339 0 0 0 0 0 0 0 0 0 0 0 0 0
A 1072 10 0 0 0 6 1071 1 0 0 0 0 0 0 0 0 0 0 0 0
X 1 13
A 1073 10 0 0 1072 6 1071 4 0 0 0 0 0 0 0 0 0 0 0 0
X 1 74
A 1074 10 0 0 1073 6 1071 7 0 0 0 0 0 0 0 0 0 0 0 0
X 1 76
A 1075 4 0 0 0 6 1074 0 3 0 0 0 0 2 0 0 0 0 0 0
A 1076 4 0 0 0 6 1073 0 1075 0 0 0 0 1 0 0 0 0 0 0
A 1077 10 0 0 1074 6 1071 10 0 0 0 0 0 0 0 0 0 0 0 0
X 1 80
A 1078 10 0 0 1077 6 1071 13 0 0 0 0 0 0 0 0 0 0 0 0
X 1 82
A 1079 10 0 0 1078 6 1071 16 0 0 0 0 0 0 0 0 0 0 0 0
X 1 84
A 1080 4 0 0 467 6 1079 0 3 0 0 0 0 2 0 0 0 0 0 0
A 1081 4 0 0 1005 6 1078 0 1080 0 0 0 0 1 0 0 0 0 0 0
A 1082 10 0 0 1079 6 1071 19 0 0 0 0 0 0 0 0 0 0 0 0
X 1 88
A 1083 10 0 0 1082 6 1071 22 0 0 0 0 0 0 0 0 0 0 0 0
X 1 90
A 1084 1 0 0 0 6 1353 0 0 0 0 0 0 0 0 0 0 0 0 0
A 1085 1 0 0 350 6 1346 0 0 0 0 0 0 0 0 0 0 0 0 0
A 1086 1 0 0 782 6 1351 0 0 0 0 0 0 0 0 0 0 0 0 0
A 1087 1 0 0 0 6 1352 0 0 0 0 0 0 0 0 0 0 0 0 0
A 1088 1 0 1 789 587 1354 0 0 0 0 0 0 0 0 0 0 0 0 0
A 1089 10 0 0 550 6 1088 1 0 0 0 0 0 0 0 0 0 0 0 0
X 1 13
A 1090 10 0 0 1089 6 1088 4 0 0 0 0 0 0 0 0 0 0 0 0
X 1 74
A 1091 10 0 0 1090 6 1088 7 0 0 0 0 0 0 0 0 0 0 0 0
X 1 76
A 1092 4 0 0 86 6 1091 0 3 0 0 0 0 2 0 0 0 0 0 0
A 1093 4 0 0 692 6 1090 0 1092 0 0 0 0 1 0 0 0 0 0 0
A 1094 10 0 0 1091 6 1088 10 0 0 0 0 0 0 0 0 0 0 0 0
X 1 80
A 1095 10 0 0 1094 6 1088 13 0 0 0 0 0 0 0 0 0 0 0 0
X 1 82
A 1096 10 0 0 1095 6 1088 16 0 0 0 0 0 0 0 0 0 0 0 0
X 1 84
A 1097 4 0 0 0 6 1096 0 3 0 0 0 0 2 0 0 0 0 0 0
A 1098 4 0 0 0 6 1095 0 1097 0 0 0 0 1 0 0 0 0 0 0
A 1099 10 0 0 1096 6 1088 19 0 0 0 0 0 0 0 0 0 0 0 0
X 1 88
A 1100 10 0 0 1099 6 1088 22 0 0 0 0 0 0 0 0 0 0 0 0
X 1 90
A 1101 1 0 1 953 593 1358 0 0 0 0 0 0 0 0 0 0 0 0 0
A 1102 10 0 0 0 6 1101 1 0 0 0 0 0 0 0 0 0 0 0 0
X 1 13
A 1103 10 0 0 1102 6 1101 4 0 0 0 0 0 0 0 0 0 0 0 0
X 1 74
A 1104 10 0 0 1103 6 1101 7 0 0 0 0 0 0 0 0 0 0 0 0
X 1 76
A 1105 4 0 0 0 6 1104 0 3 0 0 0 0 2 0 0 0 0 0 0
A 1106 4 0 0 23 6 1103 0 1105 0 0 0 0 1 0 0 0 0 0 0
A 1107 10 0 0 1104 6 1101 10 0 0 0 0 0 0 0 0 0 0 0 0
X 1 80
A 1108 10 0 0 1107 6 1101 13 0 0 0 0 0 0 0 0 0 0 0 0
X 1 82
A 1109 10 0 0 1108 6 1101 16 0 0 0 0 0 0 0 0 0 0 0 0
X 1 84
A 1110 4 0 0 885 6 1109 0 3 0 0 0 0 2 0 0 0 0 0 0
A 1111 4 0 0 0 6 1108 0 1110 0 0 0 0 1 0 0 0 0 0 0
A 1112 10 0 0 1109 6 1101 19 0 0 0 0 0 0 0 0 0 0 0 0
X 1 88
A 1113 10 0 0 1112 6 1101 22 0 0 0 0 0 0 0 0 0 0 0 0
X 1 90
A 1114 1 0 1 138 599 1376 0 0 0 0 0 0 0 0 0 0 0 0 0
A 1115 10 0 0 0 6 1114 1 0 0 0 0 0 0 0 0 0 0 0 0
X 1 13
A 1116 10 0 0 1115 6 1114 4 0 0 0 0 0 0 0 0 0 0 0 0
X 1 74
A 1117 10 0 0 1116 6 1114 7 0 0 0 0 0 0 0 0 0 0 0 0
X 1 76
A 1118 4 0 0 887 6 1117 0 3 0 0 0 0 2 0 0 0 0 0 0
A 1119 4 0 0 0 6 1116 0 1118 0 0 0 0 1 0 0 0 0 0 0
A 1120 10 0 0 1117 6 1114 10 0 0 0 0 0 0 0 0 0 0 0 0
X 1 80
A 1121 10 0 0 1120 6 1114 13 0 0 0 0 0 0 0 0 0 0 0 0
X 1 82
A 1122 10 0 0 1121 6 1114 16 0 0 0 0 0 0 0 0 0 0 0 0
X 1 84
A 1123 4 0 0 46 6 1122 0 3 0 0 0 0 2 0 0 0 0 0 0
A 1124 4 0 0 394 6 1121 0 1123 0 0 0 0 1 0 0 0 0 0 0
A 1125 10 0 0 1122 6 1114 19 0 0 0 0 0 0 0 0 0 0 0 0
X 1 88
A 1126 10 0 0 1125 6 1114 22 0 0 0 0 0 0 0 0 0 0 0 0
X 1 90
A 1127 1 0 1 312 605 1380 0 0 0 0 0 0 0 0 0 0 0 0 0
A 1128 10 0 0 20 6 1127 1 0 0 0 0 0 0 0 0 0 0 0 0
X 1 13
A 1129 10 0 0 1128 6 1127 4 0 0 0 0 0 0 0 0 0 0 0 0
X 1 74
A 1130 10 0 0 1129 6 1127 7 0 0 0 0 0 0 0 0 0 0 0 0
X 1 76
A 1131 4 0 0 54 6 1130 0 3 0 0 0 0 2 0 0 0 0 0 0
A 1132 4 0 0 140 6 1129 0 1131 0 0 0 0 1 0 0 0 0 0 0
A 1133 10 0 0 1130 6 1127 10 0 0 0 0 0 0 0 0 0 0 0 0
X 1 80
A 1134 10 0 0 1133 6 1127 13 0 0 0 0 0 0 0 0 0 0 0 0
X 1 82
A 1135 10 0 0 1134 6 1127 16 0 0 0 0 0 0 0 0 0 0 0 0
X 1 84
A 1136 4 0 0 105 6 1135 0 3 0 0 0 0 2 0 0 0 0 0 0
A 1137 4 0 0 910 6 1134 0 1136 0 0 0 0 1 0 0 0 0 0 0
A 1138 10 0 0 1135 6 1127 19 0 0 0 0 0 0 0 0 0 0 0 0
X 1 88
A 1139 10 0 0 1138 6 1127 22 0 0 0 0 0 0 0 0 0 0 0 0
X 1 90
A 1140 1 0 1 0 611 1384 0 0 0 0 0 0 0 0 0 0 0 0 0
A 1141 10 0 0 0 6 1140 1 0 0 0 0 0 0 0 0 0 0 0 0
X 1 13
A 1142 10 0 0 1141 6 1140 4 0 0 0 0 0 0 0 0 0 0 0 0
X 1 74
A 1143 10 0 0 1142 6 1140 7 0 0 0 0 0 0 0 0 0 0 0 0
X 1 76
A 1144 4 0 0 925 6 1143 0 3 0 0 0 0 2 0 0 0 0 0 0
A 1145 4 0 0 502 6 1142 0 1144 0 0 0 0 1 0 0 0 0 0 0
A 1146 10 0 0 1143 6 1140 10 0 0 0 0 0 0 0 0 0 0 0 0
X 1 80
A 1147 10 0 0 1146 6 1140 13 0 0 0 0 0 0 0 0 0 0 0 0
X 1 82
A 1148 10 0 0 1147 6 1140 16 0 0 0 0 0 0 0 0 0 0 0 0
X 1 84
A 1149 4 0 0 0 6 1148 0 3 0 0 0 0 2 0 0 0 0 0 0
A 1150 4 0 0 322 6 1147 0 1149 0 0 0 0 1 0 0 0 0 0 0
A 1151 10 0 0 1148 6 1140 19 0 0 0 0 0 0 0 0 0 0 0 0
X 1 88
A 1152 10 0 0 1151 6 1140 22 0 0 0 0 0 0 0 0 0 0 0 0
X 1 90
A 1153 1 0 1 0 617 1388 0 0 0 0 0 0 0 0 0 0 0 0 0
A 1154 10 0 0 472 6 1153 1 0 0 0 0 0 0 0 0 0 0 0 0
X 1 13
A 1155 10 0 0 1154 6 1153 4 0 0 0 0 0 0 0 0 0 0 0 0
X 1 74
A 1156 10 0 0 1155 6 1153 7 0 0 0 0 0 0 0 0 0 0 0 0
X 1 76
A 1157 4 0 0 1101 6 1156 0 3 0 0 0 0 2 0 0 0 0 0 0
A 1158 4 0 0 807 6 1155 0 1157 0 0 0 0 1 0 0 0 0 0 0
A 1159 10 0 0 1156 6 1153 10 0 0 0 0 0 0 0 0 0 0 0 0
X 1 80
A 1160 10 0 0 1159 6 1153 13 0 0 0 0 0 0 0 0 0 0 0 0
X 1 82
A 1161 10 0 0 1160 6 1153 16 0 0 0 0 0 0 0 0 0 0 0 0
X 1 84
A 1162 4 0 0 860 6 1161 0 3 0 0 0 0 2 0 0 0 0 0 0
A 1163 4 0 0 0 6 1160 0 1162 0 0 0 0 1 0 0 0 0 0 0
A 1164 10 0 0 1161 6 1153 19 0 0 0 0 0 0 0 0 0 0 0 0
X 1 88
A 1165 10 0 0 1164 6 1153 22 0 0 0 0 0 0 0 0 0 0 0 0
X 1 90
A 1166 1 0 1 0 623 1392 0 0 0 0 0 0 0 0 0 0 0 0 0
A 1167 10 0 0 49 6 1166 1 0 0 0 0 0 0 0 0 0 0 0 0
X 1 13
A 1168 10 0 0 1167 6 1166 4 0 0 0 0 0 0 0 0 0 0 0 0
X 1 74
A 1169 10 0 0 1168 6 1166 7 0 0 0 0 0 0 0 0 0 0 0 0
X 1 76
A 1170 4 0 0 0 6 1169 0 3 0 0 0 0 2 0 0 0 0 0 0
A 1171 4 0 0 133 6 1168 0 1170 0 0 0 0 1 0 0 0 0 0 0
A 1172 10 0 0 1169 6 1166 10 0 0 0 0 0 0 0 0 0 0 0 0
X 1 80
A 1173 10 0 0 1172 6 1166 13 0 0 0 0 0 0 0 0 0 0 0 0
X 1 82
A 1174 10 0 0 1173 6 1166 16 0 0 0 0 0 0 0 0 0 0 0 0
X 1 84
A 1175 4 0 0 1114 6 1174 0 3 0 0 0 0 2 0 0 0 0 0 0
A 1176 4 0 0 385 6 1173 0 1175 0 0 0 0 1 0 0 0 0 0 0
A 1177 10 0 0 1174 6 1166 19 0 0 0 0 0 0 0 0 0 0 0 0
X 1 88
A 1178 10 0 0 1177 6 1166 22 0 0 0 0 0 0 0 0 0 0 0 0
X 1 90
A 1179 1 0 1 943 629 1396 0 0 0 0 0 0 0 0 0 0 0 0 0
A 1180 10 0 0 360 6 1179 1 0 0 0 0 0 0 0 0 0 0 0 0
X 1 13
A 1181 10 0 0 1180 6 1179 4 0 0 0 0 0 0 0 0 0 0 0 0
X 1 74
A 1182 10 0 0 1181 6 1179 7 0 0 0 0 0 0 0 0 0 0 0 0
X 1 76
A 1183 4 0 0 325 6 1182 0 3 0 0 0 0 2 0 0 0 0 0 0
A 1184 4 0 0 0 6 1181 0 1183 0 0 0 0 1 0 0 0 0 0 0
A 1185 10 0 0 1182 6 1179 10 0 0 0 0 0 0 0 0 0 0 0 0
X 1 80
A 1186 10 0 0 1185 6 1179 13 0 0 0 0 0 0 0 0 0 0 0 0
X 1 82
A 1187 10 0 0 1186 6 1179 16 0 0 0 0 0 0 0 0 0 0 0 0
X 1 84
A 1188 4 0 0 997 6 1187 0 3 0 0 0 0 2 0 0 0 0 0 0
A 1189 4 0 0 0 6 1186 0 1188 0 0 0 0 1 0 0 0 0 0 0
A 1190 10 0 0 1187 6 1179 19 0 0 0 0 0 0 0 0 0 0 0 0
X 1 88
A 1191 10 0 0 1190 6 1179 22 0 0 0 0 0 0 0 0 0 0 0 0
X 1 90
A 1192 1 0 1 816 635 1400 0 0 0 0 0 0 0 0 0 0 0 0 0
A 1193 10 0 0 1097 6 1192 1 0 0 0 0 0 0 0 0 0 0 0 0
X 1 13
A 1194 10 0 0 1193 6 1192 4 0 0 0 0 0 0 0 0 0 0 0 0
X 1 74
A 1195 10 0 0 1194 6 1192 7 0 0 0 0 0 0 0 0 0 0 0 0
X 1 76
A 1196 4 0 0 704 6 1195 0 3 0 0 0 0 2 0 0 0 0 0 0
A 1197 4 0 0 180 6 1194 0 1196 0 0 0 0 1 0 0 0 0 0 0
A 1198 10 0 0 1195 6 1192 10 0 0 0 0 0 0 0 0 0 0 0 0
X 1 80
A 1199 10 0 0 1198 6 1192 13 0 0 0 0 0 0 0 0 0 0 0 0
X 1 82
A 1200 10 0 0 1199 6 1192 16 0 0 0 0 0 0 0 0 0 0 0 0
X 1 84
A 1201 4 0 0 725 6 1200 0 3 0 0 0 0 2 0 0 0 0 0 0
A 1202 4 0 0 1165 6 1199 0 1201 0 0 0 0 1 0 0 0 0 0 0
A 1203 10 0 0 1200 6 1192 19 0 0 0 0 0 0 0 0 0 0 0 0
X 1 88
A 1204 10 0 0 1203 6 1192 22 0 0 0 0 0 0 0 0 0 0 0 0
X 1 90
A 1205 1 0 1 0 641 1404 0 0 0 0 0 0 0 0 0 0 0 0 0
A 1206 10 0 0 1110 6 1205 1 0 0 0 0 0 0 0 0 0 0 0 0
X 1 13
A 1207 10 0 0 1206 6 1205 4 0 0 0 0 0 0 0 0 0 0 0 0
X 1 74
A 1208 10 0 0 1207 6 1205 7 0 0 0 0 0 0 0 0 0 0 0 0
X 1 76
A 1209 4 0 0 724 6 1208 0 3 0 0 0 0 2 0 0 0 0 0 0
A 1210 4 0 0 756 6 1207 0 1209 0 0 0 0 1 0 0 0 0 0 0
A 1211 10 0 0 1208 6 1205 10 0 0 0 0 0 0 0 0 0 0 0 0
X 1 80
A 1212 10 0 0 1211 6 1205 13 0 0 0 0 0 0 0 0 0 0 0 0
X 1 82
A 1213 10 0 0 1212 6 1205 16 0 0 0 0 0 0 0 0 0 0 0 0
X 1 84
A 1214 4 0 0 1018 6 1213 0 3 0 0 0 0 2 0 0 0 0 0 0
A 1215 4 0 0 185 6 1212 0 1214 0 0 0 0 1 0 0 0 0 0 0
A 1216 10 0 0 1213 6 1205 19 0 0 0 0 0 0 0 0 0 0 0 0
X 1 88
A 1217 10 0 0 1216 6 1205 22 0 0 0 0 0 0 0 0 0 0 0 0
X 1 90
A 1218 1 0 0 610 6 1420 0 0 0 0 0 0 0 0 0 0 0 0 0
A 1219 1 0 0 917 6 1410 0 0 0 0 0 0 0 0 0 0 0 0 0
A 1220 1 0 0 381 6 1418 0 0 0 0 0 0 0 0 0 0 0 0 0
A 1221 1 0 0 846 6 1419 0 0 0 0 0 0 0 0 0 0 0 0 0
A 1222 1 0 0 751 6 1423 0 0 0 0 0 0 0 0 0 0 0 0 0
A 1223 1 0 0 0 6 1412 0 0 0 0 0 0 0 0 0 0 0 0 0
A 1224 1 0 0 0 6 1421 0 0 0 0 0 0 0 0 0 0 0 0 0
A 1225 1 0 0 0 6 1422 0 0 0 0 0 0 0 0 0 0 0 0 0
A 1226 1 0 1 0 653 1424 0 0 0 0 0 0 0 0 0 0 0 0 0
A 1227 10 0 0 1131 6 1226 1 0 0 0 0 0 0 0 0 0 0 0 0
X 1 13
A 1228 10 0 0 1227 6 1226 4 0 0 0 0 0 0 0 0 0 0 0 0
X 1 74
A 1229 10 0 0 1228 6 1226 7 0 0 0 0 0 0 0 0 0 0 0 0
X 1 76
A 1230 4 0 0 0 6 1229 0 3 0 0 0 0 2 0 0 0 0 0 0
A 1231 4 0 0 1037 6 1228 0 1230 0 0 0 0 1 0 0 0 0 0 0
A 1232 10 0 0 1229 6 1226 10 0 0 0 0 0 0 0 0 0 0 0 0
X 1 80
A 1233 10 0 0 1232 6 1226 13 0 0 0 0 0 0 0 0 0 0 0 0
X 1 82
A 1234 10 0 0 1233 6 1226 16 0 0 0 0 0 0 0 0 0 0 0 0
X 1 84
A 1235 4 0 0 1056 6 1234 0 3 0 0 0 0 2 0 0 0 0 0 0
A 1236 4 0 0 849 6 1233 0 1235 0 0 0 0 1 0 0 0 0 0 0
A 1237 10 0 0 1234 6 1226 19 0 0 0 0 0 0 0 0 0 0 0 0
X 1 88
A 1238 10 0 0 1237 6 1226 22 0 0 0 0 0 0 0 0 0 0 0 0
X 1 90
A 1239 1 0 1 687 659 1428 0 0 0 0 0 0 0 0 0 0 0 0 0
A 1240 10 0 0 1144 6 1239 1 0 0 0 0 0 0 0 0 0 0 0 0
X 1 13
A 1241 10 0 0 1240 6 1239 4 0 0 0 0 0 0 0 0 0 0 0 0
X 1 74
A 1242 10 0 0 1241 6 1239 7 0 0 0 0 0 0 0 0 0 0 0 0
X 1 76
A 1243 4 0 0 175 6 1242 0 3 0 0 0 0 2 0 0 0 0 0 0
A 1244 4 0 0 0 6 1241 0 1243 0 0 0 0 1 0 0 0 0 0 0
A 1245 10 0 0 1242 6 1239 10 0 0 0 0 0 0 0 0 0 0 0 0
X 1 80
A 1246 10 0 0 1245 6 1239 13 0 0 0 0 0 0 0 0 0 0 0 0
X 1 82
A 1247 10 0 0 1246 6 1239 16 0 0 0 0 0 0 0 0 0 0 0 0
X 1 84
A 1248 4 0 0 763 6 1247 0 3 0 0 0 0 2 0 0 0 0 0 0
A 1249 4 0 0 795 6 1246 0 1248 0 0 0 0 1 0 0 0 0 0 0
A 1250 10 0 0 1247 6 1239 19 0 0 0 0 0 0 0 0 0 0 0 0
X 1 88
A 1251 10 0 0 1250 6 1239 22 0 0 0 0 0 0 0 0 0 0 0 0
X 1 90
A 1252 1 0 0 951 6 1444 0 0 0 0 0 0 0 0 0 0 0 0 0
A 1253 1 0 0 0 6 1434 0 0 0 0 0 0 0 0 0 0 0 0 0
A 1254 1 0 0 1215 6 1442 0 0 0 0 0 0 0 0 0 0 0 0 0
A 1255 1 0 0 477 6 1443 0 0 0 0 0 0 0 0 0 0 0 0 0
A 1256 1 0 0 0 6 1447 0 0 0 0 0 0 0 0 0 0 0 0 0
A 1257 1 0 0 440 6 1436 0 0 0 0 0 0 0 0 0 0 0 0 0
A 1258 1 0 0 982 6 1445 0 0 0 0 0 0 0 0 0 0 0 0 0
A 1259 1 0 0 0 6 1446 0 0 0 0 0 0 0 0 0 0 0 0 0
A 1260 1 0 1 0 671 1448 0 0 0 0 0 0 0 0 0 0 0 0 0
A 1261 10 0 0 956 6 1260 1 0 0 0 0 0 0 0 0 0 0 0 0
X 1 13
A 1262 10 0 0 1261 6 1260 4 0 0 0 0 0 0 0 0 0 0 0 0
X 1 74
A 1263 10 0 0 1262 6 1260 7 0 0 0 0 0 0 0 0 0 0 0 0
X 1 76
A 1264 4 0 0 0 6 1263 0 3 0 0 0 0 2 0 0 0 0 0 0
A 1265 4 0 0 0 6 1262 0 1264 0 0 0 0 1 0 0 0 0 0 0
A 1266 10 0 0 1263 6 1260 10 0 0 0 0 0 0 0 0 0 0 0 0
X 1 80
A 1267 10 0 0 1266 6 1260 13 0 0 0 0 0 0 0 0 0 0 0 0
X 1 82
A 1268 10 0 0 1267 6 1260 16 0 0 0 0 0 0 0 0 0 0 0 0
X 1 84
A 1269 4 0 0 1015 6 1268 0 3 0 0 0 0 2 0 0 0 0 0 0
A 1270 4 0 0 0 6 1267 0 1269 0 0 0 0 1 0 0 0 0 0 0
A 1271 10 0 0 1268 6 1260 19 0 0 0 0 0 0 0 0 0 0 0 0
X 1 88
A 1272 10 0 0 1271 6 1260 22 0 0 0 0 0 0 0 0 0 0 0 0
X 1 90
A 1273 1 0 1 1029 677 1452 0 0 0 0 0 0 0 0 0 0 0 0 0
A 1274 10 0 0 146 6 1273 1 0 0 0 0 0 0 0 0 0 0 0 0
X 1 13
A 1275 10 0 0 1274 6 1273 4 0 0 0 0 0 0 0 0 0 0 0 0
X 1 74
A 1276 10 0 0 1275 6 1273 7 0 0 0 0 0 0 0 0 0 0 0 0
X 1 76
A 1277 4 0 0 373 6 1276 0 3 0 0 0 0 2 0 0 0 0 0 0
A 1278 4 0 0 0 6 1275 0 1277 0 0 0 0 1 0 0 0 0 0 0
A 1279 10 0 0 1276 6 1273 10 0 0 0 0 0 0 0 0 0 0 0 0
X 1 80
A 1280 10 0 0 1279 6 1273 13 0 0 0 0 0 0 0 0 0 0 0 0
X 1 82
A 1281 10 0 0 1280 6 1273 16 0 0 0 0 0 0 0 0 0 0 0 0
X 1 84
A 1282 4 0 0 0 6 1281 0 3 0 0 0 0 2 0 0 0 0 0 0
A 1283 4 0 0 776 6 1280 0 1282 0 0 0 0 1 0 0 0 0 0 0
A 1284 10 0 0 1281 6 1273 19 0 0 0 0 0 0 0 0 0 0 0 0
X 1 88
A 1285 10 0 0 1284 6 1273 22 0 0 0 0 0 0 0 0 0 0 0 0
X 1 90
A 1286 1 0 0 553 6 1467 0 0 0 0 0 0 0 0 0 0 0 0 0
A 1287 1 0 0 7 6 1460 0 0 0 0 0 0 0 0 0 0 0 0 0
A 1288 1 0 0 0 6 1465 0 0 0 0 0 0 0 0 0 0 0 0 0
A 1289 1 0 0 372 6 1466 0 0 0 0 0 0 0 0 0 0 0 0 0
A 1290 1 0 1 1152 686 1468 0 0 0 0 0 0 0 0 0 0 0 0 0
A 1291 10 0 0 0 6 1290 1 0 0 0 0 0 0 0 0 0 0 0 0
X 1 13
A 1292 10 0 0 1291 6 1290 4 0 0 0 0 0 0 0 0 0 0 0 0
X 1 74
A 1293 10 0 0 1292 6 1290 7 0 0 0 0 0 0 0 0 0 0 0 0
X 1 76
A 1294 4 0 0 283 6 1293 0 3 0 0 0 0 2 0 0 0 0 0 0
A 1295 4 0 0 743 6 1292 0 1294 0 0 0 0 1 0 0 0 0 0 0
A 1296 10 0 0 1293 6 1290 10 0 0 0 0 0 0 0 0 0 0 0 0
X 1 80
A 1297 10 0 0 1296 6 1290 13 0 0 0 0 0 0 0 0 0 0 0 0
X 1 82
A 1298 10 0 0 1297 6 1290 16 0 0 0 0 0 0 0 0 0 0 0 0
X 1 84
A 1299 4 0 0 0 6 1298 0 3 0 0 0 0 2 0 0 0 0 0 0
A 1300 4 0 0 0 6 1297 0 1299 0 0 0 0 1 0 0 0 0 0 0
A 1301 10 0 0 1298 6 1290 19 0 0 0 0 0 0 0 0 0 0 0 0
X 1 88
A 1302 10 0 0 1301 6 1290 22 0 0 0 0 0 0 0 0 0 0 0 0
X 1 90
A 1303 1 0 1 1278 692 1472 0 0 0 0 0 0 0 0 0 0 0 0 0
A 1304 10 0 0 159 6 1303 1 0 0 0 0 0 0 0 0 0 0 0 0
X 1 13
A 1305 10 0 0 1304 6 1303 4 0 0 0 0 0 0 0 0 0 0 0 0
X 1 74
A 1306 10 0 0 1305 6 1303 7 0 0 0 0 0 0 0 0 0 0 0 0
X 1 76
A 1307 4 0 0 790 6 1306 0 3 0 0 0 0 2 0 0 0 0 0 0
A 1308 4 0 0 529 6 1305 0 1307 0 0 0 0 1 0 0 0 0 0 0
A 1309 10 0 0 1306 6 1303 10 0 0 0 0 0 0 0 0 0 0 0 0
X 1 80
A 1310 10 0 0 1309 6 1303 13 0 0 0 0 0 0 0 0 0 0 0 0
X 1 82
A 1311 10 0 0 1310 6 1303 16 0 0 0 0 0 0 0 0 0 0 0 0
X 1 84
A 1312 4 0 0 0 6 1311 0 3 0 0 0 0 2 0 0 0 0 0 0
A 1313 4 0 0 518 6 1310 0 1312 0 0 0 0 1 0 0 0 0 0 0
A 1314 10 0 0 1311 6 1303 19 0 0 0 0 0 0 0 0 0 0 0 0
X 1 88
A 1315 10 0 0 1314 6 1303 22 0 0 0 0 0 0 0 0 0 0 0 0
X 1 90
A 1316 1 0 0 0 6 1478 0 0 0 0 0 0 0 0 0 0 0 0 0
A 1317 1 0 0 0 6 1461 0 0 0 0 0 0 0 0 0 0 0 0 0
A 1318 1 0 0 808 6 1476 0 0 0 0 0 0 0 0 0 0 0 0 0
A 1319 1 0 0 984 6 1477 0 0 0 0 0 0 0 0 0 0 0 0 0
A 1320 1 0 0 0 6 1490 0 0 0 0 0 0 0 0 0 0 0 0 0
A 1321 1 0 0 0 6 1483 0 0 0 0 0 0 0 0 0 0 0 0 0
A 1322 1 0 0 492 6 1488 0 0 0 0 0 0 0 0 0 0 0 0 0
A 1323 1 0 0 0 6 1489 0 0 0 0 0 0 0 0 0 0 0 0 0
A 1324 1 0 1 295 704 1491 0 0 0 0 0 0 0 0 0 0 0 0 0
A 1325 10 0 0 0 6 1324 1 0 0 0 0 0 0 0 0 0 0 0 0
X 1 13
A 1326 10 0 0 1325 6 1324 4 0 0 0 0 0 0 0 0 0 0 0 0
X 1 74
A 1327 10 0 0 1326 6 1324 7 0 0 0 0 0 0 0 0 0 0 0 0
X 1 76
A 1328 4 0 0 0 6 1327 0 3 0 0 0 0 2 0 0 0 0 0 0
A 1329 4 0 0 0 6 1326 0 1328 0 0 0 0 1 0 0 0 0 0 0
A 1330 10 0 0 1327 6 1324 10 0 0 0 0 0 0 0 0 0 0 0 0
X 1 80
A 1331 10 0 0 1330 6 1324 13 0 0 0 0 0 0 0 0 0 0 0 0
X 1 82
A 1332 10 0 0 1331 6 1324 16 0 0 0 0 0 0 0 0 0 0 0 0
X 1 84
A 1333 4 0 0 1224 6 1332 0 3 0 0 0 0 2 0 0 0 0 0 0
A 1334 4 0 0 1057 6 1331 0 1333 0 0 0 0 1 0 0 0 0 0 0
A 1335 10 0 0 1332 6 1324 19 0 0 0 0 0 0 0 0 0 0 0 0
X 1 88
A 1336 10 0 0 1335 6 1324 22 0 0 0 0 0 0 0 0 0 0 0 0
X 1 90
A 1337 1 0 1 820 710 1495 0 0 0 0 0 0 0 0 0 0 0 0 0
A 1338 10 0 0 641 6 1337 1 0 0 0 0 0 0 0 0 0 0 0 0
X 1 13
A 1339 10 0 0 1338 6 1337 4 0 0 0 0 0 0 0 0 0 0 0 0
X 1 74
A 1340 10 0 0 1339 6 1337 7 0 0 0 0 0 0 0 0 0 0 0 0
X 1 76
A 1341 4 0 0 0 6 1340 0 3 0 0 0 0 2 0 0 0 0 0 0
A 1342 4 0 0 1226 6 1339 0 1341 0 0 0 0 1 0 0 0 0 0 0
A 1343 10 0 0 1340 6 1337 10 0 0 0 0 0 0 0 0 0 0 0 0
X 1 80
A 1344 10 0 0 1343 6 1337 13 0 0 0 0 0 0 0 0 0 0 0 0
X 1 82
A 1345 10 0 0 1344 6 1337 16 0 0 0 0 0 0 0 0 0 0 0 0
X 1 84
A 1346 4 0 0 1253 6 1345 0 3 0 0 0 0 2 0 0 0 0 0 0
A 1347 4 0 0 0 6 1344 0 1346 0 0 0 0 1 0 0 0 0 0 0
A 1348 10 0 0 1345 6 1337 19 0 0 0 0 0 0 0 0 0 0 0 0
X 1 88
A 1349 10 0 0 1348 6 1337 22 0 0 0 0 0 0 0 0 0 0 0 0
X 1 90
A 1350 1 0 0 628 6 1501 0 0 0 0 0 0 0 0 0 0 0 0 0
A 1351 1 0 0 0 6 1484 0 0 0 0 0 0 0 0 0 0 0 0 0
A 1352 1 0 0 0 6 1499 0 0 0 0 0 0 0 0 0 0 0 0 0
A 1353 1 0 0 406 6 1500 0 0 0 0 0 0 0 0 0 0 0 0 0
A 1354 1 0 0 419 6 1513 0 0 0 0 0 0 0 0 0 0 0 0 0
A 1355 1 0 0 0 6 1506 0 0 0 0 0 0 0 0 0 0 0 0 0
A 1356 1 0 0 0 6 1511 0 0 0 0 0 0 0 0 0 0 0 0 0
A 1357 1 0 0 0 6 1512 0 0 0 0 0 0 0 0 0 0 0 0 0
A 1358 1 0 1 451 722 1514 0 0 0 0 0 0 0 0 0 0 0 0 0
A 1359 10 0 0 359 6 1358 1 0 0 0 0 0 0 0 0 0 0 0 0
X 1 13
A 1360 10 0 0 1359 6 1358 4 0 0 0 0 0 0 0 0 0 0 0 0
X 1 74
A 1361 10 0 0 1360 6 1358 7 0 0 0 0 0 0 0 0 0 0 0 0
X 1 76
A 1362 4 0 0 356 6 1361 0 3 0 0 0 0 2 0 0 0 0 0 0
A 1363 4 0 0 990 6 1360 0 1362 0 0 0 0 1 0 0 0 0 0 0
A 1364 10 0 0 1361 6 1358 10 0 0 0 0 0 0 0 0 0 0 0 0
X 1 80
A 1365 10 0 0 1364 6 1358 13 0 0 0 0 0 0 0 0 0 0 0 0
X 1 82
A 1366 10 0 0 1365 6 1358 16 0 0 0 0 0 0 0 0 0 0 0 0
X 1 84
A 1367 4 0 0 0 6 1366 0 3 0 0 0 0 2 0 0 0 0 0 0
A 1368 4 0 0 1192 6 1365 0 1367 0 0 0 0 1 0 0 0 0 0 0
A 1369 10 0 0 1366 6 1358 19 0 0 0 0 0 0 0 0 0 0 0 0
X 1 88
A 1370 10 0 0 1369 6 1358 22 0 0 0 0 0 0 0 0 0 0 0 0
X 1 90
A 1371 1 0 1 566 728 1518 0 0 0 0 0 0 0 0 0 0 0 0 0
A 1372 10 0 0 1111 6 1371 1 0 0 0 0 0 0 0 0 0 0 0 0
X 1 13
A 1373 10 0 0 1372 6 1371 4 0 0 0 0 0 0 0 0 0 0 0 0
X 1 74
A 1374 10 0 0 1373 6 1371 7 0 0 0 0 0 0 0 0 0 0 0 0
X 1 76
A 1375 4 0 0 540 6 1374 0 3 0 0 0 0 2 0 0 0 0 0 0
A 1376 4 0 0 0 6 1373 0 1375 0 0 0 0 1 0 0 0 0 0 0
A 1377 10 0 0 1374 6 1371 10 0 0 0 0 0 0 0 0 0 0 0 0
X 1 80
A 1378 10 0 0 1377 6 1371 13 0 0 0 0 0 0 0 0 0 0 0 0
X 1 82
A 1379 10 0 0 1378 6 1371 16 0 0 0 0 0 0 0 0 0 0 0 0
X 1 84
A 1380 4 0 0 1076 6 1379 0 3 0 0 0 0 2 0 0 0 0 0 0
A 1381 4 0 0 1283 6 1378 0 1380 0 0 0 0 1 0 0 0 0 0 0
A 1382 10 0 0 1379 6 1371 19 0 0 0 0 0 0 0 0 0 0 0 0
X 1 88
A 1383 10 0 0 1382 6 1371 22 0 0 0 0 0 0 0 0 0 0 0 0
X 1 90
A 1384 1 0 0 949 6 1524 0 0 0 0 0 0 0 0 0 0 0 0 0
A 1385 1 0 0 0 6 1507 0 0 0 0 0 0 0 0 0 0 0 0 0
A 1386 1 0 0 0 6 1522 0 0 0 0 0 0 0 0 0 0 0 0 0
A 1387 1 0 0 1184 6 1523 0 0 0 0 0 0 0 0 0 0 0 0 0
A 1388 1 0 1 48 739 1539 0 0 0 0 0 0 0 0 0 0 0 0 0
A 1389 10 0 0 0 6 1388 1 0 0 0 0 0 0 0 0 0 0 0 0
X 1 13
A 1390 10 0 0 1389 6 1388 4 0 0 0 0 0 0 0 0 0 0 0 0
X 1 74
A 1391 10 0 0 1390 6 1388 7 0 0 0 0 0 0 0 0 0 0 0 0
X 1 76
A 1392 4 0 0 0 6 1391 0 3 0 0 0 0 2 0 0 0 0 0 0
A 1393 4 0 0 0 6 1390 0 1392 0 0 0 0 1 0 0 0 0 0 0
A 1394 10 0 0 1391 6 1388 10 0 0 0 0 0 0 0 0 0 0 0 0
X 1 80
A 1395 10 0 0 1394 6 1388 13 0 0 0 0 0 0 0 0 0 0 0 0
X 1 82
A 1396 10 0 0 1395 6 1388 16 0 0 0 0 0 0 0 0 0 0 0 0
X 1 84
A 1397 4 0 0 0 6 1396 0 3 0 0 0 0 2 0 0 0 0 0 0
A 1398 4 0 0 1300 6 1395 0 1397 0 0 0 0 1 0 0 0 0 0 0
A 1399 10 0 0 1396 6 1388 19 0 0 0 0 0 0 0 0 0 0 0 0
X 1 88
A 1400 10 0 0 1399 6 1388 22 0 0 0 0 0 0 0 0 0 0 0 0
X 1 90
A 1401 1 0 1 1249 745 1543 0 0 0 0 0 0 0 0 0 0 0 0 0
A 1402 10 0 0 0 6 1401 1 0 0 0 0 0 0 0 0 0 0 0 0
X 1 13
A 1403 10 0 0 1402 6 1401 4 0 0 0 0 0 0 0 0 0 0 0 0
X 1 74
A 1404 10 0 0 1403 6 1401 7 0 0 0 0 0 0 0 0 0 0 0 0
X 1 76
A 1405 4 0 0 1270 6 1404 0 3 0 0 0 0 2 0 0 0 0 0 0
A 1406 4 0 0 1308 6 1403 0 1405 0 0 0 0 1 0 0 0 0 0 0
A 1407 10 0 0 1404 6 1401 10 0 0 0 0 0 0 0 0 0 0 0 0
X 1 80
A 1408 10 0 0 1407 6 1401 13 0 0 0 0 0 0 0 0 0 0 0 0
X 1 82
A 1409 10 0 0 1408 6 1401 16 0 0 0 0 0 0 0 0 0 0 0 0
X 1 84
A 1410 4 0 0 0 6 1409 0 3 0 0 0 0 2 0 0 0 0 0 0
A 1411 4 0 0 0 6 1408 0 1410 0 0 0 0 1 0 0 0 0 0 0
A 1412 10 0 0 1409 6 1401 19 0 0 0 0 0 0 0 0 0 0 0 0
X 1 88
A 1413 10 0 0 1412 6 1401 22 0 0 0 0 0 0 0 0 0 0 0 0
X 1 90
A 1414 1 0 3 701 751 1547 0 0 0 0 0 0 0 0 0 0 0 0 0
A 1415 10 0 0 1328 6 1414 1 0 0 0 0 0 0 0 0 0 0 0 0
X 1 13
A 1416 10 0 0 1415 6 1414 4 0 0 0 0 0 0 0 0 0 0 0 0
X 1 74
A 1417 10 0 0 1416 6 1414 7 0 0 0 0 0 0 0 0 0 0 0 0
X 1 76
A 1418 4 0 0 1355 6 1417 0 3 0 0 0 0 2 0 0 0 0 0 0
A 1419 4 0 0 0 6 1416 0 1418 0 0 0 0 1 0 0 0 0 0 0
A 1420 10 0 0 1417 6 1414 10 0 0 0 0 0 0 0 0 0 0 0 0
X 1 80
A 1421 10 0 0 1420 6 1414 22 0 0 0 0 0 0 0 0 0 0 0 0
X 1 90
A 1422 1 0 1 0 761 1562 0 0 0 0 0 0 0 0 0 0 0 0 0
A 1423 10 0 0 1068 6 1422 1 0 0 0 0 0 0 0 0 0 0 0 0
X 1 13
A 1424 10 0 0 1423 6 1422 4 0 0 0 0 0 0 0 0 0 0 0 0
X 1 74
A 1425 10 0 0 1424 6 1422 7 0 0 0 0 0 0 0 0 0 0 0 0
X 1 76
A 1426 4 0 0 1313 6 1425 0 3 0 0 0 0 2 0 0 0 0 0 0
A 1427 4 0 0 26 6 1424 0 1426 0 0 0 0 1 0 0 0 0 0 0
A 1428 10 0 0 1425 6 1422 10 0 0 0 0 0 0 0 0 0 0 0 0
X 1 80
A 1429 10 0 0 1428 6 1422 13 0 0 0 0 0 0 0 0 0 0 0 0
X 1 82
A 1430 10 0 0 1429 6 1422 16 0 0 0 0 0 0 0 0 0 0 0 0
X 1 84
A 1431 4 0 0 0 6 1430 0 3 0 0 0 0 2 0 0 0 0 0 0
A 1432 4 0 0 0 6 1429 0 1431 0 0 0 0 1 0 0 0 0 0 0
A 1433 10 0 0 1430 6 1422 19 0 0 0 0 0 0 0 0 0 0 0 0
X 1 88
A 1434 10 0 0 1433 6 1422 22 0 0 0 0 0 0 0 0 0 0 0 0
X 1 90
A 1435 1 0 1 1083 767 1566 0 0 0 0 0 0 0 0 0 0 0 0 0
A 1436 10 0 0 168 6 1435 1 0 0 0 0 0 0 0 0 0 0 0 0
X 1 13
A 1437 10 0 0 1436 6 1435 4 0 0 0 0 0 0 0 0 0 0 0 0
X 1 74
A 1438 10 0 0 1437 6 1435 7 0 0 0 0 0 0 0 0 0 0 0 0
X 1 76
A 1439 4 0 0 531 6 1438 0 3 0 0 0 0 2 0 0 0 0 0 0
A 1440 4 0 0 0 6 1437 0 1439 0 0 0 0 1 0 0 0 0 0 0
A 1441 10 0 0 1438 6 1435 10 0 0 0 0 0 0 0 0 0 0 0 0
X 1 80
A 1442 10 0 0 1441 6 1435 13 0 0 0 0 0 0 0 0 0 0 0 0
X 1 82
A 1443 10 0 0 1442 6 1435 16 0 0 0 0 0 0 0 0 0 0 0 0
X 1 84
A 1444 4 0 0 0 6 1443 0 3 0 0 0 0 2 0 0 0 0 0 0
A 1445 4 0 0 1347 6 1442 0 1444 0 0 0 0 1 0 0 0 0 0 0
A 1446 10 0 0 1443 6 1435 19 0 0 0 0 0 0 0 0 0 0 0 0
X 1 88
A 1447 10 0 0 1446 6 1435 22 0 0 0 0 0 0 0 0 0 0 0 0
X 1 90
A 1448 1 0 1 1440 773 1570 0 0 0 0 0 0 0 0 0 0 0 0 0
A 1449 10 0 0 1362 6 1448 1 0 0 0 0 0 0 0 0 0 0 0 0
X 1 13
A 1450 10 0 0 1449 6 1448 4 0 0 0 0 0 0 0 0 0 0 0 0
X 1 74
A 1451 10 0 0 1450 6 1448 7 0 0 0 0 0 0 0 0 0 0 0 0
X 1 76
A 1452 4 0 0 769 6 1451 0 3 0 0 0 0 2 0 0 0 0 0 0
A 1453 4 0 0 922 6 1450 0 1452 0 0 0 0 1 0 0 0 0 0 0
A 1454 10 0 0 1451 6 1448 10 0 0 0 0 0 0 0 0 0 0 0 0
X 1 80
A 1455 10 0 0 1454 6 1448 13 0 0 0 0 0 0 0 0 0 0 0 0
X 1 82
A 1456 10 0 0 1455 6 1448 16 0 0 0 0 0 0 0 0 0 0 0 0
X 1 84
A 1457 4 0 0 636 6 1456 0 3 0 0 0 0 2 0 0 0 0 0 0
A 1458 4 0 0 552 6 1455 0 1457 0 0 0 0 1 0 0 0 0 0 0
A 1459 10 0 0 1456 6 1448 19 0 0 0 0 0 0 0 0 0 0 0 0
X 1 88
A 1460 10 0 0 1459 6 1448 22 0 0 0 0 0 0 0 0 0 0 0 0
X 1 90
A 1461 1 0 1 1119 779 1574 0 0 0 0 0 0 0 0 0 0 0 0 0
A 1462 10 0 0 1375 6 1461 1 0 0 0 0 0 0 0 0 0 0 0 0
X 1 13
A 1463 10 0 0 1462 6 1461 4 0 0 0 0 0 0 0 0 0 0 0 0
X 1 74
A 1464 10 0 0 1463 6 1461 7 0 0 0 0 0 0 0 0 0 0 0 0
X 1 76
A 1465 4 0 0 270 6 1464 0 3 0 0 0 0 2 0 0 0 0 0 0
A 1466 4 0 0 0 6 1463 0 1465 0 0 0 0 1 0 0 0 0 0 0
A 1467 10 0 0 1464 6 1461 10 0 0 0 0 0 0 0 0 0 0 0 0
X 1 80
A 1468 10 0 0 1467 6 1461 13 0 0 0 0 0 0 0 0 0 0 0 0
X 1 82
A 1469 10 0 0 1468 6 1461 16 0 0 0 0 0 0 0 0 0 0 0 0
X 1 84
A 1470 4 0 0 72 6 1469 0 3 0 0 0 0 2 0 0 0 0 0 0
A 1471 4 0 0 238 6 1468 0 1470 0 0 0 0 1 0 0 0 0 0 0
A 1472 10 0 0 1469 6 1461 19 0 0 0 0 0 0 0 0 0 0 0 0
X 1 88
A 1473 10 0 0 1472 6 1461 22 0 0 0 0 0 0 0 0 0 0 0 0
X 1 90
A 1474 1 0 3 1023 785 1578 0 0 0 0 0 0 0 0 0 0 0 0 0
A 1475 10 0 0 1318 6 1474 1 0 0 0 0 0 0 0 0 0 0 0 0
X 1 13
A 1476 10 0 0 1475 6 1474 4 0 0 0 0 0 0 0 0 0 0 0 0
X 1 74
A 1477 10 0 0 1476 6 1474 7 0 0 0 0 0 0 0 0 0 0 0 0
X 1 76
A 1478 4 0 0 905 6 1477 0 3 0 0 0 0 2 0 0 0 0 0 0
A 1479 4 0 0 0 6 1476 0 1478 0 0 0 0 1 0 0 0 0 0 0
A 1480 10 0 0 1477 6 1474 10 0 0 0 0 0 0 0 0 0 0 0 0
X 1 80
A 1481 10 0 0 1480 6 1474 22 0 0 0 0 0 0 0 0 0 0 0 0
X 1 90
A 1482 1 0 1 1052 793 1594 0 0 0 0 0 0 0 0 0 0 0 0 0
A 1483 10 0 0 1351 6 1482 1 0 0 0 0 0 0 0 0 0 0 0 0
X 1 13
A 1484 10 0 0 1483 6 1482 4 0 0 0 0 0 0 0 0 0 0 0 0
X 1 74
A 1485 10 0 0 1484 6 1482 7 0 0 0 0 0 0 0 0 0 0 0 0
X 1 76
A 1486 4 0 0 1001 6 1485 0 3 0 0 0 0 2 0 0 0 0 0 0
A 1487 4 0 0 1341 6 1484 0 1486 0 0 0 0 1 0 0 0 0 0 0
A 1488 10 0 0 1485 6 1482 10 0 0 0 0 0 0 0 0 0 0 0 0
X 1 80
A 1489 10 0 0 1488 6 1482 13 0 0 0 0 0 0 0 0 0 0 0 0
X 1 82
A 1490 10 0 0 1489 6 1482 16 0 0 0 0 0 0 0 0 0 0 0 0
X 1 84
A 1491 4 0 0 0 6 1490 0 3 0 0 0 0 2 0 0 0 0 0 0
A 1492 4 0 0 923 6 1489 0 1491 0 0 0 0 1 0 0 0 0 0 0
A 1493 10 0 0 1490 6 1482 19 0 0 0 0 0 0 0 0 0 0 0 0
X 1 88
A 1494 10 0 0 1493 6 1482 22 0 0 0 0 0 0 0 0 0 0 0 0
X 1 90
A 1495 1 0 1 959 799 1598 0 0 0 0 0 0 0 0 0 0 0 0 0
A 1496 10 0 0 1004 6 1495 1 0 0 0 0 0 0 0 0 0 0 0 0
X 1 13
A 1497 10 0 0 1496 6 1495 4 0 0 0 0 0 0 0 0 0 0 0 0
X 1 74
A 1498 10 0 0 1497 6 1495 7 0 0 0 0 0 0 0 0 0 0 0 0
X 1 76
A 1499 4 0 0 1014 6 1498 0 3 0 0 0 0 2 0 0 0 0 0 0
A 1500 4 0 0 1127 6 1497 0 1499 0 0 0 0 1 0 0 0 0 0 0
A 1501 10 0 0 1498 6 1495 10 0 0 0 0 0 0 0 0 0 0 0 0
X 1 80
A 1502 10 0 0 1501 6 1495 13 0 0 0 0 0 0 0 0 0 0 0 0
X 1 82
A 1503 10 0 0 1502 6 1495 16 0 0 0 0 0 0 0 0 0 0 0 0
X 1 84
A 1504 4 0 0 1466 6 1503 0 3 0 0 0 0 2 0 0 0 0 0 0
A 1505 4 0 0 1376 6 1502 0 1504 0 0 0 0 1 0 0 0 0 0 0
A 1506 10 0 0 1503 6 1495 19 0 0 0 0 0 0 0 0 0 0 0 0
X 1 88
A 1507 10 0 0 1506 6 1495 22 0 0 0 0 0 0 0 0 0 0 0 0
X 1 90
A 1508 1 0 1 1414 805 1602 0 0 0 0 0 0 0 0 0 0 0 0 0
A 1509 10 0 0 1058 6 1508 1 0 0 0 0 0 0 0 0 0 0 0 0
X 1 13
A 1510 10 0 0 1509 6 1508 4 0 0 0 0 0 0 0 0 0 0 0 0
X 1 74
A 1511 10 0 0 1510 6 1508 7 0 0 0 0 0 0 0 0 0 0 0 0
X 1 76
A 1512 4 0 0 604 6 1511 0 3 0 0 0 0 2 0 0 0 0 0 0
A 1513 4 0 0 523 6 1510 0 1512 0 0 0 0 1 0 0 0 0 0 0
A 1514 10 0 0 1511 6 1508 10 0 0 0 0 0 0 0 0 0 0 0 0
X 1 80
A 1515 10 0 0 1514 6 1508 13 0 0 0 0 0 0 0 0 0 0 0 0
X 1 82
A 1516 10 0 0 1515 6 1508 16 0 0 0 0 0 0 0 0 0 0 0 0
X 1 84
A 1517 4 0 0 0 6 1516 0 3 0 0 0 0 2 0 0 0 0 0 0
A 1518 4 0 0 1349 6 1515 0 1517 0 0 0 0 1 0 0 0 0 0 0
A 1519 10 0 0 1516 6 1508 19 0 0 0 0 0 0 0 0 0 0 0 0
X 1 88
A 1520 10 0 0 1519 6 1508 22 0 0 0 0 0 0 0 0 0 0 0 0
X 1 90
A 1521 1 0 1 588 811 1606 0 0 0 0 0 0 0 0 0 0 0 0 0
A 1522 10 0 0 1387 6 1521 1 0 0 0 0 0 0 0 0 0 0 0 0
X 1 13
A 1523 10 0 0 1522 6 1521 4 0 0 0 0 0 0 0 0 0 0 0 0
X 1 74
A 1524 10 0 0 1523 6 1521 7 0 0 0 0 0 0 0 0 0 0 0 0
X 1 76
A 1525 4 0 0 617 6 1524 0 3 0 0 0 0 2 0 0 0 0 0 0
A 1526 4 0 0 649 6 1523 0 1525 0 0 0 0 1 0 0 0 0 0 0
A 1527 10 0 0 1524 6 1521 10 0 0 0 0 0 0 0 0 0 0 0 0
X 1 80
A 1528 10 0 0 1527 6 1521 13 0 0 0 0 0 0 0 0 0 0 0 0
X 1 82
A 1529 10 0 0 1528 6 1521 16 0 0 0 0 0 0 0 0 0 0 0 0
X 1 84
A 1530 4 0 0 0 6 1529 0 3 0 0 0 0 2 0 0 0 0 0 0
A 1531 4 0 0 622 6 1528 0 1530 0 0 0 0 1 0 0 0 0 0 0
A 1532 10 0 0 1529 6 1521 19 0 0 0 0 0 0 0 0 0 0 0 0
X 1 88
A 1533 10 0 0 1532 6 1521 22 0 0 0 0 0 0 0 0 0 0 0 0
X 1 90
A 1534 1 0 3 471 817 1610 0 0 0 0 0 0 0 0 0 0 0 0 0
A 1535 10 0 0 963 6 1534 1 0 0 0 0 0 0 0 0 0 0 0 0
X 1 13
A 1536 10 0 0 1535 6 1534 4 0 0 0 0 0 0 0 0 0 0 0 0
X 1 74
A 1537 10 0 0 1536 6 1534 7 0 0 0 0 0 0 0 0 0 0 0 0
X 1 76
A 1538 4 0 0 0 6 1537 0 3 0 0 0 0 2 0 0 0 0 0 0
A 1539 4 0 0 919 6 1536 0 1538 0 0 0 0 1 0 0 0 0 0 0
A 1540 10 0 0 1537 6 1534 10 0 0 0 0 0 0 0 0 0 0 0 0
X 1 80
A 1541 10 0 0 1540 6 1534 22 0 0 0 0 0 0 0 0 0 0 0 0
X 1 90
A 1542 1 0 0 1034 6 1634 0 0 0 0 0 0 0 0 0 0 0 0 0
A 1543 1 0 0 511 6 1630 0 0 0 0 0 0 0 0 0 0 0 0 0
A 1544 1 0 0 136 6 1635 0 0 0 0 0 0 0 0 0 0 0 0 0
A 1545 1 0 0 1139 6 1632 0 0 0 0 0 0 0 0 0 0 0 0 0
A 1546 1 0 0 0 6 1631 0 0 0 0 0 0 0 0 0 0 0 0 0
A 1547 1 0 0 152 6 1636 0 0 0 0 0 0 0 0 0 0 0 0 0
A 1548 1 0 0 1106 6 1633 0 0 0 0 0 0 0 0 0 0 0 0 0
A 1549 1 0 0 28 6 1641 0 0 0 0 0 0 0 0 0 0 0 0 0
A 1550 1 0 0 834 6 1637 0 0 0 0 0 0 0 0 0 0 0 0 0
A 1551 1 0 0 1042 6 1642 0 0 0 0 0 0 0 0 0 0 0 0 0
A 1552 1 0 0 643 6 1639 0 0 0 0 0 0 0 0 0 0 0 0 0
A 1553 1 0 0 1427 6 1638 0 0 0 0 0 0 0 0 0 0 0 0 0
A 1554 1 0 0 239 6 1643 0 0 0 0 0 0 0 0 0 0 0 0 0
A 1555 1 0 0 0 6 1640 0 0 0 0 0 0 0 0 0 0 0 0 0
A 1556 1 0 0 0 6 1646 0 0 0 0 0 0 0 0 0 0 0 0 0
A 1557 1 0 0 102 6 1644 0 0 0 0 0 0 0 0 0 0 0 0 0
A 1558 1 0 0 1047 6 1647 0 0 0 0 0 0 0 0 0 0 0 0 0
A 1559 1 0 0 1290 6 1645 0 0 0 0 0 0 0 0 0 0 0 0 0
A 1560 1 0 1 1257 832 1648 0 0 0 0 0 0 0 0 0 0 0 0 0
A 1561 10 0 0 892 6 1560 1 0 0 0 0 0 0 0 0 0 0 0 0
X 1 13
A 1562 10 0 0 1561 6 1560 4 0 0 0 0 0 0 0 0 0 0 0 0
X 1 74
A 1563 10 0 0 1562 6 1560 7 0 0 0 0 0 0 0 0 0 0 0 0
X 1 76
A 1564 4 0 0 1554 6 1563 0 3 0 0 0 0 2 0 0 0 0 0 0
A 1565 4 0 0 862 6 1562 0 1564 0 0 0 0 1 0 0 0 0 0 0
A 1566 10 0 0 1563 6 1560 10 0 0 0 0 0 0 0 0 0 0 0 0
X 1 80
A 1567 10 0 0 1566 6 1560 13 0 0 0 0 0 0 0 0 0 0 0 0
X 1 82
A 1568 10 0 0 1567 6 1560 16 0 0 0 0 0 0 0 0 0 0 0 0
X 1 84
A 1569 4 0 0 37 6 1568 0 3 0 0 0 0 2 0 0 0 0 0 0
A 1570 4 0 0 56 6 1567 0 1569 0 0 0 0 1 0 0 0 0 0 0
A 1571 10 0 0 1568 6 1560 19 0 0 0 0 0 0 0 0 0 0 0 0
X 1 88
A 1572 10 0 0 1571 6 1560 22 0 0 0 0 0 0 0 0 0 0 0 0
X 1 90
A 1573 1 0 1 867 838 1652 0 0 0 0 0 0 0 0 0 0 0 0 0
A 1574 10 0 0 0 6 1573 1 0 0 0 0 0 0 0 0 0 0 0 0
X 1 13
A 1575 10 0 0 1574 6 1573 4 0 0 0 0 0 0 0 0 0 0 0 0
X 1 74
A 1576 10 0 0 1575 6 1573 7 0 0 0 0 0 0 0 0 0 0 0 0
X 1 76
A 1577 4 0 0 42 6 1576 0 3 0 0 0 0 2 0 0 0 0 0 0
A 1578 4 0 0 76 6 1575 0 1577 0 0 0 0 1 0 0 0 0 0 0
A 1579 10 0 0 1576 6 1573 10 0 0 0 0 0 0 0 0 0 0 0 0
X 1 80
A 1580 10 0 0 1579 6 1573 13 0 0 0 0 0 0 0 0 0 0 0 0
X 1 82
A 1581 10 0 0 1580 6 1573 16 0 0 0 0 0 0 0 0 0 0 0 0
X 1 84
A 1582 4 0 0 1388 6 1581 0 3 0 0 0 0 2 0 0 0 0 0 0
A 1583 4 0 0 1560 6 1580 0 1582 0 0 0 0 1 0 0 0 0 0 0
A 1584 10 0 0 1581 6 1573 19 0 0 0 0 0 0 0 0 0 0 0 0
X 1 88
A 1585 10 0 0 1584 6 1573 22 0 0 0 0 0 0 0 0 0 0 0 0
X 1 90
A 1586 1 0 1 1252 844 1656 0 0 0 0 0 0 0 0 0 0 0 0 0
A 1587 10 0 0 0 6 1586 1 0 0 0 0 0 0 0 0 0 0 0 0
X 1 13
A 1588 10 0 0 1587 6 1586 4 0 0 0 0 0 0 0 0 0 0 0 0
X 1 74
A 1589 10 0 0 1588 6 1586 7 0 0 0 0 0 0 0 0 0 0 0 0
X 1 76
A 1590 4 0 0 1508 6 1589 0 3 0 0 0 0 2 0 0 0 0 0 0
A 1591 4 0 0 1392 6 1588 0 1590 0 0 0 0 1 0 0 0 0 0 0
A 1592 10 0 0 1589 6 1586 10 0 0 0 0 0 0 0 0 0 0 0 0
X 1 80
A 1593 10 0 0 1592 6 1586 13 0 0 0 0 0 0 0 0 0 0 0 0
X 1 82
A 1594 10 0 0 1593 6 1586 16 0 0 0 0 0 0 0 0 0 0 0 0
X 1 84
A 1595 4 0 0 0 6 1594 0 3 0 0 0 0 2 0 0 0 0 0 0
A 1596 4 0 0 1302 6 1593 0 1595 0 0 0 0 1 0 0 0 0 0 0
A 1597 10 0 0 1594 6 1586 19 0 0 0 0 0 0 0 0 0 0 0 0
X 1 88
A 1598 10 0 0 1597 6 1586 22 0 0 0 0 0 0 0 0 0 0 0 0
X 1 90
A 1599 1 0 1 1150 850 1660 0 0 0 0 0 0 0 0 0 0 0 0 0
A 1600 10 0 0 0 6 1599 1 0 0 0 0 0 0 0 0 0 0 0 0
X 1 13
A 1601 10 0 0 1600 6 1599 4 0 0 0 0 0 0 0 0 0 0 0 0
X 1 74
A 1602 10 0 0 1601 6 1599 7 0 0 0 0 0 0 0 0 0 0 0 0
X 1 76
A 1603 4 0 0 1030 6 1602 0 3 0 0 0 0 2 0 0 0 0 0 0
A 1604 4 0 0 1599 6 1601 0 1603 0 0 0 0 1 0 0 0 0 0 0
A 1605 10 0 0 1602 6 1599 10 0 0 0 0 0 0 0 0 0 0 0 0
X 1 80
A 1606 10 0 0 1605 6 1599 13 0 0 0 0 0 0 0 0 0 0 0 0
X 1 82
A 1607 10 0 0 1606 6 1599 16 0 0 0 0 0 0 0 0 0 0 0 0
X 1 84
A 1608 4 0 0 2 6 1607 0 3 0 0 0 0 2 0 0 0 0 0 0
A 1609 4 0 0 1548 6 1606 0 1608 0 0 0 0 1 0 0 0 0 0 0
A 1610 10 0 0 1607 6 1599 19 0 0 0 0 0 0 0 0 0 0 0 0
X 1 88
A 1611 10 0 0 1610 6 1599 22 0 0 0 0 0 0 0 0 0 0 0 0
X 1 90
A 1612 1 0 3 1243 856 1664 0 0 0 0 0 0 0 0 0 0 0 0 0
A 1613 10 0 0 464 6 1612 1 0 0 0 0 0 0 0 0 0 0 0 0
X 1 13
A 1614 10 0 0 1613 6 1612 4 0 0 0 0 0 0 0 0 0 0 0 0
X 1 74
A 1615 10 0 0 1614 6 1612 7 0 0 0 0 0 0 0 0 0 0 0 0
X 1 76
A 1616 4 0 0 1163 6 1615 0 3 0 0 0 0 2 0 0 0 0 0 0
A 1617 4 0 0 936 6 1614 0 1616 0 0 0 0 1 0 0 0 0 0 0
A 1618 10 0 0 1615 6 1612 10 0 0 0 0 0 0 0 0 0 0 0 0
X 1 80
A 1619 10 0 0 1618 6 1612 22 0 0 0 0 0 0 0 0 0 0 0 0
X 1 90
A 1620 1 0 0 296 6 1696 0 0 0 0 0 0 0 0 0 0 0 0 0
A 1621 1 0 0 1092 6 1692 0 0 0 0 0 0 0 0 0 0 0 0 0
A 1622 1 0 0 1204 6 1697 0 0 0 0 0 0 0 0 0 0 0 0 0
A 1623 1 0 0 609 6 1694 0 0 0 0 0 0 0 0 0 0 0 0 0
A 1624 1 0 0 0 6 1693 0 0 0 0 0 0 0 0 0 0 0 0 0
A 1625 1 0 0 493 6 1698 0 0 0 0 0 0 0 0 0 0 0 0 0
A 1626 1 0 0 1616 6 1695 0 0 0 0 0 0 0 0 0 0 0 0 0
A 1627 1 0 0 0 6 1703 0 0 0 0 0 0 0 0 0 0 0 0 0
A 1628 1 0 0 614 6 1699 0 0 0 0 0 0 0 0 0 0 0 0 0
A 1629 1 0 0 703 6 1704 0 0 0 0 0 0 0 0 0 0 0 0 0
A 1630 1 0 0 1445 6 1701 0 0 0 0 0 0 0 0 0 0 0 0 0
A 1631 1 0 0 0 6 1700 0 0 0 0 0 0 0 0 0 0 0 0 0
A 1632 1 0 0 1105 6 1705 0 0 0 0 0 0 0 0 0 0 0 0 0
A 1633 1 0 0 1210 6 1702 0 0 0 0 0 0 0 0 0 0 0 0 0
A 1634 1 0 0 1217 6 1710 0 0 0 0 0 0 0 0 0 0 0 0 0
A 1635 1 0 0 863 6 1706 0 0 0 0 0 0 0 0 0 0 0 0 0
A 1636 1 0 0 733 6 1711 0 0 0 0 0 0 0 0 0 0 0 0 0
A 1637 1 0 0 65 6 1708 0 0 0 0 0 0 0 0 0 0 0 0 0
A 1638 1 0 0 1531 6 1707 0 0 0 0 0 0 0 0 0 0 0 0 0
A 1639 1 0 0 889 6 1712 0 0 0 0 0 0 0 0 0 0 0 0 0
A 1640 1 0 0 803 6 1709 0 0 0 0 0 0 0 0 0 0 0 0 0
A 1641 1 0 0 886 6 1717 0 0 0 0 0 0 0 0 0 0 0 0 0
A 1642 1 0 0 709 6 1713 0 0 0 0 0 0 0 0 0 0 0 0 0
A 1643 1 0 0 1118 6 1718 0 0 0 0 0 0 0 0 0 0 0 0 0
A 1644 1 0 0 746 6 1715 0 0 0 0 0 0 0 0 0 0 0 0 0
A 1645 1 0 0 1578 6 1714 0 0 0 0 0 0 0 0 0 0 0 0 0
A 1646 1 0 0 884 6 1719 0 0 0 0 0 0 0 0 0 0 0 0 0
A 1647 1 0 0 84 6 1716 0 0 0 0 0 0 0 0 0 0 0 0 0
A 1648 1 0 0 888 6 1722 0 0 0 0 0 0 0 0 0 0 0 0 0
A 1649 1 0 0 890 6 1720 0 0 0 0 0 0 0 0 0 0 0 0 0
A 1650 1 0 0 1123 6 1723 0 0 0 0 0 0 0 0 0 0 0 0 0
A 1651 1 0 0 944 6 1721 0 0 0 0 0 0 0 0 0 0 0 0 0
A 1652 1 0 1 1136 877 1724 0 0 0 0 0 0 0 0 0 0 0 0 0
A 1653 10 0 0 0 6 1652 1 0 0 0 0 0 0 0 0 0 0 0 0
X 1 13
A 1654 10 0 0 1653 6 1652 4 0 0 0 0 0 0 0 0 0 0 0 0
X 1 74
A 1655 10 0 0 1654 6 1652 7 0 0 0 0 0 0 0 0 0 0 0 0
X 1 76
A 1656 4 0 0 1492 6 1655 0 3 0 0 0 0 2 0 0 0 0 0 0
A 1657 4 0 0 0 6 1654 0 1656 0 0 0 0 1 0 0 0 0 0 0
A 1658 10 0 0 1655 6 1652 10 0 0 0 0 0 0 0 0 0 0 0 0
X 1 80
A 1659 10 0 0 1658 6 1652 13 0 0 0 0 0 0 0 0 0 0 0 0
X 1 82
A 1660 10 0 0 1659 6 1652 16 0 0 0 0 0 0 0 0 0 0 0 0
X 1 84
A 1661 4 0 0 920 6 1660 0 3 0 0 0 0 2 0 0 0 0 0 0
A 1662 4 0 0 1550 6 1659 0 1661 0 0 0 0 1 0 0 0 0 0 0
A 1663 10 0 0 1660 6 1652 19 0 0 0 0 0 0 0 0 0 0 0 0
X 1 88
A 1664 10 0 0 1663 6 1652 22 0 0 0 0 0 0 0 0 0 0 0 0
X 1 90
A 1665 1 0 1 18 883 1728 0 0 0 0 0 0 0 0 0 0 0 0 0
A 1666 10 0 0 1067 6 1665 1 0 0 0 0 0 0 0 0 0 0 0 0
X 1 13
A 1667 10 0 0 1666 6 1665 4 0 0 0 0 0 0 0 0 0 0 0 0
X 1 74
A 1668 10 0 0 1667 6 1665 7 0 0 0 0 0 0 0 0 0 0 0 0
X 1 76
A 1669 4 0 0 0 6 1668 0 3 0 0 0 0 2 0 0 0 0 0 0
A 1670 4 0 0 842 6 1667 0 1669 0 0 0 0 1 0 0 0 0 0 0
A 1671 10 0 0 1668 6 1665 10 0 0 0 0 0 0 0 0 0 0 0 0
X 1 80
A 1672 10 0 0 1671 6 1665 13 0 0 0 0 0 0 0 0 0 0 0 0
X 1 82
A 1673 10 0 0 1672 6 1665 16 0 0 0 0 0 0 0 0 0 0 0 0
X 1 84
A 1674 4 0 0 1265 6 1673 0 3 0 0 0 0 2 0 0 0 0 0 0
A 1675 4 0 0 479 6 1672 0 1674 0 0 0 0 1 0 0 0 0 0 0
A 1676 10 0 0 1673 6 1665 19 0 0 0 0 0 0 0 0 0 0 0 0
X 1 88
A 1677 10 0 0 1676 6 1665 22 0 0 0 0 0 0 0 0 0 0 0 0
X 1 90
A 1678 1 0 1 1545 889 1732 0 0 0 0 0 0 0 0 0 0 0 0 0
A 1679 10 0 0 1080 6 1678 1 0 0 0 0 0 0 0 0 0 0 0 0
X 1 13
A 1680 10 0 0 1679 6 1678 4 0 0 0 0 0 0 0 0 0 0 0 0
X 1 74
A 1681 10 0 0 1680 6 1678 7 0 0 0 0 0 0 0 0 0 0 0 0
X 1 76
A 1682 4 0 0 0 6 1681 0 3 0 0 0 0 2 0 0 0 0 0 0
A 1683 4 0 0 1431 6 1680 0 1682 0 0 0 0 1 0 0 0 0 0 0
A 1684 10 0 0 1681 6 1678 10 0 0 0 0 0 0 0 0 0 0 0 0
X 1 80
A 1685 10 0 0 1684 6 1678 13 0 0 0 0 0 0 0 0 0 0 0 0
X 1 82
A 1686 10 0 0 1685 6 1678 16 0 0 0 0 0 0 0 0 0 0 0 0
X 1 84
A 1687 4 0 0 957 6 1686 0 3 0 0 0 0 2 0 0 0 0 0 0
A 1688 4 0 0 1162 6 1685 0 1687 0 0 0 0 1 0 0 0 0 0 0
A 1689 10 0 0 1686 6 1678 19 0 0 0 0 0 0 0 0 0 0 0 0
X 1 88
A 1690 10 0 0 1689 6 1678 22 0 0 0 0 0 0 0 0 0 0 0 0
X 1 90
A 1691 1 0 1 1547 895 1736 0 0 0 0 0 0 0 0 0 0 0 0 0
A 1692 10 0 0 1624 6 1691 1 0 0 0 0 0 0 0 0 0 0 0 0
X 1 13
A 1693 10 0 0 1692 6 1691 4 0 0 0 0 0 0 0 0 0 0 0 0
X 1 74
A 1694 10 0 0 1693 6 1691 7 0 0 0 0 0 0 0 0 0 0 0 0
X 1 76
A 1695 4 0 0 0 6 1694 0 3 0 0 0 0 2 0 0 0 0 0 0
A 1696 4 0 0 868 6 1693 0 1695 0 0 0 0 1 0 0 0 0 0 0
A 1697 10 0 0 1694 6 1691 10 0 0 0 0 0 0 0 0 0 0 0 0
X 1 80
A 1698 10 0 0 1697 6 1691 13 0 0 0 0 0 0 0 0 0 0 0 0
X 1 82
A 1699 10 0 0 1698 6 1691 16 0 0 0 0 0 0 0 0 0 0 0 0
X 1 84
A 1700 4 0 0 1500 6 1699 0 3 0 0 0 0 2 0 0 0 0 0 0
A 1701 4 0 0 1512 6 1698 0 1700 0 0 0 0 1 0 0 0 0 0 0
A 1702 10 0 0 1699 6 1691 19 0 0 0 0 0 0 0 0 0 0 0 0
X 1 88
A 1703 10 0 0 1702 6 1691 22 0 0 0 0 0 0 0 0 0 0 0 0
X 1 90
A 1704 1 0 1 926 901 1740 0 0 0 0 0 0 0 0 0 0 0 0 0
A 1705 10 0 0 1635 6 1704 1 0 0 0 0 0 0 0 0 0 0 0 0
X 1 13
A 1706 10 0 0 1705 6 1704 4 0 0 0 0 0 0 0 0 0 0 0 0
X 1 74
A 1707 10 0 0 1706 6 1704 7 0 0 0 0 0 0 0 0 0 0 0 0
X 1 76
A 1708 4 0 0 987 6 1707 0 3 0 0 0 0 2 0 0 0 0 0 0
A 1709 4 0 0 1557 6 1706 0 1708 0 0 0 0 1 0 0 0 0 0 0
A 1710 10 0 0 1707 6 1704 10 0 0 0 0 0 0 0 0 0 0 0 0
X 1 80
A 1711 10 0 0 1710 6 1704 13 0 0 0 0 0 0 0 0 0 0 0 0
X 1 82
A 1712 10 0 0 1711 6 1704 16 0 0 0 0 0 0 0 0 0 0 0 0
X 1 84
A 1713 4 0 0 1260 6 1712 0 3 0 0 0 0 2 0 0 0 0 0 0
A 1714 4 0 0 811 6 1711 0 1713 0 0 0 0 1 0 0 0 0 0 0
A 1715 10 0 0 1712 6 1704 19 0 0 0 0 0 0 0 0 0 0 0 0
X 1 88
A 1716 10 0 0 1715 6 1704 22 0 0 0 0 0 0 0 0 0 0 0 0
X 1 90
A 1717 1 0 1 1319 907 1744 0 0 0 0 0 0 0 0 0 0 0 0 0
A 1718 10 0 0 1646 6 1717 1 0 0 0 0 0 0 0 0 0 0 0 0
X 1 13
A 1719 10 0 0 1718 6 1717 4 0 0 0 0 0 0 0 0 0 0 0 0
X 1 74
A 1720 10 0 0 1719 6 1717 7 0 0 0 0 0 0 0 0 0 0 0 0
X 1 76
A 1721 4 0 0 0 6 1720 0 3 0 0 0 0 2 0 0 0 0 0 0
A 1722 4 0 0 1353 6 1719 0 1721 0 0 0 0 1 0 0 0 0 0 0
A 1723 10 0 0 1720 6 1717 10 0 0 0 0 0 0 0 0 0 0 0 0
X 1 80
A 1724 10 0 0 1723 6 1717 13 0 0 0 0 0 0 0 0 0 0 0 0
X 1 82
A 1725 10 0 0 1724 6 1717 16 0 0 0 0 0 0 0 0 0 0 0 0
X 1 84
A 1726 4 0 0 1021 6 1725 0 3 0 0 0 0 2 0 0 0 0 0 0
A 1727 4 0 0 640 6 1724 0 1726 0 0 0 0 1 0 0 0 0 0 0
A 1728 10 0 0 1725 6 1717 19 0 0 0 0 0 0 0 0 0 0 0 0
X 1 88
A 1729 10 0 0 1728 6 1717 22 0 0 0 0 0 0 0 0 0 0 0 0
X 1 90
A 1730 1 0 1 1432 913 1748 0 0 0 0 0 0 0 0 0 0 0 0 0
A 1731 10 0 0 1124 6 1730 1 0 0 0 0 0 0 0 0 0 0 0 0
X 1 13
A 1732 10 0 0 1731 6 1730 4 0 0 0 0 0 0 0 0 0 0 0 0
X 1 74
A 1733 10 0 0 1732 6 1730 7 0 0 0 0 0 0 0 0 0 0 0 0
X 1 76
A 1734 4 0 0 1024 6 1733 0 3 0 0 0 0 2 0 0 0 0 0 0
A 1735 4 0 0 0 6 1732 0 1734 0 0 0 0 1 0 0 0 0 0 0
A 1736 10 0 0 1733 6 1730 10 0 0 0 0 0 0 0 0 0 0 0 0
X 1 80
A 1737 10 0 0 1736 6 1730 13 0 0 0 0 0 0 0 0 0 0 0 0
X 1 82
A 1738 10 0 0 1737 6 1730 16 0 0 0 0 0 0 0 0 0 0 0 0
X 1 84
A 1739 4 0 0 212 6 1738 0 3 0 0 0 0 2 0 0 0 0 0 0
A 1740 4 0 0 0 6 1737 0 1739 0 0 0 0 1 0 0 0 0 0 0
A 1741 10 0 0 1738 6 1730 19 0 0 0 0 0 0 0 0 0 0 0 0
X 1 88
A 1742 10 0 0 1741 6 1730 22 0 0 0 0 0 0 0 0 0 0 0 0
X 1 90
A 1743 1 0 1 1383 919 1752 0 0 0 0 0 0 0 0 0 0 0 0 0
A 1744 10 0 0 1453 6 1743 1 0 0 0 0 0 0 0 0 0 0 0 0
X 1 13
A 1745 10 0 0 1744 6 1743 4 0 0 0 0 0 0 0 0 0 0 0 0
X 1 74
A 1746 10 0 0 1745 6 1743 7 0 0 0 0 0 0 0 0 0 0 0 0
X 1 76
A 1747 4 0 0 821 6 1746 0 3 0 0 0 0 2 0 0 0 0 0 0
A 1748 4 0 0 693 6 1745 0 1747 0 0 0 0 1 0 0 0 0 0 0
A 1749 10 0 0 1746 6 1743 10 0 0 0 0 0 0 0 0 0 0 0 0
X 1 80
A 1750 10 0 0 1749 6 1743 13 0 0 0 0 0 0 0 0 0 0 0 0
X 1 82
A 1751 10 0 0 1750 6 1743 16 0 0 0 0 0 0 0 0 0 0 0 0
X 1 84
A 1752 4 0 0 964 6 1751 0 3 0 0 0 0 2 0 0 0 0 0 0
A 1753 4 0 0 1221 6 1750 0 1752 0 0 0 0 1 0 0 0 0 0 0
A 1754 10 0 0 1751 6 1743 19 0 0 0 0 0 0 0 0 0 0 0 0
X 1 88
A 1755 10 0 0 1754 6 1743 22 0 0 0 0 0 0 0 0 0 0 0 0
X 1 90
A 1756 1 0 3 1342 925 1756 0 0 0 0 0 0 0 0 0 0 0 0 0
A 1757 10 0 0 259 6 1756 1 0 0 0 0 0 0 0 0 0 0 0 0
X 1 13
A 1758 10 0 0 1757 6 1756 4 0 0 0 0 0 0 0 0 0 0 0 0
X 1 74
A 1759 10 0 0 1758 6 1756 7 0 0 0 0 0 0 0 0 0 0 0 0
X 1 76
A 1760 4 0 0 1604 6 1759 0 3 0 0 0 0 2 0 0 0 0 0 0
A 1761 4 0 0 1473 6 1758 0 1760 0 0 0 0 1 0 0 0 0 0 0
A 1762 10 0 0 1759 6 1756 10 0 0 0 0 0 0 0 0 0 0 0 0
X 1 80
A 1763 10 0 0 1762 6 1756 22 0 0 0 0 0 0 0 0 0 0 0 0
X 1 90
A 1764 1 0 0 989 6 1780 0 0 0 0 0 0 0 0 0 0 0 0 0
A 1765 1 0 0 1132 6 1776 0 0 0 0 0 0 0 0 0 0 0 0 0
A 1766 1 0 0 1048 6 1781 0 0 0 0 0 0 0 0 0 0 0 0 0
A 1767 1 0 0 1285 6 1778 0 0 0 0 0 0 0 0 0 0 0 0 0
A 1768 1 0 0 1093 6 1777 0 0 0 0 0 0 0 0 0 0 0 0 0
A 1769 1 0 0 986 6 1782 0 0 0 0 0 0 0 0 0 0 0 0 0
A 1770 1 0 0 1700 6 1779 0 0 0 0 0 0 0 0 0 0 0 0 0
A 1771 1 0 0 1708 6 1787 0 0 0 0 0 0 0 0 0 0 0 0 0
A 1772 1 0 0 1183 6 1783 0 0 0 0 0 0 0 0 0 0 0 0 0
A 1773 1 0 0 1188 6 1788 0 0 0 0 0 0 0 0 0 0 0 0 0
A 1774 1 0 0 700 6 1785 0 0 0 0 0 0 0 0 0 0 0 0 0
A 1775 1 0 0 441 6 1784 0 0 0 0 0 0 0 0 0 0 0 0 0
A 1776 1 0 0 1363 6 1789 0 0 0 0 0 0 0 0 0 0 0 0 0
A 1777 1 0 0 265 6 1786 0 0 0 0 0 0 0 0 0 0 0 0 0
A 1778 1 0 0 1713 6 1792 0 0 0 0 0 0 0 0 0 0 0 0 0
A 1779 1 0 0 991 6 1790 0 0 0 0 0 0 0 0 0 0 0 0 0
A 1780 1 0 0 797 6 1793 0 0 0 0 0 0 0 0 0 0 0 0 0
A 1781 1 0 0 985 6 1791 0 0 0 0 0 0 0 0 0 0 0 0 0
A 1782 1 0 1 666 940 1794 0 0 0 0 0 0 0 0 0 0 0 0 0
A 1783 10 0 0 1775 6 1782 1 0 0 0 0 0 0 0 0 0 0 0 0
X 1 13
A 1784 10 0 0 1783 6 1782 4 0 0 0 0 0 0 0 0 0 0 0 0
X 1 74
A 1785 10 0 0 1784 6 1782 7 0 0 0 0 0 0 0 0 0 0 0 0
X 1 76
A 1786 4 0 0 1088 6 1785 0 3 0 0 0 0 2 0 0 0 0 0 0
A 1787 4 0 0 1598 6 1784 0 1786 0 0 0 0 1 0 0 0 0 0 0
A 1788 10 0 0 1785 6 1782 10 0 0 0 0 0 0 0 0 0 0 0 0
X 1 80
A 1789 10 0 0 1788 6 1782 13 0 0 0 0 0 0 0 0 0 0 0 0
X 1 82
A 1790 10 0 0 1789 6 1782 16 0 0 0 0 0 0 0 0 0 0 0 0
X 1 84
A 1791 4 0 0 829 6 1790 0 3 0 0 0 0 2 0 0 0 0 0 0
A 1792 4 0 0 1752 6 1789 0 1791 0 0 0 0 1 0 0 0 0 0 0
A 1793 10 0 0 1790 6 1782 19 0 0 0 0 0 0 0 0 0 0 0 0
X 1 88
A 1794 10 0 0 1793 6 1782 22 0 0 0 0 0 0 0 0 0 0 0 0
X 1 90
A 1795 1 0 1 1564 946 1798 0 0 0 0 0 0 0 0 0 0 0 0 0
A 1796 10 0 0 298 6 1795 1 0 0 0 0 0 0 0 0 0 0 0 0
X 1 13
A 1797 10 0 0 1796 6 1795 4 0 0 0 0 0 0 0 0 0 0 0 0
X 1 74
A 1798 10 0 0 1797 6 1795 7 0 0 0 0 0 0 0 0 0 0 0 0
X 1 76
A 1799 4 0 0 1269 6 1798 0 3 0 0 0 0 2 0 0 0 0 0 0
A 1800 4 0 0 269 6 1797 0 1799 0 0 0 0 1 0 0 0 0 0 0
A 1801 10 0 0 1798 6 1795 10 0 0 0 0 0 0 0 0 0 0 0 0
X 1 80
A 1802 10 0 0 1801 6 1795 13 0 0 0 0 0 0 0 0 0 0 0 0
X 1 82
A 1803 10 0 0 1802 6 1795 16 0 0 0 0 0 0 0 0 0 0 0 0
X 1 84
A 1804 4 0 0 277 6 1803 0 3 0 0 0 0 2 0 0 0 0 0 0
A 1805 4 0 0 1590 6 1802 0 1804 0 0 0 0 1 0 0 0 0 0 0
A 1806 10 0 0 1803 6 1795 19 0 0 0 0 0 0 0 0 0 0 0 0
X 1 88
A 1807 10 0 0 1806 6 1795 22 0 0 0 0 0 0 0 0 0 0 0 0
X 1 90
A 1808 1 0 1 1558 952 1802 0 0 0 0 0 0 0 0 0 0 0 0 0
A 1809 10 0 0 1020 6 1808 1 0 0 0 0 0 0 0 0 0 0 0 0
X 1 13
A 1810 10 0 0 1809 6 1808 4 0 0 0 0 0 0 0 0 0 0 0 0
X 1 74
A 1811 10 0 0 1810 6 1808 7 0 0 0 0 0 0 0 0 0 0 0 0
X 1 76
A 1812 4 0 0 1295 6 1811 0 3 0 0 0 0 2 0 0 0 0 0 0
A 1813 4 0 0 1642 6 1810 0 1812 0 0 0 0 1 0 0 0 0 0 0
A 1814 10 0 0 1811 6 1808 10 0 0 0 0 0 0 0 0 0 0 0 0
X 1 80
A 1815 10 0 0 1814 6 1808 13 0 0 0 0 0 0 0 0 0 0 0 0
X 1 82
A 1816 10 0 0 1815 6 1808 16 0 0 0 0 0 0 0 0 0 0 0 0
X 1 84
A 1817 4 0 0 388 6 1816 0 3 0 0 0 0 2 0 0 0 0 0 0
A 1818 4 0 0 1179 6 1815 0 1817 0 0 0 0 1 0 0 0 0 0 0
A 1819 10 0 0 1816 6 1808 19 0 0 0 0 0 0 0 0 0 0 0 0
X 1 88
A 1820 10 0 0 1819 6 1808 22 0 0 0 0 0 0 0 0 0 0 0 0
X 1 90
A 1821 1 0 1 39 958 1806 0 0 0 0 0 0 0 0 0 0 0 0 0
A 1822 10 0 0 324 6 1821 1 0 0 0 0 0 0 0 0 0 0 0 0
X 1 13
A 1823 10 0 0 1822 6 1821 4 0 0 0 0 0 0 0 0 0 0 0 0
X 1 74
A 1824 10 0 0 1823 6 1821 7 0 0 0 0 0 0 0 0 0 0 0 0
X 1 76
A 1825 4 0 0 0 6 1824 0 3 0 0 0 0 2 0 0 0 0 0 0
A 1826 4 0 0 785 6 1823 0 1825 0 0 0 0 1 0 0 0 0 0 0
A 1827 10 0 0 1824 6 1821 10 0 0 0 0 0 0 0 0 0 0 0 0
X 1 80
A 1828 10 0 0 1827 6 1821 13 0 0 0 0 0 0 0 0 0 0 0 0
X 1 82
A 1829 10 0 0 1828 6 1821 16 0 0 0 0 0 0 0 0 0 0 0 0
X 1 84
A 1830 4 0 0 904 6 1829 0 3 0 0 0 0 2 0 0 0 0 0 0
A 1831 4 0 0 0 6 1828 0 1830 0 0 0 0 1 0 0 0 0 0 0
A 1832 10 0 0 1829 6 1821 19 0 0 0 0 0 0 0 0 0 0 0 0
X 1 88
A 1833 10 0 0 1832 6 1821 22 0 0 0 0 0 0 0 0 0 0 0 0
X 1 90
A 1834 1 0 3 1322 964 1810 0 0 0 0 0 0 0 0 0 0 0 0 0
A 1835 10 0 0 1334 6 1834 1 0 0 0 0 0 0 0 0 0 0 0 0
X 1 13
A 1836 10 0 0 1835 6 1834 4 0 0 0 0 0 0 0 0 0 0 0 0
X 1 74
A 1837 10 0 0 1836 6 1834 7 0 0 0 0 0 0 0 0 0 0 0 0
X 1 76
A 1838 4 0 0 0 6 1837 0 3 0 0 0 0 2 0 0 0 0 0 0
A 1839 4 0 0 169 6 1836 0 1838 0 0 0 0 1 0 0 0 0 0 0
A 1840 10 0 0 1837 6 1834 10 0 0 0 0 0 0 0 0 0 0 0 0
X 1 80
A 1841 10 0 0 1840 6 1834 22 0 0 0 0 0 0 0 0 0 0 0 0
X 1 90
A 1842 1 0 0 1518 6 1842 0 0 0 0 0 0 0 0 0 0 0 0 0
A 1843 1 0 0 1839 6 1838 0 0 0 0 0 0 0 0 0 0 0 0 0
A 1844 1 0 0 1612 6 1843 0 0 0 0 0 0 0 0 0 0 0 0 0
A 1845 1 0 0 755 6 1840 0 0 0 0 0 0 0 0 0 0 0 0 0
A 1846 1 0 0 1760 6 1839 0 0 0 0 0 0 0 0 0 0 0 0 0
A 1847 1 0 0 1471 6 1844 0 0 0 0 0 0 0 0 0 0 0 0 0
A 1848 1 0 0 172 6 1841 0 0 0 0 0 0 0 0 0 0 0 0 0
A 1849 1 0 0 1085 6 1849 0 0 0 0 0 0 0 0 0 0 0 0 0
A 1850 1 0 0 1236 6 1845 0 0 0 0 0 0 0 0 0 0 0 0 0
A 1851 1 0 0 1071 6 1850 0 0 0 0 0 0 0 0 0 0 0 0 0
A 1852 1 0 0 459 6 1847 0 0 0 0 0 0 0 0 0 0 0 0 0
A 1853 1 0 0 1197 6 1846 0 0 0 0 0 0 0 0 0 0 0 0 0
A 1854 1 0 0 190 6 1851 0 0 0 0 0 0 0 0 0 0 0 0 0
A 1855 1 0 0 1248 6 1848 0 0 0 0 0 0 0 0 0 0 0 0 0
A 1856 1 0 0 1084 6 1856 0 0 0 0 0 0 0 0 0 0 0 0 0
A 1857 1 0 0 1381 6 1852 0 0 0 0 0 0 0 0 0 0 0 0 0
A 1858 1 0 0 781 6 1857 0 0 0 0 0 0 0 0 0 0 0 0 0
A 1859 1 0 0 1086 6 1854 0 0 0 0 0 0 0 0 0 0 0 0 0
A 1860 1 0 0 768 6 1853 0 0 0 0 0 0 0 0 0 0 0 0 0
A 1861 1 0 0 1565 6 1858 0 0 0 0 0 0 0 0 0 0 0 0 0
A 1862 1 0 0 1087 6 1855 0 0 0 0 0 0 0 0 0 0 0 0 0
A 1863 1 0 0 1370 6 1863 0 0 0 0 0 0 0 0 0 0 0 0 0
A 1864 1 0 0 0 6 1859 0 0 0 0 0 0 0 0 0 0 0 0 0
A 1865 1 0 0 1264 6 1864 0 0 0 0 0 0 0 0 0 0 0 0 0
A 1866 1 0 0 264 6 1861 0 0 0 0 0 0 0 0 0 0 0 0 0
A 1867 1 0 0 1205 6 1860 0 0 0 0 0 0 0 0 0 0 0 0 0
A 1868 1 0 0 1786 6 1865 0 0 0 0 0 0 0 0 0 0 0 0 0
A 1869 1 0 0 256 6 1862 0 0 0 0 0 0 0 0 0 0 0 0 0
A 1870 1 0 0 97 6 1868 0 0 0 0 0 0 0 0 0 0 0 0 0
A 1871 1 0 0 1800 6 1866 0 0 0 0 0 0 0 0 0 0 0 0 0
A 1872 1 0 0 1799 6 1869 0 0 0 0 0 0 0 0 0 0 0 0 0
A 1873 1 0 0 0 6 1867 0 0 0 0 0 0 0 0 0 0 0 0 0
A 1874 1 0 1 1583 985 1870 0 0 0 0 0 0 0 0 0 0 0 0 0
A 1875 10 0 0 1743 6 1874 1 0 0 0 0 0 0 0 0 0 0 0 0
X 1 13
A 1876 10 0 0 1875 6 1874 4 0 0 0 0 0 0 0 0 0 0 0 0
X 1 74
A 1877 10 0 0 1876 6 1874 7 0 0 0 0 0 0 0 0 0 0 0 0
X 1 76
A 1878 4 0 0 1258 6 1877 0 3 0 0 0 0 2 0 0 0 0 0 0
A 1879 4 0 0 1002 6 1876 0 1878 0 0 0 0 1 0 0 0 0 0 0
A 1880 10 0 0 1877 6 1874 10 0 0 0 0 0 0 0 0 0 0 0 0
X 1 80
A 1881 10 0 0 1880 6 1874 13 0 0 0 0 0 0 0 0 0 0 0 0
X 1 82
A 1882 10 0 0 1881 6 1874 16 0 0 0 0 0 0 0 0 0 0 0 0
X 1 84
A 1883 4 0 0 1460 6 1882 0 3 0 0 0 0 2 0 0 0 0 0 0
A 1884 4 0 0 1866 6 1881 0 1883 0 0 0 0 1 0 0 0 0 0 0
A 1885 10 0 0 1882 6 1874 19 0 0 0 0 0 0 0 0 0 0 0 0
X 1 88
A 1886 10 0 0 1885 6 1874 22 0 0 0 0 0 0 0 0 0 0 0 0
X 1 90
A 1887 1 0 1 1573 991 1874 0 0 0 0 0 0 0 0 0 0 0 0 0
A 1888 10 0 0 1244 6 1887 1 0 0 0 0 0 0 0 0 0 0 0 0
X 1 13
A 1889 10 0 0 1888 6 1887 4 0 0 0 0 0 0 0 0 0 0 0 0
X 1 74
A 1890 10 0 0 1889 6 1887 7 0 0 0 0 0 0 0 0 0 0 0 0
X 1 76
A 1891 4 0 0 364 6 1890 0 3 0 0 0 0 2 0 0 0 0 0 0
A 1892 4 0 0 308 6 1889 0 1891 0 0 0 0 1 0 0 0 0 0 0
A 1893 10 0 0 1890 6 1887 10 0 0 0 0 0 0 0 0 0 0 0 0
X 1 80
A 1894 10 0 0 1893 6 1887 13 0 0 0 0 0 0 0 0 0 0 0 0
X 1 82
A 1895 10 0 0 1894 6 1887 16 0 0 0 0 0 0 0 0 0 0 0 0
X 1 84
A 1896 4 0 0 1761 6 1895 0 3 0 0 0 0 2 0 0 0 0 0 0
A 1897 4 0 0 1637 6 1894 0 1896 0 0 0 0 1 0 0 0 0 0 0
A 1898 10 0 0 1895 6 1887 19 0 0 0 0 0 0 0 0 0 0 0 0
X 1 88
A 1899 10 0 0 1898 6 1887 22 0 0 0 0 0 0 0 0 0 0 0 0
X 1 90
A 1900 1 0 1 1764 997 1878 0 0 0 0 0 0 0 0 0 0 0 0 0
A 1901 10 0 0 0 6 1900 1 0 0 0 0 0 0 0 0 0 0 0 0
X 1 13
A 1902 10 0 0 1901 6 1900 4 0 0 0 0 0 0 0 0 0 0 0 0
X 1 74
A 1903 10 0 0 1902 6 1900 7 0 0 0 0 0 0 0 0 0 0 0 0
X 1 76
A 1904 4 0 0 438 6 1903 0 3 0 0 0 0 2 0 0 0 0 0 0
A 1905 4 0 0 0 6 1902 0 1904 0 0 0 0 1 0 0 0 0 0 0
A 1906 10 0 0 1903 6 1900 10 0 0 0 0 0 0 0 0 0 0 0 0
X 1 80
A 1907 10 0 0 1906 6 1900 13 0 0 0 0 0 0 0 0 0 0 0 0
X 1 82
A 1908 10 0 0 1907 6 1900 16 0 0 0 0 0 0 0 0 0 0 0 0
X 1 84
A 1909 4 0 0 1481 6 1908 0 3 0 0 0 0 2 0 0 0 0 0 0
A 1910 4 0 0 1321 6 1907 0 1909 0 0 0 0 1 0 0 0 0 0 0
A 1911 10 0 0 1908 6 1900 19 0 0 0 0 0 0 0 0 0 0 0 0
X 1 88
A 1912 10 0 0 1911 6 1900 22 0 0 0 0 0 0 0 0 0 0 0 0
X 1 90
A 1913 1 0 1 1794 1003 1882 0 0 0 0 0 0 0 0 0 0 0 0 0
A 1914 10 0 0 1223 6 1913 1 0 0 0 0 0 0 0 0 0 0 0 0
X 1 13
A 1915 10 0 0 1914 6 1913 4 0 0 0 0 0 0 0 0 0 0 0 0
X 1 74
A 1916 10 0 0 1915 6 1913 7 0 0 0 0 0 0 0 0 0 0 0 0
X 1 76
A 1917 4 0 0 1494 6 1916 0 3 0 0 0 0 2 0 0 0 0 0 0
A 1918 4 0 0 1439 6 1915 0 1917 0 0 0 0 1 0 0 0 0 0 0
A 1919 10 0 0 1916 6 1913 10 0 0 0 0 0 0 0 0 0 0 0 0
X 1 80
A 1920 10 0 0 1919 6 1913 13 0 0 0 0 0 0 0 0 0 0 0 0
X 1 82
A 1921 10 0 0 1920 6 1913 16 0 0 0 0 0 0 0 0 0 0 0 0
X 1 84
A 1922 4 0 0 1323 6 1921 0 3 0 0 0 0 2 0 0 0 0 0 0
A 1923 4 0 0 1053 6 1920 0 1922 0 0 0 0 1 0 0 0 0 0 0
A 1924 10 0 0 1921 6 1913 19 0 0 0 0 0 0 0 0 0 0 0 0
X 1 88
A 1925 10 0 0 1924 6 1913 22 0 0 0 0 0 0 0 0 0 0 0 0
X 1 90
A 1926 1 0 1 0 1009 1886 0 0 0 0 0 0 0 0 0 0 0 0 0
A 1927 10 0 0 0 6 1926 1 0 0 0 0 0 0 0 0 0 0 0 0
X 1 13
A 1928 10 0 0 1927 6 1926 4 0 0 0 0 0 0 0 0 0 0 0 0
X 1 74
A 1929 10 0 0 1928 6 1926 7 0 0 0 0 0 0 0 0 0 0 0 0
X 1 76
A 1930 4 0 0 1507 6 1929 0 3 0 0 0 0 2 0 0 0 0 0 0
A 1931 4 0 0 1277 6 1928 0 1930 0 0 0 0 1 0 0 0 0 0 0
A 1932 10 0 0 1929 6 1926 10 0 0 0 0 0 0 0 0 0 0 0 0
X 1 80
A 1933 10 0 0 1932 6 1926 13 0 0 0 0 0 0 0 0 0 0 0 0
X 1 82
A 1934 10 0 0 1933 6 1926 16 0 0 0 0 0 0 0 0 0 0 0 0
X 1 84
A 1935 4 0 0 0 6 1934 0 3 0 0 0 0 2 0 0 0 0 0 0
A 1936 4 0 0 1513 6 1933 0 1935 0 0 0 0 1 0 0 0 0 0 0
A 1937 10 0 0 1934 6 1926 19 0 0 0 0 0 0 0 0 0 0 0 0
X 1 88
A 1938 10 0 0 1937 6 1926 22 0 0 0 0 0 0 0 0 0 0 0 0
X 1 90
A 1939 1 0 1 1690 1015 1890 0 0 0 0 0 0 0 0 0 0 0 0 0
A 1940 10 0 0 177 6 1939 1 0 0 0 0 0 0 0 0 0 0 0 0
X 1 13
A 1941 10 0 0 1940 6 1939 4 0 0 0 0 0 0 0 0 0 0 0 0
X 1 74
A 1942 10 0 0 1941 6 1939 7 0 0 0 0 0 0 0 0 0 0 0 0
X 1 76
A 1943 4 0 0 1520 6 1942 0 3 0 0 0 0 2 0 0 0 0 0 0
A 1944 4 0 0 656 6 1941 0 1943 0 0 0 0 1 0 0 0 0 0 0
A 1945 10 0 0 1942 6 1939 10 0 0 0 0 0 0 0 0 0 0 0 0
X 1 80
A 1946 10 0 0 1945 6 1939 13 0 0 0 0 0 0 0 0 0 0 0 0
X 1 82
A 1947 10 0 0 1946 6 1939 16 0 0 0 0 0 0 0 0 0 0 0 0
X 1 84
A 1948 4 0 0 446 6 1947 0 3 0 0 0 0 2 0 0 0 0 0 0
A 1949 4 0 0 1367 6 1946 0 1948 0 0 0 0 1 0 0 0 0 0 0
A 1950 10 0 0 1947 6 1939 19 0 0 0 0 0 0 0 0 0 0 0 0
X 1 88
A 1951 10 0 0 1950 6 1939 22 0 0 0 0 0 0 0 0 0 0 0 0
X 1 90
A 1952 1 0 1 1191 1021 1894 0 0 0 0 0 0 0 0 0 0 0 0 0
A 1953 10 0 0 1393 6 1952 1 0 0 0 0 0 0 0 0 0 0 0 0
X 1 13
A 1954 10 0 0 1953 6 1952 4 0 0 0 0 0 0 0 0 0 0 0 0
X 1 74
A 1955 10 0 0 1954 6 1952 7 0 0 0 0 0 0 0 0 0 0 0 0
X 1 76
A 1956 4 0 0 1533 6 1955 0 3 0 0 0 0 2 0 0 0 0 0 0
A 1957 4 0 0 1352 6 1954 0 1956 0 0 0 0 1 0 0 0 0 0 0
A 1958 10 0 0 1955 6 1952 10 0 0 0 0 0 0 0 0 0 0 0 0
X 1 80
A 1959 10 0 0 1958 6 1952 13 0 0 0 0 0 0 0 0 0 0 0 0
X 1 82
A 1960 10 0 0 1959 6 1952 16 0 0 0 0 0 0 0 0 0 0 0 0
X 1 84
A 1961 4 0 0 0 6 1960 0 3 0 0 0 0 2 0 0 0 0 0 0
A 1962 4 0 0 1726 6 1959 0 1961 0 0 0 0 1 0 0 0 0 0 0
A 1963 10 0 0 1960 6 1952 19 0 0 0 0 0 0 0 0 0 0 0 0
X 1 88
A 1964 10 0 0 1963 6 1952 22 0 0 0 0 0 0 0 0 0 0 0 0
X 1 90
A 1965 1 0 1 948 1027 1898 0 0 0 0 0 0 0 0 0 0 0 0 0
A 1966 10 0 0 971 6 1965 1 0 0 0 0 0 0 0 0 0 0 0 0
X 1 13
A 1967 10 0 0 1966 6 1965 4 0 0 0 0 0 0 0 0 0 0 0 0
X 1 74
A 1968 10 0 0 1967 6 1965 7 0 0 0 0 0 0 0 0 0 0 0 0
X 1 76
A 1969 4 0 0 1541 6 1968 0 3 0 0 0 0 2 0 0 0 0 0 0
A 1970 4 0 0 1849 6 1967 0 1969 0 0 0 0 1 0 0 0 0 0 0
A 1971 10 0 0 1968 6 1965 10 0 0 0 0 0 0 0 0 0 0 0 0
X 1 80
A 1972 10 0 0 1971 6 1965 13 0 0 0 0 0 0 0 0 0 0 0 0
X 1 82
A 1973 10 0 0 1972 6 1965 16 0 0 0 0 0 0 0 0 0 0 0 0
X 1 84
A 1974 4 0 0 968 6 1973 0 3 0 0 0 0 2 0 0 0 0 0 0
A 1975 4 0 0 0 6 1972 0 1974 0 0 0 0 1 0 0 0 0 0 0
A 1976 10 0 0 1973 6 1965 19 0 0 0 0 0 0 0 0 0 0 0 0
X 1 88
A 1977 10 0 0 1976 6 1965 22 0 0 0 0 0 0 0 0 0 0 0 0
X 1 90
A 1978 1 0 3 309 1033 1902 0 0 0 0 0 0 0 0 0 0 0 0 0
A 1979 10 0 0 1717 6 1978 1 0 0 0 0 0 0 0 0 0 0 0 0
X 1 13
A 1980 10 0 0 1979 6 1978 4 0 0 0 0 0 0 0 0 0 0 0 0
X 1 74
A 1981 10 0 0 1980 6 1978 7 0 0 0 0 0 0 0 0 0 0 0 0
X 1 76
A 1982 4 0 0 976 6 1981 0 3 0 0 0 0 2 0 0 0 0 0 0
A 1983 4 0 0 1166 6 1980 0 1982 0 0 0 0 1 0 0 0 0 0 0
A 1984 10 0 0 1981 6 1978 10 0 0 0 0 0 0 0 0 0 0 0 0
X 1 80
A 1985 10 0 0 1984 6 1978 22 0 0 0 0 0 0 0 0 0 0 0 0
X 1 90
A 1986 1 0 0 938 6 1934 0 0 0 0 0 0 0 0 0 0 0 0 0
A 1987 1 0 0 854 6 1930 0 0 0 0 0 0 0 0 0 0 0 0 0
A 1988 1 0 0 859 6 1935 0 0 0 0 0 0 0 0 0 0 0 0 0
A 1989 1 0 0 1487 6 1932 0 0 0 0 0 0 0 0 0 0 0 0 0
A 1990 1 0 0 334 6 1931 0 0 0 0 0 0 0 0 0 0 0 0 0
A 1991 1 0 0 0 6 1936 0 0 0 0 0 0 0 0 0 0 0 0 0
A 1992 1 0 0 0 6 1933 0 0 0 0 0 0 0 0 0 0 0 0 0
A 1993 1 0 0 1951 6 1941 0 0 0 0 0 0 0 0 0 0 0 0 0
A 1994 1 0 0 1346 6 1937 0 0 0 0 0 0 0 0 0 0 0 0 0
A 1995 1 0 0 571 6 1942 0 0 0 0 0 0 0 0 0 0 0 0 0
A 1996 1 0 0 1874 6 1939 0 0 0 0 0 0 0 0 0 0 0 0 0
A 1997 1 0 0 286 6 1938 0 0 0 0 0 0 0 0 0 0 0 0 0
A 1998 1 0 0 1887 6 1943 0 0 0 0 0 0 0 0 0 0 0 0 0
A 1999 1 0 0 1447 6 1940 0 0 0 0 0 0 0 0 0 0 0 0 0
A 2000 1 0 0 1878 6 1948 0 0 0 0 0 0 0 0 0 0 0 0 0
A 2001 1 0 0 347 6 1944 0 0 0 0 0 0 0 0 0 0 0 0 0
A 2002 1 0 0 1259 6 1949 0 0 0 0 0 0 0 0 0 0 0 0 0
A 2003 1 0 0 1255 6 1946 0 0 0 0 0 0 0 0 0 0 0 0 0
A 2004 1 0 0 1254 6 1945 0 0 0 0 0 0 0 0 0 0 0 0 0
A 2005 1 0 0 1256 6 1950 0 0 0 0 0 0 0 0 0 0 0 0 0
A 2006 1 0 0 1586 6 1947 0 0 0 0 0 0 0 0 0 0 0 0 0
A 2007 1 0 0 798 6 1955 0 0 0 0 0 0 0 0 0 0 0 0 0
A 2008 1 0 0 847 6 1951 0 0 0 0 0 0 0 0 0 0 0 0 0
A 2009 1 0 0 880 6 1956 0 0 0 0 0 0 0 0 0 0 0 0 0
A 2010 1 0 0 1883 6 1953 0 0 0 0 0 0 0 0 0 0 0 0 0
A 2011 1 0 0 453 6 1952 0 0 0 0 0 0 0 0 0 0 0 0 0
A 2012 1 0 0 0 6 1957 0 0 0 0 0 0 0 0 0 0 0 0 0
A 2013 1 0 0 1964 6 1954 0 0 0 0 0 0 0 0 0 0 0 0 0
A 2014 1 0 0 0 6 1960 0 0 0 0 0 0 0 0 0 0 0 0 0
A 2015 1 0 0 1949 6 1958 0 0 0 0 0 0 0 0 0 0 0 0 0
A 2016 1 0 0 1891 6 1961 0 0 0 0 0 0 0 0 0 0 0 0 0
A 2017 1 0 0 1714 6 1959 0 0 0 0 0 0 0 0 0 0 0 0 0
A 2018 1 0 1 1704 1054 1962 0 0 0 0 0 0 0 0 0 0 0 0 0
A 2019 10 0 0 399 6 2018 1 0 0 0 0 0 0 0 0 0 0 0 0
X 1 13
A 2020 10 0 0 2019 6 2018 4 0 0 0 0 0 0 0 0 0 0 0 0
X 1 74
A 2021 10 0 0 2020 6 2018 7 0 0 0 0 0 0 0 0 0 0 0 0
X 1 76
A 2022 4 0 0 1098 6 2021 0 3 0 0 0 0 2 0 0 0 0 0 0
A 2023 4 0 0 1847 6 2020 0 2022 0 0 0 0 1 0 0 0 0 0 0
A 2024 10 0 0 2021 6 2018 10 0 0 0 0 0 0 0 0 0 0 0 0
X 1 80
A 2025 10 0 0 2024 6 2018 13 0 0 0 0 0 0 0 0 0 0 0 0
X 1 82
A 2026 10 0 0 2025 6 2018 16 0 0 0 0 0 0 0 0 0 0 0 0
X 1 84
A 2027 4 0 0 1419 6 2026 0 3 0 0 0 0 2 0 0 0 0 0 0
A 2028 4 0 0 1808 6 2025 0 2027 0 0 0 0 1 0 0 0 0 0 0
A 2029 10 0 0 2026 6 2018 19 0 0 0 0 0 0 0 0 0 0 0 0
X 1 88
A 2030 10 0 0 2029 6 2018 22 0 0 0 0 0 0 0 0 0 0 0 0
X 1 90
A 2031 1 0 1 1734 1060 1966 0 0 0 0 0 0 0 0 0 0 0 0 0
A 2032 10 0 0 1231 6 2031 1 0 0 0 0 0 0 0 0 0 0 0 0
X 1 13
A 2033 10 0 0 2032 6 2031 4 0 0 0 0 0 0 0 0 0 0 0 0
X 1 74
A 2034 10 0 0 2033 6 2031 7 0 0 0 0 0 0 0 0 0 0 0 0
X 1 76
A 2035 4 0 0 1329 6 2034 0 3 0 0 0 0 2 0 0 0 0 0 0
A 2036 4 0 0 695 6 2033 0 2035 0 0 0 0 1 0 0 0 0 0 0
A 2037 10 0 0 2034 6 2031 10 0 0 0 0 0 0 0 0 0 0 0 0
X 1 80
A 2038 10 0 0 2037 6 2031 13 0 0 0 0 0 0 0 0 0 0 0 0
X 1 82
A 2039 10 0 0 2038 6 2031 16 0 0 0 0 0 0 0 0 0 0 0 0
X 1 84
A 2040 4 0 0 0 6 2039 0 3 0 0 0 0 2 0 0 0 0 0 0
A 2041 4 0 0 1035 6 2038 0 2040 0 0 0 0 1 0 0 0 0 0 0
A 2042 10 0 0 2039 6 2031 19 0 0 0 0 0 0 0 0 0 0 0 0
X 1 88
A 2043 10 0 0 2042 6 2031 22 0 0 0 0 0 0 0 0 0 0 0 0
X 1 90
A 2044 1 0 1 545 1066 1970 0 0 0 0 0 0 0 0 0 0 0 0 0
A 2045 10 0 0 1050 6 2044 1 0 0 0 0 0 0 0 0 0 0 0 0
X 1 13
A 2046 10 0 0 2045 6 2044 4 0 0 0 0 0 0 0 0 0 0 0 0
X 1 74
A 2047 10 0 0 2046 6 2044 7 0 0 0 0 0 0 0 0 0 0 0 0
X 1 76
A 2048 4 0 0 0 6 2047 0 3 0 0 0 0 2 0 0 0 0 0 0
A 2049 4 0 0 1043 6 2046 0 2048 0 0 0 0 1 0 0 0 0 0 0
A 2050 10 0 0 2047 6 2044 10 0 0 0 0 0 0 0 0 0 0 0 0
X 1 80
A 2051 10 0 0 2050 6 2044 13 0 0 0 0 0 0 0 0 0 0 0 0
X 1 82
A 2052 10 0 0 2051 6 2044 16 0 0 0 0 0 0 0 0 0 0 0 0
X 1 84
A 2053 4 0 0 2028 6 2052 0 3 0 0 0 0 2 0 0 0 0 0 0
A 2054 4 0 0 2044 6 2051 0 2053 0 0 0 0 1 0 0 0 0 0 0
A 2055 10 0 0 2052 6 2044 19 0 0 0 0 0 0 0 0 0 0 0 0
X 1 88
A 2056 10 0 0 2055 6 2044 22 0 0 0 0 0 0 0 0 0 0 0 0
X 1 90
A 2057 1 0 1 1640 1072 1974 0 0 0 0 0 0 0 0 0 0 0 0 0
A 2058 10 0 0 772 6 2057 1 0 0 0 0 0 0 0 0 0 0 0 0
X 1 13
A 2059 10 0 0 2058 6 2057 4 0 0 0 0 0 0 0 0 0 0 0 0
X 1 74
A 2060 10 0 0 2059 6 2057 7 0 0 0 0 0 0 0 0 0 0 0 0
X 1 76
A 2061 4 0 0 570 6 2060 0 3 0 0 0 0 2 0 0 0 0 0 0
A 2062 4 0 0 1776 6 2059 0 2061 0 0 0 0 1 0 0 0 0 0 0
A 2063 10 0 0 2060 6 2057 10 0 0 0 0 0 0 0 0 0 0 0 0
X 1 80
A 2064 10 0 0 2063 6 2057 13 0 0 0 0 0 0 0 0 0 0 0 0
X 1 82
A 2065 10 0 0 2064 6 2057 16 0 0 0 0 0 0 0 0 0 0 0 0
X 1 84
A 2066 4 0 0 575 6 2065 0 3 0 0 0 0 2 0 0 0 0 0 0
A 2067 4 0 0 1662 6 2064 0 2066 0 0 0 0 1 0 0 0 0 0 0
A 2068 10 0 0 2065 6 2057 19 0 0 0 0 0 0 0 0 0 0 0 0
X 1 88
A 2069 10 0 0 2068 6 2057 22 0 0 0 0 0 0 0 0 0 0 0 0
X 1 90
A 2070 1 0 1 1813 1078 1978 0 0 0 0 0 0 0 0 0 0 0 0 0
A 2071 10 0 0 996 6 2070 1 0 0 0 0 0 0 0 0 0 0 0 0
X 1 13
A 2072 10 0 0 2071 6 2070 4 0 0 0 0 0 0 0 0 0 0 0 0
X 1 74
A 2073 10 0 0 2072 6 2070 7 0 0 0 0 0 0 0 0 0 0 0 0
X 1 76
A 2074 4 0 0 583 6 2073 0 3 0 0 0 0 2 0 0 0 0 0 0
A 2075 4 0 0 873 6 2072 0 2074 0 0 0 0 1 0 0 0 0 0 0
A 2076 10 0 0 2073 6 2070 10 0 0 0 0 0 0 0 0 0 0 0 0
X 1 80
A 2077 10 0 0 2076 6 2070 13 0 0 0 0 0 0 0 0 0 0 0 0
X 1 82
A 2078 10 0 0 2077 6 2070 16 0 0 0 0 0 0 0 0 0 0 0 0
X 1 84
A 2079 4 0 0 1521 6 2078 0 3 0 0 0 0 2 0 0 0 0 0 0
A 2080 4 0 0 1479 6 2077 0 2079 0 0 0 0 1 0 0 0 0 0 0
A 2081 10 0 0 2078 6 2070 19 0 0 0 0 0 0 0 0 0 0 0 0
X 1 88
A 2082 10 0 0 2081 6 2070 22 0 0 0 0 0 0 0 0 0 0 0 0
X 1 90
A 2083 1 0 1 1641 1084 1982 0 0 0 0 0 0 0 0 0 0 0 0 0
A 2084 10 0 0 1009 6 2083 1 0 0 0 0 0 0 0 0 0 0 0 0
X 1 13
A 2085 10 0 0 2084 6 2083 4 0 0 0 0 0 0 0 0 0 0 0 0
X 1 74
A 2086 10 0 0 2085 6 2083 7 0 0 0 0 0 0 0 0 0 0 0 0
X 1 76
A 2087 4 0 0 1670 6 2086 0 3 0 0 0 0 2 0 0 0 0 0 0
A 2088 4 0 0 1350 6 2085 0 2087 0 0 0 0 1 0 0 0 0 0 0
A 2089 10 0 0 2086 6 2083 10 0 0 0 0 0 0 0 0 0 0 0 0
X 1 80
A 2090 10 0 0 2089 6 2083 13 0 0 0 0 0 0 0 0 0 0 0 0
X 1 82
A 2091 10 0 0 2090 6 2083 16 0 0 0 0 0 0 0 0 0 0 0 0
X 1 84
A 2092 4 0 0 601 6 2091 0 3 0 0 0 0 2 0 0 0 0 0 0
A 2093 4 0 0 1897 6 2090 0 2092 0 0 0 0 1 0 0 0 0 0 0
A 2094 10 0 0 2091 6 2083 19 0 0 0 0 0 0 0 0 0 0 0 0
X 1 88
A 2095 10 0 0 2094 6 2083 22 0 0 0 0 0 0 0 0 0 0 0 0
X 1 90
A 2096 1 0 1 981 1090 1986 0 0 0 0 0 0 0 0 0 0 0 0 0
A 2097 10 0 0 0 6 2096 1 0 0 0 0 0 0 0 0 0 0 0 0
X 1 13
A 2098 10 0 0 2097 6 2096 4 0 0 0 0 0 0 0 0 0 0 0 0
X 1 74
A 2099 10 0 0 2098 6 2096 7 0 0 0 0 0 0 0 0 0 0 0 0
X 1 76
A 2100 4 0 0 1623 6 2099 0 3 0 0 0 0 2 0 0 0 0 0 0
A 2101 4 0 0 167 6 2098 0 2100 0 0 0 0 1 0 0 0 0 0 0
A 2102 10 0 0 2099 6 2096 10 0 0 0 0 0 0 0 0 0 0 0 0
X 1 80
A 2103 10 0 0 2102 6 2096 13 0 0 0 0 0 0 0 0 0 0 0 0
X 1 82
A 2104 10 0 0 2103 6 2096 16 0 0 0 0 0 0 0 0 0 0 0 0
X 1 84
A 2105 4 0 0 1628 6 2104 0 3 0 0 0 0 2 0 0 0 0 0 0
A 2106 4 0 0 1961 6 2103 0 2105 0 0 0 0 1 0 0 0 0 0 0
A 2107 10 0 0 2104 6 2096 19 0 0 0 0 0 0 0 0 0 0 0 0
X 1 88
A 2108 10 0 0 2107 6 2096 22 0 0 0 0 0 0 0 0 0 0 0 0
X 1 90
A 2109 1 0 1 1470 1096 1990 0 0 0 0 0 0 0 0 0 0 0 0 0
A 2110 10 0 0 1936 6 2109 1 0 0 0 0 0 0 0 0 0 0 0 0
X 1 13
A 2111 10 0 0 2110 6 2109 4 0 0 0 0 0 0 0 0 0 0 0 0
X 1 74
A 2112 10 0 0 2111 6 2109 7 0 0 0 0 0 0 0 0 0 0 0 0
X 1 76
A 2113 4 0 0 1638 6 2112 0 3 0 0 0 0 2 0 0 0 0 0 0
A 2114 4 0 0 1709 6 2111 0 2113 0 0 0 0 1 0 0 0 0 0 0
A 2115 10 0 0 2112 6 2109 10 0 0 0 0 0 0 0 0 0 0 0 0
X 1 80
A 2116 10 0 0 2115 6 2109 13 0 0 0 0 0 0 0 0 0 0 0 0
X 1 82
A 2117 10 0 0 2116 6 2109 16 0 0 0 0 0 0 0 0 0 0 0 0
X 1 84
A 2118 4 0 0 1639 6 2117 0 3 0 0 0 0 2 0 0 0 0 0 0
A 2119 4 0 0 1218 6 2116 0 2118 0 0 0 0 1 0 0 0 0 0 0
A 2120 10 0 0 2117 6 2109 19 0 0 0 0 0 0 0 0 0 0 0 0
X 1 88
A 2121 10 0 0 2120 6 2109 22 0 0 0 0 0 0 0 0 0 0 0 0
X 1 90
A 2122 1 0 3 1572 1102 1994 0 0 0 0 0 0 0 0 0 0 0 0 0
A 2123 10 0 0 738 6 2122 1 0 0 0 0 0 0 0 0 0 0 0 0
X 1 13
A 2124 10 0 0 2123 6 2122 4 0 0 0 0 0 0 0 0 0 0 0 0
X 1 74
A 2125 10 0 0 2124 6 2122 7 0 0 0 0 0 0 0 0 0 0 0 0
X 1 76
A 2126 4 0 0 1649 6 2125 0 3 0 0 0 0 2 0 0 0 0 0 0
A 2127 4 0 0 1825 6 2124 0 2126 0 0 0 0 1 0 0 0 0 0 0
A 2128 10 0 0 2125 6 2122 10 0 0 0 0 0 0 0 0 0 0 0 0
X 1 80
A 2129 10 0 0 2128 6 2122 22 0 0 0 0 0 0 0 0 0 0 0 0
X 1 90
A 2130 1 0 0 930 6 2006 0 0 0 0 0 0 0 0 0 0 0 0 0
A 2131 1 0 0 1957 6 2002 0 0 0 0 0 0 0 0 0 0 0 0 0
A 2132 1 0 0 0 6 2007 0 0 0 0 0 0 0 0 0 0 0 0 0
A 2133 1 0 0 2088 6 2004 0 0 0 0 0 0 0 0 0 0 0 0 0
A 2134 1 0 0 1722 6 2003 0 0 0 0 0 0 0 0 0 0 0 0 0
A 2135 1 0 0 411 6 2008 0 0 0 0 0 0 0 0 0 0 0 0 0
A 2136 1 0 0 1935 6 2005 0 0 0 0 0 0 0 0 0 0 0 0 0
A 2137 1 0 0 1303 6 2040 0 0 0 0 0 0 0 0 0 0 0 0 0
A 2138 1 0 0 0 6 2036 0 0 0 0 0 0 0 0 0 0 0 0 0
A 2139 1 0 0 2049 6 2041 0 0 0 0 0 0 0 0 0 0 0 0 0
A 2140 1 0 0 506 6 2038 0 0 0 0 0 0 0 0 0 0 0 0 0
A 2141 1 0 0 0 6 2037 0 0 0 0 0 0 0 0 0 0 0 0 0
A 2142 1 0 0 519 6 2042 0 0 0 0 0 0 0 0 0 0 0 0 0
A 2143 1 0 0 1969 6 2039 0 0 0 0 0 0 0 0 0 0 0 0 0
A 2144 1 0 0 450 6 2047 0 0 0 0 0 0 0 0 0 0 0 0 0
A 2145 1 0 0 1452 6 2043 0 0 0 0 0 0 0 0 0 0 0 0 0
A 2146 1 0 0 1457 6 2048 0 0 0 0 0 0 0 0 0 0 0 0 0
A 2147 1 0 0 0 6 2045 0 0 0 0 0 0 0 0 0 0 0 0 0
A 2148 1 0 0 1974 6 2044 0 0 0 0 0 0 0 0 0 0 0 0 0
A 2149 1 0 0 0 6 2049 0 0 0 0 0 0 0 0 0 0 0 0 0
A 2150 1 0 0 2056 6 2046 0 0 0 0 0 0 0 0 0 0 0 0 0
A 2151 1 0 0 0 6 2054 0 0 0 0 0 0 0 0 0 0 0 0 0
A 2152 1 0 0 0 6 2050 0 0 0 0 0 0 0 0 0 0 0 0 0
A 2153 1 0 0 1137 6 2055 0 0 0 0 0 0 0 0 0 0 0 0 0
A 2154 1 0 0 1982 6 2052 0 0 0 0 0 0 0 0 0 0 0 0 0
A 2155 1 0 0 1458 6 2051 0 0 0 0 0 0 0 0 0 0 0 0 0
A 2156 1 0 0 1465 6 2056 0 0 0 0 0 0 0 0 0 0 0 0 0
A 2157 1 0 0 1411 6 2053 0 0 0 0 0 0 0 0 0 0 0 0 0
A 2158 1 0 0 2109 6 2061 0 0 0 0 0 0 0 0 0 0 0 0 0
A 2159 1 0 0 2096 6 2057 0 0 0 0 0 0 0 0 0 0 0 0 0
A 2160 1 0 0 0 6 2062 0 0 0 0 0 0 0 0 0 0 0 0 0
A 2161 1 0 0 2069 6 2059 0 0 0 0 0 0 0 0 0 0 0 0 0
A 2162 1 0 0 1879 6 2058 0 0 0 0 0 0 0 0 0 0 0 0 0
A 2163 1 0 0 1826 6 2063 0 0 0 0 0 0 0 0 0 0 0 0 0
A 2164 1 0 0 463 6 2060 0 0 0 0 0 0 0 0 0 0 0 0 0
A 2165 1 0 0 1534 6 2068 0 0 0 0 0 0 0 0 0 0 0 0 0
A 2166 1 0 0 565 6 2064 0 0 0 0 0 0 0 0 0 0 0 0 0
A 2167 1 0 0 1478 6 2069 0 0 0 0 0 0 0 0 0 0 0 0 0
A 2168 1 0 0 1070 6 2066 0 0 0 0 0 0 0 0 0 0 0 0 0
A 2169 1 0 0 2122 6 2065 0 0 0 0 0 0 0 0 0 0 0 0 0
A 2170 1 0 0 0 6 2070 0 0 0 0 0 0 0 0 0 0 0 0 0
A 2171 1 0 0 1505 6 2067 0 0 0 0 0 0 0 0 0 0 0 0 0
A 2172 1 0 0 1422 6 2075 0 0 0 0 0 0 0 0 0 0 0 0 0
A 2173 1 0 0 0 6 2071 0 0 0 0 0 0 0 0 0 0 0 0 0
A 2174 1 0 0 0 6 2076 0 0 0 0 0 0 0 0 0 0 0 0 0
A 2175 1 0 0 476 6 2073 0 0 0 0 0 0 0 0 0 0 0 0 0
A 2176 1 0 0 2082 6 2072 0 0 0 0 0 0 0 0 0 0 0 0 0
A 2177 1 0 0 1486 6 2077 0 0 0 0 0 0 0 0 0 0 0 0 0
A 2178 1 0 0 0 6 2074 0 0 0 0 0 0 0 0 0 0 0 0 0
A 2179 1 0 0 730 6 2080 0 0 0 0 0 0 0 0 0 0 0 0 0
A 2180 1 0 0 1585 6 2078 0 0 0 0 0 0 0 0 0 0 0 0 0
A 2181 1 0 0 484 6 2081 0 0 0 0 0 0 0 0 0 0 0 0 0
A 2182 1 0 0 1435 6 2079 0 0 0 0 0 0 0 0 0 0 0 0 0
A 2183 1 0 0 1740 6 2084 0 0 0 0 0 0 0 0 0 0 0 0 0
A 2184 1 0 0 1491 6 2082 0 0 0 0 0 0 0 0 0 0 0 0 0
A 2185 1 0 0 2095 6 2085 0 0 0 0 0 0 0 0 0 0 0 0 0
A 2186 1 0 0 1975 6 2083 0 0 0 0 0 0 0 0 0 0 0 0 0
A 2187 1 0 1 802 1135 2086 0 0 0 0 0 0 0 0 0 0 0 0 0
A 2188 10 0 0 2092 6 2187 1 0 0 0 0 0 0 0 0 0 0 0 0
X 1 13
A 2189 10 0 0 2188 6 2187 4 0 0 0 0 0 0 0 0 0 0 0 0
X 1 74
A 2190 10 0 0 2189 6 2187 7 0 0 0 0 0 0 0 0 0 0 0 0
X 1 76
A 2191 4 0 0 1774 6 2190 0 3 0 0 0 0 2 0 0 0 0 0 0
A 2192 4 0 0 1410 6 2189 0 2191 0 0 0 0 1 0 0 0 0 0 0
A 2193 10 0 0 2190 6 2187 10 0 0 0 0 0 0 0 0 0 0 0 0
X 1 80
A 2194 10 0 0 2193 6 2187 13 0 0 0 0 0 0 0 0 0 0 0 0
X 1 82
A 2195 10 0 0 2194 6 2187 16 0 0 0 0 0 0 0 0 0 0 0 0
X 1 84
A 2196 4 0 0 1779 6 2195 0 3 0 0 0 0 2 0 0 0 0 0 0
A 2197 4 0 0 1970 6 2194 0 2196 0 0 0 0 1 0 0 0 0 0 0
A 2198 10 0 0 2195 6 2187 19 0 0 0 0 0 0 0 0 0 0 0 0
X 1 88
A 2199 10 0 0 2198 6 2187 22 0 0 0 0 0 0 0 0 0 0 0 0
X 1 90
A 2200 1 0 1 1170 1141 2090 0 0 0 0 0 0 0 0 0 0 0 0 0
A 2201 10 0 0 2105 6 2200 1 0 0 0 0 0 0 0 0 0 0 0 0
X 1 13
A 2202 10 0 0 2201 6 2200 4 0 0 0 0 0 0 0 0 0 0 0 0
X 1 74
A 2203 10 0 0 2202 6 2200 7 0 0 0 0 0 0 0 0 0 0 0 0
X 1 76
A 2204 4 0 0 195 6 2203 0 3 0 0 0 0 2 0 0 0 0 0 0
A 2205 4 0 0 0 6 2202 0 2204 0 0 0 0 1 0 0 0 0 0 0
A 2206 10 0 0 2203 6 2200 10 0 0 0 0 0 0 0 0 0 0 0 0
X 1 80
A 2207 10 0 0 2206 6 2200 13 0 0 0 0 0 0 0 0 0 0 0 0
X 1 82
A 2208 10 0 0 2207 6 2200 16 0 0 0 0 0 0 0 0 0 0 0 0
X 1 84
A 2209 4 0 0 1358 6 2208 0 3 0 0 0 0 2 0 0 0 0 0 0
A 2210 4 0 0 1805 6 2207 0 2209 0 0 0 0 1 0 0 0 0 0 0
A 2211 10 0 0 2208 6 2200 19 0 0 0 0 0 0 0 0 0 0 0 0
X 1 88
A 2212 10 0 0 2211 6 2200 22 0 0 0 0 0 0 0 0 0 0 0 0
X 1 90
A 2213 1 0 1 1695 1147 2094 0 0 0 0 0 0 0 0 0 0 0 0 0
A 2214 10 0 0 2118 6 2213 1 0 0 0 0 0 0 0 0 0 0 0 0
X 1 13
A 2215 10 0 0 2214 6 2213 4 0 0 0 0 0 0 0 0 0 0 0 0
X 1 74
A 2216 10 0 0 2215 6 2213 7 0 0 0 0 0 0 0 0 0 0 0 0
X 1 76
A 2217 4 0 0 1022 6 2216 0 3 0 0 0 0 2 0 0 0 0 0 0
A 2218 4 0 0 1549 6 2215 0 2217 0 0 0 0 1 0 0 0 0 0 0
A 2219 10 0 0 2216 6 2213 10 0 0 0 0 0 0 0 0 0 0 0 0
X 1 80
A 2220 10 0 0 2219 6 2213 13 0 0 0 0 0 0 0 0 0 0 0 0
X 1 82
A 2221 10 0 0 2220 6 2213 16 0 0 0 0 0 0 0 0 0 0 0 0
X 1 84
A 2222 4 0 0 163 6 2221 0 3 0 0 0 0 2 0 0 0 0 0 0
A 2223 4 0 0 1461 6 2220 0 2222 0 0 0 0 1 0 0 0 0 0 0
A 2224 10 0 0 2221 6 2213 19 0 0 0 0 0 0 0 0 0 0 0 0
X 1 88
A 2225 10 0 0 2224 6 2213 22 0 0 0 0 0 0 0 0 0 0 0 0
X 1 90
A 2226 1 0 1 0 1153 2098 0 0 0 0 0 0 0 0 0 0 0 0 0
A 2227 10 0 0 1727 6 2226 1 0 0 0 0 0 0 0 0 0 0 0 0
X 1 13
A 2228 10 0 0 2227 6 2226 4 0 0 0 0 0 0 0 0 0 0 0 0
X 1 74
A 2229 10 0 0 2228 6 2226 7 0 0 0 0 0 0 0 0 0 0 0 0
X 1 76
A 2230 4 0 0 2101 6 2229 0 3 0 0 0 0 2 0 0 0 0 0 0
A 2231 4 0 0 2138 6 2228 0 2230 0 0 0 0 1 0 0 0 0 0 0
A 2232 10 0 0 2229 6 2226 10 0 0 0 0 0 0 0 0 0 0 0 0
X 1 80
A 2233 10 0 0 2232 6 2226 13 0 0 0 0 0 0 0 0 0 0 0 0
X 1 82
A 2234 10 0 0 2233 6 2226 16 0 0 0 0 0 0 0 0 0 0 0 0
X 1 84
A 2235 4 0 0 1336 6 2234 0 3 0 0 0 0 2 0 0 0 0 0 0
A 2236 4 0 0 1661 6 2233 0 2235 0 0 0 0 1 0 0 0 0 0 0
A 2237 10 0 0 2234 6 2226 19 0 0 0 0 0 0 0 0 0 0 0 0
X 1 88
A 2238 10 0 0 2237 6 2226 22 0 0 0 0 0 0 0 0 0 0 0 0
X 1 90
A 2239 1 0 1 2048 1159 2102 0 0 0 0 0 0 0 0 0 0 0 0 0
A 2240 10 0 0 653 6 2239 1 0 0 0 0 0 0 0 0 0 0 0 0
X 1 13
A 2241 10 0 0 2240 6 2239 4 0 0 0 0 0 0 0 0 0 0 0 0
X 1 74
A 2242 10 0 0 2241 6 2239 7 0 0 0 0 0 0 0 0 0 0 0 0
X 1 76
A 2243 4 0 0 1051 6 2242 0 3 0 0 0 0 2 0 0 0 0 0 0
A 2244 4 0 0 1856 6 2241 0 2243 0 0 0 0 1 0 0 0 0 0 0
A 2245 10 0 0 2242 6 2239 10 0 0 0 0 0 0 0 0 0 0 0 0
X 1 80
A 2246 10 0 0 2245 6 2239 13 0 0 0 0 0 0 0 0 0 0 0 0
X 1 82
A 2247 10 0 0 2246 6 2239 16 0 0 0 0 0 0 0 0 0 0 0 0
X 1 84
A 2248 4 0 0 1842 6 2247 0 3 0 0 0 0 2 0 0 0 0 0 0
A 2249 4 0 0 2163 6 2246 0 2248 0 0 0 0 1 0 0 0 0 0 0
A 2250 10 0 0 2247 6 2239 19 0 0 0 0 0 0 0 0 0 0 0 0
X 1 88
A 2251 10 0 0 2250 6 2239 22 0 0 0 0 0 0 0 0 0 0 0 0
X 1 90
A 2252 1 0 1 1126 1165 2106 0 0 0 0 0 0 0 0 0 0 0 0 0
A 2253 10 0 0 1782 6 2252 1 0 0 0 0 0 0 0 0 0 0 0 0
X 1 13
A 2254 10 0 0 2253 6 2252 4 0 0 0 0 0 0 0 0 0 0 0 0
X 1 74
A 2255 10 0 0 2254 6 2252 7 0 0 0 0 0 0 0 0 0 0 0 0
X 1 76
A 2256 4 0 0 1851 6 2255 0 3 0 0 0 0 2 0 0 0 0 0 0
A 2257 4 0 0 1926 6 2254 0 2256 0 0 0 0 1 0 0 0 0 0 0
A 2258 10 0 0 2255 6 2252 10 0 0 0 0 0 0 0 0 0 0 0 0
X 1 80
A 2259 10 0 0 2258 6 2252 13 0 0 0 0 0 0 0 0 0 0 0 0
X 1 82
A 2260 10 0 0 2259 6 2252 16 0 0 0 0 0 0 0 0 0 0 0 0
X 1 84
A 2261 4 0 0 1862 6 2260 0 3 0 0 0 0 2 0 0 0 0 0 0
A 2262 4 0 0 2007 6 2259 0 2261 0 0 0 0 1 0 0 0 0 0 0
A 2263 10 0 0 2260 6 2252 19 0 0 0 0 0 0 0 0 0 0 0 0
X 1 88
A 2264 10 0 0 2263 6 2252 22 0 0 0 0 0 0 0 0 0 0 0 0
X 1 90
A 2265 1 0 3 1356 1171 2110 0 0 0 0 0 0 0 0 0 0 0 0 0
A 2266 10 0 0 954 6 2265 1 0 0 0 0 0 0 0 0 0 0 0 0
X 1 13
A 2267 10 0 0 2266 6 2265 4 0 0 0 0 0 0 0 0 0 0 0 0
X 1 74
A 2268 10 0 0 2267 6 2265 7 0 0 0 0 0 0 0 0 0 0 0 0
X 1 76
A 2269 4 0 0 1863 6 2268 0 3 0 0 0 0 2 0 0 0 0 0 0
A 2270 4 0 0 1434 6 2267 0 2269 0 0 0 0 1 0 0 0 0 0 0
A 2271 10 0 0 2268 6 2265 10 0 0 0 0 0 0 0 0 0 0 0 0
X 1 80
A 2272 10 0 0 2271 6 2265 22 0 0 0 0 0 0 0 0 0 0 0 0
X 1 90
A 2273 1 0 3 1948 1177 2114 0 0 0 0 0 0 0 0 0 0 0 0 0
A 2274 10 0 0 1239 6 2273 1 0 0 0 0 0 0 0 0 0 0 0 0
X 1 13
A 2275 10 0 0 2274 6 2273 4 0 0 0 0 0 0 0 0 0 0 0 0
X 1 74
A 2276 10 0 0 2275 6 2273 7 0 0 0 0 0 0 0 0 0 0 0 0
X 1 76
A 2277 4 0 0 875 6 2276 0 3 0 0 0 0 2 0 0 0 0 0 0
A 2278 4 0 0 2145 6 2275 0 2277 0 0 0 0 1 0 0 0 0 0 0
A 2279 10 0 0 2276 6 2273 10 0 0 0 0 0 0 0 0 0 0 0 0
X 1 80
A 2280 10 0 0 2279 6 2273 22 0 0 0 0 0 0 0 0 0 0 0 0
X 1 90
A 2281 1 0 3 1683 1183 2118 0 0 0 0 0 0 0 0 0 0 0 0 0
A 2282 10 0 0 1900 6 2281 1 0 0 0 0 0 0 0 0 0 0 0 0
X 1 13
A 2283 10 0 0 2282 6 2281 4 0 0 0 0 0 0 0 0 0 0 0 0
X 1 74
A 2284 10 0 0 2283 6 2281 7 0 0 0 0 0 0 0 0 0 0 0 0
X 1 76
A 2285 4 0 0 602 6 2284 0 3 0 0 0 0 2 0 0 0 0 0 0
A 2286 4 0 0 1357 6 2283 0 2285 0 0 0 0 1 0 0 0 0 0 0
A 2287 10 0 0 2284 6 2281 10 0 0 0 0 0 0 0 0 0 0 0 0
X 1 80
A 2288 10 0 0 2287 6 2281 22 0 0 0 0 0 0 0 0 0 0 0 0
X 1 90
A 2289 1 0 3 1864 1189 2122 0 0 0 0 0 0 0 0 0 0 0 0 0
A 2290 10 0 0 1773 6 2289 1 0 0 0 0 0 0 0 0 0 0 0 0
X 1 13
A 2291 10 0 0 2290 6 2289 4 0 0 0 0 0 0 0 0 0 0 0 0
X 1 74
A 2292 10 0 0 2291 6 2289 7 0 0 0 0 0 0 0 0 0 0 0 0
X 1 76
A 2293 4 0 0 1817 6 2292 0 3 0 0 0 0 2 0 0 0 0 0 0
A 2294 4 0 0 1665 6 2291 0 2293 0 0 0 0 1 0 0 0 0 0 0
A 2295 10 0 0 2292 6 2289 10 0 0 0 0 0 0 0 0 0 0 0 0
X 1 80
A 2296 10 0 0 2295 6 2289 22 0 0 0 0 0 0 0 0 0 0 0 0
X 1 90
A 2297 1 0 1 1873 1195 2130 0 0 0 0 0 0 0 0 0 0 0 0 0
A 2298 10 0 0 1196 6 2297 1 0 0 0 0 0 0 0 0 0 0 0 0
X 1 13
A 2299 10 0 0 2298 6 2297 4 0 0 0 0 0 0 0 0 0 0 0 0
X 1 74
A 2300 10 0 0 2299 6 2297 7 0 0 0 0 0 0 0 0 0 0 0 0
X 1 76
A 2301 4 0 0 2127 6 2300 0 3 0 0 0 0 2 0 0 0 0 0 0
A 2302 4 0 0 1701 6 2299 0 2301 0 0 0 0 1 0 0 0 0 0 0
A 2303 10 0 0 2300 6 2297 10 0 0 0 0 0 0 0 0 0 0 0 0
X 1 80
A 2304 10 0 0 2303 6 2297 13 0 0 0 0 0 0 0 0 0 0 0 0
X 1 82
A 2305 10 0 0 2304 6 2297 16 0 0 0 0 0 0 0 0 0 0 0 0
X 1 84
A 2306 4 0 0 815 6 2305 0 3 0 0 0 0 2 0 0 0 0 0 0
A 2307 4 0 0 2008 6 2304 0 2306 0 0 0 0 1 0 0 0 0 0 0
A 2308 10 0 0 2305 6 2297 19 0 0 0 0 0 0 0 0 0 0 0 0
X 1 88
A 2309 10 0 0 2308 6 2297 22 0 0 0 0 0 0 0 0 0 0 0 0
X 1 90
A 2310 1 0 1 952 1205 2143 0 0 0 0 0 0 0 0 0 0 0 0 0
A 2311 10 0 0 1209 6 2310 1 0 0 0 0 0 0 0 0 0 0 0 0
X 1 13
A 2312 10 0 0 2311 6 2310 4 0 0 0 0 0 0 0 0 0 0 0 0
X 1 74
A 2313 10 0 0 2312 6 2310 7 0 0 0 0 0 0 0 0 0 0 0 0
X 1 76
A 2314 4 0 0 0 6 2313 0 3 0 0 0 0 2 0 0 0 0 0 0
A 2315 4 0 0 2119 6 2312 0 2314 0 0 0 0 1 0 0 0 0 0 0
A 2316 10 0 0 2313 6 2310 10 0 0 0 0 0 0 0 0 0 0 0 0
X 1 80
A 2317 10 0 0 2316 6 2310 13 0 0 0 0 0 0 0 0 0 0 0 0
X 1 82
A 2318 10 0 0 2317 6 2310 16 0 0 0 0 0 0 0 0 0 0 0 0
X 1 84
A 2319 4 0 0 828 6 2318 0 3 0 0 0 0 2 0 0 0 0 0 0
A 2320 4 0 0 208 6 2317 0 2319 0 0 0 0 1 0 0 0 0 0 0
A 2321 10 0 0 2318 6 2310 19 0 0 0 0 0 0 0 0 0 0 0 0
X 1 88
A 2322 10 0 0 2321 6 2310 22 0 0 0 0 0 0 0 0 0 0 0 0
X 1 90
A 2323 1 0 3 2280 1211 2147 0 0 0 0 0 0 0 0 0 0 0 0 0
A 2324 10 0 0 915 6 2323 1 0 0 0 0 0 0 0 0 0 0 0 0
X 1 13
A 2325 10 0 0 2324 6 2323 4 0 0 0 0 0 0 0 0 0 0 0 0
X 1 74
A 2326 10 0 0 2325 6 2323 7 0 0 0 0 0 0 0 0 0 0 0 0
X 1 76
A 2327 4 0 0 0 6 2326 0 3 0 0 0 0 2 0 0 0 0 0 0
A 2328 4 0 0 1696 6 2325 0 2327 0 0 0 0 1 0 0 0 0 0 0
A 2329 10 0 0 2326 6 2323 10 0 0 0 0 0 0 0 0 0 0 0 0
X 1 80
A 2330 10 0 0 2329 6 2323 22 0 0 0 0 0 0 0 0 0 0 0 0
X 1 90
A 2331 1 0 0 0 6 2166 0 0 0 0 0 0 0 0 0 0 0 0 0
A 2332 1 0 0 1821 6 2154 0 0 0 0 0 0 0 0 0 0 0 0 0
A 2333 1 0 0 1582 6 2164 0 0 0 0 0 0 0 0 0 0 0 0 0
A 2334 1 0 0 1062 6 2165 0 0 0 0 0 0 0 0 0 0 0 0 0
A 2335 1 0 1 1748 1223 2167 0 0 0 0 0 0 0 0 0 0 0 0 0
A 2336 10 0 0 1054 6 2335 1 0 0 0 0 0 0 0 0 0 0 0 0
X 1 13
A 2337 10 0 0 2336 6 2335 4 0 0 0 0 0 0 0 0 0 0 0 0
X 1 74
A 2338 10 0 0 2337 6 2335 7 0 0 0 0 0 0 0 0 0 0 0 0
X 1 76
A 2339 4 0 0 1333 6 2338 0 3 0 0 0 0 2 0 0 0 0 0 0
A 2340 4 0 0 1730 6 2337 0 2339 0 0 0 0 1 0 0 0 0 0 0
A 2341 10 0 0 2338 6 2335 10 0 0 0 0 0 0 0 0 0 0 0 0
X 1 80
A 2342 10 0 0 2341 6 2335 13 0 0 0 0 0 0 0 0 0 0 0 0
X 1 82
A 2343 10 0 0 2342 6 2335 16 0 0 0 0 0 0 0 0 0 0 0 0
X 1 84
A 2344 4 0 0 291 6 2343 0 3 0 0 0 0 2 0 0 0 0 0 0
A 2345 4 0 0 0 6 2342 0 2344 0 0 0 0 1 0 0 0 0 0 0
A 2346 10 0 0 2343 6 2335 19 0 0 0 0 0 0 0 0 0 0 0 0
X 1 88
A 2347 10 0 0 2346 6 2335 22 0 0 0 0 0 0 0 0 0 0 0 0
X 1 90
A 2348 1 0 1 1273 1229 2171 0 0 0 0 0 0 0 0 0 0 0 0 0
A 2349 10 0 0 1852 6 2348 1 0 0 0 0 0 0 0 0 0 0 0 0
X 1 13
A 2350 10 0 0 2349 6 2348 4 0 0 0 0 0 0 0 0 0 0 0 0
X 1 74
A 2351 10 0 0 2350 6 2348 7 0 0 0 0 0 0 0 0 0 0 0 0
X 1 76
A 2352 4 0 0 1994 6 2351 0 3 0 0 0 0 2 0 0 0 0 0 0
A 2353 4 0 0 1630 6 2350 0 2352 0 0 0 0 1 0 0 0 0 0 0
A 2354 10 0 0 2351 6 2348 10 0 0 0 0 0 0 0 0 0 0 0 0
X 1 80
A 2355 10 0 0 2354 6 2348 13 0 0 0 0 0 0 0 0 0 0 0 0
X 1 82
A 2356 10 0 0 2355 6 2348 16 0 0 0 0 0 0 0 0 0 0 0 0
X 1 84
A 2357 4 0 0 1995 6 2356 0 3 0 0 0 0 2 0 0 0 0 0 0
A 2358 4 0 0 1380 6 2355 0 2357 0 0 0 0 1 0 0 0 0 0 0
A 2359 10 0 0 2356 6 2348 19 0 0 0 0 0 0 0 0 0 0 0 0
X 1 88
A 2360 10 0 0 2359 6 2348 22 0 0 0 0 0 0 0 0 0 0 0 0
X 1 90
A 2361 1 0 3 1965 1235 2175 0 0 0 0 0 0 0 0 0 0 0 0 0
A 2362 10 0 0 1867 6 2361 1 0 0 0 0 0 0 0 0 0 0 0 0
X 1 13
A 2363 10 0 0 2362 6 2361 4 0 0 0 0 0 0 0 0 0 0 0 0
X 1 74
A 2364 10 0 0 2363 6 2361 7 0 0 0 0 0 0 0 0 0 0 0 0
X 1 76
A 2365 4 0 0 2005 6 2364 0 3 0 0 0 0 2 0 0 0 0 0 0
A 2366 4 0 0 1998 6 2363 0 2365 0 0 0 0 1 0 0 0 0 0 0
A 2367 10 0 0 2364 6 2361 10 0 0 0 0 0 0 0 0 0 0 0 0
X 1 80
A 2368 10 0 0 2367 6 2361 22 0 0 0 0 0 0 0 0 0 0 0 0
X 1 90
A 2369 1 0 1 1978 1241 2179 0 0 0 0 0 0 0 0 0 0 0 0 0
A 2370 10 0 0 1870 6 2369 1 0 0 0 0 0 0 0 0 0 0 0 0
X 1 13
A 2371 10 0 0 2370 6 2369 4 0 0 0 0 0 0 0 0 0 0 0 0
X 1 74
A 2372 10 0 0 2371 6 2369 7 0 0 0 0 0 0 0 0 0 0 0 0
X 1 76
A 2373 4 0 0 2015 6 2372 0 3 0 0 0 0 2 0 0 0 0 0 0
A 2374 4 0 0 2161 6 2371 0 2373 0 0 0 0 1 0 0 0 0 0 0
A 2375 10 0 0 2372 6 2369 10 0 0 0 0 0 0 0 0 0 0 0 0
X 1 80
A 2376 10 0 0 2375 6 2369 13 0 0 0 0 0 0 0 0 0 0 0 0
X 1 82
A 2377 10 0 0 2376 6 2369 16 0 0 0 0 0 0 0 0 0 0 0 0
X 1 84
A 2378 4 0 0 1287 6 2377 0 3 0 0 0 0 2 0 0 0 0 0 0
A 2379 4 0 0 2323 6 2376 0 2378 0 0 0 0 1 0 0 0 0 0 0
A 2380 10 0 0 2377 6 2369 19 0 0 0 0 0 0 0 0 0 0 0 0
X 1 88
A 2381 10 0 0 2380 6 2369 22 0 0 0 0 0 0 0 0 0 0 0 0
X 1 90
A 2382 1 0 0 1621 6 2195 0 0 0 0 0 0 0 0 0 0 0 0 0
A 2383 1 0 0 1603 6 2185 0 0 0 0 0 0 0 0 0 0 0 0 0
A 2384 1 0 0 2320 6 2193 0 0 0 0 0 0 0 0 0 0 0 0 0
A 2385 1 0 0 2036 6 2194 0 0 0 0 0 0 0 0 0 0 0 0 0
A 2386 1 0 0 1626 6 2198 0 0 0 0 0 0 0 0 0 0 0 0 0
A 2387 1 0 0 1952 6 2187 0 0 0 0 0 0 0 0 0 0 0 0 0
A 2388 1 0 0 1703 6 2196 0 0 0 0 0 0 0 0 0 0 0 0 0
A 2389 1 0 0 2100 6 2197 0 0 0 0 0 0 0 0 0 0 0 0 0
A 2390 1 0 1 0 1253 2199 0 0 0 0 0 0 0 0 0 0 0 0 0
A 2391 10 0 0 1899 6 2390 1 0 0 0 0 0 0 0 0 0 0 0 0
X 1 13
A 2392 10 0 0 2391 6 2390 4 0 0 0 0 0 0 0 0 0 0 0 0
X 1 74
A 2393 10 0 0 2392 6 2390 7 0 0 0 0 0 0 0 0 0 0 0 0
X 1 76
A 2394 4 0 0 1909 6 2393 0 3 0 0 0 0 2 0 0 0 0 0 0
A 2395 4 0 0 2368 6 2392 0 2394 0 0 0 0 1 0 0 0 0 0 0
A 2396 10 0 0 2393 6 2390 10 0 0 0 0 0 0 0 0 0 0 0 0
X 1 80
A 2397 10 0 0 2396 6 2390 13 0 0 0 0 0 0 0 0 0 0 0 0
X 1 82
A 2398 10 0 0 2397 6 2390 16 0 0 0 0 0 0 0 0 0 0 0 0
X 1 84
A 2399 4 0 0 0 6 2398 0 3 0 0 0 0 2 0 0 0 0 0 0
A 2400 4 0 0 0 6 2397 0 2399 0 0 0 0 1 0 0 0 0 0 0
A 2401 10 0 0 2398 6 2390 19 0 0 0 0 0 0 0 0 0 0 0 0
X 1 88
A 2402 10 0 0 2401 6 2390 22 0 0 0 0 0 0 0 0 0 0 0 0
X 1 90
A 2403 1 0 1 1294 1259 2203 0 0 0 0 0 0 0 0 0 0 0 0 0
A 2404 10 0 0 1912 6 2403 1 0 0 0 0 0 0 0 0 0 0 0 0
X 1 13
A 2405 10 0 0 2404 6 2403 4 0 0 0 0 0 0 0 0 0 0 0 0
X 1 74
A 2406 10 0 0 2405 6 2403 7 0 0 0 0 0 0 0 0 0 0 0 0
X 1 76
A 2407 4 0 0 1922 6 2406 0 3 0 0 0 0 2 0 0 0 0 0 0
A 2408 4 0 0 992 6 2405 0 2407 0 0 0 0 1 0 0 0 0 0 0
A 2409 10 0 0 2406 6 2403 10 0 0 0 0 0 0 0 0 0 0 0 0
X 1 80
A 2410 10 0 0 2409 6 2403 13 0 0 0 0 0 0 0 0 0 0 0 0
X 1 82
A 2411 10 0 0 2410 6 2403 16 0 0 0 0 0 0 0 0 0 0 0 0
X 1 84
A 2412 4 0 0 2041 6 2411 0 3 0 0 0 0 2 0 0 0 0 0 0
A 2413 4 0 0 2017 6 2410 0 2412 0 0 0 0 1 0 0 0 0 0 0
A 2414 10 0 0 2411 6 2403 19 0 0 0 0 0 0 0 0 0 0 0 0
X 1 88
A 2415 10 0 0 2414 6 2403 22 0 0 0 0 0 0 0 0 0 0 0 0
X 1 90
Z
Z
