# Supplementary material for: The Role of Ca2+ Sparks in Force Frequency Relationships in Guinea Pig Ventricular Myocytes
Source: Biomolecules. 2022 Oct 27;12(11):1577. doi: 10.3390/biom12111577 (PMC9687237; doi:10.3390/biom12111577)
Supplement: Supplementary file 1 [file biomolecules-12-01577-s001.zip › ECC_GPU_FFR/math_utility.mod]

V27 0x4 math_utility
20 src/math_utility.f95 S582 0
07/11/2020  21:55:58
use matrix_utility public 0 direct
use precisioninfo public 0 direct
enduse
D 101 21 6 2 112 123 0 1 0 0 1
 113 116 117 113 116 114
 118 121 122 118 121 119
D 104 21 6 1 0 71 0 0 0 0 0
 0 71 0 3 71 0
D 107 21 6 2 125 136 0 1 0 0 1
 126 129 130 126 129 127
 131 134 135 131 134 132
D 110 21 6 1 0 71 0 0 0 0 0
 0 71 0 3 71 0
D 113 21 9 2 137 142 0 0 1 0 0
 0 138 3 3 139 139
 0 140 139 3 141 141
D 116 21 9 2 143 148 0 0 1 0 0
 0 144 3 3 145 145
 0 146 145 3 147 147
D 119 21 9 2 149 154 0 0 1 0 0
 0 150 3 3 151 151
 0 152 151 3 153 153
S 582 24 0 0 0 6 1 0 4658 10005 0 A 0 0 0 0 0 0 0 0 0 0 0 0 0 0 0 0 0 0 0 0 0 13 0 0 0 0 0 0 math_utility
S 585 3 0 0 0 6 1 1 0 0 0 A 0 0 0 0 0 0 0 0 0 8 0 0 0 0 0 0 0 0 0 0 0 0 0 0 0 0 0 0 6
S 591 3 0 0 0 6 1 1 0 0 0 A 0 0 0 0 0 0 0 0 0 24 0 0 0 0 0 0 0 0 0 0 0 0 0 0 0 0 0 0 6
S 592 3 0 0 0 6 1 1 0 0 0 A 0 0 0 0 0 0 0 0 0 13 0 0 0 0 0 0 0 0 0 0 0 0 0 0 0 0 0 0 6
S 593 3 0 0 0 6 1 1 0 0 0 A 0 0 0 0 0 0 0 0 0 14 0 0 0 0 0 0 0 0 0 0 0 0 0 0 0 0 0 0 6
S 594 3 0 0 0 6 1 1 0 0 0 A 0 0 0 0 0 0 0 0 0 19 0 0 0 0 0 0 0 0 0 0 0 0 0 0 0 0 0 0 6
S 595 3 0 0 0 6 1 1 0 0 0 A 0 0 0 0 0 0 0 0 0 20 0 0 0 0 0 0 0 0 0 0 0 0 0 0 0 0 0 0 6
S 596 3 0 0 0 6 1 1 0 0 0 A 0 0 0 0 0 0 0 0 0 17 0 0 0 0 0 0 0 0 0 0 0 0 0 0 0 0 0 0 6
S 597 3 0 0 0 6 1 1 0 0 0 A 0 0 0 0 0 0 0 0 0 23 0 0 0 0 0 0 0 0 0 0 0 0 0 0 0 0 0 0 6
S 598 3 0 0 0 6 1 1 0 0 0 A 0 0 0 0 0 0 0 0 0 7 0 0 0 0 0 0 0 0 0 0 0 0 0 0 0 0 0 0 6
S 737 23 5 0 0 8 739 582 5338 0 0 A 0 0 0 0 0 0 0 0 0 0 0 0 0 0 0 0 0 0 0 0 0 0 0 0 0 0 0 0 fact
S 738 1 3 1 0 6 1 737 5343 4 3000 A 0 0 0 0 0 0 0 0 0 0 0 0 0 0 0 0 0 0 0 0 0 0 0 0 0 0 0 0 n
S 739 14 5 0 0 9 1 737 5338 4 400000 A 0 0 0 0 0 0 0 72 1 0 0 740 0 0 0 0 0 0 0 0 0 24 0 582 0 0 0 0 fact
F 739 1 738
S 740 1 3 0 0 9 1 737 5338 4 1003000 A 0 0 0 0 0 0 0 0 0 0 0 0 0 0 0 0 0 0 0 0 0 0 0 0 0 0 0 0 fact
S 741 23 5 0 0 8 744 582 5345 0 0 A 0 0 0 0 0 0 0 0 0 0 0 0 0 0 0 0 0 0 0 0 0 0 0 0 0 0 0 0 combination
S 742 1 3 1 0 6 1 741 5357 4 3000 A 0 0 0 0 0 0 0 0 0 0 0 0 0 0 0 0 0 0 0 0 0 0 0 0 0 0 0 0 m
S 743 1 3 1 0 6 1 741 5343 4 3000 A 0 0 0 0 0 0 0 0 0 0 0 0 0 0 0 0 0 0 0 0 0 0 0 0 0 0 0 0 n
S 744 14 5 0 0 6 1 741 5345 4 400000 A 0 0 0 0 0 0 0 74 2 0 0 745 0 0 0 0 0 0 0 0 0 43 0 582 0 0 0 0 combination
F 744 2 742 743
S 745 1 3 0 0 6 1 741 5345 4 1003000 A 0 0 0 0 0 0 0 0 0 0 0 0 0 0 0 0 0 0 0 0 0 0 0 0 0 0 0 0 combination
S 746 23 5 0 0 0 752 582 5359 0 0 A 0 0 0 0 0 0 0 0 0 0 0 0 0 0 0 0 0 0 0 0 0 0 0 0 0 0 0 0 count_ball2bin
S 747 1 3 1 0 6 1 746 5357 4 3000 A 0 0 0 0 0 0 0 0 0 0 0 0 0 0 0 0 0 0 0 0 0 0 0 0 0 0 0 0 m
S 748 1 3 1 0 6 1 746 5343 4 3000 A 0 0 0 0 0 0 0 0 0 0 0 0 0 0 0 0 0 0 0 0 0 0 0 0 0 0 0 0 n
S 749 7 3 0 0 101 1 746 4972 10200004 3050 A 0 0 0 0 0 0 0 0 0 0 0 0 0 0 0 0 0 0 0 753 0 0 0 0 0 0 0 0 matrix
S 750 1 3 2 0 6 1 746 4979 4 3000 A 0 0 0 0 0 0 0 0 0 0 0 0 0 0 0 0 0 0 0 0 0 0 0 0 0 0 0 0 rows
S 751 1 3 2 0 6 1 746 4984 4 3000 A 0 0 0 0 0 0 0 0 0 0 0 0 0 0 0 0 0 0 0 0 0 0 0 0 0 0 0 0 cols
S 752 14 5 0 0 0 1 746 5359 0 400000 A 0 0 0 0 0 0 0 77 5 0 0 0 0 0 0 0 0 0 0 0 0 59 0 582 0 0 0 0 count_ball2bin
F 752 5 747 748 749 750 751
S 753 8 1 0 0 104 1 746 5374 40022004 1020 A 0 0 0 0 0 0 0 0 0 0 0 0 0 0 0 0 0 0 0 0 0 0 0 0 0 0 0 0 matrix$sd2
S 757 23 5 0 0 0 763 582 5417 0 0 A 0 0 0 0 0 0 0 0 0 0 0 0 0 0 0 0 0 0 0 0 0 0 0 0 0 0 0 0 count_ball2bin_t
S 758 1 3 1 0 6 1 757 5357 4 3000 A 0 0 0 0 0 0 0 0 0 0 0 0 0 0 0 0 0 0 0 0 0 0 0 0 0 0 0 0 m
S 759 1 3 1 0 6 1 757 5343 4 3000 A 0 0 0 0 0 0 0 0 0 0 0 0 0 0 0 0 0 0 0 0 0 0 0 0 0 0 0 0 n
S 760 7 3 0 0 107 1 757 4972 10200004 3050 A 0 0 0 0 0 0 0 0 0 0 0 0 0 0 0 0 0 0 0 764 0 0 0 0 0 0 0 0 matrix
S 761 1 3 2 0 6 1 757 4979 4 3000 A 0 0 0 0 0 0 0 0 0 0 0 0 0 0 0 0 0 0 0 0 0 0 0 0 0 0 0 0 rows
S 762 1 3 2 0 6 1 757 4984 4 3000 A 0 0 0 0 0 0 0 0 0 0 0 0 0 0 0 0 0 0 0 0 0 0 0 0 0 0 0 0 cols
S 763 14 5 0 0 0 1 757 5417 0 400000 A 0 0 0 0 0 0 0 83 5 0 0 0 0 0 0 0 0 0 0 0 0 129 0 582 0 0 0 0 count_ball2bin_t
F 763 5 758 759 760 761 762
S 764 8 1 0 0 110 1 757 5434 40022004 1020 A 0 0 0 0 0 0 0 0 0 0 0 0 0 0 0 0 0 0 0 0 0 0 0 0 0 0 0 0 matrix$sd3
S 768 23 5 0 0 0 776 582 5480 0 0 A 0 0 0 0 0 0 0 0 0 0 0 0 0 0 0 0 0 0 0 0 0 0 0 0 0 0 0 0 kron
S 769 7 3 0 0 113 1 768 5485 800204 3000 A 0 0 0 0 0 0 0 0 0 0 0 0 0 0 0 0 0 0 0 0 0 0 0 0 0 0 0 0 a
S 770 7 3 0 0 116 1 768 5487 800204 3000 A 0 0 0 0 0 0 0 0 0 0 0 0 0 0 0 0 0 0 0 0 0 0 0 0 0 0 0 0 b
S 771 7 3 0 0 119 1 768 5489 800204 3000 A 0 0 0 0 0 0 0 0 0 0 0 0 0 0 0 0 0 0 0 0 0 0 0 0 0 0 0 0 z
S 772 6 3 0 0 6 1 768 5491 800004 3000 A 0 0 0 0 0 0 0 0 0 0 0 0 0 0 0 0 0 0 0 0 0 0 0 0 0 0 0 0 m1
S 773 6 3 0 0 6 1 768 5494 800004 3000 A 0 0 0 0 0 0 0 0 0 0 0 0 0 0 0 0 0 0 0 0 0 0 0 0 0 0 0 0 m2
S 774 6 3 0 0 6 1 768 5497 800004 3000 A 0 0 0 0 0 0 0 0 0 0 0 0 0 0 0 0 0 0 0 0 0 0 0 0 0 0 0 0 n1
S 775 6 3 0 0 6 1 768 5500 800004 3000 A 0 0 0 0 0 0 0 0 0 0 0 0 0 0 0 0 0 0 0 0 0 0 0 0 0 0 0 0 n2
S 776 14 5 0 0 0 1 768 5480 200 400000 A 0 0 0 0 0 0 0 89 7 0 0 0 0 0 0 0 0 0 0 0 0 193 0 582 0 0 0 0 kron
F 776 7 769 770 771 772 773 774 775
S 777 6 1 0 0 6 1 768 5503 40800006 3000 A 0 0 0 0 0 0 0 0 0 0 0 0 0 0 0 0 0 0 0 0 0 0 0 0 0 0 0 0 z_e_137
S 778 6 1 0 0 6 1 768 5511 40800006 3000 A 0 0 0 0 0 0 0 0 0 0 0 0 0 0 0 0 0 0 0 0 0 0 0 0 0 0 0 0 z_e_138
S 779 6 1 0 0 6 1 768 5519 40800006 3000 A 0 0 0 0 0 0 0 0 0 0 0 0 0 0 0 0 0 0 0 0 0 0 0 0 0 0 0 0 z_e_141
S 780 6 1 0 0 6 1 768 5527 40800006 3000 A 0 0 0 0 0 0 0 0 0 0 0 0 0 0 0 0 0 0 0 0 0 0 0 0 0 0 0 0 z_e_143
S 781 6 1 0 0 6 1 768 5535 40800006 3000 A 0 0 0 0 0 0 0 0 0 0 0 0 0 0 0 0 0 0 0 0 0 0 0 0 0 0 0 0 z_e_145
S 782 6 1 0 0 6 1 768 5543 40800006 3000 A 0 0 0 0 0 0 0 0 0 0 0 0 0 0 0 0 0 0 0 0 0 0 0 0 0 0 0 0 z_e_146
S 783 6 1 0 0 6 1 768 5551 40800006 3000 A 0 0 0 0 0 0 0 0 0 0 0 0 0 0 0 0 0 0 0 0 0 0 0 0 0 0 0 0 z_e_149
S 784 6 1 0 0 6 1 768 5559 40800006 3000 A 0 0 0 0 0 0 0 0 0 0 0 0 0 0 0 0 0 0 0 0 0 0 0 0 0 0 0 0 z_e_151
S 785 6 1 0 0 6 1 768 5567 40800006 3000 A 0 0 0 0 0 0 0 0 0 0 0 0 0 0 0 0 0 0 0 0 0 0 0 0 0 0 0 0 z_e_153
S 786 6 1 0 0 6 1 768 5575 40800006 3000 A 0 0 0 0 0 0 0 0 0 0 0 0 0 0 0 0 0 0 0 0 0 0 0 0 0 0 0 0 z_e_154
S 787 6 1 0 0 6 1 768 5583 40800006 3000 A 0 0 0 0 0 0 0 0 0 0 0 0 0 0 0 0 0 0 0 0 0 0 0 0 0 0 0 0 z_e_157
S 788 6 1 0 0 6 1 768 5591 40800006 3000 A 0 0 0 0 0 0 0 0 0 0 0 0 0 0 0 0 0 0 0 0 0 0 0 0 0 0 0 0 z_e_159
S 789 23 5 0 0 16 791 582 5599 4 0 A 0 0 0 0 0 0 0 0 0 0 0 0 0 0 0 0 0 0 0 0 0 0 0 0 0 0 0 0 isnan
S 790 1 3 0 0 9 1 789 5485 4 3000 A 0 0 0 0 0 0 0 0 0 0 0 0 0 0 0 0 0 0 0 0 0 0 0 0 0 0 0 0 a
S 791 14 5 0 0 16 1 789 5599 4 400000 A 0 0 0 0 0 0 0 97 1 0 0 792 0 0 0 0 0 0 0 0 0 207 0 582 0 0 0 0 isnan
F 791 1 790
S 792 1 3 0 0 16 1 789 5599 4 1003000 A 0 0 0 0 0 0 0 0 0 0 0 0 0 0 0 0 0 0 0 0 0 0 0 0 0 0 0 0 isnan
S 793 23 5 0 0 0 794 582 5605 0 0 A 0 0 0 0 0 0 0 0 0 0 0 0 0 0 0 0 0 0 0 0 0 0 0 0 0 0 0 0 check_expiration
S 794 14 5 0 0 0 1 793 5605 0 400000 A 0 0 0 0 0 0 0 99 0 0 0 0 0 0 0 0 0 0 0 0 0 217 0 582 0 0 0 0 check_expiration
F 794 0
A 13 2 0 0 0 6 585 0 0 0 13 0 0 0 0 0 0 0 0 0
A 71 2 0 0 0 6 591 0 0 0 71 0 0 0 0 0 0 0 0 0
A 74 2 0 0 68 6 592 0 0 0 74 0 0 0 0 0 0 0 0 0
A 76 2 0 0 0 6 593 0 0 0 76 0 0 0 0 0 0 0 0 0
A 80 2 0 0 0 6 596 0 0 0 80 0 0 0 0 0 0 0 0 0
A 82 2 0 0 35 6 594 0 0 0 82 0 0 0 0 0 0 0 0 0
A 84 2 0 0 70 6 595 0 0 0 84 0 0 0 0 0 0 0 0 0
A 88 2 0 0 38 6 597 0 0 0 88 0 0 0 0 0 0 0 0 0
A 90 2 0 0 0 6 598 0 0 0 90 0 0 0 0 0 0 0 0 0
A 111 1 0 1 0 104 753 0 0 0 0 0 0 0 0 0 0 0 0 0
A 112 10 0 0 0 6 111 1 0 0 0 0 0 0 0 0 0 0 0 0
X 1 13
A 113 10 0 0 112 6 111 4 0 0 0 0 0 0 0 0 0 0 0 0
X 1 74
A 114 10 0 0 113 6 111 7 0 0 0 0 0 0 0 0 0 0 0 0
X 1 76
A 115 4 0 0 0 6 114 0 3 0 0 0 0 2 0 0 0 0 0 0
A 116 4 0 0 115 6 113 0 115 0 0 0 0 1 0 0 0 0 0 0
A 117 10 0 0 114 6 111 10 0 0 0 0 0 0 0 0 0 0 0 0
X 1 80
A 118 10 0 0 117 6 111 13 0 0 0 0 0 0 0 0 0 0 0 0
X 1 82
A 119 10 0 0 118 6 111 16 0 0 0 0 0 0 0 0 0 0 0 0
X 1 84
A 120 4 0 0 0 6 119 0 3 0 0 0 0 2 0 0 0 0 0 0
A 121 4 0 0 0 6 118 0 120 0 0 0 0 1 0 0 0 0 0 0
A 122 10 0 0 119 6 111 19 0 0 0 0 0 0 0 0 0 0 0 0
X 1 88
A 123 10 0 0 122 6 111 22 0 0 0 0 0 0 0 0 0 0 0 0
X 1 90
A 124 1 0 1 0 110 764 0 0 0 0 0 0 0 0 0 0 0 0 0
A 125 10 0 0 26 6 124 1 0 0 0 0 0 0 0 0 0 0 0 0
X 1 13
A 126 10 0 0 125 6 124 4 0 0 0 0 0 0 0 0 0 0 0 0
X 1 74
A 127 10 0 0 126 6 124 7 0 0 0 0 0 0 0 0 0 0 0 0
X 1 76
A 128 4 0 0 0 6 127 0 3 0 0 0 0 2 0 0 0 0 0 0
A 129 4 0 0 0 6 126 0 128 0 0 0 0 1 0 0 0 0 0 0
A 130 10 0 0 127 6 124 10 0 0 0 0 0 0 0 0 0 0 0 0
X 1 80
A 131 10 0 0 130 6 124 13 0 0 0 0 0 0 0 0 0 0 0 0
X 1 82
A 132 10 0 0 131 6 124 16 0 0 0 0 0 0 0 0 0 0 0 0
X 1 84
A 133 4 0 0 108 6 132 0 3 0 0 0 0 2 0 0 0 0 0 0
A 134 4 0 0 0 6 131 0 133 0 0 0 0 1 0 0 0 0 0 0
A 135 10 0 0 132 6 124 19 0 0 0 0 0 0 0 0 0 0 0 0
X 1 88
A 136 10 0 0 135 6 124 22 0 0 0 0 0 0 0 0 0 0 0 0
X 1 90
A 137 1 0 0 109 6 780 0 0 0 0 0 0 0 0 0 0 0 0 0
A 138 1 0 0 0 6 772 0 0 0 0 0 0 0 0 0 0 0 0 0
A 139 1 0 0 106 6 777 0 0 0 0 0 0 0 0 0 0 0 0 0
A 140 1 0 0 0 6 773 0 0 0 0 0 0 0 0 0 0 0 0 0
A 141 1 0 0 0 6 778 0 0 0 0 0 0 0 0 0 0 0 0 0
A 142 1 0 0 0 6 779 0 0 0 0 0 0 0 0 0 0 0 0 0
A 143 1 0 0 0 6 784 0 0 0 0 0 0 0 0 0 0 0 0 0
A 144 1 0 0 0 6 774 0 0 0 0 0 0 0 0 0 0 0 0 0
A 145 1 0 0 0 6 781 0 0 0 0 0 0 0 0 0 0 0 0 0
A 146 1 0 0 0 6 775 0 0 0 0 0 0 0 0 0 0 0 0 0
A 147 1 0 0 0 6 782 0 0 0 0 0 0 0 0 0 0 0 0 0
A 148 1 0 0 0 6 783 0 0 0 0 0 0 0 0 0 0 0 0 0
A 149 1 0 0 0 6 788 0 0 0 0 0 0 0 0 0 0 0 0 0
A 150 4 0 0 18 6 138 0 144 0 0 0 0 3 0 0 0 0 0 0
A 151 1 0 0 0 6 785 0 0 0 0 0 0 0 0 0 0 0 0 0
A 152 4 0 0 29 6 140 0 146 0 0 0 0 3 0 0 0 0 0 0
A 153 1 0 0 0 6 786 0 0 0 0 0 0 0 0 0 0 0 0 0
A 154 1 0 0 0 6 787 0 0 0 0 0 0 0 0 0 0 0 0 0
Z
Z
