# Supplementary material for: The Role of Ca2+ Sparks in Force Frequency Relationships in Guinea Pig Ventricular Myocytes
Source: Biomolecules. 2022 Oct 27;12(11):1577. doi: 10.3390/biom12111577 (PMC9687237; doi:10.3390/biom12111577)
Supplement: Supplementary file 1 [file biomolecules-12-01577-s001.zip › ECC_GPU_FFR/opengl_kinds.mod]

V27 0x4 opengl_kinds
20 src/opengl_kinds.f95 S582 0
07/11/2020  21:55:46
use iso_c_binding public 0 direct
enduse
B 525 iso_c_binding c_loc
B 526 iso_c_binding c_funloc
B 527 iso_c_binding c_associated
B 528 iso_c_binding c_f_pointer
B 529 iso_c_binding c_f_procpointer
D 56 24 601 8 600 7
D 62 24 603 8 602 7
S 582 24 0 0 0 8 1 0 4658 10005 0 A 0 0 0 0 0 0 0 0 0 0 0 0 16 0 0 0 0 0 0 0 0 1 0 0 0 0 0 0 opengl_kinds
S 584 3 0 0 0 6 1 1 0 0 0 A 0 0 0 0 0 0 0 0 0 4 0 0 0 0 0 0 0 0 0 0 0 0 0 0 0 0 0 0 6
S 585 3 0 0 0 6 1 1 0 0 0 A 0 0 0 0 0 0 0 0 0 2 0 0 0 0 0 0 0 0 0 0 0 0 0 0 0 0 0 0 6
S 586 3 0 0 0 6 1 1 0 0 0 A 0 0 0 0 0 0 0 0 0 8 0 0 0 0 0 0 0 0 0 0 0 0 0 0 0 0 0 0 6
R 600 25 6 iso_c_binding c_ptr
R 601 5 7 iso_c_binding val c_ptr
R 602 25 8 iso_c_binding c_funptr
R 603 5 9 iso_c_binding val c_funptr
R 636 6 42 iso_c_binding c_null_ptr$ac
R 638 6 44 iso_c_binding c_null_funptr$ac
R 639 26 45 iso_c_binding ==
R 641 26 47 iso_c_binding !=
S 670 16 0 0 0 6 671 582 5413 4 400000 A 0 0 0 0 0 0 0 0 1 3 0 0 0 0 0 0 0 0 0 0 0 0 0 582 0 0 0 0 glbyte
S 671 16 0 0 0 6 672 582 5420 4 400000 A 0 0 0 0 0 0 0 0 2 15 0 0 0 0 0 0 0 0 0 0 0 0 0 582 0 0 0 0 glshort
S 672 16 0 0 0 6 673 582 5428 4 400000 A 0 0 0 0 0 0 0 0 4 13 0 0 0 0 0 0 0 0 0 0 0 0 0 582 0 0 0 0 glint
S 673 16 0 0 0 6 674 582 5434 4 400000 A 0 0 0 0 0 0 0 0 4 13 0 0 0 0 0 0 0 0 0 0 0 0 0 582 0 0 0 0 glsizei
S 674 16 0 0 0 6 675 582 5442 4 400000 A 0 0 0 0 0 0 0 0 1 3 0 0 0 0 0 0 0 0 0 0 0 0 0 582 0 0 0 0 glboolean
S 675 16 0 0 0 6 676 582 5452 4 400000 A 0 0 0 0 0 0 0 0 4 13 0 0 0 0 0 0 0 0 0 0 0 0 0 582 0 0 0 0 glenum
S 676 16 0 0 0 6 677 582 5459 4 400000 A 0 0 0 0 0 0 0 0 4 13 0 0 0 0 0 0 0 0 0 0 0 0 0 582 0 0 0 0 glbitfield
S 677 16 0 0 0 6 678 582 5470 4 400000 A 0 0 0 0 0 0 0 0 4 13 0 0 0 0 0 0 0 0 0 0 0 0 0 582 0 0 0 0 glcint
S 678 16 0 0 0 6 679 582 5477 4 400000 A 0 0 0 0 0 0 0 0 1 3 0 0 0 0 0 0 0 0 0 0 0 0 0 582 0 0 0 0 glubyte
S 679 16 0 0 0 6 680 582 5485 4 400000 A 0 0 0 0 0 0 0 0 2 15 0 0 0 0 0 0 0 0 0 0 0 0 0 582 0 0 0 0 glushort
S 680 16 0 0 0 6 681 582 5494 800004 400000 A 0 0 0 0 0 0 0 0 4 13 0 0 0 0 0 0 0 0 0 0 0 0 0 582 0 0 0 0 gluint
S 681 16 0 0 0 6 682 582 5501 4 400000 A 0 0 0 0 0 0 0 0 8 17 0 0 0 0 0 0 0 0 0 0 0 0 0 582 0 0 0 0 gldouble
S 682 16 0 0 0 6 683 582 5510 4 400000 A 0 0 0 0 0 0 0 0 4 13 0 0 0 0 0 0 0 0 0 0 0 0 0 582 0 0 0 0 glfloat
S 683 16 0 0 0 6 684 582 5518 4 400000 A 0 0 0 0 0 0 0 0 4 13 0 0 0 0 0 0 0 0 0 0 0 0 0 582 0 0 0 0 glclampf
S 684 16 0 0 0 6 0 582 5527 800004 400000 A 0 0 0 0 0 0 0 0 8 17 0 0 0 0 0 0 0 0 0 0 0 0 0 582 0 0 0 0 glclampd
A 13 2 0 0 0 6 584 0 0 0 13 0 0 0 0 0 0 0 0 0
A 15 2 0 0 0 6 585 0 0 0 15 0 0 0 0 0 0 0 0 0
A 17 2 0 0 0 6 586 0 0 0 17 0 0 0 0 0 0 0 0 0
A 67 1 0 0 0 56 636 0 0 0 0 0 0 0 0 0 0 0 0 0
A 70 1 0 0 0 62 638 0 0 0 0 0 0 0 0 0 0 0 0 0
Z
J 149 1 1
V 67 56 7 0
S 0 56 0 0 0
A 0 6 0 0 1 2 0
J 150 1 1
V 70 62 7 0
S 0 62 0 0 0
A 0 6 0 0 1 2 0
Z
