# Supplementary material for: The Role of Ca2+ Sparks in Force Frequency Relationships in Guinea Pig Ventricular Myocytes
Source: Biomolecules. 2022 Oct 27;12(11):1577. doi: 10.3390/biom12111577 (PMC9687237; doi:10.3390/biom12111577)
Supplement: Supplementary file 1 [file biomolecules-12-01577-s001.zip › ECC_GPU_FFR/rand_utility.mod]

V27 0x4 rand_utility
20 src/rand_utility.f95 S582 0
07/11/2020  21:56:05
use iso_c_binding public 0 direct
use precisioninfo public 0 direct
use error_codes public 0 direct
enduse
B 525 iso_c_binding c_loc
B 526 iso_c_binding c_funloc
B 527 iso_c_binding c_associated
B 528 iso_c_binding c_f_pointer
B 529 iso_c_binding c_f_procpointer
D 56 24 603 8 602 7
D 62 24 605 8 604 7
D 80 18 102
D 82 21 56 1 3 81 0 0 0 0 0
 0 81 3 3 81 81
D 85 18 103
D 87 18 104
D 89 18 105
D 91 18 106
D 93 21 9 1 3 0 0 0 0 1 0
 0 0 3 3 0 107
D 96 21 6 1 110 119 0 1 0 0 1
 111 115 117 111 115 113
D 99 21 6 1 0 108 0 0 0 0 0
 0 108 0 3 108 0
D 102 21 6 1 121 127 0 1 0 0 1
 122 125 126 122 125 123
D 105 21 6 1 0 108 0 0 0 0 0
 0 108 0 3 108 0
S 582 24 0 0 0 8 1 0 4658 10005 0 A 0 0 0 0 0 0 0 0 0 0 0 0 0 0 0 0 0 0 0 0 0 1 0 0 0 0 0 0 rand_utility
S 588 3 0 0 0 6 1 1 0 0 0 A 0 0 0 0 0 0 0 0 0 8 0 0 0 0 0 0 0 0 0 0 0 0 0 0 0 0 0 0 6
R 602 25 6 iso_c_binding c_ptr
R 603 5 7 iso_c_binding val c_ptr
R 604 25 8 iso_c_binding c_funptr
R 605 5 9 iso_c_binding val c_funptr
R 638 6 42 iso_c_binding c_null_ptr$ac
R 640 6 44 iso_c_binding c_null_funptr$ac
R 641 26 45 iso_c_binding ==
R 643 26 47 iso_c_binding !=
S 676 3 0 0 0 6 1 1 0 0 0 A 0 0 0 0 0 0 0 0 0 3 0 0 0 0 0 0 0 0 0 0 0 0 0 0 0 0 0 0 6
S 720 3 0 0 0 6 1 1 0 0 0 A 0 0 0 0 0 0 0 0 0 13 0 0 0 0 0 0 0 0 0 0 0 0 0 0 0 0 0 0 6
S 721 3 0 0 0 80 0 1 0 0 0 A 0 0 0 0 0 0 0 0 6073 0 0 0 0 0 0 0 0 0 0 0 0 0 0 0 0 0 0 0 18 13 69 6e 69 74 5f 6d 74 5f 66 65 72 6d 69
S 722 14 5 0 0 0 1 582 6087 0 18000 A 0 0 0 0 0 0 0 17 2 0 0 0 0 0 0 0 0 0 0 0 0 9 0 582 0 0 721 0 init_mt
F 722 2 723 724
S 723 1 3 0 0 56 1 722 6095 2004 2000 A 0 0 0 0 0 0 0 0 0 0 0 0 0 0 0 0 0 0 0 0 0 0 0 0 0 0 0 0 d_status
S 724 7 3 0 0 82 1 722 6104 802004 2000 A 0 0 0 0 0 0 0 0 0 0 0 0 0 0 0 0 0 0 0 0 0 0 0 0 0 0 0 0 d_texture
S 725 0 0 0 0 0 1 582 6114 0 0 A 0 0 0 0 0 0 0 0 0 0 0 0 0 0 0 0 0 0 0 0 0 0 0 582 0 0 0 0 .write
S 726 0 0 0 0 0 1 582 6121 0 0 A 0 0 0 0 0 0 0 0 0 0 0 0 0 0 0 0 0 0 0 0 0 0 0 582 0 0 0 0 .read
S 727 3 0 0 0 6 0 1 0 0 0 A 0 0 0 0 0 0 0 0 0 20 0 0 0 0 0 0 0 0 0 0 0 0 0 0 0 0 0 0 6
S 728 3 0 0 0 85 0 1 0 0 0 A 0 0 0 0 0 0 0 0 6127 0 0 0 0 0 0 0 0 0 0 0 0 0 0 0 0 0 0 0 18 20 69 6e 69 74 5f 6d 74 5f 73 74 61 74 75 73 5f 66 65 72 6d 69
S 729 14 5 0 0 56 1 582 6148 4 18000 A 0 0 0 0 0 0 0 20 0 0 0 730 0 0 0 0 0 0 0 0 0 14 0 582 0 0 728 0 init_mt_status
F 729 0
S 730 1 3 0 0 56 1 729 6148 2004 1002000 A 0 0 0 0 0 0 0 0 0 0 0 0 0 0 0 0 0 0 0 0 0 0 0 0 0 0 0 0 init_mt_status
S 731 3 0 0 0 6 0 1 0 0 0 A 0 0 0 0 0 0 0 0 0 21 0 0 0 0 0 0 0 0 0 0 0 0 0 0 0 0 0 0 6
S 732 3 0 0 0 87 0 1 0 0 0 A 0 0 0 0 0 0 0 0 6163 0 0 0 0 0 0 0 0 0 0 0 0 0 0 0 0 0 0 0 18 21 69 6e 69 74 5f 6d 74 5f 74 65 78 74 75 72 65 5f 66 65 72 6d 69
S 733 14 5 0 0 56 1 582 6185 4 1018000 A 0 0 0 0 0 0 0 21 1 0 0 735 0 0 0 0 0 0 0 0 0 17 0 582 0 0 732 0 init_mt_texture
F 733 1 734
S 734 1 3 0 0 56 1 733 6095 2004 6000 A 0 0 0 0 0 0 0 0 0 0 0 0 0 0 0 0 0 0 0 0 0 0 0 0 0 0 0 0 d_status
S 735 1 3 0 0 56 1 733 6201 2004 1002000 A 0 0 0 0 0 0 0 0 0 0 0 0 0 0 0 0 0 0 0 0 0 0 0 0 0 0 0 0 res
S 736 3 0 0 0 6 0 1 0 0 0 A 0 0 0 0 0 0 0 0 0 11 0 0 0 0 0 0 0 0 0 0 0 0 0 0 0 0 0 0 6
S 737 3 0 0 0 89 0 1 0 0 0 A 0 0 0 0 0 0 0 0 6205 0 0 0 0 0 0 0 0 0 0 0 0 0 0 0 0 0 0 0 18 11 66 69 6e 61 6c 69 7a 65 5f 6d 74
S 738 14 5 0 0 0 1 582 6217 0 18000 A 0 0 0 0 0 0 0 22 2 0 0 0 0 0 0 0 0 0 0 0 0 22 0 582 0 0 737 0 finalize_mt
F 738 2 739 740
S 739 1 3 0 0 56 1 738 6095 2004 2000 A 0 0 0 0 0 0 0 0 0 0 0 0 0 0 0 0 0 0 0 0 0 0 0 0 0 0 0 0 d_status
S 740 1 3 0 0 56 1 738 6104 2004 2000 A 0 0 0 0 0 0 0 0 0 0 0 0 0 0 0 0 0 0 0 0 0 0 0 0 0 0 0 0 d_texture
S 741 3 0 0 0 6 0 1 0 0 0 A 0 0 0 0 0 0 0 0 0 22 0 0 0 0 0 0 0 0 0 0 0 0 0 0 0 0 0 0 6
S 742 3 0 0 0 91 0 1 0 0 0 A 0 0 0 0 0 0 0 0 6229 0 0 0 0 0 0 0 0 0 0 0 0 0 0 0 0 0 0 0 18 22 67 65 6e 65 72 61 74 65 5f 6d 74 5f 64 61 74 61 5f 66 65 72 6d 69
S 743 14 5 0 0 0 1 582 6252 0 18000 A 0 0 0 0 0 0 0 24 4 0 0 0 0 0 0 0 0 0 0 0 0 27 0 582 0 0 742 0 generate_mt_data
F 743 4 744 745 746 747
S 744 1 3 0 0 56 1 743 6095 2004 6000 A 0 0 0 0 0 0 0 0 0 0 0 0 0 0 0 0 0 0 0 0 0 0 0 0 0 0 0 0 d_status
S 745 1 3 0 0 56 1 743 6104 2004 6000 A 0 0 0 0 0 0 0 0 0 0 0 0 0 0 0 0 0 0 0 0 0 0 0 0 0 0 0 0 d_texture
S 746 1 3 0 0 6 1 743 6269 2004 6000 A 0 0 0 0 0 0 0 0 0 0 0 0 0 0 0 0 0 0 0 0 0 0 0 0 0 0 0 0 num_data
S 747 7 3 0 0 93 1 743 6278 80a104 2000 A 0 0 0 0 0 0 0 0 0 0 0 0 0 0 0 0 0 0 0 0 0 0 0 0 0 0 0 0 d_data
S 748 6 1 0 0 6 1 743 6285 40800006 2000 A 0 0 0 0 0 0 0 0 0 0 0 0 0 0 0 0 0 0 0 0 0 0 0 0 0 0 0 0 z_b_0
S 749 23 5 0 0 0 752 582 6291 0 0 A 0 0 0 0 0 0 0 0 0 0 0 0 0 0 0 0 0 0 0 0 0 0 0 0 0 0 0 0 init_rndgen
S 750 7 3 0 0 96 1 749 6303 10a00004 3050 A 0 0 0 0 0 0 0 0 0 0 0 0 0 0 0 0 0 0 0 754 0 0 0 0 0 0 0 0 state
S 751 1 3 0 0 6 1 749 6309 4 3000 A 0 0 0 0 0 0 0 0 0 0 0 0 0 0 0 0 0 0 0 0 0 0 0 0 0 0 0 0 info
S 752 14 5 0 0 0 1 749 6291 0 400000 A 0 0 0 0 0 0 0 29 2 0 0 0 0 0 0 0 0 0 0 0 0 41 0 582 0 0 0 0 init_rndgen
F 752 2 750 751
S 753 3 0 0 0 6 1 1 0 0 0 A 0 0 0 0 0 0 0 0 0 18 0 0 0 0 0 0 0 0 0 0 0 0 0 0 0 0 0 0 6
S 754 8 1 0 0 99 1 749 6314 40822004 1020 A 0 0 0 0 0 0 0 0 0 0 0 0 0 0 0 0 0 0 0 0 0 0 0 0 0 0 0 0 state$sd
S 758 3 0 0 0 6 1 1 0 0 0 A 0 0 0 0 0 0 0 0 0 14 0 0 0 0 0 0 0 0 0 0 0 0 0 0 0 0 0 0 6
S 759 3 0 0 0 6 1 1 0 0 0 A 0 0 0 0 0 0 0 0 0 17 0 0 0 0 0 0 0 0 0 0 0 0 0 0 0 0 0 0 6
S 760 3 0 0 0 6 1 1 0 0 0 A 0 0 0 0 0 0 0 0 0 7 0 0 0 0 0 0 0 0 0 0 0 0 0 0 0 0 0 0 6
S 761 23 5 0 0 0 765 582 6352 0 0 A 0 0 0 0 0 0 0 0 0 0 0 0 0 0 0 0 0 0 0 0 0 0 0 0 0 0 0 0 init_rndgen_testonly
S 762 7 3 0 0 102 1 761 6303 10a00004 3050 A 0 0 0 0 0 0 0 0 0 0 0 0 0 0 0 0 0 0 0 766 0 0 0 0 0 0 0 0 state
S 763 1 3 0 0 6 1 761 6309 4 3000 A 0 0 0 0 0 0 0 0 0 0 0 0 0 0 0 0 0 0 0 0 0 0 0 0 0 0 0 0 info
S 764 1 3 0 0 6 1 761 6373 80000004 3000 A 0 0 0 0 0 0 0 0 0 0 0 0 0 0 0 0 0 0 0 0 0 0 0 0 0 0 0 0 rand_seed
S 765 14 5 0 0 0 1 761 6352 0 400000 A 0 0 0 0 0 0 0 32 3 0 0 0 0 0 0 0 0 0 0 0 0 75 0 582 0 0 0 0 init_rndgen_testonly
F 765 3 762 763 764
S 766 8 1 0 0 105 1 761 6383 40822004 1020 A 0 0 0 0 0 0 0 0 0 0 0 0 0 0 0 0 0 0 0 0 0 0 0 0 0 0 0 0 state$sd1
A 17 2 0 0 0 6 588 0 0 0 17 0 0 0 0 0 0 0 0 0
A 67 1 0 0 0 56 638 0 0 0 0 0 0 0 0 0 0 0 0 0
A 70 1 0 0 0 62 640 0 0 0 0 0 0 0 0 0 0 0 0 0
A 81 2 0 0 0 6 676 0 0 0 81 0 0 0 0 0 0 0 0 0
A 102 2 0 0 0 6 720 0 0 0 102 0 0 0 0 0 0 0 0 0
A 103 2 0 0 0 6 727 0 0 0 103 0 0 0 0 0 0 0 0 0
A 104 2 0 0 0 6 731 0 0 0 104 0 0 0 0 0 0 0 0 0
A 105 2 0 0 0 6 736 0 0 0 105 0 0 0 0 0 0 0 0 0
A 106 2 0 0 0 6 741 0 0 0 106 0 0 0 0 0 0 0 0 0
A 107 1 0 0 0 6 748 0 0 0 0 0 0 0 0 0 0 0 0 0
A 108 2 0 0 0 6 753 0 0 0 108 0 0 0 0 0 0 0 0 0
A 109 1 0 1 0 99 754 0 0 0 0 0 0 0 0 0 0 0 0 0
A 110 10 0 0 28 6 109 1 0 0 0 0 0 0 0 0 0 0 0 0
X 1 17
A 111 10 0 0 110 6 109 4 0 0 0 0 0 0 0 0 0 0 0 0
X 1 102
A 112 2 0 0 0 6 758 0 0 0 112 0 0 0 0 0 0 0 0 0
A 113 10 0 0 111 6 109 7 0 0 0 0 0 0 0 0 0 0 0 0
X 1 112
A 114 4 0 0 0 6 113 0 3 0 0 0 0 2 0 0 0 0 0 0
A 115 4 0 0 0 6 111 0 114 0 0 0 0 1 0 0 0 0 0 0
A 116 2 0 0 0 6 759 0 0 0 116 0 0 0 0 0 0 0 0 0
A 117 10 0 0 113 6 109 10 0 0 0 0 0 0 0 0 0 0 0 0
X 1 116
A 118 2 0 0 0 6 760 0 0 0 118 0 0 0 0 0 0 0 0 0
A 119 10 0 0 117 6 109 13 0 0 0 0 0 0 0 0 0 0 0 0
X 1 118
A 120 1 0 1 0 105 766 0 0 0 0 0 0 0 0 0 0 0 0 0
A 121 10 0 0 39 6 120 1 0 0 0 0 0 0 0 0 0 0 0 0
X 1 17
A 122 10 0 0 121 6 120 4 0 0 0 0 0 0 0 0 0 0 0 0
X 1 102
A 123 10 0 0 122 6 120 7 0 0 0 0 0 0 0 0 0 0 0 0
X 1 112
A 124 4 0 0 0 6 123 0 3 0 0 0 0 2 0 0 0 0 0 0
A 125 4 0 0 0 6 122 0 124 0 0 0 0 1 0 0 0 0 0 0
A 126 10 0 0 123 6 120 10 0 0 0 0 0 0 0 0 0 0 0 0
X 1 116
A 127 10 0 0 126 6 120 13 0 0 0 0 0 0 0 0 0 0 0 0
X 1 118
Z
J 149 1 1
V 67 56 7 0
S 0 56 0 0 0
A 0 6 0 0 1 2 0
J 150 1 1
V 70 62 7 0
S 0 62 0 0 0
A 0 6 0 0 1 2 0
Z
