# Supplementary material for: The Role of Ca2+ Sparks in Force Frequency Relationships in Guinea Pig Ventricular Myocytes
Source: Biomolecules. 2022 Oct 27;12(11):1577. doi: 10.3390/biom12111577 (PMC9687237; doi:10.3390/biom12111577)
Supplement: Supplementary file 1 [file biomolecules-12-01577-s001.zip › ECC_GPU_FFR/roshan.txt]

   14    0    0    0    0    0    0
   13    1    0    0    0    0    0
   13    0    1    0    0    0    0
   13    0    0    1    0    0    0
   13    0    0    0    1    0    0
   13    0    0    0    0    1    0
   13    0    0    0    0    0    1
   12    2    0    0    0    0    0
   12    1    1    0    0    0    0
   12    1    0    1    0    0    0
   12    1    0    0    1    0    0
   12    1    0    0    0    1    0
   12    1    0    0    0    0    1
   12    0    2    0    0    0    0
   12    0    1    1    0    0    0
   12    0    1    0    1    0    0
   12    0    1    0    0    1    0
   12    0    1    0    0    0    1
   12    0    0    2    0    0    0
   12    0    0    1    1    0    0
   12    0    0    1    0    1    0
   12    0    0    1    0    0    1
   12    0    0    0    2    0    0
   12    0    0    0    1    1    0
   12    0    0    0    1    0    1
   12    0    0    0    0    2    0
   12    0    0    0    0    1    1
   12    0    0    0    0    0    2
   11    3    0    0    0    0    0
   11    2    1    0    0    0    0
   11    2    0    1    0    0    0
   11    2    0    0    1    0    0
   11    2    0    0    0    1    0
   11    2    0    0    0    0    1
   11    1    2    0    0    0    0
   11    1    1    1    0    0    0
   11    1    1    0    1    0    0
   11    1    1    0    0    1    0
   11    1    1    0    0    0    1
   11    1    0    2    0    0    0
   11    1    0    1    1    0    0
   11    1    0    1    0    1    0
   11    1    0    1    0    0    1
   11    1    0    0    2    0    0
   11    1    0    0    1    1    0
   11    1    0    0    1    0    1
   11    1    0    0    0    2    0
   11    1    0    0    0    1    1
   11    1    0    0    0    0    2
   11    0    3    0    0    0    0
   11    0    2    1    0    0    0
   11    0    2    0    1    0    0
   11    0    2    0    0    1    0
   11    0    2    0    0    0    1
   11    0    1    2    0    0    0
   11    0    1    1    1    0    0
   11    0    1    1    0    1    0
   11    0    1    1    0    0    1
   11    0    1    0    2    0    0
   11    0    1    0    1    1    0
   11    0    1    0    1    0    1
   11    0    1    0    0    2    0
   11    0    1    0    0    1    1
   11    0    1    0    0    0    2
   11    0    0    3    0    0    0
   11    0    0    2    1    0    0
   11    0    0    2    0    1    0
   11    0    0    2    0    0    1
   11    0    0    1    2    0    0
   11    0    0    1    1    1    0
   11    0    0    1    1    0    1
   11    0    0    1    0    2    0
   11    0    0    1    0    1    1
   11    0    0    1    0    0    2
   11    0    0    0    3    0    0
   11    0    0    0    2    1    0
   11    0    0    0    2    0    1
   11    0    0    0    1    2    0
   11    0    0    0    1    1    1
   11    0    0    0    1    0    2
   11    0    0    0    0    3    0
   11    0    0    0    0    2    1
   11    0    0    0    0    1    2
   11    0    0    0    0    0    3
   10    4    0    0    0    0    0
   10    3    1    0    0    0    0
   10    3    0    1    0    0    0
   10    3    0    0    1    0    0
   10    3    0    0    0    1    0
   10    3    0    0    0    0    1
   10    2    2    0    0    0    0
   10    2    1    1    0    0    0
   10    2    1    0    1    0    0
   10    2    1    0    0    1    0
   10    2    1    0    0    0    1
   10    2    0    2    0    0    0
   10    2    0    1    1    0    0
   10    2    0    1    0    1    0
   10    2    0    1    0    0    1
   10    2    0    0    2    0    0
   10    2    0    0    1    1    0
   10    2    0    0    1    0    1
   10    2    0    0    0    2    0
   10    2    0    0    0    1    1
   10    2    0    0    0    0    2
   10    1    3    0    0    0    0
   10    1    2    1    0    0    0
   10    1    2    0    1    0    0
   10    1    2    0    0    1    0
   10    1    2    0    0    0    1
   10    1    1    2    0    0    0
   10    1    1    1    1    0    0
   10    1    1    1    0    1    0
   10    1    1    1    0    0    1
   10    1    1    0    2    0    0
   10    1    1    0    1    1    0
   10    1    1    0    1    0    1
   10    1    1    0    0    2    0
   10    1    1    0    0    1    1
   10    1    1    0    0    0    2
   10    1    0    3    0    0    0
   10    1    0    2    1    0    0
   10    1    0    2    0    1    0
   10    1    0    2    0    0    1
   10    1    0    1    2    0    0
   10    1    0    1    1    1    0
   10    1    0    1    1    0    1
   10    1    0    1    0    2    0
   10    1    0    1    0    1    1
   10    1    0    1    0    0    2
   10    1    0    0    3    0    0
   10    1    0    0    2    1    0
   10    1    0    0    2    0    1
   10    1    0    0    1    2    0
   10    1    0    0    1    1    1
   10    1    0    0    1    0    2
   10    1    0    0    0    3    0
   10    1    0    0    0    2    1
   10    1    0    0    0    1    2
   10    1    0    0    0    0    3
   10    0    4    0    0    0    0
   10    0    3    1    0    0    0
   10    0    3    0    1    0    0
   10    0    3    0    0    1    0
   10    0    3    0    0    0    1
   10    0    2    2    0    0    0
   10    0    2    1    1    0    0
   10    0    2    1    0    1    0
   10    0    2    1    0    0    1
   10    0    2    0    2    0    0
   10    0    2    0    1    1    0
   10    0    2    0    1    0    1
   10    0    2    0    0    2    0
   10    0    2    0    0    1    1
   10    0    2    0    0    0    2
   10    0    1    3    0    0    0
   10    0    1    2    1    0    0
   10    0    1    2    0    1    0
   10    0    1    2    0    0    1
   10    0    1    1    2    0    0
   10    0    1    1    1    1    0
   10    0    1    1    1    0    1
   10    0    1    1    0    2    0
   10    0    1    1    0    1    1
   10    0    1    1    0    0    2
   10    0    1    0    3    0    0
   10    0    1    0    2    1    0
   10    0    1    0    2    0    1
   10    0    1    0    1    2    0
   10    0    1    0    1    1    1
   10    0    1    0    1    0    2
   10    0    1    0    0    3    0
   10    0    1    0    0    2    1
   10    0    1    0    0    1    2
   10    0    1    0    0    0    3
   10    0    0    4    0    0    0
   10    0    0    3    1    0    0
   10    0    0    3    0    1    0
   10    0    0    3    0    0    1
   10    0    0    2    2    0    0
   10    0    0    2    1    1    0
   10    0    0    2    1    0    1
   10    0    0    2    0    2    0
   10    0    0    2    0    1    1
   10    0    0    2    0    0    2
   10    0    0    1    3    0    0
   10    0    0    1    2    1    0
   10    0    0    1    2    0    1
   10    0    0    1    1    2    0
   10    0    0    1    1    1    1
   10    0    0    1    1    0    2
   10    0    0    1    0    3    0
   10    0    0    1    0    2    1
   10    0    0    1    0    1    2
   10    0    0    1    0    0    3
   10    0    0    0    4    0    0
   10    0    0    0    3    1    0
   10    0    0    0    3    0    1
   10    0    0    0    2    2    0
   10    0    0    0    2    1    1
   10    0    0    0    2    0    2
   10    0    0    0    1    3    0
   10    0    0    0    1    2    1
   10    0    0    0    1    1    2
   10    0    0    0    1    0    3
   10    0    0    0    0    4    0
   10    0    0    0    0    3    1
   10    0    0    0    0    2    2
   10    0    0    0    0    1    3
   10    0    0    0    0    0    4
    9    5    0    0    0    0    0
    9    4    1    0    0    0    0
    9    4    0    1    0    0    0
    9    4    0    0    1    0    0
    9    4    0    0    0    1    0
    9    4    0    0    0    0    1
    9    3    2    0    0    0    0
    9    3    1    1    0    0    0
    9    3    1    0    1    0    0
    9    3    1    0    0    1    0
    9    3    1    0    0    0    1
    9    3    0    2    0    0    0
    9    3    0    1    1    0    0
    9    3    0    1    0    1    0
    9    3    0    1    0    0    1
    9    3    0    0    2    0    0
    9    3    0    0    1    1    0
    9    3    0    0    1    0    1
    9    3    0    0    0    2    0
    9    3    0    0    0    1    1
    9    3    0    0    0    0    2
    9    2    3    0    0    0    0
    9    2    2    1    0    0    0
    9    2    2    0    1    0    0
    9    2    2    0    0    1    0
    9    2    2    0    0    0    1
    9    2    1    2    0    0    0
    9    2    1    1    1    0    0
    9    2    1    1    0    1    0
    9    2    1    1    0    0    1
    9    2    1    0    2    0    0
    9    2    1    0    1    1    0
    9    2    1    0    1    0    1
    9    2    1    0    0    2    0
    9    2    1    0    0    1    1
    9    2    1    0    0    0    2
    9    2    0    3    0    0    0
    9    2    0    2    1    0    0
    9    2    0    2    0    1    0
    9    2    0    2    0    0    1
    9    2    0    1    2    0    0
    9    2    0    1    1    1    0
    9    2    0    1    1    0    1
    9    2    0    1    0    2    0
    9    2    0    1    0    1    1
    9    2    0    1    0    0    2
    9    2    0    0    3    0    0
    9    2    0    0    2    1    0
    9    2    0    0    2    0    1
    9    2    0    0    1    2    0
    9    2    0    0    1    1    1
    9    2    0    0    1    0    2
    9    2    0    0    0    3    0
    9    2    0    0    0    2    1
    9    2    0    0    0    1    2
    9    2    0    0    0    0    3
    9    1    4    0    0    0    0
    9    1    3    1    0    0    0
    9    1    3    0    1    0    0
    9    1    3    0    0    1    0
    9    1    3    0    0    0    1
    9    1    2    2    0    0    0
    9    1    2    1    1    0    0
    9    1    2    1    0    1    0
    9    1    2    1    0    0    1
    9    1    2    0    2    0    0
    9    1    2    0    1    1    0
    9    1    2    0    1    0    1
    9    1    2    0    0    2    0
    9    1    2    0    0    1    1
    9    1    2    0    0    0    2
    9    1    1    3    0    0    0
    9    1    1    2    1    0    0
    9    1    1    2    0    1    0
    9    1    1    2    0    0    1
    9    1    1    1    2    0    0
    9    1    1    1    1    1    0
    9    1    1    1    1    0    1
    9    1    1    1    0    2    0
    9    1    1    1    0    1    1
    9    1    1    1    0    0    2
    9    1    1    0    3    0    0
    9    1    1    0    2    1    0
    9    1    1    0    2    0    1
    9    1    1    0    1    2    0
    9    1    1    0    1    1    1
    9    1    1    0    1    0    2
    9    1    1    0    0    3    0
    9    1    1    0    0    2    1
    9    1    1    0    0    1    2
    9    1    1    0    0    0    3
    9    1    0    4    0    0    0
    9    1    0    3    1    0    0
    9    1    0    3    0    1    0
    9    1    0    3    0    0    1
    9    1    0    2    2    0    0
    9    1    0    2    1    1    0
    9    1    0    2    1    0    1
    9    1    0    2    0    2    0
    9    1    0    2    0    1    1
    9    1    0    2    0    0    2
    9    1    0    1    3    0    0
    9    1    0    1    2    1    0
    9    1    0    1    2    0    1
    9    1    0    1    1    2    0
    9    1    0    1    1    1    1
    9    1    0    1    1    0    2
    9    1    0    1    0    3    0
    9    1    0    1    0    2    1
    9    1    0    1    0    1    2
    9    1    0    1    0    0    3
    9    1    0    0    4    0    0
    9    1    0    0    3    1    0
    9    1    0    0    3    0    1
    9    1    0    0    2    2    0
    9    1    0    0    2    1    1
    9    1    0    0    2    0    2
    9    1    0    0    1    3    0
    9    1    0    0    1    2    1
    9    1    0    0    1    1    2
    9    1    0    0    1    0    3
    9    1    0    0    0    4    0
    9    1    0    0    0    3    1
    9    1    0    0    0    2    2
    9    1    0    0    0    1    3
    9    1    0    0    0    0    4
    9    0    5    0    0    0    0
    9    0    4    1    0    0    0
    9    0    4    0    1    0    0
    9    0    4    0    0    1    0
    9    0    4    0    0    0    1
    9    0    3    2    0    0    0
    9    0    3    1    1    0    0
    9    0    3    1    0    1    0
    9    0    3    1    0    0    1
    9    0    3    0    2    0    0
    9    0    3    0    1    1    0
    9    0    3    0    1    0    1
    9    0    3    0    0    2    0
    9    0    3    0    0    1    1
    9    0    3    0    0    0    2
    9    0    2    3    0    0    0
    9    0    2    2    1    0    0
    9    0    2    2    0    1    0
    9    0    2    2    0    0    1
    9    0    2    1    2    0    0
    9    0    2    1    1    1    0
    9    0    2    1    1    0    1
    9    0    2    1    0    2    0
    9    0    2    1    0    1    1
    9    0    2    1    0    0    2
    9    0    2    0    3    0    0
    9    0    2    0    2    1    0
    9    0    2    0    2    0    1
    9    0    2    0    1    2    0
    9    0    2    0    1    1    1
    9    0    2    0    1    0    2
    9    0    2    0    0    3    0
    9    0    2    0    0    2    1
    9    0    2    0    0    1    2
    9    0    2    0    0    0    3
    9    0    1    4    0    0    0
    9    0    1    3    1    0    0
    9    0    1    3    0    1    0
    9    0    1    3    0    0    1
    9    0    1    2    2    0    0
    9    0    1    2    1    1    0
    9    0    1    2    1    0    1
    9    0    1    2    0    2    0
    9    0    1    2    0    1    1
    9    0    1    2    0    0    2
    9    0    1    1    3    0    0
    9    0    1    1    2    1    0
    9    0    1    1    2    0    1
    9    0    1    1    1    2    0
    9    0    1    1    1    1    1
    9    0    1    1    1    0    2
    9    0    1    1    0    3    0
    9    0    1    1    0    2    1
    9    0    1    1    0    1    2
    9    0    1    1    0    0    3
    9    0    1    0    4    0    0
    9    0    1    0    3    1    0
    9    0    1    0    3    0    1
    9    0    1    0    2    2    0
    9    0    1    0    2    1    1
    9    0    1    0    2    0    2
    9    0    1    0    1    3    0
    9    0    1    0    1    2    1
    9    0    1    0    1    1    2
    9    0    1    0    1    0    3
    9    0    1    0    0    4    0
    9    0    1    0    0    3    1
    9    0    1    0    0    2    2
    9    0    1    0    0    1    3
    9    0    1    0    0    0    4
    9    0    0    5    0    0    0
    9    0    0    4    1    0    0
    9    0    0    4    0    1    0
    9    0    0    4    0    0    1
    9    0    0    3    2    0    0
    9    0    0    3    1    1    0
    9    0    0    3    1    0    1
    9    0    0    3    0    2    0
    9    0    0    3    0    1    1
    9    0    0    3    0    0    2
    9    0    0    2    3    0    0
    9    0    0    2    2    1    0
    9    0    0    2    2    0    1
    9    0    0    2    1    2    0
    9    0    0    2    1    1    1
    9    0    0    2    1    0    2
    9    0    0    2    0    3    0
    9    0    0    2    0    2    1
    9    0    0    2    0    1    2
    9    0    0    2    0    0    3
    9    0    0    1    4    0    0
    9    0    0    1    3    1    0
    9    0    0    1    3    0    1
    9    0    0    1    2    2    0
    9    0    0    1    2    1    1
    9    0    0    1    2    0    2
    9    0    0    1    1    3    0
    9    0    0    1    1    2    1
    9    0    0    1    1    1    2
    9    0    0    1    1    0    3
    9    0    0    1    0    4    0
    9    0    0    1    0    3    1
    9    0    0    1    0    2    2
    9    0    0    1    0    1    3
    9    0    0    1    0    0    4
    9    0    0    0    5    0    0
    9    0    0    0    4    1    0
    9    0    0    0    4    0    1
    9    0    0    0    3    2    0
    9    0    0    0    3    1    1
    9    0    0    0    3    0    2
    9    0    0    0    2    3    0
    9    0    0    0    2    2    1
    9    0    0    0    2    1    2
    9    0    0    0    2    0    3
    9    0    0    0    1    4    0
    9    0    0    0    1    3    1
    9    0    0    0    1    2    2
    9    0    0    0    1    1    3
    9    0    0    0    1    0    4
    9    0    0    0    0    5    0
    9    0    0    0    0    4    1
    9    0    0    0    0    3    2
    9    0    0    0    0    2    3
    9    0    0    0    0    1    4
    9    0    0    0    0    0    5
    8    6    0    0    0    0    0
    8    5    1    0    0    0    0
    8    5    0    1    0    0    0
    8    5    0    0    1    0    0
    8    5    0    0    0    1    0
    8    5    0    0    0    0    1
    8    4    2    0    0    0    0
    8    4    1    1    0    0    0
    8    4    1    0    1    0    0
    8    4    1    0    0    1    0
    8    4    1    0    0    0    1
    8    4    0    2    0    0    0
    8    4    0    1    1    0    0
    8    4    0    1    0    1    0
    8    4    0    1    0    0    1
    8    4    0    0    2    0    0
    8    4    0    0    1    1    0
    8    4    0    0    1    0    1
    8    4    0    0    0    2    0
    8    4    0    0    0    1    1
    8    4    0    0    0    0    2
    8    3    3    0    0    0    0
    8    3    2    1    0    0    0
    8    3    2    0    1    0    0
    8    3    2    0    0    1    0
    8    3    2    0    0    0    1
    8    3    1    2    0    0    0
    8    3    1    1    1    0    0
    8    3    1    1    0    1    0
    8    3    1    1    0    0    1
    8    3    1    0    2    0    0
    8    3    1    0    1    1    0
    8    3    1    0    1    0    1
    8    3    1    0    0    2    0
    8    3    1    0    0    1    1
    8    3    1    0    0    0    2
    8    3    0    3    0    0    0
    8    3    0    2    1    0    0
    8    3    0    2    0    1    0
    8    3    0    2    0    0    1
    8    3    0    1    2    0    0
    8    3    0    1    1    1    0
    8    3    0    1    1    0    1
    8    3    0    1    0    2    0
    8    3    0    1    0    1    1
    8    3    0    1    0    0    2
    8    3    0    0    3    0    0
    8    3    0    0    2    1    0
    8    3    0    0    2    0    1
    8    3    0    0    1    2    0
    8    3    0    0    1    1    1
    8    3    0    0    1    0    2
    8    3    0    0    0    3    0
    8    3    0    0    0    2    1
    8    3    0    0    0    1    2
    8    3    0    0    0    0    3
    8    2    4    0    0    0    0
    8    2    3    1    0    0    0
    8    2    3    0    1    0    0
    8    2    3    0    0    1    0
    8    2    3    0    0    0    1
    8    2    2    2    0    0    0
    8    2    2    1    1    0    0
    8    2    2    1    0    1    0
    8    2    2    1    0    0    1
    8    2    2    0    2    0    0
    8    2    2    0    1    1    0
    8    2    2    0    1    0    1
    8    2    2    0    0    2    0
    8    2    2    0    0    1    1
    8    2    2    0    0    0    2
    8    2    1    3    0    0    0
    8    2    1    2    1    0    0
    8    2    1    2    0    1    0
    8    2    1    2    0    0    1
    8    2    1    1    2    0    0
    8    2    1    1    1    1    0
    8    2    1    1    1    0    1
    8    2    1    1    0    2    0
    8    2    1    1    0    1    1
    8    2    1    1    0    0    2
    8    2    1    0    3    0    0
    8    2    1    0    2    1    0
    8    2    1    0    2    0    1
    8    2    1    0    1    2    0
    8    2    1    0    1    1    1
    8    2    1    0    1    0    2
    8    2    1    0    0    3    0
    8    2    1    0    0    2    1
    8    2    1    0    0    1    2
    8    2    1    0    0    0    3
    8    2    0    4    0    0    0
    8    2    0    3    1    0    0
    8    2    0    3    0    1    0
    8    2    0    3    0    0    1
    8    2    0    2    2    0    0
    8    2    0    2    1    1    0
    8    2    0    2    1    0    1
    8    2    0    2    0    2    0
    8    2    0    2    0    1    1
    8    2    0    2    0    0    2
    8    2    0    1    3    0    0
    8    2    0    1    2    1    0
    8    2    0    1    2    0    1
    8    2    0    1    1    2    0
    8    2    0    1    1    1    1
    8    2    0    1    1    0    2
    8    2    0    1    0    3    0
    8    2    0    1    0    2    1
    8    2    0    1    0    1    2
    8    2    0    1    0    0    3
    8    2    0    0    4    0    0
    8    2    0    0    3    1    0
    8    2    0    0    3    0    1
    8    2    0    0    2    2    0
    8    2    0    0    2    1    1
    8    2    0    0    2    0    2
    8    2    0    0    1    3    0
    8    2    0    0    1    2    1
    8    2    0    0    1    1    2
    8    2    0    0    1    0    3
    8    2    0    0    0    4    0
    8    2    0    0    0    3    1
    8    2    0    0    0    2    2
    8    2    0    0    0    1    3
    8    2    0    0    0    0    4
    8    1    5    0    0    0    0
    8    1    4    1    0    0    0
    8    1    4    0    1    0    0
    8    1    4    0    0    1    0
    8    1    4    0    0    0    1
    8    1    3    2    0    0    0
    8    1    3    1    1    0    0
    8    1    3    1    0    1    0
    8    1    3    1    0    0    1
    8    1    3    0    2    0    0
    8    1    3    0    1    1    0
    8    1    3    0    1    0    1
    8    1    3    0    0    2    0
    8    1    3    0    0    1    1
    8    1    3    0    0    0    2
    8    1    2    3    0    0    0
    8    1    2    2    1    0    0
    8    1    2    2    0    1    0
    8    1    2    2    0    0    1
    8    1    2    1    2    0    0
    8    1    2    1    1    1    0
    8    1    2    1    1    0    1
    8    1    2    1    0    2    0
    8    1    2    1    0    1    1
    8    1    2    1    0    0    2
    8    1    2    0    3    0    0
    8    1    2    0    2    1    0
    8    1    2    0    2    0    1
    8    1    2    0    1    2    0
    8    1    2    0    1    1    1
    8    1    2    0    1    0    2
    8    1    2    0    0    3    0
    8    1    2    0    0    2    1
    8    1    2    0    0    1    2
    8    1    2    0    0    0    3
    8    1    1    4    0    0    0
    8    1    1    3    1    0    0
    8    1    1    3    0    1    0
    8    1    1    3    0    0    1
    8    1    1    2    2    0    0
    8    1    1    2    1    1    0
    8    1    1    2    1    0    1
    8    1    1    2    0    2    0
    8    1    1    2    0    1    1
    8    1    1    2    0    0    2
    8    1    1    1    3    0    0
    8    1    1    1    2    1    0
    8    1    1    1    2    0    1
    8    1    1    1    1    2    0
    8    1    1    1    1    1    1
    8    1    1    1    1    0    2
    8    1    1    1    0    3    0
    8    1    1    1    0    2    1
    8    1    1    1    0    1    2
    8    1    1    1    0    0    3
    8    1    1    0    4    0    0
    8    1    1    0    3    1    0
    8    1    1    0    3    0    1
    8    1    1    0    2    2    0
    8    1    1    0    2    1    1
    8    1    1    0    2    0    2
    8    1    1    0    1    3    0
    8    1    1    0    1    2    1
    8    1    1    0    1    1    2
    8    1    1    0    1    0    3
    8    1    1    0    0    4    0
    8    1    1    0    0    3    1
    8    1    1    0    0    2    2
    8    1    1    0    0    1    3
    8    1    1    0    0    0    4
    8    1    0    5    0    0    0
    8    1    0    4    1    0    0
    8    1    0    4    0    1    0
    8    1    0    4    0    0    1
    8    1    0    3    2    0    0
    8    1    0    3    1    1    0
    8    1    0    3    1    0    1
    8    1    0    3    0    2    0
    8    1    0    3    0    1    1
    8    1    0    3    0    0    2
    8    1    0    2    3    0    0
    8    1    0    2    2    1    0
    8    1    0    2    2    0    1
    8    1    0    2    1    2    0
    8    1    0    2    1    1    1
    8    1    0    2    1    0    2
    8    1    0    2    0    3    0
    8    1    0    2    0    2    1
    8    1    0    2    0    1    2
    8    1    0    2    0    0    3
    8    1    0    1    4    0    0
    8    1    0    1    3    1    0
    8    1    0    1    3    0    1
    8    1    0    1    2    2    0
    8    1    0    1    2    1    1
    8    1    0    1    2    0    2
    8    1    0    1    1    3    0
    8    1    0    1    1    2    1
    8    1    0    1    1    1    2
    8    1    0    1    1    0    3
    8    1    0    1    0    4    0
    8    1    0    1    0    3    1
    8    1    0    1    0    2    2
    8    1    0    1    0    1    3
    8    1    0    1    0    0    4
    8    1    0    0    5    0    0
    8    1    0    0    4    1    0
    8    1    0    0    4    0    1
    8    1    0    0    3    2    0
    8    1    0    0    3    1    1
    8    1    0    0    3    0    2
    8    1    0    0    2    3    0
    8    1    0    0    2    2    1
    8    1    0    0    2    1    2
    8    1    0    0    2    0    3
    8    1    0    0    1    4    0
    8    1    0    0    1    3    1
    8    1    0    0    1    2    2
    8    1    0    0    1    1    3
    8    1    0    0    1    0    4
    8    1    0    0    0    5    0
    8    1    0    0    0    4    1
    8    1    0    0    0    3    2
    8    1    0    0    0    2    3
    8    1    0    0    0    1    4
    8    1    0    0    0    0    5
    8    0    6    0    0    0    0
    8    0    5    1    0    0    0
    8    0    5    0    1    0    0
    8    0    5    0    0    1    0
    8    0    5    0    0    0    1
    8    0    4    2    0    0    0
    8    0    4    1    1    0    0
    8    0    4    1    0    1    0
    8    0    4    1    0    0    1
    8    0    4    0    2    0    0
    8    0    4    0    1    1    0
    8    0    4    0    1    0    1
    8    0    4    0    0    2    0
    8    0    4    0    0    1    1
    8    0    4    0    0    0    2
    8    0    3    3    0    0    0
    8    0    3    2    1    0    0
    8    0    3    2    0    1    0
    8    0    3    2    0    0    1
    8    0    3    1    2    0    0
    8    0    3    1    1    1    0
    8    0    3    1    1    0    1
    8    0    3    1    0    2    0
    8    0    3    1    0    1    1
    8    0    3    1    0    0    2
    8    0    3    0    3    0    0
    8    0    3    0    2    1    0
    8    0    3    0    2    0    1
    8    0    3    0    1    2    0
    8    0    3    0    1    1    1
    8    0    3    0    1    0    2
    8    0    3    0    0    3    0
    8    0    3    0    0    2    1
    8    0    3    0    0    1    2
    8    0    3    0    0    0    3
    8    0    2    4    0    0    0
    8    0    2    3    1    0    0
    8    0    2    3    0    1    0
    8    0    2    3    0    0    1
    8    0    2    2    2    0    0
    8    0    2    2    1    1    0
    8    0    2    2    1    0    1
    8    0    2    2    0    2    0
    8    0    2    2    0    1    1
    8    0    2    2    0    0    2
    8    0    2    1    3    0    0
    8    0    2    1    2    1    0
    8    0    2    1    2    0    1
    8    0    2    1    1    2    0
    8    0    2    1    1    1    1
    8    0    2    1    1    0    2
    8    0    2    1    0    3    0
    8    0    2    1    0    2    1
    8    0    2    1    0    1    2
    8    0    2    1    0    0    3
    8    0    2    0    4    0    0
    8    0    2    0    3    1    0
    8    0    2    0    3    0    1
    8    0    2    0    2    2    0
    8    0    2    0    2    1    1
    8    0    2    0    2    0    2
    8    0    2    0    1    3    0
    8    0    2    0    1    2    1
    8    0    2    0    1    1    2
    8    0    2    0    1    0    3
    8    0    2    0    0    4    0
    8    0    2    0    0    3    1
    8    0    2    0    0    2    2
    8    0    2    0    0    1    3
    8    0    2    0    0    0    4
    8    0    1    5    0    0    0
    8    0    1    4    1    0    0
    8    0    1    4    0    1    0
    8    0    1    4    0    0    1
    8    0    1    3    2    0    0
    8    0    1    3    1    1    0
    8    0    1    3    1    0    1
    8    0    1    3    0    2    0
    8    0    1    3    0    1    1
    8    0    1    3    0    0    2
    8    0    1    2    3    0    0
    8    0    1    2    2    1    0
    8    0    1    2    2    0    1
    8    0    1    2    1    2    0
    8    0    1    2    1    1    1
    8    0    1    2    1    0    2
    8    0    1    2    0    3    0
    8    0    1    2    0    2    1
    8    0    1    2    0    1    2
    8    0    1    2    0    0    3
    8    0    1    1    4    0    0
    8    0    1    1    3    1    0
    8    0    1    1    3    0    1
    8    0    1    1    2    2    0
    8    0    1    1    2    1    1
    8    0    1    1    2    0    2
    8    0    1    1    1    3    0
    8    0    1    1    1    2    1
    8    0    1    1    1    1    2
    8    0    1    1    1    0    3
    8    0    1    1    0    4    0
    8    0    1    1    0    3    1
    8    0    1    1    0    2    2
    8    0    1    1    0    1    3
    8    0    1    1    0    0    4
    8    0    1    0    5    0    0
    8    0    1    0    4    1    0
    8    0    1    0    4    0    1
    8    0    1    0    3    2    0
    8    0    1    0    3    1    1
    8    0    1    0    3    0    2
    8    0    1    0    2    3    0
    8    0    1    0    2    2    1
    8    0    1    0    2    1    2
    8    0    1    0    2    0    3
    8    0    1    0    1    4    0
    8    0    1    0    1    3    1
    8    0    1    0    1    2    2
    8    0    1    0    1    1    3
    8    0    1    0    1    0    4
    8    0    1    0    0    5    0
    8    0    1    0    0    4    1
    8    0    1    0    0    3    2
    8    0    1    0    0    2    3
    8    0    1    0    0    1    4
    8    0    1    0    0    0    5
    8    0    0    6    0    0    0
    8    0    0    5    1    0    0
    8    0    0    5    0    1    0
    8    0    0    5    0    0    1
    8    0    0    4    2    0    0
    8    0    0    4    1    1    0
    8    0    0    4    1    0    1
    8    0    0    4    0    2    0
    8    0    0    4    0    1    1
    8    0    0    4    0    0    2
    8    0    0    3    3    0    0
    8    0    0    3    2    1    0
    8    0    0    3    2    0    1
    8    0    0    3    1    2    0
    8    0    0    3    1    1    1
    8    0    0    3    1    0    2
    8    0    0    3    0    3    0
    8    0    0    3    0    2    1
    8    0    0    3    0    1    2
    8    0    0    3    0    0    3
    8    0    0    2    4    0    0
    8    0    0    2    3    1    0
    8    0    0    2    3    0    1
    8    0    0    2    2    2    0
    8    0    0    2    2    1    1
    8    0    0    2    2    0    2
    8    0    0    2    1    3    0
    8    0    0    2    1    2    1
    8    0    0    2    1    1    2
    8    0    0    2    1    0    3
    8    0    0    2    0    4    0
    8    0    0    2    0    3    1
    8    0    0    2    0    2    2
    8    0    0    2    0    1    3
    8    0    0    2    0    0    4
    8    0    0    1    5    0    0
    8    0    0    1    4    1    0
    8    0    0    1    4    0    1
    8    0    0    1    3    2    0
    8    0    0    1    3    1    1
    8    0    0    1    3    0    2
    8    0    0    1    2    3    0
    8    0    0    1    2    2    1
    8    0    0    1    2    1    2
    8    0    0    1    2    0    3
    8    0    0    1    1    4    0
    8    0    0    1    1    3    1
    8    0    0    1    1    2    2
    8    0    0    1    1    1    3
    8    0    0    1    1    0    4
    8    0    0    1    0    5    0
    8    0    0    1    0    4    1
    8    0    0    1    0    3    2
    8    0    0    1    0    2    3
    8    0    0    1    0    1    4
    8    0    0    1    0    0    5
    8    0    0    0    6    0    0
    8    0    0    0    5    1    0
    8    0    0    0    5    0    1
    8    0    0    0    4    2    0
    8    0    0    0    4    1    1
    8    0    0    0    4    0    2
    8    0    0    0    3    3    0
    8    0    0    0    3    2    1
    8    0    0    0    3    1    2
    8    0    0    0    3    0    3
    8    0    0    0    2    4    0
    8    0    0    0    2    3    1
    8    0    0    0    2    2    2
    8    0    0    0    2    1    3
    8    0    0    0    2    0    4
    8    0    0    0    1    5    0
    8    0    0    0    1    4    1
    8    0    0    0    1    3    2
    8    0    0    0    1    2    3
    8    0    0    0    1    1    4
    8    0    0    0    1    0    5
    8    0    0    0    0    6    0
    8    0    0    0    0    5    1
    8    0    0    0    0    4    2
    8    0    0    0    0    3    3
    8    0    0    0    0    2    4
    8    0    0    0    0    1    5
    8    0    0    0    0    0    6
    7    7    0    0    0    0    0
    7    6    1    0    0    0    0
    7    6    0    1    0    0    0
    7    6    0    0    1    0    0
    7    6    0    0    0    1    0
    7    6    0    0    0    0    1
    7    5    2    0    0    0    0
    7    5    1    1    0    0    0
    7    5    1    0    1    0    0
    7    5    1    0    0    1    0
    7    5    1    0    0    0    1
    7    5    0    2    0    0    0
    7    5    0    1    1    0    0
    7    5    0    1    0    1    0
    7    5    0    1    0    0    1
    7    5    0    0    2    0    0
    7    5    0    0    1    1    0
    7    5    0    0    1    0    1
    7    5    0    0    0    2    0
    7    5    0    0    0    1    1
    7    5    0    0    0    0    2
    7    4    3    0    0    0    0
    7    4    2    1    0    0    0
    7    4    2    0    1    0    0
    7    4    2    0    0    1    0
    7    4    2    0    0    0    1
    7    4    1    2    0    0    0
    7    4    1    1    1    0    0
    7    4    1    1    0    1    0
    7    4    1    1    0    0    1
    7    4    1    0    2    0    0
    7    4    1    0    1    1    0
    7    4    1    0    1    0    1
    7    4    1    0    0    2    0
    7    4    1    0    0    1    1
    7    4    1    0    0    0    2
    7    4    0    3    0    0    0
    7    4    0    2    1    0    0
    7    4    0    2    0    1    0
    7    4    0    2    0    0    1
    7    4    0    1    2    0    0
    7    4    0    1    1    1    0
    7    4    0    1    1    0    1
    7    4    0    1    0    2    0
    7    4    0    1    0    1    1
    7    4    0    1    0    0    2
    7    4    0    0    3    0    0
    7    4    0    0    2    1    0
    7    4    0    0    2    0    1
    7    4    0    0    1    2    0
    7    4    0    0    1    1    1
    7    4    0    0    1    0    2
    7    4    0    0    0    3    0
    7    4    0    0    0    2    1
    7    4    0    0    0    1    2
    7    4    0    0    0    0    3
    7    3    4    0    0    0    0
    7    3    3    1    0    0    0
    7    3    3    0    1    0    0
    7    3    3    0    0    1    0
    7    3    3    0    0    0    1
    7    3    2    2    0    0    0
    7    3    2    1    1    0    0
    7    3    2    1    0    1    0
    7    3    2    1    0    0    1
    7    3    2    0    2    0    0
    7    3    2    0    1    1    0
    7    3    2    0    1    0    1
    7    3    2    0    0    2    0
    7    3    2    0    0    1    1
    7    3    2    0    0    0    2
    7    3    1    3    0    0    0
    7    3    1    2    1    0    0
    7    3    1    2    0    1    0
    7    3    1    2    0    0    1
    7    3    1    1    2    0    0
    7    3    1    1    1    1    0
    7    3    1    1    1    0    1
    7    3    1    1    0    2    0
    7    3    1    1    0    1    1
    7    3    1    1    0    0    2
    7    3    1    0    3    0    0
    7    3    1    0    2    1    0
    7    3    1    0    2    0    1
    7    3    1    0    1    2    0
    7    3    1    0    1    1    1
    7    3    1    0    1    0    2
    7    3    1    0    0    3    0
    7    3    1    0    0    2    1
    7    3    1    0    0    1    2
    7    3    1    0    0    0    3
    7    3    0    4    0    0    0
    7    3    0    3    1    0    0
    7    3    0    3    0    1    0
    7    3    0    3    0    0    1
    7    3    0    2    2    0    0
    7    3    0    2    1    1    0
    7    3    0    2    1    0    1
    7    3    0    2    0    2    0
    7    3    0    2    0    1    1
    7    3    0    2    0    0    2
    7    3    0    1    3    0    0
    7    3    0    1    2    1    0
    7    3    0    1    2    0    1
    7    3    0    1    1    2    0
    7    3    0    1    1    1    1
    7    3    0    1    1    0    2
    7    3    0    1    0    3    0
    7    3    0    1    0    2    1
    7    3    0    1    0    1    2
    7    3    0    1    0    0    3
    7    3    0    0    4    0    0
    7    3    0    0    3    1    0
    7    3    0    0    3    0    1
    7    3    0    0    2    2    0
    7    3    0    0    2    1    1
    7    3    0    0    2    0    2
    7    3    0    0    1    3    0
    7    3    0    0    1    2    1
    7    3    0    0    1    1    2
    7    3    0    0    1    0    3
    7    3    0    0    0    4    0
    7    3    0    0    0    3    1
    7    3    0    0    0    2    2
    7    3    0    0    0    1    3
    7    3    0    0    0    0    4
    7    2    5    0    0    0    0
    7    2    4    1    0    0    0
    7    2    4    0    1    0    0
    7    2    4    0    0    1    0
    7    2    4    0    0    0    1
    7    2    3    2    0    0    0
    7    2    3    1    1    0    0
    7    2    3    1    0    1    0
    7    2    3    1    0    0    1
    7    2    3    0    2    0    0
    7    2    3    0    1    1    0
    7    2    3    0    1    0    1
    7    2    3    0    0    2    0
    7    2    3    0    0    1    1
    7    2    3    0    0    0    2
    7    2    2    3    0    0    0
    7    2    2    2    1    0    0
    7    2    2    2    0    1    0
    7    2    2    2    0    0    1
    7    2    2    1    2    0    0
    7    2    2    1    1    1    0
    7    2    2    1    1    0    1
    7    2    2    1    0    2    0
    7    2    2    1    0    1    1
    7    2    2    1    0    0    2
    7    2    2    0    3    0    0
    7    2    2    0    2    1    0
    7    2    2    0    2    0    1
    7    2    2    0    1    2    0
    7    2    2    0    1    1    1
    7    2    2    0    1    0    2
    7    2    2    0    0    3    0
    7    2    2    0    0    2    1
    7    2    2    0    0    1    2
    7    2    2    0    0    0    3
    7    2    1    4    0    0    0
    7    2    1    3    1    0    0
    7    2    1    3    0    1    0
    7    2    1    3    0    0    1
    7    2    1    2    2    0    0
    7    2    1    2    1    1    0
    7    2    1    2    1    0    1
    7    2    1    2    0    2    0
    7    2    1    2    0    1    1
    7    2    1    2    0    0    2
    7    2    1    1    3    0    0
    7    2    1    1    2    1    0
    7    2    1    1    2    0    1
    7    2    1    1    1    2    0
    7    2    1    1    1    1    1
    7    2    1    1    1    0    2
    7    2    1    1    0    3    0
    7    2    1    1    0    2    1
    7    2    1    1    0    1    2
    7    2    1    1    0    0    3
    7    2    1    0    4    0    0
    7    2    1    0    3    1    0
    7    2    1    0    3    0    1
    7    2    1    0    2    2    0
    7    2    1    0    2    1    1
    7    2    1    0    2    0    2
    7    2    1    0    1    3    0
    7    2    1    0    1    2    1
    7    2    1    0    1    1    2
    7    2    1    0    1    0    3
    7    2    1    0    0    4    0
    7    2    1    0    0    3    1
    7    2    1    0    0    2    2
    7    2    1    0    0    1    3
    7    2    1    0    0    0    4
    7    2    0    5    0    0    0
    7    2    0    4    1    0    0
    7    2    0    4    0    1    0
    7    2    0    4    0    0    1
    7    2    0    3    2    0    0
    7    2    0    3    1    1    0
    7    2    0    3    1    0    1
    7    2    0    3    0    2    0
    7    2    0    3    0    1    1
    7    2    0    3    0    0    2
    7    2    0    2    3    0    0
    7    2    0    2    2    1    0
    7    2    0    2    2    0    1
    7    2    0    2    1    2    0
    7    2    0    2    1    1    1
    7    2    0    2    1    0    2
    7    2    0    2    0    3    0
    7    2    0    2    0    2    1
    7    2    0    2    0    1    2
    7    2    0    2    0    0    3
    7    2    0    1    4    0    0
    7    2    0    1    3    1    0
    7    2    0    1    3    0    1
    7    2    0    1    2    2    0
    7    2    0    1    2    1    1
    7    2    0    1    2    0    2
    7    2    0    1    1    3    0
    7    2    0    1    1    2    1
    7    2    0    1    1    1    2
    7    2    0    1    1    0    3
    7    2    0    1    0    4    0
    7    2    0    1    0    3    1
    7    2    0    1    0    2    2
    7    2    0    1    0    1    3
    7    2    0    1    0    0    4
    7    2    0    0    5    0    0
    7    2    0    0    4    1    0
    7    2    0    0    4    0    1
    7    2    0    0    3    2    0
    7    2    0    0    3    1    1
    7    2    0    0    3    0    2
    7    2    0    0    2    3    0
    7    2    0    0    2    2    1
    7    2    0    0    2    1    2
    7    2    0    0    2    0    3
    7    2    0    0    1    4    0
    7    2    0    0    1    3    1
    7    2    0    0    1    2    2
    7    2    0    0    1    1    3
    7    2    0    0    1    0    4
    7    2    0    0    0    5    0
    7    2    0    0    0    4    1
    7    2    0    0    0    3    2
    7    2    0    0    0    2    3
    7    2    0    0    0    1    4
    7    2    0    0    0    0    5
    7    1    6    0    0    0    0
    7    1    5    1    0    0    0
    7    1    5    0    1    0    0
    7    1    5    0    0    1    0
    7    1    5    0    0    0    1
    7    1    4    2    0    0    0
    7    1    4    1    1    0    0
    7    1    4    1    0    1    0
    7    1    4    1    0    0    1
    7    1    4    0    2    0    0
    7    1    4    0    1    1    0
    7    1    4    0    1    0    1
    7    1    4    0    0    2    0
    7    1    4    0    0    1    1
    7    1    4    0    0    0    2
    7    1    3    3    0    0    0
    7    1    3    2    1    0    0
    7    1    3    2    0    1    0
    7    1    3    2    0    0    1
    7    1    3    1    2    0    0
    7    1    3    1    1    1    0
    7    1    3    1    1    0    1
    7    1    3    1    0    2    0
    7    1    3    1    0    1    1
    7    1    3    1    0    0    2
    7    1    3    0    3    0    0
    7    1    3    0    2    1    0
    7    1    3    0    2    0    1
    7    1    3    0    1    2    0
    7    1    3    0    1    1    1
    7    1    3    0    1    0    2
    7    1    3    0    0    3    0
    7    1    3    0    0    2    1
    7    1    3    0    0    1    2
    7    1    3    0    0    0    3
    7    1    2    4    0    0    0
    7    1    2    3    1    0    0
    7    1    2    3    0    1    0
    7    1    2    3    0    0    1
    7    1    2    2    2    0    0
    7    1    2    2    1    1    0
    7    1    2    2    1    0    1
    7    1    2    2    0    2    0
    7    1    2    2    0    1    1
    7    1    2    2    0    0    2
    7    1    2    1    3    0    0
    7    1    2    1    2    1    0
    7    1    2    1    2    0    1
    7    1    2    1    1    2    0
    7    1    2    1    1    1    1
    7    1    2    1    1    0    2
    7    1    2    1    0    3    0
    7    1    2    1    0    2    1
    7    1    2    1    0    1    2
    7    1    2    1    0    0    3
    7    1    2    0    4    0    0
    7    1    2    0    3    1    0
    7    1    2    0    3    0    1
    7    1    2    0    2    2    0
    7    1    2    0    2    1    1
    7    1    2    0    2    0    2
    7    1    2    0    1    3    0
    7    1    2    0    1    2    1
    7    1    2    0    1    1    2
    7    1    2    0    1    0    3
    7    1    2    0    0    4    0
    7    1    2    0    0    3    1
    7    1    2    0    0    2    2
    7    1    2    0    0    1    3
    7    1    2    0    0    0    4
    7    1    1    5    0    0    0
    7    1    1    4    1    0    0
    7    1    1    4    0    1    0
    7    1    1    4    0    0    1
    7    1    1    3    2    0    0
    7    1    1    3    1    1    0
    7    1    1    3    1    0    1
    7    1    1    3    0    2    0
    7    1    1    3    0    1    1
    7    1    1    3    0    0    2
    7    1    1    2    3    0    0
    7    1    1    2    2    1    0
    7    1    1    2    2    0    1
    7    1    1    2    1    2    0
    7    1    1    2    1    1    1
    7    1    1    2    1    0    2
    7    1    1    2    0    3    0
    7    1    1    2    0    2    1
    7    1    1    2    0    1    2
    7    1    1    2    0    0    3
    7    1    1    1    4    0    0
    7    1    1    1    3    1    0
    7    1    1    1    3    0    1
    7    1    1    1    2    2    0
    7    1    1    1    2    1    1
    7    1    1    1    2    0    2
    7    1    1    1    1    3    0
    7    1    1    1    1    2    1
    7    1    1    1    1    1    2
    7    1    1    1    1    0    3
    7    1    1    1    0    4    0
    7    1    1    1    0    3    1
    7    1    1    1    0    2    2
    7    1    1    1    0    1    3
    7    1    1    1    0    0    4
    7    1    1    0    5    0    0
    7    1    1    0    4    1    0
    7    1    1    0    4    0    1
    7    1    1    0    3    2    0
    7    1    1    0    3    1    1
    7    1    1    0    3    0    2
    7    1    1    0    2    3    0
    7    1    1    0    2    2    1
    7    1    1    0    2    1    2
    7    1    1    0    2    0    3
    7    1    1    0    1    4    0
    7    1    1    0    1    3    1
    7    1    1    0    1    2    2
    7    1    1    0    1    1    3
    7    1    1    0    1    0    4
    7    1    1    0    0    5    0
    7    1    1    0    0    4    1
    7    1    1    0    0    3    2
    7    1    1    0    0    2    3
    7    1    1    0    0    1    4
    7    1    1    0    0    0    5
    7    1    0    6    0    0    0
    7    1    0    5    1    0    0
    7    1    0    5    0    1    0
    7    1    0    5    0    0    1
    7    1    0    4    2    0    0
    7    1    0    4    1    1    0
    7    1    0    4    1    0    1
    7    1    0    4    0    2    0
    7    1    0    4    0    1    1
    7    1    0    4    0    0    2
    7    1    0    3    3    0    0
    7    1    0    3    2    1    0
    7    1    0    3    2    0    1
    7    1    0    3    1    2    0
    7    1    0    3    1    1    1
    7    1    0    3    1    0    2
    7    1    0    3    0    3    0
    7    1    0    3    0    2    1
    7    1    0    3    0    1    2
    7    1    0    3    0    0    3
    7    1    0    2    4    0    0
    7    1    0    2    3    1    0
    7    1    0    2    3    0    1
    7    1    0    2    2    2    0
    7    1    0    2    2    1    1
    7    1    0    2    2    0    2
    7    1    0    2    1    3    0
    7    1    0    2    1    2    1
    7    1    0    2    1    1    2
    7    1    0    2    1    0    3
    7    1    0    2    0    4    0
    7    1    0    2    0    3    1
    7    1    0    2    0    2    2
    7    1    0    2    0    1    3
    7    1    0    2    0    0    4
    7    1    0    1    5    0    0
    7    1    0    1    4    1    0
    7    1    0    1    4    0    1
    7    1    0    1    3    2    0
    7    1    0    1    3    1    1
    7    1    0    1    3    0    2
    7    1    0    1    2    3    0
    7    1    0    1    2    2    1
    7    1    0    1    2    1    2
    7    1    0    1    2    0    3
    7    1    0    1    1    4    0
    7    1    0    1    1    3    1
    7    1    0    1    1    2    2
    7    1    0    1    1    1    3
    7    1    0    1    1    0    4
    7    1    0    1    0    5    0
    7    1    0    1    0    4    1
    7    1    0    1    0    3    2
    7    1    0    1    0    2    3
    7    1    0    1    0    1    4
    7    1    0    1    0    0    5
    7    1    0    0    6    0    0
    7    1    0    0    5    1    0
    7    1    0    0    5    0    1
    7    1    0    0    4    2    0
    7    1    0    0    4    1    1
    7    1    0    0    4    0    2
    7    1    0    0    3    3    0
    7    1    0    0    3    2    1
    7    1    0    0    3    1    2
    7    1    0    0    3    0    3
    7    1    0    0    2    4    0
    7    1    0    0    2    3    1
    7    1    0    0    2    2    2
    7    1    0    0    2    1    3
    7    1    0    0    2    0    4
    7    1    0    0    1    5    0
    7    1    0    0    1    4    1
    7    1    0    0    1    3    2
    7    1    0    0    1    2    3
    7    1    0    0    1    1    4
    7    1    0    0    1    0    5
    7    1    0    0    0    6    0
    7    1    0    0    0    5    1
    7    1    0    0    0    4    2
    7    1    0    0    0    3    3
    7    1    0    0    0    2    4
    7    1    0    0    0    1    5
    7    1    0    0    0    0    6
    7    0    7    0    0    0    0
    7    0    6    1    0    0    0
    7    0    6    0    1    0    0
    7    0    6    0    0    1    0
    7    0    6    0    0    0    1
    7    0    5    2    0    0    0
    7    0    5    1    1    0    0
    7    0    5    1    0    1    0
    7    0    5    1    0    0    1
    7    0    5    0    2    0    0
    7    0    5    0    1    1    0
    7    0    5    0    1    0    1
    7    0    5    0    0    2    0
    7    0    5    0    0    1    1
    7    0    5    0    0    0    2
    7    0    4    3    0    0    0
    7    0    4    2    1    0    0
    7    0    4    2    0    1    0
    7    0    4    2    0    0    1
    7    0    4    1    2    0    0
    7    0    4    1    1    1    0
    7    0    4    1    1    0    1
    7    0    4    1    0    2    0
    7    0    4    1    0    1    1
    7    0    4    1    0    0    2
    7    0    4    0    3    0    0
    7    0    4    0    2    1    0
    7    0    4    0    2    0    1
    7    0    4    0    1    2    0
    7    0    4    0    1    1    1
    7    0    4    0    1    0    2
    7    0    4    0    0    3    0
    7    0    4    0    0    2    1
    7    0    4    0    0    1    2
    7    0    4    0    0    0    3
    7    0    3    4    0    0    0
    7    0    3    3    1    0    0
    7    0    3    3    0    1    0
    7    0    3    3    0    0    1
    7    0    3    2    2    0    0
    7    0    3    2    1    1    0
    7    0    3    2    1    0    1
    7    0    3    2    0    2    0
    7    0    3    2    0    1    1
    7    0    3    2    0    0    2
    7    0    3    1    3    0    0
    7    0    3    1    2    1    0
    7    0    3    1    2    0    1
    7    0    3    1    1    2    0
    7    0    3    1    1    1    1
    7    0    3    1    1    0    2
    7    0    3    1    0    3    0
    7    0    3    1    0    2    1
    7    0    3    1    0    1    2
    7    0    3    1    0    0    3
    7    0    3    0    4    0    0
    7    0    3    0    3    1    0
    7    0    3    0    3    0    1
    7    0    3    0    2    2    0
    7    0    3    0    2    1    1
    7    0    3    0    2    0    2
    7    0    3    0    1    3    0
    7    0    3    0    1    2    1
    7    0    3    0    1    1    2
    7    0    3    0    1    0    3
    7    0    3    0    0    4    0
    7    0    3    0    0    3    1
    7    0    3    0    0    2    2
    7    0    3    0    0    1    3
    7    0    3    0    0    0    4
    7    0    2    5    0    0    0
    7    0    2    4    1    0    0
    7    0    2    4    0    1    0
    7    0    2    4    0    0    1
    7    0    2    3    2    0    0
    7    0    2    3    1    1    0
    7    0    2    3    1    0    1
    7    0    2    3    0    2    0
    7    0    2    3    0    1    1
    7    0    2    3    0    0    2
    7    0    2    2    3    0    0
    7    0    2    2    2    1    0
    7    0    2    2    2    0    1
    7    0    2    2    1    2    0
    7    0    2    2    1    1    1
    7    0    2    2    1    0    2
    7    0    2    2    0    3    0
    7    0    2    2    0    2    1
    7    0    2    2    0    1    2
    7    0    2    2    0    0    3
    7    0    2    1    4    0    0
    7    0    2    1    3    1    0
    7    0    2    1    3    0    1
    7    0    2    1    2    2    0
    7    0    2    1    2    1    1
    7    0    2    1    2    0    2
    7    0    2    1    1    3    0
    7    0    2    1    1    2    1
    7    0    2    1    1    1    2
    7    0    2    1    1    0    3
    7    0    2    1    0    4    0
    7    0    2    1    0    3    1
    7    0    2    1    0    2    2
    7    0    2    1    0    1    3
    7    0    2    1    0    0    4
    7    0    2    0    5    0    0
    7    0    2    0    4    1    0
    7    0    2    0    4    0    1
    7    0    2    0    3    2    0
    7    0    2    0    3    1    1
    7    0    2    0    3    0    2
    7    0    2    0    2    3    0
    7    0    2    0    2    2    1
    7    0    2    0    2    1    2
    7    0    2    0    2    0    3
    7    0    2    0    1    4    0
    7    0    2    0    1    3    1
    7    0    2    0    1    2    2
    7    0    2    0    1    1    3
    7    0    2    0    1    0    4
    7    0    2    0    0    5    0
    7    0    2    0    0    4    1
    7    0    2    0    0    3    2
    7    0    2    0    0    2    3
    7    0    2    0    0    1    4
    7    0    2    0    0    0    5
    7    0    1    6    0    0    0
    7    0    1    5    1    0    0
    7    0    1    5    0    1    0
    7    0    1    5    0    0    1
    7    0    1    4    2    0    0
    7    0    1    4    1    1    0
    7    0    1    4    1    0    1
    7    0    1    4    0    2    0
    7    0    1    4    0    1    1
    7    0    1    4    0    0    2
    7    0    1    3    3    0    0
    7    0    1    3    2    1    0
    7    0    1    3    2    0    1
    7    0    1    3    1    2    0
    7    0    1    3    1    1    1
    7    0    1    3    1    0    2
    7    0    1    3    0    3    0
    7    0    1    3    0    2    1
    7    0    1    3    0    1    2
    7    0    1    3    0    0    3
    7    0    1    2    4    0    0
    7    0    1    2    3    1    0
    7    0    1    2    3    0    1
    7    0    1    2    2    2    0
    7    0    1    2    2    1    1
    7    0    1    2    2    0    2
    7    0    1    2    1    3    0
    7    0    1    2    1    2    1
    7    0    1    2    1    1    2
    7    0    1    2    1    0    3
    7    0    1    2    0    4    0
    7    0    1    2    0    3    1
    7    0    1    2    0    2    2
    7    0    1    2    0    1    3
    7    0    1    2    0    0    4
    7    0    1    1    5    0    0
    7    0    1    1    4    1    0
    7    0    1    1    4    0    1
    7    0    1    1    3    2    0
    7    0    1    1    3    1    1
    7    0    1    1    3    0    2
    7    0    1    1    2    3    0
    7    0    1    1    2    2    1
    7    0    1    1    2    1    2
    7    0    1    1    2    0    3
    7    0    1    1    1    4    0
    7    0    1    1    1    3    1
    7    0    1    1    1    2    2
    7    0    1    1    1    1    3
    7    0    1    1    1    0    4
    7    0    1    1    0    5    0
    7    0    1    1    0    4    1
    7    0    1    1    0    3    2
    7    0    1    1    0    2    3
    7    0    1    1    0    1    4
    7    0    1    1    0    0    5
    7    0    1    0    6    0    0
    7    0    1    0    5    1    0
    7    0    1    0    5    0    1
    7    0    1    0    4    2    0
    7    0    1    0    4    1    1
    7    0    1    0    4    0    2
    7    0    1    0    3    3    0
    7    0    1    0    3    2    1
    7    0    1    0    3    1    2
    7    0    1    0    3    0    3
    7    0    1    0    2    4    0
    7    0    1    0    2    3    1
    7    0    1    0    2    2    2
    7    0    1    0    2    1    3
    7    0    1    0    2    0    4
    7    0    1    0    1    5    0
    7    0    1    0    1    4    1
    7    0    1    0    1    3    2
    7    0    1    0    1    2    3
    7    0    1    0    1    1    4
    7    0    1    0    1    0    5
    7    0    1    0    0    6    0
    7    0    1    0    0    5    1
    7    0    1    0    0    4    2
    7    0    1    0    0    3    3
    7    0    1    0    0    2    4
    7    0    1    0    0    1    5
    7    0    1    0    0    0    6
    7    0    0    7    0    0    0
    7    0    0    6    1    0    0
    7    0    0    6    0    1    0
    7    0    0    6    0    0    1
    7    0    0    5    2    0    0
    7    0    0    5    1    1    0
    7    0    0    5    1    0    1
    7    0    0    5    0    2    0
    7    0    0    5    0    1    1
    7    0    0    5    0    0    2
    7    0    0    4    3    0    0
    7    0    0    4    2    1    0
    7    0    0    4    2    0    1
    7    0    0    4    1    2    0
    7    0    0    4    1    1    1
    7    0    0    4    1    0    2
    7    0    0    4    0    3    0
    7    0    0    4    0    2    1
    7    0    0    4    0    1    2
    7    0    0    4    0    0    3
    7    0    0    3    4    0    0
    7    0    0    3    3    1    0
    7    0    0    3    3    0    1
    7    0    0    3    2    2    0
    7    0    0    3    2    1    1
    7    0    0    3    2    0    2
    7    0    0    3    1    3    0
    7    0    0    3    1    2    1
    7    0    0    3    1    1    2
    7    0    0    3    1    0    3
    7    0    0    3    0    4    0
    7    0    0    3    0    3    1
    7    0    0    3    0    2    2
    7    0    0    3    0    1    3
    7    0    0    3    0    0    4
    7    0    0    2    5    0    0
    7    0    0    2    4    1    0
    7    0    0    2    4    0    1
    7    0    0    2    3    2    0
    7    0    0    2    3    1    1
    7    0    0    2    3    0    2
    7    0    0    2    2    3    0
    7    0    0    2    2    2    1
    7    0    0    2    2    1    2
    7    0    0    2    2    0    3
    7    0    0    2    1    4    0
    7    0    0    2    1    3    1
    7    0    0    2    1    2    2
    7    0    0    2    1    1    3
    7    0    0    2    1    0    4
    7    0    0    2    0    5    0
    7    0    0    2    0    4    1
    7    0    0    2    0    3    2
    7    0    0    2    0    2    3
    7    0    0    2    0    1    4
    7    0    0    2    0    0    5
    7    0    0    1    6    0    0
    7    0    0    1    5    1    0
    7    0    0    1    5    0    1
    7    0    0    1    4    2    0
    7    0    0    1    4    1    1
    7    0    0    1    4    0    2
    7    0    0    1    3    3    0
    7    0    0    1    3    2    1
    7    0    0    1    3    1    2
    7    0    0    1    3    0    3
    7    0    0    1    2    4    0
    7    0    0    1    2    3    1
    7    0    0    1    2    2    2
    7    0    0    1    2    1    3
    7    0    0    1    2    0    4
    7    0    0    1    1    5    0
    7    0    0    1    1    4    1
    7    0    0    1    1    3    2
    7    0    0    1    1    2    3
    7    0    0    1    1    1    4
    7    0    0    1    1    0    5
    7    0    0    1    0    6    0
    7    0    0    1    0    5    1
    7    0    0    1    0    4    2
    7    0    0    1    0    3    3
    7    0    0    1    0    2    4
    7    0    0    1    0    1    5
    7    0    0    1    0    0    6
    7    0    0    0    7    0    0
    7    0    0    0    6    1    0
    7    0    0    0    6    0    1
    7    0    0    0    5    2    0
    7    0    0    0    5    1    1
    7    0    0    0    5    0    2
    7    0    0    0    4    3    0
    7    0    0    0    4    2    1
    7    0    0    0    4    1    2
    7    0    0    0    4    0    3
    7    0    0    0    3    4    0
    7    0    0    0    3    3    1
    7    0    0    0    3    2    2
    7    0    0    0    3    1    3
    7    0    0    0    3    0    4
    7    0    0    0    2    5    0
    7    0    0    0    2    4    1
    7    0    0    0    2    3    2
    7    0    0    0    2    2    3
    7    0    0    0    2    1    4
    7    0    0    0    2    0    5
    7    0    0    0    1    6    0
    7    0    0    0    1    5    1
    7    0    0    0    1    4    2
    7    0    0    0    1    3    3
    7    0    0    0    1    2    4
    7    0    0    0    1    1    5
    7    0    0    0    1    0    6
    7    0    0    0    0    7    0
    7    0    0    0    0    6    1
    7    0    0    0    0    5    2
    7    0    0    0    0    4    3
    7    0    0    0    0    3    4
    7    0    0    0    0    2    5
    7    0    0    0    0    1    6
    7    0    0    0    0    0    7
    6    8    0    0    0    0    0
    6    7    1    0    0    0    0
    6    7    0    1    0    0    0
    6    7    0    0    1    0    0
    6    7    0    0    0    1    0
    6    7    0    0    0    0    1
    6    6    2    0    0    0    0
    6    6    1    1    0    0    0
    6    6    1    0    1    0    0
    6    6    1    0    0    1    0
    6    6    1    0    0    0    1
    6    6    0    2    0    0    0
    6    6    0    1    1    0    0
    6    6    0    1    0    1    0
    6    6    0    1    0    0    1
    6    6    0    0    2    0    0
    6    6    0    0    1    1    0
    6    6    0    0    1    0    1
    6    6    0    0    0    2    0
    6    6    0    0    0    1    1
    6    6    0    0    0    0    2
    6    5    3    0    0    0    0
    6    5    2    1    0    0    0
    6    5    2    0    1    0    0
    6    5    2    0    0    1    0
    6    5    2    0    0    0    1
    6    5    1    2    0    0    0
    6    5    1    1    1    0    0
    6    5    1    1    0    1    0
    6    5    1    1    0    0    1
    6    5    1    0    2    0    0
    6    5    1    0    1    1    0
    6    5    1    0    1    0    1
    6    5    1    0    0    2    0
    6    5    1    0    0    1    1
    6    5    1    0    0    0    2
    6    5    0    3    0    0    0
    6    5    0    2    1    0    0
    6    5    0    2    0    1    0
    6    5    0    2    0    0    1
    6    5    0    1    2    0    0
    6    5    0    1    1    1    0
    6    5    0    1    1    0    1
    6    5    0    1    0    2    0
    6    5    0    1    0    1    1
    6    5    0    1    0    0    2
    6    5    0    0    3    0    0
    6    5    0    0    2    1    0
    6    5    0    0    2    0    1
    6    5    0    0    1    2    0
    6    5    0    0    1    1    1
    6    5    0    0    1    0    2
    6    5    0    0    0    3    0
    6    5    0    0    0    2    1
    6    5    0    0    0    1    2
    6    5    0    0    0    0    3
    6    4    4    0    0    0    0
    6    4    3    1    0    0    0
    6    4    3    0    1    0    0
    6    4    3    0    0    1    0
    6    4    3    0    0    0    1
    6    4    2    2    0    0    0
    6    4    2    1    1    0    0
    6    4    2    1    0    1    0
    6    4    2    1    0    0    1
    6    4    2    0    2    0    0
    6    4    2    0    1    1    0
    6    4    2    0    1    0    1
    6    4    2    0    0    2    0
    6    4    2    0    0    1    1
    6    4    2    0    0    0    2
    6    4    1    3    0    0    0
    6    4    1    2    1    0    0
    6    4    1    2    0    1    0
    6    4    1    2    0    0    1
    6    4    1    1    2    0    0
    6    4    1    1    1    1    0
    6    4    1    1    1    0    1
    6    4    1    1    0    2    0
    6    4    1    1    0    1    1
    6    4    1    1    0    0    2
    6    4    1    0    3    0    0
    6    4    1    0    2    1    0
    6    4    1    0    2    0    1
    6    4    1    0    1    2    0
    6    4    1    0    1    1    1
    6    4    1    0    1    0    2
    6    4    1    0    0    3    0
    6    4    1    0    0    2    1
    6    4    1    0    0    1    2
    6    4    1    0    0    0    3
    6    4    0    4    0    0    0
    6    4    0    3    1    0    0
    6    4    0    3    0    1    0
    6    4    0    3    0    0    1
    6    4    0    2    2    0    0
    6    4    0    2    1    1    0
    6    4    0    2    1    0    1
    6    4    0    2    0    2    0
    6    4    0    2    0    1    1
    6    4    0    2    0    0    2
    6    4    0    1    3    0    0
    6    4    0    1    2    1    0
    6    4    0    1    2    0    1
    6    4    0    1    1    2    0
    6    4    0    1    1    1    1
    6    4    0    1    1    0    2
    6    4    0    1    0    3    0
    6    4    0    1    0    2    1
    6    4    0    1    0    1    2
    6    4    0    1    0    0    3
    6    4    0    0    4    0    0
    6    4    0    0    3    1    0
    6    4    0    0    3    0    1
    6    4    0    0    2    2    0
    6    4    0    0    2    1    1
    6    4    0    0    2    0    2
    6    4    0    0    1    3    0
    6    4    0    0    1    2    1
    6    4    0    0    1    1    2
    6    4    0    0    1    0    3
    6    4    0    0    0    4    0
    6    4    0    0    0    3    1
    6    4    0    0    0    2    2
    6    4    0    0    0    1    3
    6    4    0    0    0    0    4
    6    3    5    0    0    0    0
    6    3    4    1    0    0    0
    6    3    4    0    1    0    0
    6    3    4    0    0    1    0
    6    3    4    0    0    0    1
    6    3    3    2    0    0    0
    6    3    3    1    1    0    0
    6    3    3    1    0    1    0
    6    3    3    1    0    0    1
    6    3    3    0    2    0    0
    6    3    3    0    1    1    0
    6    3    3    0    1    0    1
    6    3    3    0    0    2    0
    6    3    3    0    0    1    1
    6    3    3    0    0    0    2
    6    3    2    3    0    0    0
    6    3    2    2    1    0    0
    6    3    2    2    0    1    0
    6    3    2    2    0    0    1
    6    3    2    1    2    0    0
    6    3    2    1    1    1    0
    6    3    2    1    1    0    1
    6    3    2    1    0    2    0
    6    3    2    1    0    1    1
    6    3    2    1    0    0    2
    6    3    2    0    3    0    0
    6    3    2    0    2    1    0
    6    3    2    0    2    0    1
    6    3    2    0    1    2    0
    6    3    2    0    1    1    1
    6    3    2    0    1    0    2
    6    3    2    0    0    3    0
    6    3    2    0    0    2    1
    6    3    2    0    0    1    2
    6    3    2    0    0    0    3
    6    3    1    4    0    0    0
    6    3    1    3    1    0    0
    6    3    1    3    0    1    0
    6    3    1    3    0    0    1
    6    3    1    2    2    0    0
    6    3    1    2    1    1    0
    6    3    1    2    1    0    1
    6    3    1    2    0    2    0
    6    3    1    2    0    1    1
    6    3    1    2    0    0    2
    6    3    1    1    3    0    0
    6    3    1    1    2    1    0
    6    3    1    1    2    0    1
    6    3    1    1    1    2    0
    6    3    1    1    1    1    1
    6    3    1    1    1    0    2
    6    3    1    1    0    3    0
    6    3    1    1    0    2    1
    6    3    1    1    0    1    2
    6    3    1    1    0    0    3
    6    3    1    0    4    0    0
    6    3    1    0    3    1    0
    6    3    1    0    3    0    1
    6    3    1    0    2    2    0
    6    3    1    0    2    1    1
    6    3    1    0    2    0    2
    6    3    1    0    1    3    0
    6    3    1    0    1    2    1
    6    3    1    0    1    1    2
    6    3    1    0    1    0    3
    6    3    1    0    0    4    0
    6    3    1    0    0    3    1
    6    3    1    0    0    2    2
    6    3    1    0    0    1    3
    6    3    1    0    0    0    4
    6    3    0    5    0    0    0
    6    3    0    4    1    0    0
    6    3    0    4    0    1    0
    6    3    0    4    0    0    1
    6    3    0    3    2    0    0
    6    3    0    3    1    1    0
    6    3    0    3    1    0    1
    6    3    0    3    0    2    0
    6    3    0    3    0    1    1
    6    3    0    3    0    0    2
    6    3    0    2    3    0    0
    6    3    0    2    2    1    0
    6    3    0    2    2    0    1
    6    3    0    2    1    2    0
    6    3    0    2    1    1    1
    6    3    0    2    1    0    2
    6    3    0    2    0    3    0
    6    3    0    2    0    2    1
    6    3    0    2    0    1    2
    6    3    0    2    0    0    3
    6    3    0    1    4    0    0
    6    3    0    1    3    1    0
    6    3    0    1    3    0    1
    6    3    0    1    2    2    0
    6    3    0    1    2    1    1
    6    3    0    1    2    0    2
    6    3    0    1    1    3    0
    6    3    0    1    1    2    1
    6    3    0    1    1    1    2
    6    3    0    1    1    0    3
    6    3    0    1    0    4    0
    6    3    0    1    0    3    1
    6    3    0    1    0    2    2
    6    3    0    1    0    1    3
    6    3    0    1    0    0    4
    6    3    0    0    5    0    0
    6    3    0    0    4    1    0
    6    3    0    0    4    0    1
    6    3    0    0    3    2    0
    6    3    0    0    3    1    1
    6    3    0    0    3    0    2
    6    3    0    0    2    3    0
    6    3    0    0    2    2    1
    6    3    0    0    2    1    2
    6    3    0    0    2    0    3
    6    3    0    0    1    4    0
    6    3    0    0    1    3    1
    6    3    0    0    1    2    2
    6    3    0    0    1    1    3
    6    3    0    0    1    0    4
    6    3    0    0    0    5    0
    6    3    0    0    0    4    1
    6    3    0    0    0    3    2
    6    3    0    0    0    2    3
    6    3    0    0    0    1    4
    6    3    0    0    0    0    5
    6    2    6    0    0    0    0
    6    2    5    1    0    0    0
    6    2    5    0    1    0    0
    6    2    5    0    0    1    0
    6    2    5    0    0    0    1
    6    2    4    2    0    0    0
    6    2    4    1    1    0    0
    6    2    4    1    0    1    0
    6    2    4    1    0    0    1
    6    2    4    0    2    0    0
    6    2    4    0    1    1    0
    6    2    4    0    1    0    1
    6    2    4    0    0    2    0
    6    2    4    0    0    1    1
    6    2    4    0    0    0    2
    6    2    3    3    0    0    0
    6    2    3    2    1    0    0
    6    2    3    2    0    1    0
    6    2    3    2    0    0    1
    6    2    3    1    2    0    0
    6    2    3    1    1    1    0
    6    2    3    1    1    0    1
    6    2    3    1    0    2    0
    6    2    3    1    0    1    1
    6    2    3    1    0    0    2
    6    2    3    0    3    0    0
    6    2    3    0    2    1    0
    6    2    3    0    2    0    1
    6    2    3    0    1    2    0
    6    2    3    0    1    1    1
    6    2    3    0    1    0    2
    6    2    3    0    0    3    0
    6    2    3    0    0    2    1
    6    2    3    0    0    1    2
    6    2    3    0    0    0    3
    6    2    2    4    0    0    0
    6    2    2    3    1    0    0
    6    2    2    3    0    1    0
    6    2    2    3    0    0    1
    6    2    2    2    2    0    0
    6    2    2    2    1    1    0
    6    2    2    2    1    0    1
    6    2    2    2    0    2    0
    6    2    2    2    0    1    1
    6    2    2    2    0    0    2
    6    2    2    1    3    0    0
    6    2    2    1    2    1    0
    6    2    2    1    2    0    1
    6    2    2    1    1    2    0
    6    2    2    1    1    1    1
    6    2    2    1    1    0    2
    6    2    2    1    0    3    0
    6    2    2    1    0    2    1
    6    2    2    1    0    1    2
    6    2    2    1    0    0    3
    6    2    2    0    4    0    0
    6    2    2    0    3    1    0
    6    2    2    0    3    0    1
    6    2    2    0    2    2    0
    6    2    2    0    2    1    1
    6    2    2    0    2    0    2
    6    2    2    0    1    3    0
    6    2    2    0    1    2    1
    6    2    2    0    1    1    2
    6    2    2    0    1    0    3
    6    2    2    0    0    4    0
    6    2    2    0    0    3    1
    6    2    2    0    0    2    2
    6    2    2    0    0    1    3
    6    2    2    0    0    0    4
    6    2    1    5    0    0    0
    6    2    1    4    1    0    0
    6    2    1    4    0    1    0
    6    2    1    4    0    0    1
    6    2    1    3    2    0    0
    6    2    1    3    1    1    0
    6    2    1    3    1    0    1
    6    2    1    3    0    2    0
    6    2    1    3    0    1    1
    6    2    1    3    0    0    2
    6    2    1    2    3    0    0
    6    2    1    2    2    1    0
    6    2    1    2    2    0    1
    6    2    1    2    1    2    0
    6    2    1    2    1    1    1
    6    2    1    2    1    0    2
    6    2    1    2    0    3    0
    6    2    1    2    0    2    1
    6    2    1    2    0    1    2
    6    2    1    2    0    0    3
    6    2    1    1    4    0    0
    6    2    1    1    3    1    0
    6    2    1    1    3    0    1
    6    2    1    1    2    2    0
    6    2    1    1    2    1    1
    6    2    1    1    2    0    2
    6    2    1    1    1    3    0
    6    2    1    1    1    2    1
    6    2    1    1    1    1    2
    6    2    1    1    1    0    3
    6    2    1    1    0    4    0
    6    2    1    1    0    3    1
    6    2    1    1    0    2    2
    6    2    1    1    0    1    3
    6    2    1    1    0    0    4
    6    2    1    0    5    0    0
    6    2    1    0    4    1    0
    6    2    1    0    4    0    1
    6    2    1    0    3    2    0
    6    2    1    0    3    1    1
    6    2    1    0    3    0    2
    6    2    1    0    2    3    0
    6    2    1    0    2    2    1
    6    2    1    0    2    1    2
    6    2    1    0    2    0    3
    6    2    1    0    1    4    0
    6    2    1    0    1    3    1
    6    2    1    0    1    2    2
    6    2    1    0    1    1    3
    6    2    1    0    1    0    4
    6    2    1    0    0    5    0
    6    2    1    0    0    4    1
    6    2    1    0    0    3    2
    6    2    1    0    0    2    3
    6    2    1    0    0    1    4
    6    2    1    0    0    0    5
    6    2    0    6    0    0    0
    6    2    0    5    1    0    0
    6    2    0    5    0    1    0
    6    2    0    5    0    0    1
    6    2    0    4    2    0    0
    6    2    0    4    1    1    0
    6    2    0    4    1    0    1
    6    2    0    4    0    2    0
    6    2    0    4    0    1    1
    6    2    0    4    0    0    2
    6    2    0    3    3    0    0
    6    2    0    3    2    1    0
    6    2    0    3    2    0    1
    6    2    0    3    1    2    0
    6    2    0    3    1    1    1
    6    2    0    3    1    0    2
    6    2    0    3    0    3    0
    6    2    0    3    0    2    1
    6    2    0    3    0    1    2
    6    2    0    3    0    0    3
    6    2    0    2    4    0    0
    6    2    0    2    3    1    0
    6    2    0    2    3    0    1
    6    2    0    2    2    2    0
    6    2    0    2    2    1    1
    6    2    0    2    2    0    2
    6    2    0    2    1    3    0
    6    2    0    2    1    2    1
    6    2    0    2    1    1    2
    6    2    0    2    1    0    3
    6    2    0    2    0    4    0
    6    2    0    2    0    3    1
    6    2    0    2    0    2    2
    6    2    0    2    0    1    3
    6    2    0    2    0    0    4
    6    2    0    1    5    0    0
    6    2    0    1    4    1    0
    6    2    0    1    4    0    1
    6    2    0    1    3    2    0
    6    2    0    1    3    1    1
    6    2    0    1    3    0    2
    6    2    0    1    2    3    0
    6    2    0    1    2    2    1
    6    2    0    1    2    1    2
    6    2    0    1    2    0    3
    6    2    0    1    1    4    0
    6    2    0    1    1    3    1
    6    2    0    1    1    2    2
    6    2    0    1    1    1    3
    6    2    0    1    1    0    4
    6    2    0    1    0    5    0
    6    2    0    1    0    4    1
    6    2    0    1    0    3    2
    6    2    0    1    0    2    3
    6    2    0    1    0    1    4
    6    2    0    1    0    0    5
    6    2    0    0    6    0    0
    6    2    0    0    5    1    0
    6    2    0    0    5    0    1
    6    2    0    0    4    2    0
    6    2    0    0    4    1    1
    6    2    0    0    4    0    2
    6    2    0    0    3    3    0
    6    2    0    0    3    2    1
    6    2    0    0    3    1    2
    6    2    0    0    3    0    3
    6    2    0    0    2    4    0
    6    2    0    0    2    3    1
    6    2    0    0    2    2    2
    6    2    0    0    2    1    3
    6    2    0    0    2    0    4
    6    2    0    0    1    5    0
    6    2    0    0    1    4    1
    6    2    0    0    1    3    2
    6    2    0    0    1    2    3
    6    2    0    0    1    1    4
    6    2    0    0    1    0    5
    6    2    0    0    0    6    0
    6    2    0    0    0    5    1
    6    2    0    0    0    4    2
    6    2    0    0    0    3    3
    6    2    0    0    0    2    4
    6    2    0    0    0    1    5
    6    2    0    0    0    0    6
    6    1    7    0    0    0    0
    6    1    6    1    0    0    0
    6    1    6    0    1    0    0
    6    1    6    0    0    1    0
    6    1    6    0    0    0    1
    6    1    5    2    0    0    0
    6    1    5    1    1    0    0
    6    1    5    1    0    1    0
    6    1    5    1    0    0    1
    6    1    5    0    2    0    0
    6    1    5    0    1    1    0
    6    1    5    0    1    0    1
    6    1    5    0    0    2    0
    6    1    5    0    0    1    1
    6    1    5    0    0    0    2
    6    1    4    3    0    0    0
    6    1    4    2    1    0    0
    6    1    4    2    0    1    0
    6    1    4    2    0    0    1
    6    1    4    1    2    0    0
    6    1    4    1    1    1    0
    6    1    4    1    1    0    1
    6    1    4    1    0    2    0
    6    1    4    1    0    1    1
    6    1    4    1    0    0    2
    6    1    4    0    3    0    0
    6    1    4    0    2    1    0
    6    1    4    0    2    0    1
    6    1    4    0    1    2    0
    6    1    4    0    1    1    1
    6    1    4    0    1    0    2
    6    1    4    0    0    3    0
    6    1    4    0    0    2    1
    6    1    4    0    0    1    2
    6    1    4    0    0    0    3
    6    1    3    4    0    0    0
    6    1    3    3    1    0    0
    6    1    3    3    0    1    0
    6    1    3    3    0    0    1
    6    1    3    2    2    0    0
    6    1    3    2    1    1    0
    6    1    3    2    1    0    1
    6    1    3    2    0    2    0
    6    1    3    2    0    1    1
    6    1    3    2    0    0    2
    6    1    3    1    3    0    0
    6    1    3    1    2    1    0
    6    1    3    1    2    0    1
    6    1    3    1    1    2    0
    6    1    3    1    1    1    1
    6    1    3    1    1    0    2
    6    1    3    1    0    3    0
    6    1    3    1    0    2    1
    6    1    3    1    0    1    2
    6    1    3    1    0    0    3
    6    1    3    0    4    0    0
    6    1    3    0    3    1    0
    6    1    3    0    3    0    1
    6    1    3    0    2    2    0
    6    1    3    0    2    1    1
    6    1    3    0    2    0    2
    6    1    3    0    1    3    0
    6    1    3    0    1    2    1
    6    1    3    0    1    1    2
    6    1    3    0    1    0    3
    6    1    3    0    0    4    0
    6    1    3    0    0    3    1
    6    1    3    0    0    2    2
    6    1    3    0    0    1    3
    6    1    3    0    0    0    4
    6    1    2    5    0    0    0
    6    1    2    4    1    0    0
    6    1    2    4    0    1    0
    6    1    2    4    0    0    1
    6    1    2    3    2    0    0
    6    1    2    3    1    1    0
    6    1    2    3    1    0    1
    6    1    2    3    0    2    0
    6    1    2    3    0    1    1
    6    1    2    3    0    0    2
    6    1    2    2    3    0    0
    6    1    2    2    2    1    0
    6    1    2    2    2    0    1
    6    1    2    2    1    2    0
    6    1    2    2    1    1    1
    6    1    2    2    1    0    2
    6    1    2    2    0    3    0
    6    1    2    2    0    2    1
    6    1    2    2    0    1    2
    6    1    2    2    0    0    3
    6    1    2    1    4    0    0
    6    1    2    1    3    1    0
    6    1    2    1    3    0    1
    6    1    2    1    2    2    0
    6    1    2    1    2    1    1
    6    1    2    1    2    0    2
    6    1    2    1    1    3    0
    6    1    2    1    1    2    1
    6    1    2    1    1    1    2
    6    1    2    1    1    0    3
    6    1    2    1    0    4    0
    6    1    2    1    0    3    1
    6    1    2    1    0    2    2
    6    1    2    1    0    1    3
    6    1    2    1    0    0    4
    6    1    2    0    5    0    0
    6    1    2    0    4    1    0
    6    1    2    0    4    0    1
    6    1    2    0    3    2    0
    6    1    2    0    3    1    1
    6    1    2    0    3    0    2
    6    1    2    0    2    3    0
    6    1    2    0    2    2    1
    6    1    2    0    2    1    2
    6    1    2    0    2    0    3
    6    1    2    0    1    4    0
    6    1    2    0    1    3    1
    6    1    2    0    1    2    2
    6    1    2    0    1    1    3
    6    1    2    0    1    0    4
    6    1    2    0    0    5    0
    6    1    2    0    0    4    1
    6    1    2    0    0    3    2
    6    1    2    0    0    2    3
    6    1    2    0    0    1    4
    6    1    2    0    0    0    5
    6    1    1    6    0    0    0
    6    1    1    5    1    0    0
    6    1    1    5    0    1    0
    6    1    1    5    0    0    1
    6    1    1    4    2    0    0
    6    1    1    4    1    1    0
    6    1    1    4    1    0    1
    6    1    1    4    0    2    0
    6    1    1    4    0    1    1
    6    1    1    4    0    0    2
    6    1    1    3    3    0    0
    6    1    1    3    2    1    0
    6    1    1    3    2    0    1
    6    1    1    3    1    2    0
    6    1    1    3    1    1    1
    6    1    1    3    1    0    2
    6    1    1    3    0    3    0
    6    1    1    3    0    2    1
    6    1    1    3    0    1    2
    6    1    1    3    0    0    3
    6    1    1    2    4    0    0
    6    1    1    2    3    1    0
    6    1    1    2    3    0    1
    6    1    1    2    2    2    0
    6    1    1    2    2    1    1
    6    1    1    2    2    0    2
    6    1    1    2    1    3    0
    6    1    1    2    1    2    1
    6    1    1    2    1    1    2
    6    1    1    2    1    0    3
    6    1    1    2    0    4    0
    6    1    1    2    0    3    1
    6    1    1    2    0    2    2
    6    1    1    2    0    1    3
    6    1    1    2    0    0    4
    6    1    1    1    5    0    0
    6    1    1    1    4    1    0
    6    1    1    1    4    0    1
    6    1    1    1    3    2    0
    6    1    1    1    3    1    1
    6    1    1    1    3    0    2
    6    1    1    1    2    3    0
    6    1    1    1    2    2    1
    6    1    1    1    2    1    2
    6    1    1    1    2    0    3
    6    1    1    1    1    4    0
    6    1    1    1    1    3    1
    6    1    1    1    1    2    2
    6    1    1    1    1    1    3
    6    1    1    1    1    0    4
    6    1    1    1    0    5    0
    6    1    1    1    0    4    1
    6    1    1    1    0    3    2
    6    1    1    1    0    2    3
    6    1    1    1    0    1    4
    6    1    1    1    0    0    5
    6    1    1    0    6    0    0
    6    1    1    0    5    1    0
    6    1    1    0    5    0    1
    6    1    1    0    4    2    0
    6    1    1    0    4    1    1
    6    1    1    0    4    0    2
    6    1    1    0    3    3    0
    6    1    1    0    3    2    1
    6    1    1    0    3    1    2
    6    1    1    0    3    0    3
    6    1    1    0    2    4    0
    6    1    1    0    2    3    1
    6    1    1    0    2    2    2
    6    1    1    0    2    1    3
    6    1    1    0    2    0    4
    6    1    1    0    1    5    0
    6    1    1    0    1    4    1
    6    1    1    0    1    3    2
    6    1    1    0    1    2    3
    6    1    1    0    1    1    4
    6    1    1    0    1    0    5
    6    1    1    0    0    6    0
    6    1    1    0    0    5    1
    6    1    1    0    0    4    2
    6    1    1    0    0    3    3
    6    1    1    0    0    2    4
    6    1    1    0    0    1    5
    6    1    1    0    0    0    6
    6    1    0    7    0    0    0
    6    1    0    6    1    0    0
    6    1    0    6    0    1    0
    6    1    0    6    0    0    1
    6    1    0    5    2    0    0
    6    1    0    5    1    1    0
    6    1    0    5    1    0    1
    6    1    0    5    0    2    0
    6    1    0    5    0    1    1
    6    1    0    5    0    0    2
    6    1    0    4    3    0    0
    6    1    0    4    2    1    0
    6    1    0    4    2    0    1
    6    1    0    4    1    2    0
    6    1    0    4    1    1    1
    6    1    0    4    1    0    2
    6    1    0    4    0    3    0
    6    1    0    4    0    2    1
    6    1    0    4    0    1    2
    6    1    0    4    0    0    3
    6    1    0    3    4    0    0
    6    1    0    3    3    1    0
    6    1    0    3    3    0    1
    6    1    0    3    2    2    0
    6    1    0    3    2    1    1
    6    1    0    3    2    0    2
    6    1    0    3    1    3    0
    6    1    0    3    1    2    1
    6    1    0    3    1    1    2
    6    1    0    3    1    0    3
    6    1    0    3    0    4    0
    6    1    0    3    0    3    1
    6    1    0    3    0    2    2
    6    1    0    3    0    1    3
    6    1    0    3    0    0    4
    6    1    0    2    5    0    0
    6    1    0    2    4    1    0
    6    1    0    2    4    0    1
    6    1    0    2    3    2    0
    6    1    0    2    3    1    1
    6    1    0    2    3    0    2
    6    1    0    2    2    3    0
    6    1    0    2    2    2    1
    6    1    0    2    2    1    2
    6    1    0    2    2    0    3
    6    1    0    2    1    4    0
    6    1    0    2    1    3    1
    6    1    0    2    1    2    2
    6    1    0    2    1    1    3
    6    1    0    2    1    0    4
    6    1    0    2    0    5    0
    6    1    0    2    0    4    1
    6    1    0    2    0    3    2
    6    1    0    2    0    2    3
    6    1    0    2    0    1    4
    6    1    0    2    0    0    5
    6    1    0    1    6    0    0
    6    1    0    1    5    1    0
    6    1    0    1    5    0    1
    6    1    0    1    4    2    0
    6    1    0    1    4    1    1
    6    1    0    1    4    0    2
    6    1    0    1    3    3    0
    6    1    0    1    3    2    1
    6    1    0    1    3    1    2
    6    1    0    1    3    0    3
    6    1    0    1    2    4    0
    6    1    0    1    2    3    1
    6    1    0    1    2    2    2
    6    1    0    1    2    1    3
    6    1    0    1    2    0    4
    6    1    0    1    1    5    0
    6    1    0    1    1    4    1
    6    1    0    1    1    3    2
    6    1    0    1    1    2    3
    6    1    0    1    1    1    4
    6    1    0    1    1    0    5
    6    1    0    1    0    6    0
    6    1    0    1    0    5    1
    6    1    0    1    0    4    2
    6    1    0    1    0    3    3
    6    1    0    1    0    2    4
    6    1    0    1    0    1    5
    6    1    0    1    0    0    6
    6    1    0    0    7    0    0
    6    1    0    0    6    1    0
    6    1    0    0    6    0    1
    6    1    0    0    5    2    0
    6    1    0    0    5    1    1
    6    1    0    0    5    0    2
    6    1    0    0    4    3    0
    6    1    0    0    4    2    1
    6    1    0    0    4    1    2
    6    1    0    0    4    0    3
    6    1    0    0    3    4    0
    6    1    0    0    3    3    1
    6    1    0    0    3    2    2
    6    1    0    0    3    1    3
    6    1    0    0    3    0    4
    6    1    0    0    2    5    0
    6    1    0    0    2    4    1
    6    1    0    0    2    3    2
    6    1    0    0    2    2    3
    6    1    0    0    2    1    4
    6    1    0    0    2    0    5
    6    1    0    0    1    6    0
    6    1    0    0    1    5    1
    6    1    0    0    1    4    2
    6    1    0    0    1    3    3
    6    1    0    0    1    2    4
    6    1    0    0    1    1    5
    6    1    0    0    1    0    6
    6    1    0    0    0    7    0
    6    1    0    0    0    6    1
    6    1    0    0    0    5    2
    6    1    0    0    0    4    3
    6    1    0    0    0    3    4
    6    1    0    0    0    2    5
    6    1    0    0    0    1    6
    6    1    0    0    0    0    7
    6    0    8    0    0    0    0
    6    0    7    1    0    0    0
    6    0    7    0    1    0    0
    6    0    7    0    0    1    0
    6    0    7    0    0    0    1
    6    0    6    2    0    0    0
    6    0    6    1    1    0    0
    6    0    6    1    0    1    0
    6    0    6    1    0    0    1
    6    0    6    0    2    0    0
    6    0    6    0    1    1    0
    6    0    6    0    1    0    1
    6    0    6    0    0    2    0
    6    0    6    0    0    1    1
    6    0    6    0    0    0    2
    6    0    5    3    0    0    0
    6    0    5    2    1    0    0
    6    0    5    2    0    1    0
    6    0    5    2    0    0    1
    6    0    5    1    2    0    0
    6    0    5    1    1    1    0
    6    0    5    1    1    0    1
    6    0    5    1    0    2    0
    6    0    5    1    0    1    1
    6    0    5    1    0    0    2
    6    0    5    0    3    0    0
    6    0    5    0    2    1    0
    6    0    5    0    2    0    1
    6    0    5    0    1    2    0
    6    0    5    0    1    1    1
    6    0    5    0    1    0    2
    6    0    5    0    0    3    0
    6    0    5    0    0    2    1
    6    0    5    0    0    1    2
    6    0    5    0    0    0    3
    6    0    4    4    0    0    0
    6    0    4    3    1    0    0
    6    0    4    3    0    1    0
    6    0    4    3    0    0    1
    6    0    4    2    2    0    0
    6    0    4    2    1    1    0
    6    0    4    2    1    0    1
    6    0    4    2    0    2    0
    6    0    4    2    0    1    1
    6    0    4    2    0    0    2
    6    0    4    1    3    0    0
    6    0    4    1    2    1    0
    6    0    4    1    2    0    1
    6    0    4    1    1    2    0
    6    0    4    1    1    1    1
    6    0    4    1    1    0    2
    6    0    4    1    0    3    0
    6    0    4    1    0    2    1
    6    0    4    1    0    1    2
    6    0    4    1    0    0    3
    6    0    4    0    4    0    0
    6    0    4    0    3    1    0
    6    0    4    0    3    0    1
    6    0    4    0    2    2    0
    6    0    4    0    2    1    1
    6    0    4    0    2    0    2
    6    0    4    0    1    3    0
    6    0    4    0    1    2    1
    6    0    4    0    1    1    2
    6    0    4    0    1    0    3
    6    0    4    0    0    4    0
    6    0    4    0    0    3    1
    6    0    4    0    0    2    2
    6    0    4    0    0    1    3
    6    0    4    0    0    0    4
    6    0    3    5    0    0    0
    6    0    3    4    1    0    0
    6    0    3    4    0    1    0
    6    0    3    4    0    0    1
    6    0    3    3    2    0    0
    6    0    3    3    1    1    0
    6    0    3    3    1    0    1
    6    0    3    3    0    2    0
    6    0    3    3    0    1    1
    6    0    3    3    0    0    2
    6    0    3    2    3    0    0
    6    0    3    2    2    1    0
    6    0    3    2    2    0    1
    6    0    3    2    1    2    0
    6    0    3    2    1    1    1
    6    0    3    2    1    0    2
    6    0    3    2    0    3    0
    6    0    3    2    0    2    1
    6    0    3    2    0    1    2
    6    0    3    2    0    0    3
    6    0    3    1    4    0    0
    6    0    3    1    3    1    0
    6    0    3    1    3    0    1
    6    0    3    1    2    2    0
    6    0    3    1    2    1    1
    6    0    3    1    2    0    2
    6    0    3    1    1    3    0
    6    0    3    1    1    2    1
    6    0    3    1    1    1    2
    6    0    3    1    1    0    3
    6    0    3    1    0    4    0
    6    0    3    1    0    3    1
    6    0    3    1    0    2    2
    6    0    3    1    0    1    3
    6    0    3    1    0    0    4
    6    0    3    0    5    0    0
    6    0    3    0    4    1    0
    6    0    3    0    4    0    1
    6    0    3    0    3    2    0
    6    0    3    0    3    1    1
    6    0    3    0    3    0    2
    6    0    3    0    2    3    0
    6    0    3    0    2    2    1
    6    0    3    0    2    1    2
    6    0    3    0    2    0    3
    6    0    3    0    1    4    0
    6    0    3    0    1    3    1
    6    0    3    0    1    2    2
    6    0    3    0    1    1    3
    6    0    3    0    1    0    4
    6    0    3    0    0    5    0
    6    0    3    0    0    4    1
    6    0    3    0    0    3    2
    6    0    3    0    0    2    3
    6    0    3    0    0    1    4
    6    0    3    0    0    0    5
    6    0    2    6    0    0    0
    6    0    2    5    1    0    0
    6    0    2    5    0    1    0
    6    0    2    5    0    0    1
    6    0    2    4    2    0    0
    6    0    2    4    1    1    0
    6    0    2    4    1    0    1
    6    0    2    4    0    2    0
    6    0    2    4    0    1    1
    6    0    2    4    0    0    2
    6    0    2    3    3    0    0
    6    0    2    3    2    1    0
    6    0    2    3    2    0    1
    6    0    2    3    1    2    0
    6    0    2    3    1    1    1
    6    0    2    3    1    0    2
    6    0    2    3    0    3    0
    6    0    2    3    0    2    1
    6    0    2    3    0    1    2
    6    0    2    3    0    0    3
    6    0    2    2    4    0    0
    6    0    2    2    3    1    0
    6    0    2    2    3    0    1
    6    0    2    2    2    2    0
    6    0    2    2    2    1    1
    6    0    2    2    2    0    2
    6    0    2    2    1    3    0
    6    0    2    2    1    2    1
    6    0    2    2    1    1    2
    6    0    2    2    1    0    3
    6    0    2    2    0    4    0
    6    0    2    2    0    3    1
    6    0    2    2    0    2    2
    6    0    2    2    0    1    3
    6    0    2    2    0    0    4
    6    0    2    1    5    0    0
    6    0    2    1    4    1    0
    6    0    2    1    4    0    1
    6    0    2    1    3    2    0
    6    0    2    1    3    1    1
    6    0    2    1    3    0    2
    6    0    2    1    2    3    0
    6    0    2    1    2    2    1
    6    0    2    1    2    1    2
    6    0    2    1    2    0    3
    6    0    2    1    1    4    0
    6    0    2    1    1    3    1
    6    0    2    1    1    2    2
    6    0    2    1    1    1    3
    6    0    2    1    1    0    4
    6    0    2    1    0    5    0
    6    0    2    1    0    4    1
    6    0    2    1    0    3    2
    6    0    2    1    0    2    3
    6    0    2    1    0    1    4
    6    0    2    1    0    0    5
    6    0    2    0    6    0    0
    6    0    2    0    5    1    0
    6    0    2    0    5    0    1
    6    0    2    0    4    2    0
    6    0    2    0    4    1    1
    6    0    2    0    4    0    2
    6    0    2    0    3    3    0
    6    0    2    0    3    2    1
    6    0    2    0    3    1    2
    6    0    2    0    3    0    3
    6    0    2    0    2    4    0
    6    0    2    0    2    3    1
    6    0    2    0    2    2    2
    6    0    2    0    2    1    3
    6    0    2    0    2    0    4
    6    0    2    0    1    5    0
    6    0    2    0    1    4    1
    6    0    2    0    1    3    2
    6    0    2    0    1    2    3
    6    0    2    0    1    1    4
    6    0    2    0    1    0    5
    6    0    2    0    0    6    0
    6    0    2    0    0    5    1
    6    0    2    0    0    4    2
    6    0    2    0    0    3    3
    6    0    2    0    0    2    4
    6    0    2    0    0    1    5
    6    0    2    0    0    0    6
    6    0    1    7    0    0    0
    6    0    1    6    1    0    0
    6    0    1    6    0    1    0
    6    0    1    6    0    0    1
    6    0    1    5    2    0    0
    6    0    1    5    1    1    0
    6    0    1    5    1    0    1
    6    0    1    5    0    2    0
    6    0    1    5    0    1    1
    6    0    1    5    0    0    2
    6    0    1    4    3    0    0
    6    0    1    4    2    1    0
    6    0    1    4    2    0    1
    6    0    1    4    1    2    0
    6    0    1    4    1    1    1
    6    0    1    4    1    0    2
    6    0    1    4    0    3    0
    6    0    1    4    0    2    1
    6    0    1    4    0    1    2
    6    0    1    4    0    0    3
    6    0    1    3    4    0    0
    6    0    1    3    3    1    0
    6    0    1    3    3    0    1
    6    0    1    3    2    2    0
    6    0    1    3    2    1    1
    6    0    1    3    2    0    2
    6    0    1    3    1    3    0
    6    0    1    3    1    2    1
    6    0    1    3    1    1    2
    6    0    1    3    1    0    3
    6    0    1    3    0    4    0
    6    0    1    3    0    3    1
    6    0    1    3    0    2    2
    6    0    1    3    0    1    3
    6    0    1    3    0    0    4
    6    0    1    2    5    0    0
    6    0    1    2    4    1    0
    6    0    1    2    4    0    1
    6    0    1    2    3    2    0
    6    0    1    2    3    1    1
    6    0    1    2    3    0    2
    6    0    1    2    2    3    0
    6    0    1    2    2    2    1
    6    0    1    2    2    1    2
    6    0    1    2    2    0    3
    6    0    1    2    1    4    0
    6    0    1    2    1    3    1
    6    0    1    2    1    2    2
    6    0    1    2    1    1    3
    6    0    1    2    1    0    4
    6    0    1    2    0    5    0
    6    0    1    2    0    4    1
    6    0    1    2    0    3    2
    6    0    1    2    0    2    3
    6    0    1    2    0    1    4
    6    0    1    2    0    0    5
    6    0    1    1    6    0    0
    6    0    1    1    5    1    0
    6    0    1    1    5    0    1
    6    0    1    1    4    2    0
    6    0    1    1    4    1    1
    6    0    1    1    4    0    2
    6    0    1    1    3    3    0
    6    0    1    1    3    2    1
    6    0    1    1    3    1    2
    6    0    1    1    3    0    3
    6    0    1    1    2    4    0
    6    0    1    1    2    3    1
    6    0    1    1    2    2    2
    6    0    1    1    2    1    3
    6    0    1    1    2    0    4
    6    0    1    1    1    5    0
    6    0    1    1    1    4    1
    6    0    1    1    1    3    2
    6    0    1    1    1    2    3
    6    0    1    1    1    1    4
    6    0    1    1    1    0    5
    6    0    1    1    0    6    0
    6    0    1    1    0    5    1
    6    0    1    1    0    4    2
    6    0    1    1    0    3    3
    6    0    1    1    0    2    4
    6    0    1    1    0    1    5
    6    0    1    1    0    0    6
    6    0    1    0    7    0    0
    6    0    1    0    6    1    0
    6    0    1    0    6    0    1
    6    0    1    0    5    2    0
    6    0    1    0    5    1    1
    6    0    1    0    5    0    2
    6    0    1    0    4    3    0
    6    0    1    0    4    2    1
    6    0    1    0    4    1    2
    6    0    1    0    4    0    3
    6    0    1    0    3    4    0
    6    0    1    0    3    3    1
    6    0    1    0    3    2    2
    6    0    1    0    3    1    3
    6    0    1    0    3    0    4
    6    0    1    0    2    5    0
    6    0    1    0    2    4    1
    6    0    1    0    2    3    2
    6    0    1    0    2    2    3
    6    0    1    0    2    1    4
    6    0    1    0    2    0    5
    6    0    1    0    1    6    0
    6    0    1    0    1    5    1
    6    0    1    0    1    4    2
    6    0    1    0    1    3    3
    6    0    1    0    1    2    4
    6    0    1    0    1    1    5
    6    0    1    0    1    0    6
    6    0    1    0    0    7    0
    6    0    1    0    0    6    1
    6    0    1    0    0    5    2
    6    0    1    0    0    4    3
    6    0    1    0    0    3    4
    6    0    1    0    0    2    5
    6    0    1    0    0    1    6
    6    0    1    0    0    0    7
    6    0    0    8    0    0    0
    6    0    0    7    1    0    0
    6    0    0    7    0    1    0
    6    0    0    7    0    0    1
    6    0    0    6    2    0    0
    6    0    0    6    1    1    0
    6    0    0    6    1    0    1
    6    0    0    6    0    2    0
    6    0    0    6    0    1    1
    6    0    0    6    0    0    2
    6    0    0    5    3    0    0
    6    0    0    5    2    1    0
    6    0    0    5    2    0    1
    6    0    0    5    1    2    0
    6    0    0    5    1    1    1
    6    0    0    5    1    0    2
    6    0    0    5    0    3    0
    6    0    0    5    0    2    1
    6    0    0    5    0    1    2
    6    0    0    5    0    0    3
    6    0    0    4    4    0    0
    6    0    0    4    3    1    0
    6    0    0    4    3    0    1
    6    0    0    4    2    2    0
    6    0    0    4    2    1    1
    6    0    0    4    2    0    2
    6    0    0    4    1    3    0
    6    0    0    4    1    2    1
    6    0    0    4    1    1    2
    6    0    0    4    1    0    3
    6    0    0    4    0    4    0
    6    0    0    4    0    3    1
    6    0    0    4    0    2    2
    6    0    0    4    0    1    3
    6    0    0    4    0    0    4
    6    0    0    3    5    0    0
    6    0    0    3    4    1    0
    6    0    0    3    4    0    1
    6    0    0    3    3    2    0
    6    0    0    3    3    1    1
    6    0    0    3    3    0    2
    6    0    0    3    2    3    0
    6    0    0    3    2    2    1
    6    0    0    3    2    1    2
    6    0    0    3    2    0    3
    6    0    0    3    1    4    0
    6    0    0    3    1    3    1
    6    0    0    3    1    2    2
    6    0    0    3    1    1    3
    6    0    0    3    1    0    4
    6    0    0    3    0    5    0
    6    0    0    3    0    4    1
    6    0    0    3    0    3    2
    6    0    0    3    0    2    3
    6    0    0    3    0    1    4
    6    0    0    3    0    0    5
    6    0    0    2    6    0    0
    6    0    0    2    5    1    0
    6    0    0    2    5    0    1
    6    0    0    2    4    2    0
    6    0    0    2    4    1    1
    6    0    0    2    4    0    2
    6    0    0    2    3    3    0
    6    0    0    2    3    2    1
    6    0    0    2    3    1    2
    6    0    0    2    3    0    3
    6    0    0    2    2    4    0
    6    0    0    2    2    3    1
    6    0    0    2    2    2    2
    6    0    0    2    2    1    3
    6    0    0    2    2    0    4
    6    0    0    2    1    5    0
    6    0    0    2    1    4    1
    6    0    0    2    1    3    2
    6    0    0    2    1    2    3
    6    0    0    2    1    1    4
    6    0    0    2    1    0    5
    6    0    0    2    0    6    0
    6    0    0    2    0    5    1
    6    0    0    2    0    4    2
    6    0    0    2    0    3    3
    6    0    0    2    0    2    4
    6    0    0    2    0    1    5
    6    0    0    2    0    0    6
    6    0    0    1    7    0    0
    6    0    0    1    6    1    0
    6    0    0    1    6    0    1
    6    0    0    1    5    2    0
    6    0    0    1    5    1    1
    6    0    0    1    5    0    2
    6    0    0    1    4    3    0
    6    0    0    1    4    2    1
    6    0    0    1    4    1    2
    6    0    0    1    4    0    3
    6    0    0    1    3    4    0
    6    0    0    1    3    3    1
    6    0    0    1    3    2    2
    6    0    0    1    3    1    3
    6    0    0    1    3    0    4
    6    0    0    1    2    5    0
    6    0    0    1    2    4    1
    6    0    0    1    2    3    2
    6    0    0    1    2    2    3
    6    0    0    1    2    1    4
    6    0    0    1    2    0    5
    6    0    0    1    1    6    0
    6    0    0    1    1    5    1
    6    0    0    1    1    4    2
    6    0    0    1    1    3    3
    6    0    0    1    1    2    4
    6    0    0    1    1    1    5
    6    0    0    1    1    0    6
    6    0    0    1    0    7    0
    6    0    0    1    0    6    1
    6    0    0    1    0    5    2
    6    0    0    1    0    4    3
    6    0    0    1    0    3    4
    6    0    0    1    0    2    5
    6    0    0    1    0    1    6
    6    0    0    1    0    0    7
    6    0    0    0    8    0    0
    6    0    0    0    7    1    0
    6    0    0    0    7    0    1
    6    0    0    0    6    2    0
    6    0    0    0    6    1    1
    6    0    0    0    6    0    2
    6    0    0    0    5    3    0
    6    0    0    0    5    2    1
    6    0    0    0    5    1    2
    6    0    0    0    5    0    3
    6    0    0    0    4    4    0
    6    0    0    0    4    3    1
    6    0    0    0    4    2    2
    6    0    0    0    4    1    3
    6    0    0    0    4    0    4
    6    0    0    0    3    5    0
    6    0    0    0    3    4    1
    6    0    0    0    3    3    2
    6    0    0    0    3    2    3
    6    0    0    0    3    1    4
    6    0    0    0    3    0    5
    6    0    0    0    2    6    0
    6    0    0    0    2    5    1
    6    0    0    0    2    4    2
    6    0    0    0    2    3    3
    6    0    0    0    2    2    4
    6    0    0    0    2    1    5
    6    0    0    0    2    0    6
    6    0    0    0    1    7    0
    6    0    0    0    1    6    1
    6    0    0    0    1    5    2
    6    0    0    0    1    4    3
    6    0    0    0    1    3    4
    6    0    0    0    1    2    5
    6    0    0    0    1    1    6
    6    0    0    0    1    0    7
    6    0    0    0    0    8    0
    6    0    0    0    0    7    1
    6    0    0    0    0    6    2
    6    0    0    0    0    5    3
    6    0    0    0    0    4    4
    6    0    0    0    0    3    5
    6    0    0    0    0    2    6
    6    0    0    0    0    1    7
    6    0    0    0    0    0    8
    5    9    0    0    0    0    0
    5    8    1    0    0    0    0
    5    8    0    1    0    0    0
    5    8    0    0    1    0    0
    5    8    0    0    0    1    0
    5    8    0    0    0    0    1
    5    7    2    0    0    0    0
    5    7    1    1    0    0    0
    5    7    1    0    1    0    0
    5    7    1    0    0    1    0
    5    7    1    0    0    0    1
    5    7    0    2    0    0    0
    5    7    0    1    1    0    0
    5    7    0    1    0    1    0
    5    7    0    1    0    0    1
    5    7    0    0    2    0    0
    5    7    0    0    1    1    0
    5    7    0    0    1    0    1
    5    7    0    0    0    2    0
    5    7    0    0    0    1    1
    5    7    0    0    0    0    2
    5    6    3    0    0    0    0
    5    6    2    1    0    0    0
    5    6    2    0    1    0    0
    5    6    2    0    0    1    0
    5    6    2    0    0    0    1
    5    6    1    2    0    0    0
    5    6    1    1    1    0    0
    5    6    1    1    0    1    0
    5    6    1    1    0    0    1
    5    6    1    0    2    0    0
    5    6    1    0    1    1    0
    5    6    1    0    1    0    1
    5    6    1    0    0    2    0
    5    6    1    0    0    1    1
    5    6    1    0    0    0    2
    5    6    0    3    0    0    0
    5    6    0    2    1    0    0
    5    6    0    2    0    1    0
    5    6    0    2    0    0    1
    5    6    0    1    2    0    0
    5    6    0    1    1    1    0
    5    6    0    1    1    0    1
    5    6    0    1    0    2    0
    5    6    0    1    0    1    1
    5    6    0    1    0    0    2
    5    6    0    0    3    0    0
    5    6    0    0    2    1    0
    5    6    0    0    2    0    1
    5    6    0    0    1    2    0
    5    6    0    0    1    1    1
    5    6    0    0    1    0    2
    5    6    0    0    0    3    0
    5    6    0    0    0    2    1
    5    6    0    0    0    1    2
    5    6    0    0    0    0    3
    5    5    4    0    0    0    0
    5    5    3    1    0    0    0
    5    5    3    0    1    0    0
    5    5    3    0    0    1    0
    5    5    3    0    0    0    1
    5    5    2    2    0    0    0
    5    5    2    1    1    0    0
    5    5    2    1    0    1    0
    5    5    2    1    0    0    1
    5    5    2    0    2    0    0
    5    5    2    0    1    1    0
    5    5    2    0    1    0    1
    5    5    2    0    0    2    0
    5    5    2    0    0    1    1
    5    5    2    0    0    0    2
    5    5    1    3    0    0    0
    5    5    1    2    1    0    0
    5    5    1    2    0    1    0
    5    5    1    2    0    0    1
    5    5    1    1    2    0    0
    5    5    1    1    1    1    0
    5    5    1    1    1    0    1
    5    5    1    1    0    2    0
    5    5    1    1    0    1    1
    5    5    1    1    0    0    2
    5    5    1    0    3    0    0
    5    5    1    0    2    1    0
    5    5    1    0    2    0    1
    5    5    1    0    1    2    0
    5    5    1    0    1    1    1
    5    5    1    0    1    0    2
    5    5    1    0    0    3    0
    5    5    1    0    0    2    1
    5    5    1    0    0    1    2
    5    5    1    0    0    0    3
    5    5    0    4    0    0    0
    5    5    0    3    1    0    0
    5    5    0    3    0    1    0
    5    5    0    3    0    0    1
    5    5    0    2    2    0    0
    5    5    0    2    1    1    0
    5    5    0    2    1    0    1
    5    5    0    2    0    2    0
    5    5    0    2    0    1    1
    5    5    0    2    0    0    2
    5    5    0    1    3    0    0
    5    5    0    1    2    1    0
    5    5    0    1    2    0    1
    5    5    0    1    1    2    0
    5    5    0    1    1    1    1
    5    5    0    1    1    0    2
    5    5    0    1    0    3    0
    5    5    0    1    0    2    1
    5    5    0    1    0    1    2
    5    5    0    1    0    0    3
    5    5    0    0    4    0    0
    5    5    0    0    3    1    0
    5    5    0    0    3    0    1
    5    5    0    0    2    2    0
    5    5    0    0    2    1    1
    5    5    0    0    2    0    2
    5    5    0    0    1    3    0
    5    5    0    0    1    2    1
    5    5    0    0    1    1    2
    5    5    0    0    1    0    3
    5    5    0    0    0    4    0
    5    5    0    0    0    3    1
    5    5    0    0    0    2    2
    5    5    0    0    0    1    3
    5    5    0    0    0    0    4
    5    4    5    0    0    0    0
    5    4    4    1    0    0    0
    5    4    4    0    1    0    0
    5    4    4    0    0    1    0
    5    4    4    0    0    0    1
    5    4    3    2    0    0    0
    5    4    3    1    1    0    0
    5    4    3    1    0    1    0
    5    4    3    1    0    0    1
    5    4    3    0    2    0    0
    5    4    3    0    1    1    0
    5    4    3    0    1    0    1
    5    4    3    0    0    2    0
    5    4    3    0    0    1    1
    5    4    3    0    0    0    2
    5    4    2    3    0    0    0
    5    4    2    2    1    0    0
    5    4    2    2    0    1    0
    5    4    2    2    0    0    1
    5    4    2    1    2    0    0
    5    4    2    1    1    1    0
    5    4    2    1    1    0    1
    5    4    2    1    0    2    0
    5    4    2    1    0    1    1
    5    4    2    1    0    0    2
    5    4    2    0    3    0    0
    5    4    2    0    2    1    0
    5    4    2    0    2    0    1
    5    4    2    0    1    2    0
    5    4    2    0    1    1    1
    5    4    2    0    1    0    2
    5    4    2    0    0    3    0
    5    4    2    0    0    2    1
    5    4    2    0    0    1    2
    5    4    2    0    0    0    3
    5    4    1    4    0    0    0
    5    4    1    3    1    0    0
    5    4    1    3    0    1    0
    5    4    1    3    0    0    1
    5    4    1    2    2    0    0
    5    4    1    2    1    1    0
    5    4    1    2    1    0    1
    5    4    1    2    0    2    0
    5    4    1    2    0    1    1
    5    4    1    2    0    0    2
    5    4    1    1    3    0    0
    5    4    1    1    2    1    0
    5    4    1    1    2    0    1
    5    4    1    1    1    2    0
    5    4    1    1    1    1    1
    5    4    1    1    1    0    2
    5    4    1    1    0    3    0
    5    4    1    1    0    2    1
    5    4    1    1    0    1    2
    5    4    1    1    0    0    3
    5    4    1    0    4    0    0
    5    4    1    0    3    1    0
    5    4    1    0    3    0    1
    5    4    1    0    2    2    0
    5    4    1    0    2    1    1
    5    4    1    0    2    0    2
    5    4    1    0    1    3    0
    5    4    1    0    1    2    1
    5    4    1    0    1    1    2
    5    4    1    0    1    0    3
    5    4    1    0    0    4    0
    5    4    1    0    0    3    1
    5    4    1    0    0    2    2
    5    4    1    0    0    1    3
    5    4    1    0    0    0    4
    5    4    0    5    0    0    0
    5    4    0    4    1    0    0
    5    4    0    4    0    1    0
    5    4    0    4    0    0    1
    5    4    0    3    2    0    0
    5    4    0    3    1    1    0
    5    4    0    3    1    0    1
    5    4    0    3    0    2    0
    5    4    0    3    0    1    1
    5    4    0    3    0    0    2
    5    4    0    2    3    0    0
    5    4    0    2    2    1    0
    5    4    0    2    2    0    1
    5    4    0    2    1    2    0
    5    4    0    2    1    1    1
    5    4    0    2    1    0    2
    5    4    0    2    0    3    0
    5    4    0    2    0    2    1
    5    4    0    2    0    1    2
    5    4    0    2    0    0    3
    5    4    0    1    4    0    0
    5    4    0    1    3    1    0
    5    4    0    1    3    0    1
    5    4    0    1    2    2    0
    5    4    0    1    2    1    1
    5    4    0    1    2    0    2
    5    4    0    1    1    3    0
    5    4    0    1    1    2    1
    5    4    0    1    1    1    2
    5    4    0    1    1    0    3
    5    4    0    1    0    4    0
    5    4    0    1    0    3    1
    5    4    0    1    0    2    2
    5    4    0    1    0    1    3
    5    4    0    1    0    0    4
    5    4    0    0    5    0    0
    5    4    0    0    4    1    0
    5    4    0    0    4    0    1
    5    4    0    0    3    2    0
    5    4    0    0    3    1    1
    5    4    0    0    3    0    2
    5    4    0    0    2    3    0
    5    4    0    0    2    2    1
    5    4    0    0    2    1    2
    5    4    0    0    2    0    3
    5    4    0    0    1    4    0
    5    4    0    0    1    3    1
    5    4    0    0    1    2    2
    5    4    0    0    1    1    3
    5    4    0    0    1    0    4
    5    4    0    0    0    5    0
    5    4    0    0    0    4    1
    5    4    0    0    0    3    2
    5    4    0    0    0    2    3
    5    4    0    0    0    1    4
    5    4    0    0    0    0    5
    5    3    6    0    0    0    0
    5    3    5    1    0    0    0
    5    3    5    0    1    0    0
    5    3    5    0    0    1    0
    5    3    5    0    0    0    1
    5    3    4    2    0    0    0
    5    3    4    1    1    0    0
    5    3    4    1    0    1    0
    5    3    4    1    0    0    1
    5    3    4    0    2    0    0
    5    3    4    0    1    1    0
    5    3    4    0    1    0    1
    5    3    4    0    0    2    0
    5    3    4    0    0    1    1
    5    3    4    0    0    0    2
    5    3    3    3    0    0    0
    5    3    3    2    1    0    0
    5    3    3    2    0    1    0
    5    3    3    2    0    0    1
    5    3    3    1    2    0    0
    5    3    3    1    1    1    0
    5    3    3    1    1    0    1
    5    3    3    1    0    2    0
    5    3    3    1    0    1    1
    5    3    3    1    0    0    2
    5    3    3    0    3    0    0
    5    3    3    0    2    1    0
    5    3    3    0    2    0    1
    5    3    3    0    1    2    0
    5    3    3    0    1    1    1
    5    3    3    0    1    0    2
    5    3    3    0    0    3    0
    5    3    3    0    0    2    1
    5    3    3    0    0    1    2
    5    3    3    0    0    0    3
    5    3    2    4    0    0    0
    5    3    2    3    1    0    0
    5    3    2    3    0    1    0
    5    3    2    3    0    0    1
    5    3    2    2    2    0    0
    5    3    2    2    1    1    0
    5    3    2    2    1    0    1
    5    3    2    2    0    2    0
    5    3    2    2    0    1    1
    5    3    2    2    0    0    2
    5    3    2    1    3    0    0
    5    3    2    1    2    1    0
    5    3    2    1    2    0    1
    5    3    2    1    1    2    0
    5    3    2    1    1    1    1
    5    3    2    1    1    0    2
    5    3    2    1    0    3    0
    5    3    2    1    0    2    1
    5    3    2    1    0    1    2
    5    3    2    1    0    0    3
    5    3    2    0    4    0    0
    5    3    2    0    3    1    0
    5    3    2    0    3    0    1
    5    3    2    0    2    2    0
    5    3    2    0    2    1    1
    5    3    2    0    2    0    2
    5    3    2    0    1    3    0
    5    3    2    0    1    2    1
    5    3    2    0    1    1    2
    5    3    2    0    1    0    3
    5    3    2    0    0    4    0
    5    3    2    0    0    3    1
    5    3    2    0    0    2    2
    5    3    2    0    0    1    3
    5    3    2    0    0    0    4
    5    3    1    5    0    0    0
    5    3    1    4    1    0    0
    5    3    1    4    0    1    0
    5    3    1    4    0    0    1
    5    3    1    3    2    0    0
    5    3    1    3    1    1    0
    5    3    1    3    1    0    1
    5    3    1    3    0    2    0
    5    3    1    3    0    1    1
    5    3    1    3    0    0    2
    5    3    1    2    3    0    0
    5    3    1    2    2    1    0
    5    3    1    2    2    0    1
    5    3    1    2    1    2    0
    5    3    1    2    1    1    1
    5    3    1    2    1    0    2
    5    3    1    2    0    3    0
    5    3    1    2    0    2    1
    5    3    1    2    0    1    2
    5    3    1    2    0    0    3
    5    3    1    1    4    0    0
    5    3    1    1    3    1    0
    5    3    1    1    3    0    1
    5    3    1    1    2    2    0
    5    3    1    1    2    1    1
    5    3    1    1    2    0    2
    5    3    1    1    1    3    0
    5    3    1    1    1    2    1
    5    3    1    1    1    1    2
    5    3    1    1    1    0    3
    5    3    1    1    0    4    0
    5    3    1    1    0    3    1
    5    3    1    1    0    2    2
    5    3    1    1    0    1    3
    5    3    1    1    0    0    4
    5    3    1    0    5    0    0
    5    3    1    0    4    1    0
    5    3    1    0    4    0    1
    5    3    1    0    3    2    0
    5    3    1    0    3    1    1
    5    3    1    0    3    0    2
    5    3    1    0    2    3    0
    5    3    1    0    2    2    1
    5    3    1    0    2    1    2
    5    3    1    0    2    0    3
    5    3    1    0    1    4    0
    5    3    1    0    1    3    1
    5    3    1    0    1    2    2
    5    3    1    0    1    1    3
    5    3    1    0    1    0    4
    5    3    1    0    0    5    0
    5    3    1    0    0    4    1
    5    3    1    0    0    3    2
    5    3    1    0    0    2    3
    5    3    1    0    0    1    4
    5    3    1    0    0    0    5
    5    3    0    6    0    0    0
    5    3    0    5    1    0    0
    5    3    0    5    0    1    0
    5    3    0    5    0    0    1
    5    3    0    4    2    0    0
    5    3    0    4    1    1    0
    5    3    0    4    1    0    1
    5    3    0    4    0    2    0
    5    3    0    4    0    1    1
    5    3    0    4    0    0    2
    5    3    0    3    3    0    0
    5    3    0    3    2    1    0
    5    3    0    3    2    0    1
    5    3    0    3    1    2    0
    5    3    0    3    1    1    1
    5    3    0    3    1    0    2
    5    3    0    3    0    3    0
    5    3    0    3    0    2    1
    5    3    0    3    0    1    2
    5    3    0    3    0    0    3
    5    3    0    2    4    0    0
    5    3    0    2    3    1    0
    5    3    0    2    3    0    1
    5    3    0    2    2    2    0
    5    3    0    2    2    1    1
    5    3    0    2    2    0    2
    5    3    0    2    1    3    0
    5    3    0    2    1    2    1
    5    3    0    2    1    1    2
    5    3    0    2    1    0    3
    5    3    0    2    0    4    0
    5    3    0    2    0    3    1
    5    3    0    2    0    2    2
    5    3    0    2    0    1    3
    5    3    0    2    0    0    4
    5    3    0    1    5    0    0
    5    3    0    1    4    1    0
    5    3    0    1    4    0    1
    5    3    0    1    3    2    0
    5    3    0    1    3    1    1
    5    3    0    1    3    0    2
    5    3    0    1    2    3    0
    5    3    0    1    2    2    1
    5    3    0    1    2    1    2
    5    3    0    1    2    0    3
    5    3    0    1    1    4    0
    5    3    0    1    1    3    1
    5    3    0    1    1    2    2
    5    3    0    1    1    1    3
    5    3    0    1    1    0    4
    5    3    0    1    0    5    0
    5    3    0    1    0    4    1
    5    3    0    1    0    3    2
    5    3    0    1    0    2    3
    5    3    0    1    0    1    4
    5    3    0    1    0    0    5
    5    3    0    0    6    0    0
    5    3    0    0    5    1    0
    5    3    0    0    5    0    1
    5    3    0    0    4    2    0
    5    3    0    0    4    1    1
    5    3    0    0    4    0    2
    5    3    0    0    3    3    0
    5    3    0    0    3    2    1
    5    3    0    0    3    1    2
    5    3    0    0    3    0    3
    5    3    0    0    2    4    0
    5    3    0    0    2    3    1
    5    3    0    0    2    2    2
    5    3    0    0    2    1    3
    5    3    0    0    2    0    4
    5    3    0    0    1    5    0
    5    3    0    0    1    4    1
    5    3    0    0    1    3    2
    5    3    0    0    1    2    3
    5    3    0    0    1    1    4
    5    3    0    0    1    0    5
    5    3    0    0    0    6    0
    5    3    0    0    0    5    1
    5    3    0    0    0    4    2
    5    3    0    0    0    3    3
    5    3    0    0    0    2    4
    5    3    0    0    0    1    5
    5    3    0    0    0    0    6
    5    2    7    0    0    0    0
    5    2    6    1    0    0    0
    5    2    6    0    1    0    0
    5    2    6    0    0    1    0
    5    2    6    0    0    0    1
    5    2    5    2    0    0    0
    5    2    5    1    1    0    0
    5    2    5    1    0    1    0
    5    2    5    1    0    0    1
    5    2    5    0    2    0    0
    5    2    5    0    1    1    0
    5    2    5    0    1    0    1
    5    2    5    0    0    2    0
    5    2    5    0    0    1    1
    5    2    5    0    0    0    2
    5    2    4    3    0    0    0
    5    2    4    2    1    0    0
    5    2    4    2    0    1    0
    5    2    4    2    0    0    1
    5    2    4    1    2    0    0
    5    2    4    1    1    1    0
    5    2    4    1    1    0    1
    5    2    4    1    0    2    0
    5    2    4    1    0    1    1
    5    2    4    1    0    0    2
    5    2    4    0    3    0    0
    5    2    4    0    2    1    0
    5    2    4    0    2    0    1
    5    2    4    0    1    2    0
    5    2    4    0    1    1    1
    5    2    4    0    1    0    2
    5    2    4    0    0    3    0
    5    2    4    0    0    2    1
    5    2    4    0    0    1    2
    5    2    4    0    0    0    3
    5    2    3    4    0    0    0
    5    2    3    3    1    0    0
    5    2    3    3    0    1    0
    5    2    3    3    0    0    1
    5    2    3    2    2    0    0
    5    2    3    2    1    1    0
    5    2    3    2    1    0    1
    5    2    3    2    0    2    0
    5    2    3    2    0    1    1
    5    2    3    2    0    0    2
    5    2    3    1    3    0    0
    5    2    3    1    2    1    0
    5    2    3    1    2    0    1
    5    2    3    1    1    2    0
    5    2    3    1    1    1    1
    5    2    3    1    1    0    2
    5    2    3    1    0    3    0
    5    2    3    1    0    2    1
    5    2    3    1    0    1    2
    5    2    3    1    0    0    3
    5    2    3    0    4    0    0
    5    2    3    0    3    1    0
    5    2    3    0    3    0    1
    5    2    3    0    2    2    0
    5    2    3    0    2    1    1
    5    2    3    0    2    0    2
    5    2    3    0    1    3    0
    5    2    3    0    1    2    1
    5    2    3    0    1    1    2
    5    2    3    0    1    0    3
    5    2    3    0    0    4    0
    5    2    3    0    0    3    1
    5    2    3    0    0    2    2
    5    2    3    0    0    1    3
    5    2    3    0    0    0    4
    5    2    2    5    0    0    0
    5    2    2    4    1    0    0
    5    2    2    4    0    1    0
    5    2    2    4    0    0    1
    5    2    2    3    2    0    0
    5    2    2    3    1    1    0
    5    2    2    3    1    0    1
    5    2    2    3    0    2    0
    5    2    2    3    0    1    1
    5    2    2    3    0    0    2
    5    2    2    2    3    0    0
    5    2    2    2    2    1    0
    5    2    2    2    2    0    1
    5    2    2    2    1    2    0
    5    2    2    2    1    1    1
    5    2    2    2    1    0    2
    5    2    2    2    0    3    0
    5    2    2    2    0    2    1
    5    2    2    2    0    1    2
    5    2    2    2    0    0    3
    5    2    2    1    4    0    0
    5    2    2    1    3    1    0
    5    2    2    1    3    0    1
    5    2    2    1    2    2    0
    5    2    2    1    2    1    1
    5    2    2    1    2    0    2
    5    2    2    1    1    3    0
    5    2    2    1    1    2    1
    5    2    2    1    1    1    2
    5    2    2    1    1    0    3
    5    2    2    1    0    4    0
    5    2    2    1    0    3    1
    5    2    2    1    0    2    2
    5    2    2    1    0    1    3
    5    2    2    1    0    0    4
    5    2    2    0    5    0    0
    5    2    2    0    4    1    0
    5    2    2    0    4    0    1
    5    2    2    0    3    2    0
    5    2    2    0    3    1    1
    5    2    2    0    3    0    2
    5    2    2    0    2    3    0
    5    2    2    0    2    2    1
    5    2    2    0    2    1    2
    5    2    2    0    2    0    3
    5    2    2    0    1    4    0
    5    2    2    0    1    3    1
    5    2    2    0    1    2    2
    5    2    2    0    1    1    3
    5    2    2    0    1    0    4
    5    2    2    0    0    5    0
    5    2    2    0    0    4    1
    5    2    2    0    0    3    2
    5    2    2    0    0    2    3
    5    2    2    0    0    1    4
    5    2    2    0    0    0    5
    5    2    1    6    0    0    0
    5    2    1    5    1    0    0
    5    2    1    5    0    1    0
    5    2    1    5    0    0    1
    5    2    1    4    2    0    0
    5    2    1    4    1    1    0
    5    2    1    4    1    0    1
    5    2    1    4    0    2    0
    5    2    1    4    0    1    1
    5    2    1    4    0    0    2
    5    2    1    3    3    0    0
    5    2    1    3    2    1    0
    5    2    1    3    2    0    1
    5    2    1    3    1    2    0
    5    2    1    3    1    1    1
    5    2    1    3    1    0    2
    5    2    1    3    0    3    0
    5    2    1    3    0    2    1
    5    2    1    3    0    1    2
    5    2    1    3    0    0    3
    5    2    1    2    4    0    0
    5    2    1    2    3    1    0
    5    2    1    2    3    0    1
    5    2    1    2    2    2    0
    5    2    1    2    2    1    1
    5    2    1    2    2    0    2
    5    2    1    2    1    3    0
    5    2    1    2    1    2    1
    5    2    1    2    1    1    2
    5    2    1    2    1    0    3
    5    2    1    2    0    4    0
    5    2    1    2    0    3    1
    5    2    1    2    0    2    2
    5    2    1    2    0    1    3
    5    2    1    2    0    0    4
    5    2    1    1    5    0    0
    5    2    1    1    4    1    0
    5    2    1    1    4    0    1
    5    2    1    1    3    2    0
    5    2    1    1    3    1    1
    5    2    1    1    3    0    2
    5    2    1    1    2    3    0
    5    2    1    1    2    2    1
    5    2    1    1    2    1    2
    5    2    1    1    2    0    3
    5    2    1    1    1    4    0
    5    2    1    1    1    3    1
    5    2    1    1    1    2    2
    5    2    1    1    1    1    3
    5    2    1    1    1    0    4
    5    2    1    1    0    5    0
    5    2    1    1    0    4    1
    5    2    1    1    0    3    2
    5    2    1    1    0    2    3
    5    2    1    1    0    1    4
    5    2    1    1    0    0    5
    5    2    1    0    6    0    0
    5    2    1    0    5    1    0
    5    2    1    0    5    0    1
    5    2    1    0    4    2    0
    5    2    1    0    4    1    1
    5    2    1    0    4    0    2
    5    2    1    0    3    3    0
    5    2    1    0    3    2    1
    5    2    1    0    3    1    2
    5    2    1    0    3    0    3
    5    2    1    0    2    4    0
    5    2    1    0    2    3    1
    5    2    1    0    2    2    2
    5    2    1    0    2    1    3
    5    2    1    0    2    0    4
    5    2    1    0    1    5    0
    5    2    1    0    1    4    1
    5    2    1    0    1    3    2
    5    2    1    0    1    2    3
    5    2    1    0    1    1    4
    5    2    1    0    1    0    5
    5    2    1    0    0    6    0
    5    2    1    0    0    5    1
    5    2    1    0    0    4    2
    5    2    1    0    0    3    3
    5    2    1    0    0    2    4
    5    2    1    0    0    1    5
    5    2    1    0    0    0    6
    5    2    0    7    0    0    0
    5    2    0    6    1    0    0
    5    2    0    6    0    1    0
    5    2    0    6    0    0    1
    5    2    0    5    2    0    0
    5    2    0    5    1    1    0
    5    2    0    5    1    0    1
    5    2    0    5    0    2    0
    5    2    0    5    0    1    1
    5    2    0    5    0    0    2
    5    2    0    4    3    0    0
    5    2    0    4    2    1    0
    5    2    0    4    2    0    1
    5    2    0    4    1    2    0
    5    2    0    4    1    1    1
    5    2    0    4    1    0    2
    5    2    0    4    0    3    0
    5    2    0    4    0    2    1
    5    2    0    4    0    1    2
    5    2    0    4    0    0    3
    5    2    0    3    4    0    0
    5    2    0    3    3    1    0
    5    2    0    3    3    0    1
    5    2    0    3    2    2    0
    5    2    0    3    2    1    1
    5    2    0    3    2    0    2
    5    2    0    3    1    3    0
    5    2    0    3    1    2    1
    5    2    0    3    1    1    2
    5    2    0    3    1    0    3
    5    2    0    3    0    4    0
    5    2    0    3    0    3    1
    5    2    0    3    0    2    2
    5    2    0    3    0    1    3
    5    2    0    3    0    0    4
    5    2    0    2    5    0    0
    5    2    0    2    4    1    0
    5    2    0    2    4    0    1
    5    2    0    2    3    2    0
    5    2    0    2    3    1    1
    5    2    0    2    3    0    2
    5    2    0    2    2    3    0
    5    2    0    2    2    2    1
    5    2    0    2    2    1    2
    5    2    0    2    2    0    3
    5    2    0    2    1    4    0
    5    2    0    2    1    3    1
    5    2    0    2    1    2    2
    5    2    0    2    1    1    3
    5    2    0    2    1    0    4
    5    2    0    2    0    5    0
    5    2    0    2    0    4    1
    5    2    0    2    0    3    2
    5    2    0    2    0    2    3
    5    2    0    2    0    1    4
    5    2    0    2    0    0    5
    5    2    0    1    6    0    0
    5    2    0    1    5    1    0
    5    2    0    1    5    0    1
    5    2    0    1    4    2    0
    5    2    0    1    4    1    1
    5    2    0    1    4    0    2
    5    2    0    1    3    3    0
    5    2    0    1    3    2    1
    5    2    0    1    3    1    2
    5    2    0    1    3    0    3
    5    2    0    1    2    4    0
    5    2    0    1    2    3    1
    5    2    0    1    2    2    2
    5    2    0    1    2    1    3
    5    2    0    1    2    0    4
    5    2    0    1    1    5    0
    5    2    0    1    1    4    1
    5    2    0    1    1    3    2
    5    2    0    1    1    2    3
    5    2    0    1    1    1    4
    5    2    0    1    1    0    5
    5    2    0    1    0    6    0
    5    2    0    1    0    5    1
    5    2    0    1    0    4    2
    5    2    0    1    0    3    3
    5    2    0    1    0    2    4
    5    2    0    1    0    1    5
    5    2    0    1    0    0    6
    5    2    0    0    7    0    0
    5    2    0    0    6    1    0
    5    2    0    0    6    0    1
    5    2    0    0    5    2    0
    5    2    0    0    5    1    1
    5    2    0    0    5    0    2
    5    2    0    0    4    3    0
    5    2    0    0    4    2    1
    5    2    0    0    4    1    2
    5    2    0    0    4    0    3
    5    2    0    0    3    4    0
    5    2    0    0    3    3    1
    5    2    0    0    3    2    2
    5    2    0    0    3    1    3
    5    2    0    0    3    0    4
    5    2    0    0    2    5    0
    5    2    0    0    2    4    1
    5    2    0    0    2    3    2
    5    2    0    0    2    2    3
    5    2    0    0    2    1    4
    5    2    0    0    2    0    5
    5    2    0    0    1    6    0
    5    2    0    0    1    5    1
    5    2    0    0    1    4    2
    5    2    0    0    1    3    3
    5    2    0    0    1    2    4
    5    2    0    0    1    1    5
    5    2    0    0    1    0    6
    5    2    0    0    0    7    0
    5    2    0    0    0    6    1
    5    2    0    0    0    5    2
    5    2    0    0    0    4    3
    5    2    0    0    0    3    4
    5    2    0    0    0    2    5
    5    2    0    0    0    1    6
    5    2    0    0    0    0    7
    5    1    8    0    0    0    0
    5    1    7    1    0    0    0
    5    1    7    0    1    0    0
    5    1    7    0    0    1    0
    5    1    7    0    0    0    1
    5    1    6    2    0    0    0
    5    1    6    1    1    0    0
    5    1    6    1    0    1    0
    5    1    6    1    0    0    1
    5    1    6    0    2    0    0
    5    1    6    0    1    1    0
    5    1    6    0    1    0    1
    5    1    6    0    0    2    0
    5    1    6    0    0    1    1
    5    1    6    0    0    0    2
    5    1    5    3    0    0    0
    5    1    5    2    1    0    0
    5    1    5    2    0    1    0
    5    1    5    2    0    0    1
    5    1    5    1    2    0    0
    5    1    5    1    1    1    0
    5    1    5    1    1    0    1
    5    1    5    1    0    2    0
    5    1    5    1    0    1    1
    5    1    5    1    0    0    2
    5    1    5    0    3    0    0
    5    1    5    0    2    1    0
    5    1    5    0    2    0    1
    5    1    5    0    1    2    0
    5    1    5    0    1    1    1
    5    1    5    0    1    0    2
    5    1    5    0    0    3    0
    5    1    5    0    0    2    1
    5    1    5    0    0    1    2
    5    1    5    0    0    0    3
    5    1    4    4    0    0    0
    5    1    4    3    1    0    0
    5    1    4    3    0    1    0
    5    1    4    3    0    0    1
    5    1    4    2    2    0    0
    5    1    4    2    1    1    0
    5    1    4    2    1    0    1
    5    1    4    2    0    2    0
    5    1    4    2    0    1    1
    5    1    4    2    0    0    2
    5    1    4    1    3    0    0
    5    1    4    1    2    1    0
    5    1    4    1    2    0    1
    5    1    4    1    1    2    0
    5    1    4    1    1    1    1
    5    1    4    1    1    0    2
    5    1    4    1    0    3    0
    5    1    4    1    0    2    1
    5    1    4    1    0    1    2
    5    1    4    1    0    0    3
    5    1    4    0    4    0    0
    5    1    4    0    3    1    0
    5    1    4    0    3    0    1
    5    1    4    0    2    2    0
    5    1    4    0    2    1    1
    5    1    4    0    2    0    2
    5    1    4    0    1    3    0
    5    1    4    0    1    2    1
    5    1    4    0    1    1    2
    5    1    4    0    1    0    3
    5    1    4    0    0    4    0
    5    1    4    0    0    3    1
    5    1    4    0    0    2    2
    5    1    4    0    0    1    3
    5    1    4    0    0    0    4
    5    1    3    5    0    0    0
    5    1    3    4    1    0    0
    5    1    3    4    0    1    0
    5    1    3    4    0    0    1
    5    1    3    3    2    0    0
    5    1    3    3    1    1    0
    5    1    3    3    1    0    1
    5    1    3    3    0    2    0
    5    1    3    3    0    1    1
    5    1    3    3    0    0    2
    5    1    3    2    3    0    0
    5    1    3    2    2    1    0
    5    1    3    2    2    0    1
    5    1    3    2    1    2    0
    5    1    3    2    1    1    1
    5    1    3    2    1    0    2
    5    1    3    2    0    3    0
    5    1    3    2    0    2    1
    5    1    3    2    0    1    2
    5    1    3    2    0    0    3
    5    1    3    1    4    0    0
    5    1    3    1    3    1    0
    5    1    3    1    3    0    1
    5    1    3    1    2    2    0
    5    1    3    1    2    1    1
    5    1    3    1    2    0    2
    5    1    3    1    1    3    0
    5    1    3    1    1    2    1
    5    1    3    1    1    1    2
    5    1    3    1    1    0    3
    5    1    3    1    0    4    0
    5    1    3    1    0    3    1
    5    1    3    1    0    2    2
    5    1    3    1    0    1    3
    5    1    3    1    0    0    4
    5    1    3    0    5    0    0
    5    1    3    0    4    1    0
    5    1    3    0    4    0    1
    5    1    3    0    3    2    0
    5    1    3    0    3    1    1
    5    1    3    0    3    0    2
    5    1    3    0    2    3    0
    5    1    3    0    2    2    1
    5    1    3    0    2    1    2
    5    1    3    0    2    0    3
    5    1    3    0    1    4    0
    5    1    3    0    1    3    1
    5    1    3    0    1    2    2
    5    1    3    0    1    1    3
    5    1    3    0    1    0    4
    5    1    3    0    0    5    0
    5    1    3    0    0    4    1
    5    1    3    0    0    3    2
    5    1    3    0    0    2    3
    5    1    3    0    0    1    4
    5    1    3    0    0    0    5
    5    1    2    6    0    0    0
    5    1    2    5    1    0    0
    5    1    2    5    0    1    0
    5    1    2    5    0    0    1
    5    1    2    4    2    0    0
    5    1    2    4    1    1    0
    5    1    2    4    1    0    1
    5    1    2    4    0    2    0
    5    1    2    4    0    1    1
    5    1    2    4    0    0    2
    5    1    2    3    3    0    0
    5    1    2    3    2    1    0
    5    1    2    3    2    0    1
    5    1    2    3    1    2    0
    5    1    2    3    1    1    1
    5    1    2    3    1    0    2
    5    1    2    3    0    3    0
    5    1    2    3    0    2    1
    5    1    2    3    0    1    2
    5    1    2    3    0    0    3
    5    1    2    2    4    0    0
    5    1    2    2    3    1    0
    5    1    2    2    3    0    1
    5    1    2    2    2    2    0
    5    1    2    2    2    1    1
    5    1    2    2    2    0    2
    5    1    2    2    1    3    0
    5    1    2    2    1    2    1
    5    1    2    2    1    1    2
    5    1    2    2    1    0    3
    5    1    2    2    0    4    0
    5    1    2    2    0    3    1
    5    1    2    2    0    2    2
    5    1    2    2    0    1    3
    5    1    2    2    0    0    4
    5    1    2    1    5    0    0
    5    1    2    1    4    1    0
    5    1    2    1    4    0    1
    5    1    2    1    3    2    0
    5    1    2    1    3    1    1
    5    1    2    1    3    0    2
    5    1    2    1    2    3    0
    5    1    2    1    2    2    1
    5    1    2    1    2    1    2
    5    1    2    1    2    0    3
    5    1    2    1    1    4    0
    5    1    2    1    1    3    1
    5    1    2    1    1    2    2
    5    1    2    1    1    1    3
    5    1    2    1    1    0    4
    5    1    2    1    0    5    0
    5    1    2    1    0    4    1
    5    1    2    1    0    3    2
    5    1    2    1    0    2    3
    5    1    2    1    0    1    4
    5    1    2    1    0    0    5
    5    1    2    0    6    0    0
    5    1    2    0    5    1    0
    5    1    2    0    5    0    1
    5    1    2    0    4    2    0
    5    1    2    0    4    1    1
    5    1    2    0    4    0    2
    5    1    2    0    3    3    0
    5    1    2    0    3    2    1
    5    1    2    0    3    1    2
    5    1    2    0    3    0    3
    5    1    2    0    2    4    0
    5    1    2    0    2    3    1
    5    1    2    0    2    2    2
    5    1    2    0    2    1    3
    5    1    2    0    2    0    4
    5    1    2    0    1    5    0
    5    1    2    0    1    4    1
    5    1    2    0    1    3    2
    5    1    2    0    1    2    3
    5    1    2    0    1    1    4
    5    1    2    0    1    0    5
    5    1    2    0    0    6    0
    5    1    2    0    0    5    1
    5    1    2    0    0    4    2
    5    1    2    0    0    3    3
    5    1    2    0    0    2    4
    5    1    2    0    0    1    5
    5    1    2    0    0    0    6
    5    1    1    7    0    0    0
    5    1    1    6    1    0    0
    5    1    1    6    0    1    0
    5    1    1    6    0    0    1
    5    1    1    5    2    0    0
    5    1    1    5    1    1    0
    5    1    1    5    1    0    1
    5    1    1    5    0    2    0
    5    1    1    5    0    1    1
    5    1    1    5    0    0    2
    5    1    1    4    3    0    0
    5    1    1    4    2    1    0
    5    1    1    4    2    0    1
    5    1    1    4    1    2    0
    5    1    1    4    1    1    1
    5    1    1    4    1    0    2
    5    1    1    4    0    3    0
    5    1    1    4    0    2    1
    5    1    1    4    0    1    2
    5    1    1    4    0    0    3
    5    1    1    3    4    0    0
    5    1    1    3    3    1    0
    5    1    1    3    3    0    1
    5    1    1    3    2    2    0
    5    1    1    3    2    1    1
    5    1    1    3    2    0    2
    5    1    1    3    1    3    0
    5    1    1    3    1    2    1
    5    1    1    3    1    1    2
    5    1    1    3    1    0    3
    5    1    1    3    0    4    0
    5    1    1    3    0    3    1
    5    1    1    3    0    2    2
    5    1    1    3    0    1    3
    5    1    1    3    0    0    4
    5    1    1    2    5    0    0
    5    1    1    2    4    1    0
    5    1    1    2    4    0    1
    5    1    1    2    3    2    0
    5    1    1    2    3    1    1
    5    1    1    2    3    0    2
    5    1    1    2    2    3    0
    5    1    1    2    2    2    1
    5    1    1    2    2    1    2
    5    1    1    2    2    0    3
    5    1    1    2    1    4    0
    5    1    1    2    1    3    1
    5    1    1    2    1    2    2
    5    1    1    2    1    1    3
    5    1    1    2    1    0    4
    5    1    1    2    0    5    0
    5    1    1    2    0    4    1
    5    1    1    2    0    3    2
    5    1    1    2    0    2    3
    5    1    1    2    0    1    4
    5    1    1    2    0    0    5
    5    1    1    1    6    0    0
    5    1    1    1    5    1    0
    5    1    1    1    5    0    1
    5    1    1    1    4    2    0
    5    1    1    1    4    1    1
    5    1    1    1    4    0    2
    5    1    1    1    3    3    0
    5    1    1    1    3    2    1
    5    1    1    1    3    1    2
    5    1    1    1    3    0    3
    5    1    1    1    2    4    0
    5    1    1    1    2    3    1
    5    1    1    1    2    2    2
    5    1    1    1    2    1    3
    5    1    1    1    2    0    4
    5    1    1    1    1    5    0
    5    1    1    1    1    4    1
    5    1    1    1    1    3    2
    5    1    1    1    1    2    3
    5    1    1    1    1    1    4
    5    1    1    1    1    0    5
    5    1    1    1    0    6    0
    5    1    1    1    0    5    1
    5    1    1    1    0    4    2
    5    1    1    1    0    3    3
    5    1    1    1    0    2    4
    5    1    1    1    0    1    5
    5    1    1    1    0    0    6
    5    1    1    0    7    0    0
    5    1    1    0    6    1    0
    5    1    1    0    6    0    1
    5    1    1    0    5    2    0
    5    1    1    0    5    1    1
    5    1    1    0    5    0    2
    5    1    1    0    4    3    0
    5    1    1    0    4    2    1
    5    1    1    0    4    1    2
    5    1    1    0    4    0    3
    5    1    1    0    3    4    0
    5    1    1    0    3    3    1
    5    1    1    0    3    2    2
    5    1    1    0    3    1    3
    5    1    1    0    3    0    4
    5    1    1    0    2    5    0
    5    1    1    0    2    4    1
    5    1    1    0    2    3    2
    5    1    1    0    2    2    3
    5    1    1    0    2    1    4
    5    1    1    0    2    0    5
    5    1    1    0    1    6    0
    5    1    1    0    1    5    1
    5    1    1    0    1    4    2
    5    1    1    0    1    3    3
    5    1    1    0    1    2    4
    5    1    1    0    1    1    5
    5    1    1    0    1    0    6
    5    1    1    0    0    7    0
    5    1    1    0    0    6    1
    5    1    1    0    0    5    2
    5    1    1    0    0    4    3
    5    1    1    0    0    3    4
    5    1    1    0    0    2    5
    5    1    1    0    0    1    6
    5    1    1    0    0    0    7
    5    1    0    8    0    0    0
    5    1    0    7    1    0    0
    5    1    0    7    0    1    0
    5    1    0    7    0    0    1
    5    1    0    6    2    0    0
    5    1    0    6    1    1    0
    5    1    0    6    1    0    1
    5    1    0    6    0    2    0
    5    1    0    6    0    1    1
    5    1    0    6    0    0    2
    5    1    0    5    3    0    0
    5    1    0    5    2    1    0
    5    1    0    5    2    0    1
    5    1    0    5    1    2    0
    5    1    0    5    1    1    1
    5    1    0    5    1    0    2
    5    1    0    5    0    3    0
    5    1    0    5    0    2    1
    5    1    0    5    0    1    2
    5    1    0    5    0    0    3
    5    1    0    4    4    0    0
    5    1    0    4    3    1    0
    5    1    0    4    3    0    1
    5    1    0    4    2    2    0
    5    1    0    4    2    1    1
    5    1    0    4    2    0    2
    5    1    0    4    1    3    0
    5    1    0    4    1    2    1
    5    1    0    4    1    1    2
    5    1    0    4    1    0    3
    5    1    0    4    0    4    0
    5    1    0    4    0    3    1
    5    1    0    4    0    2    2
    5    1    0    4    0    1    3
    5    1    0    4    0    0    4
    5    1    0    3    5    0    0
    5    1    0    3    4    1    0
    5    1    0    3    4    0    1
    5    1    0    3    3    2    0
    5    1    0    3    3    1    1
    5    1    0    3    3    0    2
    5    1    0    3    2    3    0
    5    1    0    3    2    2    1
    5    1    0    3    2    1    2
    5    1    0    3    2    0    3
    5    1    0    3    1    4    0
    5    1    0    3    1    3    1
    5    1    0    3    1    2    2
    5    1    0    3    1    1    3
    5    1    0    3    1    0    4
    5    1    0    3    0    5    0
    5    1    0    3    0    4    1
    5    1    0    3    0    3    2
    5    1    0    3    0    2    3
    5    1    0    3    0    1    4
    5    1    0    3    0    0    5
    5    1    0    2    6    0    0
    5    1    0    2    5    1    0
    5    1    0    2    5    0    1
    5    1    0    2    4    2    0
    5    1    0    2    4    1    1
    5    1    0    2    4    0    2
    5    1    0    2    3    3    0
    5    1    0    2    3    2    1
    5    1    0    2    3    1    2
    5    1    0    2    3    0    3
    5    1    0    2    2    4    0
    5    1    0    2    2    3    1
    5    1    0    2    2    2    2
    5    1    0    2    2    1    3
    5    1    0    2    2    0    4
    5    1    0    2    1    5    0
    5    1    0    2    1    4    1
    5    1    0    2    1    3    2
    5    1    0    2    1    2    3
    5    1    0    2    1    1    4
    5    1    0    2    1    0    5
    5    1    0    2    0    6    0
    5    1    0    2    0    5    1
    5    1    0    2    0    4    2
    5    1    0    2    0    3    3
    5    1    0    2    0    2    4
    5    1    0    2    0    1    5
    5    1    0    2    0    0    6
    5    1    0    1    7    0    0
    5    1    0    1    6    1    0
    5    1    0    1    6    0    1
    5    1    0    1    5    2    0
    5    1    0    1    5    1    1
    5    1    0    1    5    0    2
    5    1    0    1    4    3    0
    5    1    0    1    4    2    1
    5    1    0    1    4    1    2
    5    1    0    1    4    0    3
    5    1    0    1    3    4    0
    5    1    0    1    3    3    1
    5    1    0    1    3    2    2
    5    1    0    1    3    1    3
    5    1    0    1    3    0    4
    5    1    0    1    2    5    0
    5    1    0    1    2    4    1
    5    1    0    1    2    3    2
    5    1    0    1    2    2    3
    5    1    0    1    2    1    4
    5    1    0    1    2    0    5
    5    1    0    1    1    6    0
    5    1    0    1    1    5    1
    5    1    0    1    1    4    2
    5    1    0    1    1    3    3
    5    1    0    1    1    2    4
    5    1    0    1    1    1    5
    5    1    0    1    1    0    6
    5    1    0    1    0    7    0
    5    1    0    1    0    6    1
    5    1    0    1    0    5    2
    5    1    0    1    0    4    3
    5    1    0    1    0    3    4
    5    1    0    1    0    2    5
    5    1    0    1    0    1    6
    5    1    0    1    0    0    7
    5    1    0    0    8    0    0
    5    1    0    0    7    1    0
    5    1    0    0    7    0    1
    5    1    0    0    6    2    0
    5    1    0    0    6    1    1
    5    1    0    0    6    0    2
    5    1    0    0    5    3    0
    5    1    0    0    5    2    1
    5    1    0    0    5    1    2
    5    1    0    0    5    0    3
    5    1    0    0    4    4    0
    5    1    0    0    4    3    1
    5    1    0    0    4    2    2
    5    1    0    0    4    1    3
    5    1    0    0    4    0    4
    5    1    0    0    3    5    0
    5    1    0    0    3    4    1
    5    1    0    0    3    3    2
    5    1    0    0    3    2    3
    5    1    0    0    3    1    4
    5    1    0    0    3    0    5
    5    1    0    0    2    6    0
    5    1    0    0    2    5    1
    5    1    0    0    2    4    2
    5    1    0    0    2    3    3
    5    1    0    0    2    2    4
    5    1    0    0    2    1    5
    5    1    0    0    2    0    6
    5    1    0    0    1    7    0
    5    1    0    0    1    6    1
    5    1    0    0    1    5    2
    5    1    0    0    1    4    3
    5    1    0    0    1    3    4
    5    1    0    0    1    2    5
    5    1    0    0    1    1    6
    5    1    0    0    1    0    7
    5    1    0    0    0    8    0
    5    1    0    0    0    7    1
    5    1    0    0    0    6    2
    5    1    0    0    0    5    3
    5    1    0    0    0    4    4
    5    1    0    0    0    3    5
    5    1    0    0    0    2    6
    5    1    0    0    0    1    7
    5    1    0    0    0    0    8
    5    0    9    0    0    0    0
    5    0    8    1    0    0    0
    5    0    8    0    1    0    0
    5    0    8    0    0    1    0
    5    0    8    0    0    0    1
    5    0    7    2    0    0    0
    5    0    7    1    1    0    0
    5    0    7    1    0    1    0
    5    0    7    1    0    0    1
    5    0    7    0    2    0    0
    5    0    7    0    1    1    0
    5    0    7    0    1    0    1
    5    0    7    0    0    2    0
    5    0    7    0    0    1    1
    5    0    7    0    0    0    2
    5    0    6    3    0    0    0
    5    0    6    2    1    0    0
    5    0    6    2    0    1    0
    5    0    6    2    0    0    1
    5    0    6    1    2    0    0
    5    0    6    1    1    1    0
    5    0    6    1    1    0    1
    5    0    6    1    0    2    0
    5    0    6    1    0    1    1
    5    0    6    1    0    0    2
    5    0    6    0    3    0    0
    5    0    6    0    2    1    0
    5    0    6    0    2    0    1
    5    0    6    0    1    2    0
    5    0    6    0    1    1    1
    5    0    6    0    1    0    2
    5    0    6    0    0    3    0
    5    0    6    0    0    2    1
    5    0    6    0    0    1    2
    5    0    6    0    0    0    3
    5    0    5    4    0    0    0
    5    0    5    3    1    0    0
    5    0    5    3    0    1    0
    5    0    5    3    0    0    1
    5    0    5    2    2    0    0
    5    0    5    2    1    1    0
    5    0    5    2    1    0    1
    5    0    5    2    0    2    0
    5    0    5    2    0    1    1
    5    0    5    2    0    0    2
    5    0    5    1    3    0    0
    5    0    5    1    2    1    0
    5    0    5    1    2    0    1
    5    0    5    1    1    2    0
    5    0    5    1    1    1    1
    5    0    5    1    1    0    2
    5    0    5    1    0    3    0
    5    0    5    1    0    2    1
    5    0    5    1    0    1    2
    5    0    5    1    0    0    3
    5    0    5    0    4    0    0
    5    0    5    0    3    1    0
    5    0    5    0    3    0    1
    5    0    5    0    2    2    0
    5    0    5    0    2    1    1
    5    0    5    0    2    0    2
    5    0    5    0    1    3    0
    5    0    5    0    1    2    1
    5    0    5    0    1    1    2
    5    0    5    0    1    0    3
    5    0    5    0    0    4    0
    5    0    5    0    0    3    1
    5    0    5    0    0    2    2
    5    0    5    0    0    1    3
    5    0    5    0    0    0    4
    5    0    4    5    0    0    0
    5    0    4    4    1    0    0
    5    0    4    4    0    1    0
    5    0    4    4    0    0    1
    5    0    4    3    2    0    0
    5    0    4    3    1    1    0
    5    0    4    3    1    0    1
    5    0    4    3    0    2    0
    5    0    4    3    0    1    1
    5    0    4    3    0    0    2
    5    0    4    2    3    0    0
    5    0    4    2    2    1    0
    5    0    4    2    2    0    1
    5    0    4    2    1    2    0
    5    0    4    2    1    1    1
    5    0    4    2    1    0    2
    5    0    4    2    0    3    0
    5    0    4    2    0    2    1
    5    0    4    2    0    1    2
    5    0    4    2    0    0    3
    5    0    4    1    4    0    0
    5    0    4    1    3    1    0
    5    0    4    1    3    0    1
    5    0    4    1    2    2    0
    5    0    4    1    2    1    1
    5    0    4    1    2    0    2
    5    0    4    1    1    3    0
    5    0    4    1    1    2    1
    5    0    4    1    1    1    2
    5    0    4    1    1    0    3
    5    0    4    1    0    4    0
    5    0    4    1    0    3    1
    5    0    4    1    0    2    2
    5    0    4    1    0    1    3
    5    0    4    1    0    0    4
    5    0    4    0    5    0    0
    5    0    4    0    4    1    0
    5    0    4    0    4    0    1
    5    0    4    0    3    2    0
    5    0    4    0    3    1    1
    5    0    4    0    3    0    2
    5    0    4    0    2    3    0
    5    0    4    0    2    2    1
    5    0    4    0    2    1    2
    5    0    4    0    2    0    3
    5    0    4    0    1    4    0
    5    0    4    0    1    3    1
    5    0    4    0    1    2    2
    5    0    4    0    1    1    3
    5    0    4    0    1    0    4
    5    0    4    0    0    5    0
    5    0    4    0    0    4    1
    5    0    4    0    0    3    2
    5    0    4    0    0    2    3
    5    0    4    0    0    1    4
    5    0    4    0    0    0    5
    5    0    3    6    0    0    0
    5    0    3    5    1    0    0
    5    0    3    5    0    1    0
    5    0    3    5    0    0    1
    5    0    3    4    2    0    0
    5    0    3    4    1    1    0
    5    0    3    4    1    0    1
    5    0    3    4    0    2    0
    5    0    3    4    0    1    1
    5    0    3    4    0    0    2
    5    0    3    3    3    0    0
    5    0    3    3    2    1    0
    5    0    3    3    2    0    1
    5    0    3    3    1    2    0
    5    0    3    3    1    1    1
    5    0    3    3    1    0    2
    5    0    3    3    0    3    0
    5    0    3    3    0    2    1
    5    0    3    3    0    1    2
    5    0    3    3    0    0    3
    5    0    3    2    4    0    0
    5    0    3    2    3    1    0
    5    0    3    2    3    0    1
    5    0    3    2    2    2    0
    5    0    3    2    2    1    1
    5    0    3    2    2    0    2
    5    0    3    2    1    3    0
    5    0    3    2    1    2    1
    5    0    3    2    1    1    2
    5    0    3    2    1    0    3
    5    0    3    2    0    4    0
    5    0    3    2    0    3    1
    5    0    3    2    0    2    2
    5    0    3    2    0    1    3
    5    0    3    2    0    0    4
    5    0    3    1    5    0    0
    5    0    3    1    4    1    0
    5    0    3    1    4    0    1
    5    0    3    1    3    2    0
    5    0    3    1    3    1    1
    5    0    3    1    3    0    2
    5    0    3    1    2    3    0
    5    0    3    1    2    2    1
    5    0    3    1    2    1    2
    5    0    3    1    2    0    3
    5    0    3    1    1    4    0
    5    0    3    1    1    3    1
    5    0    3    1    1    2    2
    5    0    3    1    1    1    3
    5    0    3    1    1    0    4
    5    0    3    1    0    5    0
    5    0    3    1    0    4    1
    5    0    3    1    0    3    2
    5    0    3    1    0    2    3
    5    0    3    1    0    1    4
    5    0    3    1    0    0    5
    5    0    3    0    6    0    0
    5    0    3    0    5    1    0
    5    0    3    0    5    0    1
    5    0    3    0    4    2    0
    5    0    3    0    4    1    1
    5    0    3    0    4    0    2
    5    0    3    0    3    3    0
    5    0    3    0    3    2    1
    5    0    3    0    3    1    2
    5    0    3    0    3    0    3
    5    0    3    0    2    4    0
    5    0    3    0    2    3    1
    5    0    3    0    2    2    2
    5    0    3    0    2    1    3
    5    0    3    0    2    0    4
    5    0    3    0    1    5    0
    5    0    3    0    1    4    1
    5    0    3    0    1    3    2
    5    0    3    0    1    2    3
    5    0    3    0    1    1    4
    5    0    3    0    1    0    5
    5    0    3    0    0    6    0
    5    0    3    0    0    5    1
    5    0    3    0    0    4    2
    5    0    3    0    0    3    3
    5    0    3    0    0    2    4
    5    0    3    0    0    1    5
    5    0    3    0    0    0    6
    5    0    2    7    0    0    0
    5    0    2    6    1    0    0
    5    0    2    6    0    1    0
    5    0    2    6    0    0    1
    5    0    2    5    2    0    0
    5    0    2    5    1    1    0
    5    0    2    5    1    0    1
    5    0    2    5    0    2    0
    5    0    2    5    0    1    1
    5    0    2    5    0    0    2
    5    0    2    4    3    0    0
    5    0    2    4    2    1    0
    5    0    2    4    2    0    1
    5    0    2    4    1    2    0
    5    0    2    4    1    1    1
    5    0    2    4    1    0    2
    5    0    2    4    0    3    0
    5    0    2    4    0    2    1
    5    0    2    4    0    1    2
    5    0    2    4    0    0    3
    5    0    2    3    4    0    0
    5    0    2    3    3    1    0
    5    0    2    3    3    0    1
    5    0    2    3    2    2    0
    5    0    2    3    2    1    1
    5    0    2    3    2    0    2
    5    0    2    3    1    3    0
    5    0    2    3    1    2    1
    5    0    2    3    1    1    2
    5    0    2    3    1    0    3
    5    0    2    3    0    4    0
    5    0    2    3    0    3    1
    5    0    2    3    0    2    2
    5    0    2    3    0    1    3
    5    0    2    3    0    0    4
    5    0    2    2    5    0    0
    5    0    2    2    4    1    0
    5    0    2    2    4    0    1
    5    0    2    2    3    2    0
    5    0    2    2    3    1    1
    5    0    2    2    3    0    2
    5    0    2    2    2    3    0
    5    0    2    2    2    2    1
    5    0    2    2    2    1    2
    5    0    2    2    2    0    3
    5    0    2    2    1    4    0
    5    0    2    2    1    3    1
    5    0    2    2    1    2    2
    5    0    2    2    1    1    3
    5    0    2    2    1    0    4
    5    0    2    2    0    5    0
    5    0    2    2    0    4    1
    5    0    2    2    0    3    2
    5    0    2    2    0    2    3
    5    0    2    2    0    1    4
    5    0    2    2    0    0    5
    5    0    2    1    6    0    0
    5    0    2    1    5    1    0
    5    0    2    1    5    0    1
    5    0    2    1    4    2    0
    5    0    2    1    4    1    1
    5    0    2    1    4    0    2
    5    0    2    1    3    3    0
    5    0    2    1    3    2    1
    5    0    2    1    3    1    2
    5    0    2    1    3    0    3
    5    0    2    1    2    4    0
    5    0    2    1    2    3    1
    5    0    2    1    2    2    2
    5    0    2    1    2    1    3
    5    0    2    1    2    0    4
    5    0    2    1    1    5    0
    5    0    2    1    1    4    1
    5    0    2    1    1    3    2
    5    0    2    1    1    2    3
    5    0    2    1    1    1    4
    5    0    2    1    1    0    5
    5    0    2    1    0    6    0
    5    0    2    1    0    5    1
    5    0    2    1    0    4    2
    5    0    2    1    0    3    3
    5    0    2    1    0    2    4
    5    0    2    1    0    1    5
    5    0    2    1    0    0    6
    5    0    2    0    7    0    0
    5    0    2    0    6    1    0
    5    0    2    0    6    0    1
    5    0    2    0    5    2    0
    5    0    2    0    5    1    1
    5    0    2    0    5    0    2
    5    0    2    0    4    3    0
    5    0    2    0    4    2    1
    5    0    2    0    4    1    2
    5    0    2    0    4    0    3
    5    0    2    0    3    4    0
    5    0    2    0    3    3    1
    5    0    2    0    3    2    2
    5    0    2    0    3    1    3
    5    0    2    0    3    0    4
    5    0    2    0    2    5    0
    5    0    2    0    2    4    1
    5    0    2    0    2    3    2
    5    0    2    0    2    2    3
    5    0    2    0    2    1    4
    5    0    2    0    2    0    5
    5    0    2    0    1    6    0
    5    0    2    0    1    5    1
    5    0    2    0    1    4    2
    5    0    2    0    1    3    3
    5    0    2    0    1    2    4
    5    0    2    0    1    1    5
    5    0    2    0    1    0    6
    5    0    2    0    0    7    0
    5    0    2    0    0    6    1
    5    0    2    0    0    5    2
    5    0    2    0    0    4    3
    5    0    2    0    0    3    4
    5    0    2    0    0    2    5
    5    0    2    0    0    1    6
    5    0    2    0    0    0    7
    5    0    1    8    0    0    0
    5    0    1    7    1    0    0
    5    0    1    7    0    1    0
    5    0    1    7    0    0    1
    5    0    1    6    2    0    0
    5    0    1    6    1    1    0
    5    0    1    6    1    0    1
    5    0    1    6    0    2    0
    5    0    1    6    0    1    1
    5    0    1    6    0    0    2
    5    0    1    5    3    0    0
    5    0    1    5    2    1    0
    5    0    1    5    2    0    1
    5    0    1    5    1    2    0
    5    0    1    5    1    1    1
    5    0    1    5    1    0    2
    5    0    1    5    0    3    0
    5    0    1    5    0    2    1
    5    0    1    5    0    1    2
    5    0    1    5    0    0    3
    5    0    1    4    4    0    0
    5    0    1    4    3    1    0
    5    0    1    4    3    0    1
    5    0    1    4    2    2    0
    5    0    1    4    2    1    1
    5    0    1    4    2    0    2
    5    0    1    4    1    3    0
    5    0    1    4    1    2    1
    5    0    1    4    1    1    2
    5    0    1    4    1    0    3
    5    0    1    4    0    4    0
    5    0    1    4    0    3    1
    5    0    1    4    0    2    2
    5    0    1    4    0    1    3
    5    0    1    4    0    0    4
    5    0    1    3    5    0    0
    5    0    1    3    4    1    0
    5    0    1    3    4    0    1
    5    0    1    3    3    2    0
    5    0    1    3    3    1    1
    5    0    1    3    3    0    2
    5    0    1    3    2    3    0
    5    0    1    3    2    2    1
    5    0    1    3    2    1    2
    5    0    1    3    2    0    3
    5    0    1    3    1    4    0
    5    0    1    3    1    3    1
    5    0    1    3    1    2    2
    5    0    1    3    1    1    3
    5    0    1    3    1    0    4
    5    0    1    3    0    5    0
    5    0    1    3    0    4    1
    5    0    1    3    0    3    2
    5    0    1    3    0    2    3
    5    0    1    3    0    1    4
    5    0    1    3    0    0    5
    5    0    1    2    6    0    0
    5    0    1    2    5    1    0
    5    0    1    2    5    0    1
    5    0    1    2    4    2    0
    5    0    1    2    4    1    1
    5    0    1    2    4    0    2
    5    0    1    2    3    3    0
    5    0    1    2    3    2    1
    5    0    1    2    3    1    2
    5    0    1    2    3    0    3
    5    0    1    2    2    4    0
    5    0    1    2    2    3    1
    5    0    1    2    2    2    2
    5    0    1    2    2    1    3
    5    0    1    2    2    0    4
    5    0    1    2    1    5    0
    5    0    1    2    1    4    1
    5    0    1    2    1    3    2
    5    0    1    2    1    2    3
    5    0    1    2    1    1    4
    5    0    1    2    1    0    5
    5    0    1    2    0    6    0
    5    0    1    2    0    5    1
    5    0    1    2    0    4    2
    5    0    1    2    0    3    3
    5    0    1    2    0    2    4
    5    0    1    2    0    1    5
    5    0    1    2    0    0    6
    5    0    1    1    7    0    0
    5    0    1    1    6    1    0
    5    0    1    1    6    0    1
    5    0    1    1    5    2    0
    5    0    1    1    5    1    1
    5    0    1    1    5    0    2
    5    0    1    1    4    3    0
    5    0    1    1    4    2    1
    5    0    1    1    4    1    2
    5    0    1    1    4    0    3
    5    0    1    1    3    4    0
    5    0    1    1    3    3    1
    5    0    1    1    3    2    2
    5    0    1    1    3    1    3
    5    0    1    1    3    0    4
    5    0    1    1    2    5    0
    5    0    1    1    2    4    1
    5    0    1    1    2    3    2
    5    0    1    1    2    2    3
    5    0    1    1    2    1    4
    5    0    1    1    2    0    5
    5    0    1    1    1    6    0
    5    0    1    1    1    5    1
    5    0    1    1    1    4    2
    5    0    1    1    1    3    3
    5    0    1    1    1    2    4
    5    0    1    1    1    1    5
    5    0    1    1    1    0    6
    5    0    1    1    0    7    0
    5    0    1    1    0    6    1
    5    0    1    1    0    5    2
    5    0    1    1    0    4    3
    5    0    1    1    0    3    4
    5    0    1    1    0    2    5
    5    0    1    1    0    1    6
    5    0    1    1    0    0    7
    5    0    1    0    8    0    0
    5    0    1    0    7    1    0
    5    0    1    0    7    0    1
    5    0    1    0    6    2    0
    5    0    1    0    6    1    1
    5    0    1    0    6    0    2
    5    0    1    0    5    3    0
    5    0    1    0    5    2    1
    5    0    1    0    5    1    2
    5    0    1    0    5    0    3
    5    0    1    0    4    4    0
    5    0    1    0    4    3    1
    5    0    1    0    4    2    2
    5    0    1    0    4    1    3
    5    0    1    0    4    0    4
    5    0    1    0    3    5    0
    5    0    1    0    3    4    1
    5    0    1    0    3    3    2
    5    0    1    0    3    2    3
    5    0    1    0    3    1    4
    5    0    1    0    3    0    5
    5    0    1    0    2    6    0
    5    0    1    0    2    5    1
    5    0    1    0    2    4    2
    5    0    1    0    2    3    3
    5    0    1    0    2    2    4
    5    0    1    0    2    1    5
    5    0    1    0    2    0    6
    5    0    1    0    1    7    0
    5    0    1    0    1    6    1
    5    0    1    0    1    5    2
    5    0    1    0    1    4    3
    5    0    1    0    1    3    4
    5    0    1    0    1    2    5
    5    0    1    0    1    1    6
    5    0    1    0    1    0    7
    5    0    1    0    0    8    0
    5    0    1    0    0    7    1
    5    0    1    0    0    6    2
    5    0    1    0    0    5    3
    5    0    1    0    0    4    4
    5    0    1    0    0    3    5
    5    0    1    0    0    2    6
    5    0    1    0    0    1    7
    5    0    1    0    0    0    8
    5    0    0    9    0    0    0
    5    0    0    8    1    0    0
    5    0    0    8    0    1    0
    5    0    0    8    0    0    1
    5    0    0    7    2    0    0
    5    0    0    7    1    1    0
    5    0    0    7    1    0    1
    5    0    0    7    0    2    0
    5    0    0    7    0    1    1
    5    0    0    7    0    0    2
    5    0    0    6    3    0    0
    5    0    0    6    2    1    0
    5    0    0    6    2    0    1
    5    0    0    6    1    2    0
    5    0    0    6    1    1    1
    5    0    0    6    1    0    2
    5    0    0    6    0    3    0
    5    0    0    6    0    2    1
    5    0    0    6    0    1    2
    5    0    0    6    0    0    3
    5    0    0    5    4    0    0
    5    0    0    5    3    1    0
    5    0    0    5    3    0    1
    5    0    0    5    2    2    0
    5    0    0    5    2    1    1
    5    0    0    5    2    0    2
    5    0    0    5    1    3    0
    5    0    0    5    1    2    1
    5    0    0    5    1    1    2
    5    0    0    5    1    0    3
    5    0    0    5    0    4    0
    5    0    0    5    0    3    1
    5    0    0    5    0    2    2
    5    0    0    5    0    1    3
    5    0    0    5    0    0    4
    5    0    0    4    5    0    0
    5    0    0    4    4    1    0
    5    0    0    4    4    0    1
    5    0    0    4    3    2    0
    5    0    0    4    3    1    1
    5    0    0    4    3    0    2
    5    0    0    4    2    3    0
    5    0    0    4    2    2    1
    5    0    0    4    2    1    2
    5    0    0    4    2    0    3
    5    0    0    4    1    4    0
    5    0    0    4    1    3    1
    5    0    0    4    1    2    2
    5    0    0    4    1    1    3
    5    0    0    4    1    0    4
    5    0    0    4    0    5    0
    5    0    0    4    0    4    1
    5    0    0    4    0    3    2
    5    0    0    4    0    2    3
    5    0    0    4    0    1    4
    5    0    0    4    0    0    5
    5    0    0    3    6    0    0
    5    0    0    3    5    1    0
    5    0    0    3    5    0    1
    5    0    0    3    4    2    0
    5    0    0    3    4    1    1
    5    0    0    3    4    0    2
    5    0    0    3    3    3    0
    5    0    0    3    3    2    1
    5    0    0    3    3    1    2
    5    0    0    3    3    0    3
    5    0    0    3    2    4    0
    5    0    0    3    2    3    1
    5    0    0    3    2    2    2
    5    0    0    3    2    1    3
    5    0    0    3    2    0    4
    5    0    0    3    1    5    0
    5    0    0    3    1    4    1
    5    0    0    3    1    3    2
    5    0    0    3    1    2    3
    5    0    0    3    1    1    4
    5    0    0    3    1    0    5
    5    0    0    3    0    6    0
    5    0    0    3    0    5    1
    5    0    0    3    0    4    2
    5    0    0    3    0    3    3
    5    0    0    3    0    2    4
    5    0    0    3    0    1    5
    5    0    0    3    0    0    6
    5    0    0    2    7    0    0
    5    0    0    2    6    1    0
    5    0    0    2    6    0    1
    5    0    0    2    5    2    0
    5    0    0    2    5    1    1
    5    0    0    2    5    0    2
    5    0    0    2    4    3    0
    5    0    0    2    4    2    1
    5    0    0    2    4    1    2
    5    0    0    2    4    0    3
    5    0    0    2    3    4    0
    5    0    0    2    3    3    1
    5    0    0    2    3    2    2
    5    0    0    2    3    1    3
    5    0    0    2    3    0    4
    5    0    0    2    2    5    0
    5    0    0    2    2    4    1
    5    0    0    2    2    3    2
    5    0    0    2    2    2    3
    5    0    0    2    2    1    4
    5    0    0    2    2    0    5
    5    0    0    2    1    6    0
    5    0    0    2    1    5    1
    5    0    0    2    1    4    2
    5    0    0    2    1    3    3
    5    0    0    2    1    2    4
    5    0    0    2    1    1    5
    5    0    0    2    1    0    6
    5    0    0    2    0    7    0
    5    0    0    2    0    6    1
    5    0    0    2    0    5    2
    5    0    0    2    0    4    3
    5    0    0    2    0    3    4
    5    0    0    2    0    2    5
    5    0    0    2    0    1    6
    5    0    0    2    0    0    7
    5    0    0    1    8    0    0
    5    0    0    1    7    1    0
    5    0    0    1    7    0    1
    5    0    0    1    6    2    0
    5    0    0    1    6    1    1
    5    0    0    1    6    0    2
    5    0    0    1    5    3    0
    5    0    0    1    5    2    1
    5    0    0    1    5    1    2
    5    0    0    1    5    0    3
    5    0    0    1    4    4    0
    5    0    0    1    4    3    1
    5    0    0    1    4    2    2
    5    0    0    1    4    1    3
    5    0    0    1    4    0    4
    5    0    0    1    3    5    0
    5    0    0    1    3    4    1
    5    0    0    1    3    3    2
    5    0    0    1    3    2    3
    5    0    0    1    3    1    4
    5    0    0    1    3    0    5
    5    0    0    1    2    6    0
    5    0    0    1    2    5    1
    5    0    0    1    2    4    2
    5    0    0    1    2    3    3
    5    0    0    1    2    2    4
    5    0    0    1    2    1    5
    5    0    0    1    2    0    6
    5    0    0    1    1    7    0
    5    0    0    1    1    6    1
    5    0    0    1    1    5    2
    5    0    0    1    1    4    3
    5    0    0    1    1    3    4
    5    0    0    1    1    2    5
    5    0    0    1    1    1    6
    5    0    0    1    1    0    7
    5    0    0    1    0    8    0
    5    0    0    1    0    7    1
    5    0    0    1    0    6    2
    5    0    0    1    0    5    3
    5    0    0    1    0    4    4
    5    0    0    1    0    3    5
    5    0    0    1    0    2    6
    5    0    0    1    0    1    7
    5    0    0    1    0    0    8
    5    0    0    0    9    0    0
    5    0    0    0    8    1    0
    5    0    0    0    8    0    1
    5    0    0    0    7    2    0
    5    0    0    0    7    1    1
    5    0    0    0    7    0    2
    5    0    0    0    6    3    0
    5    0    0    0    6    2    1
    5    0    0    0    6    1    2
    5    0    0    0    6    0    3
    5    0    0    0    5    4    0
    5    0    0    0    5    3    1
    5    0    0    0    5    2    2
    5    0    0    0    5    1    3
    5    0    0    0    5    0    4
    5    0    0    0    4    5    0
    5    0    0    0    4    4    1
    5    0    0    0    4    3    2
    5    0    0    0    4    2    3
    5    0    0    0    4    1    4
    5    0    0    0    4    0    5
    5    0    0    0    3    6    0
    5    0    0    0    3    5    1
    5    0    0    0    3    4    2
    5    0    0    0    3    3    3
    5    0    0    0    3    2    4
    5    0    0    0    3    1    5
    5    0    0    0    3    0    6
    5    0    0    0    2    7    0
    5    0    0    0    2    6    1
    5    0    0    0    2    5    2
    5    0    0    0    2    4    3
    5    0    0    0    2    3    4
    5    0    0    0    2    2    5
    5    0    0    0    2    1    6
    5    0    0    0    2    0    7
    5    0    0    0    1    8    0
    5    0    0    0    1    7    1
    5    0    0    0    1    6    2
    5    0    0    0    1    5    3
    5    0    0    0    1    4    4
    5    0    0    0    1    3    5
    5    0    0    0    1    2    6
    5    0    0    0    1    1    7
    5    0    0    0    1    0    8
    5    0    0    0    0    9    0
    5    0    0    0    0    8    1
    5    0    0    0    0    7    2
    5    0    0    0    0    6    3
    5    0    0    0    0    5    4
    5    0    0    0    0    4    5
    5    0    0    0    0    3    6
    5    0    0    0    0    2    7
    5    0    0    0    0    1    8
    5    0    0    0    0    0    9
    4   10    0    0    0    0    0
    4    9    1    0    0    0    0
    4    9    0    1    0    0    0
    4    9    0    0    1    0    0
    4    9    0    0    0    1    0
    4    9    0    0    0    0    1
    4    8    2    0    0    0    0
    4    8    1    1    0    0    0
    4    8    1    0    1    0    0
    4    8    1    0    0    1    0
    4    8    1    0    0    0    1
    4    8    0    2    0    0    0
    4    8    0    1    1    0    0
    4    8    0    1    0    1    0
    4    8    0    1    0    0    1
    4    8    0    0    2    0    0
    4    8    0    0    1    1    0
    4    8    0    0    1    0    1
    4    8    0    0    0    2    0
    4    8    0    0    0    1    1
    4    8    0    0    0    0    2
    4    7    3    0    0    0    0
    4    7    2    1    0    0    0
    4    7    2    0    1    0    0
    4    7    2    0    0    1    0
    4    7    2    0    0    0    1
    4    7    1    2    0    0    0
    4    7    1    1    1    0    0
    4    7    1    1    0    1    0
    4    7    1    1    0    0    1
    4    7    1    0    2    0    0
    4    7    1    0    1    1    0
    4    7    1    0    1    0    1
    4    7    1    0    0    2    0
    4    7    1    0    0    1    1
    4    7    1    0    0    0    2
    4    7    0    3    0    0    0
    4    7    0    2    1    0    0
    4    7    0    2    0    1    0
    4    7    0    2    0    0    1
    4    7    0    1    2    0    0
    4    7    0    1    1    1    0
    4    7    0    1    1    0    1
    4    7    0    1    0    2    0
    4    7    0    1    0    1    1
    4    7    0    1    0    0    2
    4    7    0    0    3    0    0
    4    7    0    0    2    1    0
    4    7    0    0    2    0    1
    4    7    0    0    1    2    0
    4    7    0    0    1    1    1
    4    7    0    0    1    0    2
    4    7    0    0    0    3    0
    4    7    0    0    0    2    1
    4    7    0    0    0    1    2
    4    7    0    0    0    0    3
    4    6    4    0    0    0    0
    4    6    3    1    0    0    0
    4    6    3    0    1    0    0
    4    6    3    0    0    1    0
    4    6    3    0    0    0    1
    4    6    2    2    0    0    0
    4    6    2    1    1    0    0
    4    6    2    1    0    1    0
    4    6    2    1    0    0    1
    4    6    2    0    2    0    0
    4    6    2    0    1    1    0
    4    6    2    0    1    0    1
    4    6    2    0    0    2    0
    4    6    2    0    0    1    1
    4    6    2    0    0    0    2
    4    6    1    3    0    0    0
    4    6    1    2    1    0    0
    4    6    1    2    0    1    0
    4    6    1    2    0    0    1
    4    6    1    1    2    0    0
    4    6    1    1    1    1    0
    4    6    1    1    1    0    1
    4    6    1    1    0    2    0
    4    6    1    1    0    1    1
    4    6    1    1    0    0    2
    4    6    1    0    3    0    0
    4    6    1    0    2    1    0
    4    6    1    0    2    0    1
    4    6    1    0    1    2    0
    4    6    1    0    1    1    1
    4    6    1    0    1    0    2
    4    6    1    0    0    3    0
    4    6    1    0    0    2    1
    4    6    1    0    0    1    2
    4    6    1    0    0    0    3
    4    6    0    4    0    0    0
    4    6    0    3    1    0    0
    4    6    0    3    0    1    0
    4    6    0    3    0    0    1
    4    6    0    2    2    0    0
    4    6    0    2    1    1    0
    4    6    0    2    1    0    1
    4    6    0    2    0    2    0
    4    6    0    2    0    1    1
    4    6    0    2    0    0    2
    4    6    0    1    3    0    0
    4    6    0    1    2    1    0
    4    6    0    1    2    0    1
    4    6    0    1    1    2    0
    4    6    0    1    1    1    1
    4    6    0    1    1    0    2
    4    6    0    1    0    3    0
    4    6    0    1    0    2    1
    4    6    0    1    0    1    2
    4    6    0    1    0    0    3
    4    6    0    0    4    0    0
    4    6    0    0    3    1    0
    4    6    0    0    3    0    1
    4    6    0    0    2    2    0
    4    6    0    0    2    1    1
    4    6    0    0    2    0    2
    4    6    0    0    1    3    0
    4    6    0    0    1    2    1
    4    6    0    0    1    1    2
    4    6    0    0    1    0    3
    4    6    0    0    0    4    0
    4    6    0    0    0    3    1
    4    6    0    0    0    2    2
    4    6    0    0    0    1    3
    4    6    0    0    0    0    4
    4    5    5    0    0    0    0
    4    5    4    1    0    0    0
    4    5    4    0    1    0    0
    4    5    4    0    0    1    0
    4    5    4    0    0    0    1
    4    5    3    2    0    0    0
    4    5    3    1    1    0    0
    4    5    3    1    0    1    0
    4    5    3    1    0    0    1
    4    5    3    0    2    0    0
    4    5    3    0    1    1    0
    4    5    3    0    1    0    1
    4    5    3    0    0    2    0
    4    5    3    0    0    1    1
    4    5    3    0    0    0    2
    4    5    2    3    0    0    0
    4    5    2    2    1    0    0
    4    5    2    2    0    1    0
    4    5    2    2    0    0    1
    4    5    2    1    2    0    0
    4    5    2    1    1    1    0
    4    5    2    1    1    0    1
    4    5    2    1    0    2    0
    4    5    2    1    0    1    1
    4    5    2    1    0    0    2
    4    5    2    0    3    0    0
    4    5    2    0    2    1    0
    4    5    2    0    2    0    1
    4    5    2    0    1    2    0
    4    5    2    0    1    1    1
    4    5    2    0    1    0    2
    4    5    2    0    0    3    0
    4    5    2    0    0    2    1
    4    5    2    0    0    1    2
    4    5    2    0    0    0    3
    4    5    1    4    0    0    0
    4    5    1    3    1    0    0
    4    5    1    3    0    1    0
    4    5    1    3    0    0    1
    4    5    1    2    2    0    0
    4    5    1    2    1    1    0
    4    5    1    2    1    0    1
    4    5    1    2    0    2    0
    4    5    1    2    0    1    1
    4    5    1    2    0    0    2
    4    5    1    1    3    0    0
    4    5    1    1    2    1    0
    4    5    1    1    2    0    1
    4    5    1    1    1    2    0
    4    5    1    1    1    1    1
    4    5    1    1    1    0    2
    4    5    1    1    0    3    0
    4    5    1    1    0    2    1
    4    5    1    1    0    1    2
    4    5    1    1    0    0    3
    4    5    1    0    4    0    0
    4    5    1    0    3    1    0
    4    5    1    0    3    0    1
    4    5    1    0    2    2    0
    4    5    1    0    2    1    1
    4    5    1    0    2    0    2
    4    5    1    0    1    3    0
    4    5    1    0    1    2    1
    4    5    1    0    1    1    2
    4    5    1    0    1    0    3
    4    5    1    0    0    4    0
    4    5    1    0    0    3    1
    4    5    1    0    0    2    2
    4    5    1    0    0    1    3
    4    5    1    0    0    0    4
    4    5    0    5    0    0    0
    4    5    0    4    1    0    0
    4    5    0    4    0    1    0
    4    5    0    4    0    0    1
    4    5    0    3    2    0    0
    4    5    0    3    1    1    0
    4    5    0    3    1    0    1
    4    5    0    3    0    2    0
    4    5    0    3    0    1    1
    4    5    0    3    0    0    2
    4    5    0    2    3    0    0
    4    5    0    2    2    1    0
    4    5    0    2    2    0    1
    4    5    0    2    1    2    0
    4    5    0    2    1    1    1
    4    5    0    2    1    0    2
    4    5    0    2    0    3    0
    4    5    0    2    0    2    1
    4    5    0    2    0    1    2
    4    5    0    2    0    0    3
    4    5    0    1    4    0    0
    4    5    0    1    3    1    0
    4    5    0    1    3    0    1
    4    5    0    1    2    2    0
    4    5    0    1    2    1    1
    4    5    0    1    2    0    2
    4    5    0    1    1    3    0
    4    5    0    1    1    2    1
    4    5    0    1    1    1    2
    4    5    0    1    1    0    3
    4    5    0    1    0    4    0
    4    5    0    1    0    3    1
    4    5    0    1    0    2    2
    4    5    0    1    0    1    3
    4    5    0    1    0    0    4
    4    5    0    0    5    0    0
    4    5    0    0    4    1    0
    4    5    0    0    4    0    1
    4    5    0    0    3    2    0
    4    5    0    0    3    1    1
    4    5    0    0    3    0    2
    4    5    0    0    2    3    0
    4    5    0    0    2    2    1
    4    5    0    0    2    1    2
    4    5    0    0    2    0    3
    4    5    0    0    1    4    0
    4    5    0    0    1    3    1
    4    5    0    0    1    2    2
    4    5    0    0    1    1    3
    4    5    0    0    1    0    4
    4    5    0    0    0    5    0
    4    5    0    0    0    4    1
    4    5    0    0    0    3    2
    4    5    0    0    0    2    3
    4    5    0    0    0    1    4
    4    5    0    0    0    0    5
    4    4    6    0    0    0    0
    4    4    5    1    0    0    0
    4    4    5    0    1    0    0
    4    4    5    0    0    1    0
    4    4    5    0    0    0    1
    4    4    4    2    0    0    0
    4    4    4    1    1    0    0
    4    4    4    1    0    1    0
    4    4    4    1    0    0    1
    4    4    4    0    2    0    0
    4    4    4    0    1    1    0
    4    4    4    0    1    0    1
    4    4    4    0    0    2    0
    4    4    4    0    0    1    1
    4    4    4    0    0    0    2
    4    4    3    3    0    0    0
    4    4    3    2    1    0    0
    4    4    3    2    0    1    0
    4    4    3    2    0    0    1
    4    4    3    1    2    0    0
    4    4    3    1    1    1    0
    4    4    3    1    1    0    1
    4    4    3    1    0    2    0
    4    4    3    1    0    1    1
    4    4    3    1    0    0    2
    4    4    3    0    3    0    0
    4    4    3    0    2    1    0
    4    4    3    0    2    0    1
    4    4    3    0    1    2    0
    4    4    3    0    1    1    1
    4    4    3    0    1    0    2
    4    4    3    0    0    3    0
    4    4    3    0    0    2    1
    4    4    3    0    0    1    2
    4    4    3    0    0    0    3
    4    4    2    4    0    0    0
    4    4    2    3    1    0    0
    4    4    2    3    0    1    0
    4    4    2    3    0    0    1
    4    4    2    2    2    0    0
    4    4    2    2    1    1    0
    4    4    2    2    1    0    1
    4    4    2    2    0    2    0
    4    4    2    2    0    1    1
    4    4    2    2    0    0    2
    4    4    2    1    3    0    0
    4    4    2    1    2    1    0
    4    4    2    1    2    0    1
    4    4    2    1    1    2    0
    4    4    2    1    1    1    1
    4    4    2    1    1    0    2
    4    4    2    1    0    3    0
    4    4    2    1    0    2    1
    4    4    2    1    0    1    2
    4    4    2    1    0    0    3
    4    4    2    0    4    0    0
    4    4    2    0    3    1    0
    4    4    2    0    3    0    1
    4    4    2    0    2    2    0
    4    4    2    0    2    1    1
    4    4    2    0    2    0    2
    4    4    2    0    1    3    0
    4    4    2    0    1    2    1
    4    4    2    0    1    1    2
    4    4    2    0    1    0    3
    4    4    2    0    0    4    0
    4    4    2    0    0    3    1
    4    4    2    0    0    2    2
    4    4    2    0    0    1    3
    4    4    2    0    0    0    4
    4    4    1    5    0    0    0
    4    4    1    4    1    0    0
    4    4    1    4    0    1    0
    4    4    1    4    0    0    1
    4    4    1    3    2    0    0
    4    4    1    3    1    1    0
    4    4    1    3    1    0    1
    4    4    1    3    0    2    0
    4    4    1    3    0    1    1
    4    4    1    3    0    0    2
    4    4    1    2    3    0    0
    4    4    1    2    2    1    0
    4    4    1    2    2    0    1
    4    4    1    2    1    2    0
    4    4    1    2    1    1    1
    4    4    1    2    1    0    2
    4    4    1    2    0    3    0
    4    4    1    2    0    2    1
    4    4    1    2    0    1    2
    4    4    1    2    0    0    3
    4    4    1    1    4    0    0
    4    4    1    1    3    1    0
    4    4    1    1    3    0    1
    4    4    1    1    2    2    0
    4    4    1    1    2    1    1
    4    4    1    1    2    0    2
    4    4    1    1    1    3    0
    4    4    1    1    1    2    1
    4    4    1    1    1    1    2
    4    4    1    1    1    0    3
    4    4    1    1    0    4    0
    4    4    1    1    0    3    1
    4    4    1    1    0    2    2
    4    4    1    1    0    1    3
    4    4    1    1    0    0    4
    4    4    1    0    5    0    0
    4    4    1    0    4    1    0
    4    4    1    0    4    0    1
    4    4    1    0    3    2    0
    4    4    1    0    3    1    1
    4    4    1    0    3    0    2
    4    4    1    0    2    3    0
    4    4    1    0    2    2    1
    4    4    1    0    2    1    2
    4    4    1    0    2    0    3
    4    4    1    0    1    4    0
    4    4    1    0    1    3    1
    4    4    1    0    1    2    2
    4    4    1    0    1    1    3
    4    4    1    0    1    0    4
    4    4    1    0    0    5    0
    4    4    1    0    0    4    1
    4    4    1    0    0    3    2
    4    4    1    0    0    2    3
    4    4    1    0    0    1    4
    4    4    1    0    0    0    5
    4    4    0    6    0    0    0
    4    4    0    5    1    0    0
    4    4    0    5    0    1    0
    4    4    0    5    0    0    1
    4    4    0    4    2    0    0
    4    4    0    4    1    1    0
    4    4    0    4    1    0    1
    4    4    0    4    0    2    0
    4    4    0    4    0    1    1
    4    4    0    4    0    0    2
    4    4    0    3    3    0    0
    4    4    0    3    2    1    0
    4    4    0    3    2    0    1
    4    4    0    3    1    2    0
    4    4    0    3    1    1    1
    4    4    0    3    1    0    2
    4    4    0    3    0    3    0
    4    4    0    3    0    2    1
    4    4    0    3    0    1    2
    4    4    0    3    0    0    3
    4    4    0    2    4    0    0
    4    4    0    2    3    1    0
    4    4    0    2    3    0    1
    4    4    0    2    2    2    0
    4    4    0    2    2    1    1
    4    4    0    2    2    0    2
    4    4    0    2    1    3    0
    4    4    0    2    1    2    1
    4    4    0    2    1    1    2
    4    4    0    2    1    0    3
    4    4    0    2    0    4    0
    4    4    0    2    0    3    1
    4    4    0    2    0    2    2
    4    4    0    2    0    1    3
    4    4    0    2    0    0    4
    4    4    0    1    5    0    0
    4    4    0    1    4    1    0
    4    4    0    1    4    0    1
    4    4    0    1    3    2    0
    4    4    0    1    3    1    1
    4    4    0    1    3    0    2
    4    4    0    1    2    3    0
    4    4    0    1    2    2    1
    4    4    0    1    2    1    2
    4    4    0    1    2    0    3
    4    4    0    1    1    4    0
    4    4    0    1    1    3    1
    4    4    0    1    1    2    2
    4    4    0    1    1    1    3
    4    4    0    1    1    0    4
    4    4    0    1    0    5    0
    4    4    0    1    0    4    1
    4    4    0    1    0    3    2
    4    4    0    1    0    2    3
    4    4    0    1    0    1    4
    4    4    0    1    0    0    5
    4    4    0    0    6    0    0
    4    4    0    0    5    1    0
    4    4    0    0    5    0    1
    4    4    0    0    4    2    0
    4    4    0    0    4    1    1
    4    4    0    0    4    0    2
    4    4    0    0    3    3    0
    4    4    0    0    3    2    1
    4    4    0    0    3    1    2
    4    4    0    0    3    0    3
    4    4    0    0    2    4    0
    4    4    0    0    2    3    1
    4    4    0    0    2    2    2
    4    4    0    0    2    1    3
    4    4    0    0    2    0    4
    4    4    0    0    1    5    0
    4    4    0    0    1    4    1
    4    4    0    0    1    3    2
    4    4    0    0    1    2    3
    4    4    0    0    1    1    4
    4    4    0    0    1    0    5
    4    4    0    0    0    6    0
    4    4    0    0    0    5    1
    4    4    0    0    0    4    2
    4    4    0    0    0    3    3
    4    4    0    0    0    2    4
    4    4    0    0    0    1    5
    4    4    0    0    0    0    6
    4    3    7    0    0    0    0
    4    3    6    1    0    0    0
    4    3    6    0    1    0    0
    4    3    6    0    0    1    0
    4    3    6    0    0    0    1
    4    3    5    2    0    0    0
    4    3    5    1    1    0    0
    4    3    5    1    0    1    0
    4    3    5    1    0    0    1
    4    3    5    0    2    0    0
    4    3    5    0    1    1    0
    4    3    5    0    1    0    1
    4    3    5    0    0    2    0
    4    3    5    0    0    1    1
    4    3    5    0    0    0    2
    4    3    4    3    0    0    0
    4    3    4    2    1    0    0
    4    3    4    2    0    1    0
    4    3    4    2    0    0    1
    4    3    4    1    2    0    0
    4    3    4    1    1    1    0
    4    3    4    1    1    0    1
    4    3    4    1    0    2    0
    4    3    4    1    0    1    1
    4    3    4    1    0    0    2
    4    3    4    0    3    0    0
    4    3    4    0    2    1    0
    4    3    4    0    2    0    1
    4    3    4    0    1    2    0
    4    3    4    0    1    1    1
    4    3    4    0    1    0    2
    4    3    4    0    0    3    0
    4    3    4    0    0    2    1
    4    3    4    0    0    1    2
    4    3    4    0    0    0    3
    4    3    3    4    0    0    0
    4    3    3    3    1    0    0
    4    3    3    3    0    1    0
    4    3    3    3    0    0    1
    4    3    3    2    2    0    0
    4    3    3    2    1    1    0
    4    3    3    2    1    0    1
    4    3    3    2    0    2    0
    4    3    3    2    0    1    1
    4    3    3    2    0    0    2
    4    3    3    1    3    0    0
    4    3    3    1    2    1    0
    4    3    3    1    2    0    1
    4    3    3    1    1    2    0
    4    3    3    1    1    1    1
    4    3    3    1    1    0    2
    4    3    3    1    0    3    0
    4    3    3    1    0    2    1
    4    3    3    1    0    1    2
    4    3    3    1    0    0    3
    4    3    3    0    4    0    0
    4    3    3    0    3    1    0
    4    3    3    0    3    0    1
    4    3    3    0    2    2    0
    4    3    3    0    2    1    1
    4    3    3    0    2    0    2
    4    3    3    0    1    3    0
    4    3    3    0    1    2    1
    4    3    3    0    1    1    2
    4    3    3    0    1    0    3
    4    3    3    0    0    4    0
    4    3    3    0    0    3    1
    4    3    3    0    0    2    2
    4    3    3    0    0    1    3
    4    3    3    0    0    0    4
    4    3    2    5    0    0    0
    4    3    2    4    1    0    0
    4    3    2    4    0    1    0
    4    3    2    4    0    0    1
    4    3    2    3    2    0    0
    4    3    2    3    1    1    0
    4    3    2    3    1    0    1
    4    3    2    3    0    2    0
    4    3    2    3    0    1    1
    4    3    2    3    0    0    2
    4    3    2    2    3    0    0
    4    3    2    2    2    1    0
    4    3    2    2    2    0    1
    4    3    2    2    1    2    0
    4    3    2    2    1    1    1
    4    3    2    2    1    0    2
    4    3    2    2    0    3    0
    4    3    2    2    0    2    1
    4    3    2    2    0    1    2
    4    3    2    2    0    0    3
    4    3    2    1    4    0    0
    4    3    2    1    3    1    0
    4    3    2    1    3    0    1
    4    3    2    1    2    2    0
    4    3    2    1    2    1    1
    4    3    2    1    2    0    2
    4    3    2    1    1    3    0
    4    3    2    1    1    2    1
    4    3    2    1    1    1    2
    4    3    2    1    1    0    3
    4    3    2    1    0    4    0
    4    3    2    1    0    3    1
    4    3    2    1    0    2    2
    4    3    2    1    0    1    3
    4    3    2    1    0    0    4
    4    3    2    0    5    0    0
    4    3    2    0    4    1    0
    4    3    2    0    4    0    1
    4    3    2    0    3    2    0
    4    3    2    0    3    1    1
    4    3    2    0    3    0    2
    4    3    2    0    2    3    0
    4    3    2    0    2    2    1
    4    3    2    0    2    1    2
    4    3    2    0    2    0    3
    4    3    2    0    1    4    0
    4    3    2    0    1    3    1
    4    3    2    0    1    2    2
    4    3    2    0    1    1    3
    4    3    2    0    1    0    4
    4    3    2    0    0    5    0
    4    3    2    0    0    4    1
    4    3    2    0    0    3    2
    4    3    2    0    0    2    3
    4    3    2    0    0    1    4
    4    3    2    0    0    0    5
    4    3    1    6    0    0    0
    4    3    1    5    1    0    0
    4    3    1    5    0    1    0
    4    3    1    5    0    0    1
    4    3    1    4    2    0    0
    4    3    1    4    1    1    0
    4    3    1    4    1    0    1
    4    3    1    4    0    2    0
    4    3    1    4    0    1    1
    4    3    1    4    0    0    2
    4    3    1    3    3    0    0
    4    3    1    3    2    1    0
    4    3    1    3    2    0    1
    4    3    1    3    1    2    0
    4    3    1    3    1    1    1
    4    3    1    3    1    0    2
    4    3    1    3    0    3    0
    4    3    1    3    0    2    1
    4    3    1    3    0    1    2
    4    3    1    3    0    0    3
    4    3    1    2    4    0    0
    4    3    1    2    3    1    0
    4    3    1    2    3    0    1
    4    3    1    2    2    2    0
    4    3    1    2    2    1    1
    4    3    1    2    2    0    2
    4    3    1    2    1    3    0
    4    3    1    2    1    2    1
    4    3    1    2    1    1    2
    4    3    1    2    1    0    3
    4    3    1    2    0    4    0
    4    3    1    2    0    3    1
    4    3    1    2    0    2    2
    4    3    1    2    0    1    3
    4    3    1    2    0    0    4
    4    3    1    1    5    0    0
    4    3    1    1    4    1    0
    4    3    1    1    4    0    1
    4    3    1    1    3    2    0
    4    3    1    1    3    1    1
    4    3    1    1    3    0    2
    4    3    1    1    2    3    0
    4    3    1    1    2    2    1
    4    3    1    1    2    1    2
    4    3    1    1    2    0    3
    4    3    1    1    1    4    0
    4    3    1    1    1    3    1
    4    3    1    1    1    2    2
    4    3    1    1    1    1    3
    4    3    1    1    1    0    4
    4    3    1    1    0    5    0
    4    3    1    1    0    4    1
    4    3    1    1    0    3    2
    4    3    1    1    0    2    3
    4    3    1    1    0    1    4
    4    3    1    1    0    0    5
    4    3    1    0    6    0    0
    4    3    1    0    5    1    0
    4    3    1    0    5    0    1
    4    3    1    0    4    2    0
    4    3    1    0    4    1    1
    4    3    1    0    4    0    2
    4    3    1    0    3    3    0
    4    3    1    0    3    2    1
    4    3    1    0    3    1    2
    4    3    1    0    3    0    3
    4    3    1    0    2    4    0
    4    3    1    0    2    3    1
    4    3    1    0    2    2    2
    4    3    1    0    2    1    3
    4    3    1    0    2    0    4
    4    3    1    0    1    5    0
    4    3    1    0    1    4    1
    4    3    1    0    1    3    2
    4    3    1    0    1    2    3
    4    3    1    0    1    1    4
    4    3    1    0    1    0    5
    4    3    1    0    0    6    0
    4    3    1    0    0    5    1
    4    3    1    0    0    4    2
    4    3    1    0    0    3    3
    4    3    1    0    0    2    4
    4    3    1    0    0    1    5
    4    3    1    0    0    0    6
    4    3    0    7    0    0    0
    4    3    0    6    1    0    0
    4    3    0    6    0    1    0
    4    3    0    6    0    0    1
    4    3    0    5    2    0    0
    4    3    0    5    1    1    0
    4    3    0    5    1    0    1
    4    3    0    5    0    2    0
    4    3    0    5    0    1    1
    4    3    0    5    0    0    2
    4    3    0    4    3    0    0
    4    3    0    4    2    1    0
    4    3    0    4    2    0    1
    4    3    0    4    1    2    0
    4    3    0    4    1    1    1
    4    3    0    4    1    0    2
    4    3    0    4    0    3    0
    4    3    0    4    0    2    1
    4    3    0    4    0    1    2
    4    3    0    4    0    0    3
    4    3    0    3    4    0    0
    4    3    0    3    3    1    0
    4    3    0    3    3    0    1
    4    3    0    3    2    2    0
    4    3    0    3    2    1    1
    4    3    0    3    2    0    2
    4    3    0    3    1    3    0
    4    3    0    3    1    2    1
    4    3    0    3    1    1    2
    4    3    0    3    1    0    3
    4    3    0    3    0    4    0
    4    3    0    3    0    3    1
    4    3    0    3    0    2    2
    4    3    0    3    0    1    3
    4    3    0    3    0    0    4
    4    3    0    2    5    0    0
    4    3    0    2    4    1    0
    4    3    0    2    4    0    1
    4    3    0    2    3    2    0
    4    3    0    2    3    1    1
    4    3    0    2    3    0    2
    4    3    0    2    2    3    0
    4    3    0    2    2    2    1
    4    3    0    2    2    1    2
    4    3    0    2    2    0    3
    4    3    0    2    1    4    0
    4    3    0    2    1    3    1
    4    3    0    2    1    2    2
    4    3    0    2    1    1    3
    4    3    0    2    1    0    4
    4    3    0    2    0    5    0
    4    3    0    2    0    4    1
    4    3    0    2    0    3    2
    4    3    0    2    0    2    3
    4    3    0    2    0    1    4
    4    3    0    2    0    0    5
    4    3    0    1    6    0    0
    4    3    0    1    5    1    0
    4    3    0    1    5    0    1
    4    3    0    1    4    2    0
    4    3    0    1    4    1    1
    4    3    0    1    4    0    2
    4    3    0    1    3    3    0
    4    3    0    1    3    2    1
    4    3    0    1    3    1    2
    4    3    0    1    3    0    3
    4    3    0    1    2    4    0
    4    3    0    1    2    3    1
    4    3    0    1    2    2    2
    4    3    0    1    2    1    3
    4    3    0    1    2    0    4
    4    3    0    1    1    5    0
    4    3    0    1    1    4    1
    4    3    0    1    1    3    2
    4    3    0    1    1    2    3
    4    3    0    1    1    1    4
    4    3    0    1    1    0    5
    4    3    0    1    0    6    0
    4    3    0    1    0    5    1
    4    3    0    1    0    4    2
    4    3    0    1    0    3    3
    4    3    0    1    0    2    4
    4    3    0    1    0    1    5
    4    3    0    1    0    0    6
    4    3    0    0    7    0    0
    4    3    0    0    6    1    0
    4    3    0    0    6    0    1
    4    3    0    0    5    2    0
    4    3    0    0    5    1    1
    4    3    0    0    5    0    2
    4    3    0    0    4    3    0
    4    3    0    0    4    2    1
    4    3    0    0    4    1    2
    4    3    0    0    4    0    3
    4    3    0    0    3    4    0
    4    3    0    0    3    3    1
    4    3    0    0    3    2    2
    4    3    0    0    3    1    3
    4    3    0    0    3    0    4
    4    3    0    0    2    5    0
    4    3    0    0    2    4    1
    4    3    0    0    2    3    2
    4    3    0    0    2    2    3
    4    3    0    0    2    1    4
    4    3    0    0    2    0    5
    4    3    0    0    1    6    0
    4    3    0    0    1    5    1
    4    3    0    0    1    4    2
    4    3    0    0    1    3    3
    4    3    0    0    1    2    4
    4    3    0    0    1    1    5
    4    3    0    0    1    0    6
    4    3    0    0    0    7    0
    4    3    0    0    0    6    1
    4    3    0    0    0    5    2
    4    3    0    0    0    4    3
    4    3    0    0    0    3    4
    4    3    0    0    0    2    5
    4    3    0    0    0    1    6
    4    3    0    0    0    0    7
    4    2    8    0    0    0    0
    4    2    7    1    0    0    0
    4    2    7    0    1    0    0
    4    2    7    0    0    1    0
    4    2    7    0    0    0    1
    4    2    6    2    0    0    0
    4    2    6    1    1    0    0
    4    2    6    1    0    1    0
    4    2    6    1    0    0    1
    4    2    6    0    2    0    0
    4    2    6    0    1    1    0
    4    2    6    0    1    0    1
    4    2    6    0    0    2    0
    4    2    6    0    0    1    1
    4    2    6    0    0    0    2
    4    2    5    3    0    0    0
    4    2    5    2    1    0    0
    4    2    5    2    0    1    0
    4    2    5    2    0    0    1
    4    2    5    1    2    0    0
    4    2    5    1    1    1    0
    4    2    5    1    1    0    1
    4    2    5    1    0    2    0
    4    2    5    1    0    1    1
    4    2    5    1    0    0    2
    4    2    5    0    3    0    0
    4    2    5    0    2    1    0
    4    2    5    0    2    0    1
    4    2    5    0    1    2    0
    4    2    5    0    1    1    1
    4    2    5    0    1    0    2
    4    2    5    0    0    3    0
    4    2    5    0    0    2    1
    4    2    5    0    0    1    2
    4    2    5    0    0    0    3
    4    2    4    4    0    0    0
    4    2    4    3    1    0    0
    4    2    4    3    0    1    0
    4    2    4    3    0    0    1
    4    2    4    2    2    0    0
    4    2    4    2    1    1    0
    4    2    4    2    1    0    1
    4    2    4    2    0    2    0
    4    2    4    2    0    1    1
    4    2    4    2    0    0    2
    4    2    4    1    3    0    0
    4    2    4    1    2    1    0
    4    2    4    1    2    0    1
    4    2    4    1    1    2    0
    4    2    4    1    1    1    1
    4    2    4    1    1    0    2
    4    2    4    1    0    3    0
    4    2    4    1    0    2    1
    4    2    4    1    0    1    2
    4    2    4    1    0    0    3
    4    2    4    0    4    0    0
    4    2    4    0    3    1    0
    4    2    4    0    3    0    1
    4    2    4    0    2    2    0
    4    2    4    0    2    1    1
    4    2    4    0    2    0    2
    4    2    4    0    1    3    0
    4    2    4    0    1    2    1
    4    2    4    0    1    1    2
    4    2    4    0    1    0    3
    4    2    4    0    0    4    0
    4    2    4    0    0    3    1
    4    2    4    0    0    2    2
    4    2    4    0    0    1    3
    4    2    4    0    0    0    4
    4    2    3    5    0    0    0
    4    2    3    4    1    0    0
    4    2    3    4    0    1    0
    4    2    3    4    0    0    1
    4    2    3    3    2    0    0
    4    2    3    3    1    1    0
    4    2    3    3    1    0    1
    4    2    3    3    0    2    0
    4    2    3    3    0    1    1
    4    2    3    3    0    0    2
    4    2    3    2    3    0    0
    4    2    3    2    2    1    0
    4    2    3    2    2    0    1
    4    2    3    2    1    2    0
    4    2    3    2    1    1    1
    4    2    3    2    1    0    2
    4    2    3    2    0    3    0
    4    2    3    2    0    2    1
    4    2    3    2    0    1    2
    4    2    3    2    0    0    3
    4    2    3    1    4    0    0
    4    2    3    1    3    1    0
    4    2    3    1    3    0    1
    4    2    3    1    2    2    0
    4    2    3    1    2    1    1
    4    2    3    1    2    0    2
    4    2    3    1    1    3    0
    4    2    3    1    1    2    1
    4    2    3    1    1    1    2
    4    2    3    1    1    0    3
    4    2    3    1    0    4    0
    4    2    3    1    0    3    1
    4    2    3    1    0    2    2
    4    2    3    1    0    1    3
    4    2    3    1    0    0    4
    4    2    3    0    5    0    0
    4    2    3    0    4    1    0
    4    2    3    0    4    0    1
    4    2    3    0    3    2    0
    4    2    3    0    3    1    1
    4    2    3    0    3    0    2
    4    2    3    0    2    3    0
    4    2    3    0    2    2    1
    4    2    3    0    2    1    2
    4    2    3    0    2    0    3
    4    2    3    0    1    4    0
    4    2    3    0    1    3    1
    4    2    3    0    1    2    2
    4    2    3    0    1    1    3
    4    2    3    0    1    0    4
    4    2    3    0    0    5    0
    4    2    3    0    0    4    1
    4    2    3    0    0    3    2
    4    2    3    0    0    2    3
    4    2    3    0    0    1    4
    4    2    3    0    0    0    5
    4    2    2    6    0    0    0
    4    2    2    5    1    0    0
    4    2    2    5    0    1    0
    4    2    2    5    0    0    1
    4    2    2    4    2    0    0
    4    2    2    4    1    1    0
    4    2    2    4    1    0    1
    4    2    2    4    0    2    0
    4    2    2    4    0    1    1
    4    2    2    4    0    0    2
    4    2    2    3    3    0    0
    4    2    2    3    2    1    0
    4    2    2    3    2    0    1
    4    2    2    3    1    2    0
    4    2    2    3    1    1    1
    4    2    2    3    1    0    2
    4    2    2    3    0    3    0
    4    2    2    3    0    2    1
    4    2    2    3    0    1    2
    4    2    2    3    0    0    3
    4    2    2    2    4    0    0
    4    2    2    2    3    1    0
    4    2    2    2    3    0    1
    4    2    2    2    2    2    0
    4    2    2    2    2    1    1
    4    2    2    2    2    0    2
    4    2    2    2    1    3    0
    4    2    2    2    1    2    1
    4    2    2    2    1    1    2
    4    2    2    2    1    0    3
    4    2    2    2    0    4    0
    4    2    2    2    0    3    1
    4    2    2    2    0    2    2
    4    2    2    2    0    1    3
    4    2    2    2    0    0    4
    4    2    2    1    5    0    0
    4    2    2    1    4    1    0
    4    2    2    1    4    0    1
    4    2    2    1    3    2    0
    4    2    2    1    3    1    1
    4    2    2    1    3    0    2
    4    2    2    1    2    3    0
    4    2    2    1    2    2    1
    4    2    2    1    2    1    2
    4    2    2    1    2    0    3
    4    2    2    1    1    4    0
    4    2    2    1    1    3    1
    4    2    2    1    1    2    2
    4    2    2    1    1    1    3
    4    2    2    1    1    0    4
    4    2    2    1    0    5    0
    4    2    2    1    0    4    1
    4    2    2    1    0    3    2
    4    2    2    1    0    2    3
    4    2    2    1    0    1    4
    4    2    2    1    0    0    5
    4    2    2    0    6    0    0
    4    2    2    0    5    1    0
    4    2    2    0    5    0    1
    4    2    2    0    4    2    0
    4    2    2    0    4    1    1
    4    2    2    0    4    0    2
    4    2    2    0    3    3    0
    4    2    2    0    3    2    1
    4    2    2    0    3    1    2
    4    2    2    0    3    0    3
    4    2    2    0    2    4    0
    4    2    2    0    2    3    1
    4    2    2    0    2    2    2
    4    2    2    0    2    1    3
    4    2    2    0    2    0    4
    4    2    2    0    1    5    0
    4    2    2    0    1    4    1
    4    2    2    0    1    3    2
    4    2    2    0    1    2    3
    4    2    2    0    1    1    4
    4    2    2    0    1    0    5
    4    2    2    0    0    6    0
    4    2    2    0    0    5    1
    4    2    2    0    0    4    2
    4    2    2    0    0    3    3
    4    2    2    0    0    2    4
    4    2    2    0    0    1    5
    4    2    2    0    0    0    6
    4    2    1    7    0    0    0
    4    2    1    6    1    0    0
    4    2    1    6    0    1    0
    4    2    1    6    0    0    1
    4    2    1    5    2    0    0
    4    2    1    5    1    1    0
    4    2    1    5    1    0    1
    4    2    1    5    0    2    0
    4    2    1    5    0    1    1
    4    2    1    5    0    0    2
    4    2    1    4    3    0    0
    4    2    1    4    2    1    0
    4    2    1    4    2    0    1
    4    2    1    4    1    2    0
    4    2    1    4    1    1    1
    4    2    1    4    1    0    2
    4    2    1    4    0    3    0
    4    2    1    4    0    2    1
    4    2    1    4    0    1    2
    4    2    1    4    0    0    3
    4    2    1    3    4    0    0
    4    2    1    3    3    1    0
    4    2    1    3    3    0    1
    4    2    1    3    2    2    0
    4    2    1    3    2    1    1
    4    2    1    3    2    0    2
    4    2    1    3    1    3    0
    4    2    1    3    1    2    1
    4    2    1    3    1    1    2
    4    2    1    3    1    0    3
    4    2    1    3    0    4    0
    4    2    1    3    0    3    1
    4    2    1    3    0    2    2
    4    2    1    3    0    1    3
    4    2    1    3    0    0    4
    4    2    1    2    5    0    0
    4    2    1    2    4    1    0
    4    2    1    2    4    0    1
    4    2    1    2    3    2    0
    4    2    1    2    3    1    1
    4    2    1    2    3    0    2
    4    2    1    2    2    3    0
    4    2    1    2    2    2    1
    4    2    1    2    2    1    2
    4    2    1    2    2    0    3
    4    2    1    2    1    4    0
    4    2    1    2    1    3    1
    4    2    1    2    1    2    2
    4    2    1    2    1    1    3
    4    2    1    2    1    0    4
    4    2    1    2    0    5    0
    4    2    1    2    0    4    1
    4    2    1    2    0    3    2
    4    2    1    2    0    2    3
    4    2    1    2    0    1    4
    4    2    1    2    0    0    5
    4    2    1    1    6    0    0
    4    2    1    1    5    1    0
    4    2    1    1    5    0    1
    4    2    1    1    4    2    0
    4    2    1    1    4    1    1
    4    2    1    1    4    0    2
    4    2    1    1    3    3    0
    4    2    1    1    3    2    1
    4    2    1    1    3    1    2
    4    2    1    1    3    0    3
    4    2    1    1    2    4    0
    4    2    1    1    2    3    1
    4    2    1    1    2    2    2
    4    2    1    1    2    1    3
    4    2    1    1    2    0    4
    4    2    1    1    1    5    0
    4    2    1    1    1    4    1
    4    2    1    1    1    3    2
    4    2    1    1    1    2    3
    4    2    1    1    1    1    4
    4    2    1    1    1    0    5
    4    2    1    1    0    6    0
    4    2    1    1    0    5    1
    4    2    1    1    0    4    2
    4    2    1    1    0    3    3
    4    2    1    1    0    2    4
    4    2    1    1    0    1    5
    4    2    1    1    0    0    6
    4    2    1    0    7    0    0
    4    2    1    0    6    1    0
    4    2    1    0    6    0    1
    4    2    1    0    5    2    0
    4    2    1    0    5    1    1
    4    2    1    0    5    0    2
    4    2    1    0    4    3    0
    4    2    1    0    4    2    1
    4    2    1    0    4    1    2
    4    2    1    0    4    0    3
    4    2    1    0    3    4    0
    4    2    1    0    3    3    1
    4    2    1    0    3    2    2
    4    2    1    0    3    1    3
    4    2    1    0    3    0    4
    4    2    1    0    2    5    0
    4    2    1    0    2    4    1
    4    2    1    0    2    3    2
    4    2    1    0    2    2    3
    4    2    1    0    2    1    4
    4    2    1    0    2    0    5
    4    2    1    0    1    6    0
    4    2    1    0    1    5    1
    4    2    1    0    1    4    2
    4    2    1    0    1    3    3
    4    2    1    0    1    2    4
    4    2    1    0    1    1    5
    4    2    1    0    1    0    6
    4    2    1    0    0    7    0
    4    2    1    0    0    6    1
    4    2    1    0    0    5    2
    4    2    1    0    0    4    3
    4    2    1    0    0    3    4
    4    2    1    0    0    2    5
    4    2    1    0    0    1    6
    4    2    1    0    0    0    7
    4    2    0    8    0    0    0
    4    2    0    7    1    0    0
    4    2    0    7    0    1    0
    4    2    0    7    0    0    1
    4    2    0    6    2    0    0
    4    2    0    6    1    1    0
    4    2    0    6    1    0    1
    4    2    0    6    0    2    0
    4    2    0    6    0    1    1
    4    2    0    6    0    0    2
    4    2    0    5    3    0    0
    4    2    0    5    2    1    0
    4    2    0    5    2    0    1
    4    2    0    5    1    2    0
    4    2    0    5    1    1    1
    4    2    0    5    1    0    2
    4    2    0    5    0    3    0
    4    2    0    5    0    2    1
    4    2    0    5    0    1    2
    4    2    0    5    0    0    3
    4    2    0    4    4    0    0
    4    2    0    4    3    1    0
    4    2    0    4    3    0    1
    4    2    0    4    2    2    0
    4    2    0    4    2    1    1
    4    2    0    4    2    0    2
    4    2    0    4    1    3    0
    4    2    0    4    1    2    1
    4    2    0    4    1    1    2
    4    2    0    4    1    0    3
    4    2    0    4    0    4    0
    4    2    0    4    0    3    1
    4    2    0    4    0    2    2
    4    2    0    4    0    1    3
    4    2    0    4    0    0    4
    4    2    0    3    5    0    0
    4    2    0    3    4    1    0
    4    2    0    3    4    0    1
    4    2    0    3    3    2    0
    4    2    0    3    3    1    1
    4    2    0    3    3    0    2
    4    2    0    3    2    3    0
    4    2    0    3    2    2    1
    4    2    0    3    2    1    2
    4    2    0    3    2    0    3
    4    2    0    3    1    4    0
    4    2    0    3    1    3    1
    4    2    0    3    1    2    2
    4    2    0    3    1    1    3
    4    2    0    3    1    0    4
    4    2    0    3    0    5    0
    4    2    0    3    0    4    1
    4    2    0    3    0    3    2
    4    2    0    3    0    2    3
    4    2    0    3    0    1    4
    4    2    0    3    0    0    5
    4    2    0    2    6    0    0
    4    2    0    2    5    1    0
    4    2    0    2    5    0    1
    4    2    0    2    4    2    0
    4    2    0    2    4    1    1
    4    2    0    2    4    0    2
    4    2    0    2    3    3    0
    4    2    0    2    3    2    1
    4    2    0    2    3    1    2
    4    2    0    2    3    0    3
    4    2    0    2    2    4    0
    4    2    0    2    2    3    1
    4    2    0    2    2    2    2
    4    2    0    2    2    1    3
    4    2    0    2    2    0    4
    4    2    0    2    1    5    0
    4    2    0    2    1    4    1
    4    2    0    2    1    3    2
    4    2    0    2    1    2    3
    4    2    0    2    1    1    4
    4    2    0    2    1    0    5
    4    2    0    2    0    6    0
    4    2    0    2    0    5    1
    4    2    0    2    0    4    2
    4    2    0    2    0    3    3
    4    2    0    2    0    2    4
    4    2    0    2    0    1    5
    4    2    0    2    0    0    6
    4    2    0    1    7    0    0
    4    2    0    1    6    1    0
    4    2    0    1    6    0    1
    4    2    0    1    5    2    0
    4    2    0    1    5    1    1
    4    2    0    1    5    0    2
    4    2    0    1    4    3    0
    4    2    0    1    4    2    1
    4    2    0    1    4    1    2
    4    2    0    1    4    0    3
    4    2    0    1    3    4    0
    4    2    0    1    3    3    1
    4    2    0    1    3    2    2
    4    2    0    1    3    1    3
    4    2    0    1    3    0    4
    4    2    0    1    2    5    0
    4    2    0    1    2    4    1
    4    2    0    1    2    3    2
    4    2    0    1    2    2    3
    4    2    0    1    2    1    4
    4    2    0    1    2    0    5
    4    2    0    1    1    6    0
    4    2    0    1    1    5    1
    4    2    0    1    1    4    2
    4    2    0    1    1    3    3
    4    2    0    1    1    2    4
    4    2    0    1    1    1    5
    4    2    0    1    1    0    6
    4    2    0    1    0    7    0
    4    2    0    1    0    6    1
    4    2    0    1    0    5    2
    4    2    0    1    0    4    3
    4    2    0    1    0    3    4
    4    2    0    1    0    2    5
    4    2    0    1    0    1    6
    4    2    0    1    0    0    7
    4    2    0    0    8    0    0
    4    2    0    0    7    1    0
    4    2    0    0    7    0    1
    4    2    0    0    6    2    0
    4    2    0    0    6    1    1
    4    2    0    0    6    0    2
    4    2    0    0    5    3    0
    4    2    0    0    5    2    1
    4    2    0    0    5    1    2
    4    2    0    0    5    0    3
    4    2    0    0    4    4    0
    4    2    0    0    4    3    1
    4    2    0    0    4    2    2
    4    2    0    0    4    1    3
    4    2    0    0    4    0    4
    4    2    0    0    3    5    0
    4    2    0    0    3    4    1
    4    2    0    0    3    3    2
    4    2    0    0    3    2    3
    4    2    0    0    3    1    4
    4    2    0    0    3    0    5
    4    2    0    0    2    6    0
    4    2    0    0    2    5    1
    4    2    0    0    2    4    2
    4    2    0    0    2    3    3
    4    2    0    0    2    2    4
    4    2    0    0    2    1    5
    4    2    0    0    2    0    6
    4    2    0    0    1    7    0
    4    2    0    0    1    6    1
    4    2    0    0    1    5    2
    4    2    0    0    1    4    3
    4    2    0    0    1    3    4
    4    2    0    0    1    2    5
    4    2    0    0    1    1    6
    4    2    0    0    1    0    7
    4    2    0    0    0    8    0
    4    2    0    0    0    7    1
    4    2    0    0    0    6    2
    4    2    0    0    0    5    3
    4    2    0    0    0    4    4
    4    2    0    0    0    3    5
    4    2    0    0    0    2    6
    4    2    0    0    0    1    7
    4    2    0    0    0    0    8
    4    1    9    0    0    0    0
    4    1    8    1    0    0    0
    4    1    8    0    1    0    0
    4    1    8    0    0    1    0
    4    1    8    0    0    0    1
    4    1    7    2    0    0    0
    4    1    7    1    1    0    0
    4    1    7    1    0    1    0
    4    1    7    1    0    0    1
    4    1    7    0    2    0    0
    4    1    7    0    1    1    0
    4    1    7    0    1    0    1
    4    1    7    0    0    2    0
    4    1    7    0    0    1    1
    4    1    7    0    0    0    2
    4    1    6    3    0    0    0
    4    1    6    2    1    0    0
    4    1    6    2    0    1    0
    4    1    6    2    0    0    1
    4    1    6    1    2    0    0
    4    1    6    1    1    1    0
    4    1    6    1    1    0    1
    4    1    6    1    0    2    0
    4    1    6    1    0    1    1
    4    1    6    1    0    0    2
    4    1    6    0    3    0    0
    4    1    6    0    2    1    0
    4    1    6    0    2    0    1
    4    1    6    0    1    2    0
    4    1    6    0    1    1    1
    4    1    6    0    1    0    2
    4    1    6    0    0    3    0
    4    1    6    0    0    2    1
    4    1    6    0    0    1    2
    4    1    6    0    0    0    3
    4    1    5    4    0    0    0
    4    1    5    3    1    0    0
    4    1    5    3    0    1    0
    4    1    5    3    0    0    1
    4    1    5    2    2    0    0
    4    1    5    2    1    1    0
    4    1    5    2    1    0    1
    4    1    5    2    0    2    0
    4    1    5    2    0    1    1
    4    1    5    2    0    0    2
    4    1    5    1    3    0    0
    4    1    5    1    2    1    0
    4    1    5    1    2    0    1
    4    1    5    1    1    2    0
    4    1    5    1    1    1    1
    4    1    5    1    1    0    2
    4    1    5    1    0    3    0
    4    1    5    1    0    2    1
    4    1    5    1    0    1    2
    4    1    5    1    0    0    3
    4    1    5    0    4    0    0
    4    1    5    0    3    1    0
    4    1    5    0    3    0    1
    4    1    5    0    2    2    0
    4    1    5    0    2    1    1
    4    1    5    0    2    0    2
    4    1    5    0    1    3    0
    4    1    5    0    1    2    1
    4    1    5    0    1    1    2
    4    1    5    0    1    0    3
    4    1    5    0    0    4    0
    4    1    5    0    0    3    1
    4    1    5    0    0    2    2
    4    1    5    0    0    1    3
    4    1    5    0    0    0    4
    4    1    4    5    0    0    0
    4    1    4    4    1    0    0
    4    1    4    4    0    1    0
    4    1    4    4    0    0    1
    4    1    4    3    2    0    0
    4    1    4    3    1    1    0
    4    1    4    3    1    0    1
    4    1    4    3    0    2    0
    4    1    4    3    0    1    1
    4    1    4    3    0    0    2
    4    1    4    2    3    0    0
    4    1    4    2    2    1    0
    4    1    4    2    2    0    1
    4    1    4    2    1    2    0
    4    1    4    2    1    1    1
    4    1    4    2    1    0    2
    4    1    4    2    0    3    0
    4    1    4    2    0    2    1
    4    1    4    2    0    1    2
    4    1    4    2    0    0    3
    4    1    4    1    4    0    0
    4    1    4    1    3    1    0
    4    1    4    1    3    0    1
    4    1    4    1    2    2    0
    4    1    4    1    2    1    1
    4    1    4    1    2    0    2
    4    1    4    1    1    3    0
    4    1    4    1    1    2    1
    4    1    4    1    1    1    2
    4    1    4    1    1    0    3
    4    1    4    1    0    4    0
    4    1    4    1    0    3    1
    4    1    4    1    0    2    2
    4    1    4    1    0    1    3
    4    1    4    1    0    0    4
    4    1    4    0    5    0    0
    4    1    4    0    4    1    0
    4    1    4    0    4    0    1
    4    1    4    0    3    2    0
    4    1    4    0    3    1    1
    4    1    4    0    3    0    2
    4    1    4    0    2    3    0
    4    1    4    0    2    2    1
    4    1    4    0    2    1    2
    4    1    4    0    2    0    3
    4    1    4    0    1    4    0
    4    1    4    0    1    3    1
    4    1    4    0    1    2    2
    4    1    4    0    1    1    3
    4    1    4    0    1    0    4
    4    1    4    0    0    5    0
    4    1    4    0    0    4    1
    4    1    4    0    0    3    2
    4    1    4    0    0    2    3
    4    1    4    0    0    1    4
    4    1    4    0    0    0    5
    4    1    3    6    0    0    0
    4    1    3    5    1    0    0
    4    1    3    5    0    1    0
    4    1    3    5    0    0    1
    4    1    3    4    2    0    0
    4    1    3    4    1    1    0
    4    1    3    4    1    0    1
    4    1    3    4    0    2    0
    4    1    3    4    0    1    1
    4    1    3    4    0    0    2
    4    1    3    3    3    0    0
    4    1    3    3    2    1    0
    4    1    3    3    2    0    1
    4    1    3    3    1    2    0
    4    1    3    3    1    1    1
    4    1    3    3    1    0    2
    4    1    3    3    0    3    0
    4    1    3    3    0    2    1
    4    1    3    3    0    1    2
    4    1    3    3    0    0    3
    4    1    3    2    4    0    0
    4    1    3    2    3    1    0
    4    1    3    2    3    0    1
    4    1    3    2    2    2    0
    4    1    3    2    2    1    1
    4    1    3    2    2    0    2
    4    1    3    2    1    3    0
    4    1    3    2    1    2    1
    4    1    3    2    1    1    2
    4    1    3    2    1    0    3
    4    1    3    2    0    4    0
    4    1    3    2    0    3    1
    4    1    3    2    0    2    2
    4    1    3    2    0    1    3
    4    1    3    2    0    0    4
    4    1    3    1    5    0    0
    4    1    3    1    4    1    0
    4    1    3    1    4    0    1
    4    1    3    1    3    2    0
    4    1    3    1    3    1    1
    4    1    3    1    3    0    2
    4    1    3    1    2    3    0
    4    1    3    1    2    2    1
    4    1    3    1    2    1    2
    4    1    3    1    2    0    3
    4    1    3    1    1    4    0
    4    1    3    1    1    3    1
    4    1    3    1    1    2    2
    4    1    3    1    1    1    3
    4    1    3    1    1    0    4
    4    1    3    1    0    5    0
    4    1    3    1    0    4    1
    4    1    3    1    0    3    2
    4    1    3    1    0    2    3
    4    1    3    1    0    1    4
    4    1    3    1    0    0    5
    4    1    3    0    6    0    0
    4    1    3    0    5    1    0
    4    1    3    0    5    0    1
    4    1    3    0    4    2    0
    4    1    3    0    4    1    1
    4    1    3    0    4    0    2
    4    1    3    0    3    3    0
    4    1    3    0    3    2    1
    4    1    3    0    3    1    2
    4    1    3    0    3    0    3
    4    1    3    0    2    4    0
    4    1    3    0    2    3    1
    4    1    3    0    2    2    2
    4    1    3    0    2    1    3
    4    1    3    0    2    0    4
    4    1    3    0    1    5    0
    4    1    3    0    1    4    1
    4    1    3    0    1    3    2
    4    1    3    0    1    2    3
    4    1    3    0    1    1    4
    4    1    3    0    1    0    5
    4    1    3    0    0    6    0
    4    1    3    0    0    5    1
    4    1    3    0    0    4    2
    4    1    3    0    0    3    3
    4    1    3    0    0    2    4
    4    1    3    0    0    1    5
    4    1    3    0    0    0    6
    4    1    2    7    0    0    0
    4    1    2    6    1    0    0
    4    1    2    6    0    1    0
    4    1    2    6    0    0    1
    4    1    2    5    2    0    0
    4    1    2    5    1    1    0
    4    1    2    5    1    0    1
    4    1    2    5    0    2    0
    4    1    2    5    0    1    1
    4    1    2    5    0    0    2
    4    1    2    4    3    0    0
    4    1    2    4    2    1    0
    4    1    2    4    2    0    1
    4    1    2    4    1    2    0
    4    1    2    4    1    1    1
    4    1    2    4    1    0    2
    4    1    2    4    0    3    0
    4    1    2    4    0    2    1
    4    1    2    4    0    1    2
    4    1    2    4    0    0    3
    4    1    2    3    4    0    0
    4    1    2    3    3    1    0
    4    1    2    3    3    0    1
    4    1    2    3    2    2    0
    4    1    2    3    2    1    1
    4    1    2    3    2    0    2
    4    1    2    3    1    3    0
    4    1    2    3    1    2    1
    4    1    2    3    1    1    2
    4    1    2    3    1    0    3
    4    1    2    3    0    4    0
    4    1    2    3    0    3    1
    4    1    2    3    0    2    2
    4    1    2    3    0    1    3
    4    1    2    3    0    0    4
    4    1    2    2    5    0    0
    4    1    2    2    4    1    0
    4    1    2    2    4    0    1
    4    1    2    2    3    2    0
    4    1    2    2    3    1    1
    4    1    2    2    3    0    2
    4    1    2    2    2    3    0
    4    1    2    2    2    2    1
    4    1    2    2    2    1    2
    4    1    2    2    2    0    3
    4    1    2    2    1    4    0
    4    1    2    2    1    3    1
    4    1    2    2    1    2    2
    4    1    2    2    1    1    3
    4    1    2    2    1    0    4
    4    1    2    2    0    5    0
    4    1    2    2    0    4    1
    4    1    2    2    0    3    2
    4    1    2    2    0    2    3
    4    1    2    2    0    1    4
    4    1    2    2    0    0    5
    4    1    2    1    6    0    0
    4    1    2    1    5    1    0
    4    1    2    1    5    0    1
    4    1    2    1    4    2    0
    4    1    2    1    4    1    1
    4    1    2    1    4    0    2
    4    1    2    1    3    3    0
    4    1    2    1    3    2    1
    4    1    2    1    3    1    2
    4    1    2    1    3    0    3
    4    1    2    1    2    4    0
    4    1    2    1    2    3    1
    4    1    2    1    2    2    2
    4    1    2    1    2    1    3
    4    1    2    1    2    0    4
    4    1    2    1    1    5    0
    4    1    2    1    1    4    1
    4    1    2    1    1    3    2
    4    1    2    1    1    2    3
    4    1    2    1    1    1    4
    4    1    2    1    1    0    5
    4    1    2    1    0    6    0
    4    1    2    1    0    5    1
    4    1    2    1    0    4    2
    4    1    2    1    0    3    3
    4    1    2    1    0    2    4
    4    1    2    1    0    1    5
    4    1    2    1    0    0    6
    4    1    2    0    7    0    0
    4    1    2    0    6    1    0
    4    1    2    0    6    0    1
    4    1    2    0    5    2    0
    4    1    2    0    5    1    1
    4    1    2    0    5    0    2
    4    1    2    0    4    3    0
    4    1    2    0    4    2    1
    4    1    2    0    4    1    2
    4    1    2    0    4    0    3
    4    1    2    0    3    4    0
    4    1    2    0    3    3    1
    4    1    2    0    3    2    2
    4    1    2    0    3    1    3
    4    1    2    0    3    0    4
    4    1    2    0    2    5    0
    4    1    2    0    2    4    1
    4    1    2    0    2    3    2
    4    1    2    0    2    2    3
    4    1    2    0    2    1    4
    4    1    2    0    2    0    5
    4    1    2    0    1    6    0
    4    1    2    0    1    5    1
    4    1    2    0    1    4    2
    4    1    2    0    1    3    3
    4    1    2    0    1    2    4
    4    1    2    0    1    1    5
    4    1    2    0    1    0    6
    4    1    2    0    0    7    0
    4    1    2    0    0    6    1
    4    1    2    0    0    5    2
    4    1    2    0    0    4    3
    4    1    2    0    0    3    4
    4    1    2    0    0    2    5
    4    1    2    0    0    1    6
    4    1    2    0    0    0    7
    4    1    1    8    0    0    0
    4    1    1    7    1    0    0
    4    1    1    7    0    1    0
    4    1    1    7    0    0    1
    4    1    1    6    2    0    0
    4    1    1    6    1    1    0
    4    1    1    6    1    0    1
    4    1    1    6    0    2    0
    4    1    1    6    0    1    1
    4    1    1    6    0    0    2
    4    1    1    5    3    0    0
    4    1    1    5    2    1    0
    4    1    1    5    2    0    1
    4    1    1    5    1    2    0
    4    1    1    5    1    1    1
    4    1    1    5    1    0    2
    4    1    1    5    0    3    0
    4    1    1    5    0    2    1
    4    1    1    5    0    1    2
    4    1    1    5    0    0    3
    4    1    1    4    4    0    0
    4    1    1    4    3    1    0
    4    1    1    4    3    0    1
    4    1    1    4    2    2    0
    4    1    1    4    2    1    1
    4    1    1    4    2    0    2
    4    1    1    4    1    3    0
    4    1    1    4    1    2    1
    4    1    1    4    1    1    2
    4    1    1    4    1    0    3
    4    1    1    4    0    4    0
    4    1    1    4    0    3    1
    4    1    1    4    0    2    2
    4    1    1    4    0    1    3
    4    1    1    4    0    0    4
    4    1    1    3    5    0    0
    4    1    1    3    4    1    0
    4    1    1    3    4    0    1
    4    1    1    3    3    2    0
    4    1    1    3    3    1    1
    4    1    1    3    3    0    2
    4    1    1    3    2    3    0
    4    1    1    3    2    2    1
    4    1    1    3    2    1    2
    4    1    1    3    2    0    3
    4    1    1    3    1    4    0
    4    1    1    3    1    3    1
    4    1    1    3    1    2    2
    4    1    1    3    1    1    3
    4    1    1    3    1    0    4
    4    1    1    3    0    5    0
    4    1    1    3    0    4    1
    4    1    1    3    0    3    2
    4    1    1    3    0    2    3
    4    1    1    3    0    1    4
    4    1    1    3    0    0    5
    4    1    1    2    6    0    0
    4    1    1    2    5    1    0
    4    1    1    2    5    0    1
    4    1    1    2    4    2    0
    4    1    1    2    4    1    1
    4    1    1    2    4    0    2
    4    1    1    2    3    3    0
    4    1    1    2    3    2    1
    4    1    1    2    3    1    2
    4    1    1    2    3    0    3
    4    1    1    2    2    4    0
    4    1    1    2    2    3    1
    4    1    1    2    2    2    2
    4    1    1    2    2    1    3
    4    1    1    2    2    0    4
    4    1    1    2    1    5    0
    4    1    1    2    1    4    1
    4    1    1    2    1    3    2
    4    1    1    2    1    2    3
    4    1    1    2    1    1    4
    4    1    1    2    1    0    5
    4    1    1    2    0    6    0
    4    1    1    2    0    5    1
    4    1    1    2    0    4    2
    4    1    1    2    0    3    3
    4    1    1    2    0    2    4
    4    1    1    2    0    1    5
    4    1    1    2    0    0    6
    4    1    1    1    7    0    0
    4    1    1    1    6    1    0
    4    1    1    1    6    0    1
    4    1    1    1    5    2    0
    4    1    1    1    5    1    1
    4    1    1    1    5    0    2
    4    1    1    1    4    3    0
    4    1    1    1    4    2    1
    4    1    1    1    4    1    2
    4    1    1    1    4    0    3
    4    1    1    1    3    4    0
    4    1    1    1    3    3    1
    4    1    1    1    3    2    2
    4    1    1    1    3    1    3
    4    1    1    1    3    0    4
    4    1    1    1    2    5    0
    4    1    1    1    2    4    1
    4    1    1    1    2    3    2
    4    1    1    1    2    2    3
    4    1    1    1    2    1    4
    4    1    1    1    2    0    5
    4    1    1    1    1    6    0
    4    1    1    1    1    5    1
    4    1    1    1    1    4    2
    4    1    1    1    1    3    3
    4    1    1    1    1    2    4
    4    1    1    1    1    1    5
    4    1    1    1    1    0    6
    4    1    1    1    0    7    0
    4    1    1    1    0    6    1
    4    1    1    1    0    5    2
    4    1    1    1    0    4    3
    4    1    1    1    0    3    4
    4    1    1    1    0    2    5
    4    1    1    1    0    1    6
    4    1    1    1    0    0    7
    4    1    1    0    8    0    0
    4    1    1    0    7    1    0
    4    1    1    0    7    0    1
    4    1    1    0    6    2    0
    4    1    1    0    6    1    1
    4    1    1    0    6    0    2
    4    1    1    0    5    3    0
    4    1    1    0    5    2    1
    4    1    1    0    5    1    2
    4    1    1    0    5    0    3
    4    1    1    0    4    4    0
    4    1    1    0    4    3    1
    4    1    1    0    4    2    2
    4    1    1    0    4    1    3
    4    1    1    0    4    0    4
    4    1    1    0    3    5    0
    4    1    1    0    3    4    1
    4    1    1    0    3    3    2
    4    1    1    0    3    2    3
    4    1    1    0    3    1    4
    4    1    1    0    3    0    5
    4    1    1    0    2    6    0
    4    1    1    0    2    5    1
    4    1    1    0    2    4    2
    4    1    1    0    2    3    3
    4    1    1    0    2    2    4
    4    1    1    0    2    1    5
    4    1    1    0    2    0    6
    4    1    1    0    1    7    0
    4    1    1    0    1    6    1
    4    1    1    0    1    5    2
    4    1    1    0    1    4    3
    4    1    1    0    1    3    4
    4    1    1    0    1    2    5
    4    1    1    0    1    1    6
    4    1    1    0    1    0    7
    4    1    1    0    0    8    0
    4    1    1    0    0    7    1
    4    1    1    0    0    6    2
    4    1    1    0    0    5    3
    4    1    1    0    0    4    4
    4    1    1    0    0    3    5
    4    1    1    0    0    2    6
    4    1    1    0    0    1    7
    4    1    1    0    0    0    8
    4    1    0    9    0    0    0
    4    1    0    8    1    0    0
    4    1    0    8    0    1    0
    4    1    0    8    0    0    1
    4    1    0    7    2    0    0
    4    1    0    7    1    1    0
    4    1    0    7    1    0    1
    4    1    0    7    0    2    0
    4    1    0    7    0    1    1
    4    1    0    7    0    0    2
    4    1    0    6    3    0    0
    4    1    0    6    2    1    0
    4    1    0    6    2    0    1
    4    1    0    6    1    2    0
    4    1    0    6    1    1    1
    4    1    0    6    1    0    2
    4    1    0    6    0    3    0
    4    1    0    6    0    2    1
    4    1    0    6    0    1    2
    4    1    0    6    0    0    3
    4    1    0    5    4    0    0
    4    1    0    5    3    1    0
    4    1    0    5    3    0    1
    4    1    0    5    2    2    0
    4    1    0    5    2    1    1
    4    1    0    5    2    0    2
    4    1    0    5    1    3    0
    4    1    0    5    1    2    1
    4    1    0    5    1    1    2
    4    1    0    5    1    0    3
    4    1    0    5    0    4    0
    4    1    0    5    0    3    1
    4    1    0    5    0    2    2
    4    1    0    5    0    1    3
    4    1    0    5    0    0    4
    4    1    0    4    5    0    0
    4    1    0    4    4    1    0
    4    1    0    4    4    0    1
    4    1    0    4    3    2    0
    4    1    0    4    3    1    1
    4    1    0    4    3    0    2
    4    1    0    4    2    3    0
    4    1    0    4    2    2    1
    4    1    0    4    2    1    2
    4    1    0    4    2    0    3
    4    1    0    4    1    4    0
    4    1    0    4    1    3    1
    4    1    0    4    1    2    2
    4    1    0    4    1    1    3
    4    1    0    4    1    0    4
    4    1    0    4    0    5    0
    4    1    0    4    0    4    1
    4    1    0    4    0    3    2
    4    1    0    4    0    2    3
    4    1    0    4    0    1    4
    4    1    0    4    0    0    5
    4    1    0    3    6    0    0
    4    1    0    3    5    1    0
    4    1    0    3    5    0    1
    4    1    0    3    4    2    0
    4    1    0    3    4    1    1
    4    1    0    3    4    0    2
    4    1    0    3    3    3    0
    4    1    0    3    3    2    1
    4    1    0    3    3    1    2
    4    1    0    3    3    0    3
    4    1    0    3    2    4    0
    4    1    0    3    2    3    1
    4    1    0    3    2    2    2
    4    1    0    3    2    1    3
    4    1    0    3    2    0    4
    4    1    0    3    1    5    0
    4    1    0    3    1    4    1
    4    1    0    3    1    3    2
    4    1    0    3    1    2    3
    4    1    0    3    1    1    4
    4    1    0    3    1    0    5
    4    1    0    3    0    6    0
    4    1    0    3    0    5    1
    4    1    0    3    0    4    2
    4    1    0    3    0    3    3
    4    1    0    3    0    2    4
    4    1    0    3    0    1    5
    4    1    0    3    0    0    6
    4    1    0    2    7    0    0
    4    1    0    2    6    1    0
    4    1    0    2    6    0    1
    4    1    0    2    5    2    0
    4    1    0    2    5    1    1
    4    1    0    2    5    0    2
    4    1    0    2    4    3    0
    4    1    0    2    4    2    1
    4    1    0    2    4    1    2
    4    1    0    2    4    0    3
    4    1    0    2    3    4    0
    4    1    0    2    3    3    1
    4    1    0    2    3    2    2
    4    1    0    2    3    1    3
    4    1    0    2    3    0    4
    4    1    0    2    2    5    0
    4    1    0    2    2    4    1
    4    1    0    2    2    3    2
    4    1    0    2    2    2    3
    4    1    0    2    2    1    4
    4    1    0    2    2    0    5
    4    1    0    2    1    6    0
    4    1    0    2    1    5    1
    4    1    0    2    1    4    2
    4    1    0    2    1    3    3
    4    1    0    2    1    2    4
    4    1    0    2    1    1    5
    4    1    0    2    1    0    6
    4    1    0    2    0    7    0
    4    1    0    2    0    6    1
    4    1    0    2    0    5    2
    4    1    0    2    0    4    3
    4    1    0    2    0    3    4
    4    1    0    2    0    2    5
    4    1    0    2    0    1    6
    4    1    0    2    0    0    7
    4    1    0    1    8    0    0
    4    1    0    1    7    1    0
    4    1    0    1    7    0    1
    4    1    0    1    6    2    0
    4    1    0    1    6    1    1
    4    1    0    1    6    0    2
    4    1    0    1    5    3    0
    4    1    0    1    5    2    1
    4    1    0    1    5    1    2
    4    1    0    1    5    0    3
    4    1    0    1    4    4    0
    4    1    0    1    4    3    1
    4    1    0    1    4    2    2
    4    1    0    1    4    1    3
    4    1    0    1    4    0    4
    4    1    0    1    3    5    0
    4    1    0    1    3    4    1
    4    1    0    1    3    3    2
    4    1    0    1    3    2    3
    4    1    0    1    3    1    4
    4    1    0    1    3    0    5
    4    1    0    1    2    6    0
    4    1    0    1    2    5    1
    4    1    0    1    2    4    2
    4    1    0    1    2    3    3
    4    1    0    1    2    2    4
    4    1    0    1    2    1    5
    4    1    0    1    2    0    6
    4    1    0    1    1    7    0
    4    1    0    1    1    6    1
    4    1    0    1    1    5    2
    4    1    0    1    1    4    3
    4    1    0    1    1    3    4
    4    1    0    1    1    2    5
    4    1    0    1    1    1    6
    4    1    0    1    1    0    7
    4    1    0    1    0    8    0
    4    1    0    1    0    7    1
    4    1    0    1    0    6    2
    4    1    0    1    0    5    3
    4    1    0    1    0    4    4
    4    1    0    1    0    3    5
    4    1    0    1    0    2    6
    4    1    0    1    0    1    7
    4    1    0    1    0    0    8
    4    1    0    0    9    0    0
    4    1    0    0    8    1    0
    4    1    0    0    8    0    1
    4    1    0    0    7    2    0
    4    1    0    0    7    1    1
    4    1    0    0    7    0    2
    4    1    0    0    6    3    0
    4    1    0    0    6    2    1
    4    1    0    0    6    1    2
    4    1    0    0    6    0    3
    4    1    0    0    5    4    0
    4    1    0    0    5    3    1
    4    1    0    0    5    2    2
    4    1    0    0    5    1    3
    4    1    0    0    5    0    4
    4    1    0    0    4    5    0
    4    1    0    0    4    4    1
    4    1    0    0    4    3    2
    4    1    0    0    4    2    3
    4    1    0    0    4    1    4
    4    1    0    0    4    0    5
    4    1    0    0    3    6    0
    4    1    0    0    3    5    1
    4    1    0    0    3    4    2
    4    1    0    0    3    3    3
    4    1    0    0    3    2    4
    4    1    0    0    3    1    5
    4    1    0    0    3    0    6
    4    1    0    0    2    7    0
    4    1    0    0    2    6    1
    4    1    0    0    2    5    2
    4    1    0    0    2    4    3
    4    1    0    0    2    3    4
    4    1    0    0    2    2    5
    4    1    0    0    2    1    6
    4    1    0    0    2    0    7
    4    1    0    0    1    8    0
    4    1    0    0    1    7    1
    4    1    0    0    1    6    2
    4    1    0    0    1    5    3
    4    1    0    0    1    4    4
    4    1    0    0    1    3    5
    4    1    0    0    1    2    6
    4    1    0    0    1    1    7
    4    1    0    0    1    0    8
    4    1    0    0    0    9    0
    4    1    0    0    0    8    1
    4    1    0    0    0    7    2
    4    1    0    0    0    6    3
    4    1    0    0    0    5    4
    4    1    0    0    0    4    5
    4    1    0    0    0    3    6
    4    1    0    0    0    2    7
    4    1    0    0    0    1    8
    4    1    0    0    0    0    9
    4    0   10    0    0    0    0
    4    0    9    1    0    0    0
    4    0    9    0    1    0    0
    4    0    9    0    0    1    0
    4    0    9    0    0    0    1
    4    0    8    2    0    0    0
    4    0    8    1    1    0    0
    4    0    8    1    0    1    0
    4    0    8    1    0    0    1
    4    0    8    0    2    0    0
    4    0    8    0    1    1    0
    4    0    8    0    1    0    1
    4    0    8    0    0    2    0
    4    0    8    0    0    1    1
    4    0    8    0    0    0    2
    4    0    7    3    0    0    0
    4    0    7    2    1    0    0
    4    0    7    2    0    1    0
    4    0    7    2    0    0    1
    4    0    7    1    2    0    0
    4    0    7    1    1    1    0
    4    0    7    1    1    0    1
    4    0    7    1    0    2    0
    4    0    7    1    0    1    1
    4    0    7    1    0    0    2
    4    0    7    0    3    0    0
    4    0    7    0    2    1    0
    4    0    7    0    2    0    1
    4    0    7    0    1    2    0
    4    0    7    0    1    1    1
    4    0    7    0    1    0    2
    4    0    7    0    0    3    0
    4    0    7    0    0    2    1
    4    0    7    0    0    1    2
    4    0    7    0    0    0    3
    4    0    6    4    0    0    0
    4    0    6    3    1    0    0
    4    0    6    3    0    1    0
    4    0    6    3    0    0    1
    4    0    6    2    2    0    0
    4    0    6    2    1    1    0
    4    0    6    2    1    0    1
    4    0    6    2    0    2    0
    4    0    6    2    0    1    1
    4    0    6    2    0    0    2
    4    0    6    1    3    0    0
    4    0    6    1    2    1    0
    4    0    6    1    2    0    1
    4    0    6    1    1    2    0
    4    0    6    1    1    1    1
    4    0    6    1    1    0    2
    4    0    6    1    0    3    0
    4    0    6    1    0    2    1
    4    0    6    1    0    1    2
    4    0    6    1    0    0    3
    4    0    6    0    4    0    0
    4    0    6    0    3    1    0
    4    0    6    0    3    0    1
    4    0    6    0    2    2    0
    4    0    6    0    2    1    1
    4    0    6    0    2    0    2
    4    0    6    0    1    3    0
    4    0    6    0    1    2    1
    4    0    6    0    1    1    2
    4    0    6    0    1    0    3
    4    0    6    0    0    4    0
    4    0    6    0    0    3    1
    4    0    6    0    0    2    2
    4    0    6    0    0    1    3
    4    0    6    0    0    0    4
    4    0    5    5    0    0    0
    4    0    5    4    1    0    0
    4    0    5    4    0    1    0
    4    0    5    4    0    0    1
    4    0    5    3    2    0    0
    4    0    5    3    1    1    0
    4    0    5    3    1    0    1
    4    0    5    3    0    2    0
    4    0    5    3    0    1    1
    4    0    5    3    0    0    2
    4    0    5    2    3    0    0
    4    0    5    2    2    1    0
    4    0    5    2    2    0    1
    4    0    5    2    1    2    0
    4    0    5    2    1    1    1
    4    0    5    2    1    0    2
    4    0    5    2    0    3    0
    4    0    5    2    0    2    1
    4    0    5    2    0    1    2
    4    0    5    2    0    0    3
    4    0    5    1    4    0    0
    4    0    5    1    3    1    0
    4    0    5    1    3    0    1
    4    0    5    1    2    2    0
    4    0    5    1    2    1    1
    4    0    5    1    2    0    2
    4    0    5    1    1    3    0
    4    0    5    1    1    2    1
    4    0    5    1    1    1    2
    4    0    5    1    1    0    3
    4    0    5    1    0    4    0
    4    0    5    1    0    3    1
    4    0    5    1    0    2    2
    4    0    5    1    0    1    3
    4    0    5    1    0    0    4
    4    0    5    0    5    0    0
    4    0    5    0    4    1    0
    4    0    5    0    4    0    1
    4    0    5    0    3    2    0
    4    0    5    0    3    1    1
    4    0    5    0    3    0    2
    4    0    5    0    2    3    0
    4    0    5    0    2    2    1
    4    0    5    0    2    1    2
    4    0    5    0    2    0    3
    4    0    5    0    1    4    0
    4    0    5    0    1    3    1
    4    0    5    0    1    2    2
    4    0    5    0    1    1    3
    4    0    5    0    1    0    4
    4    0    5    0    0    5    0
    4    0    5    0    0    4    1
    4    0    5    0    0    3    2
    4    0    5    0    0    2    3
    4    0    5    0    0    1    4
    4    0    5    0    0    0    5
    4    0    4    6    0    0    0
    4    0    4    5    1    0    0
    4    0    4    5    0    1    0
    4    0    4    5    0    0    1
    4    0    4    4    2    0    0
    4    0    4    4    1    1    0
    4    0    4    4    1    0    1
    4    0    4    4    0    2    0
    4    0    4    4    0    1    1
    4    0    4    4    0    0    2
    4    0    4    3    3    0    0
    4    0    4    3    2    1    0
    4    0    4    3    2    0    1
    4    0    4    3    1    2    0
    4    0    4    3    1    1    1
    4    0    4    3    1    0    2
    4    0    4    3    0    3    0
    4    0    4    3    0    2    1
    4    0    4    3    0    1    2
    4    0    4    3    0    0    3
    4    0    4    2    4    0    0
    4    0    4    2    3    1    0
    4    0    4    2    3    0    1
    4    0    4    2    2    2    0
    4    0    4    2    2    1    1
    4    0    4    2    2    0    2
    4    0    4    2    1    3    0
    4    0    4    2    1    2    1
    4    0    4    2    1    1    2
    4    0    4    2    1    0    3
    4    0    4    2    0    4    0
    4    0    4    2    0    3    1
    4    0    4    2    0    2    2
    4    0    4    2    0    1    3
    4    0    4    2    0    0    4
    4    0    4    1    5    0    0
    4    0    4    1    4    1    0
    4    0    4    1    4    0    1
    4    0    4    1    3    2    0
    4    0    4    1    3    1    1
    4    0    4    1    3    0    2
    4    0    4    1    2    3    0
    4    0    4    1    2    2    1
    4    0    4    1    2    1    2
    4    0    4    1    2    0    3
    4    0    4    1    1    4    0
    4    0    4    1    1    3    1
    4    0    4    1    1    2    2
    4    0    4    1    1    1    3
    4    0    4    1    1    0    4
    4    0    4    1    0    5    0
    4    0    4    1    0    4    1
    4    0    4    1    0    3    2
    4    0    4    1    0    2    3
    4    0    4    1    0    1    4
    4    0    4    1    0    0    5
    4    0    4    0    6    0    0
    4    0    4    0    5    1    0
    4    0    4    0    5    0    1
    4    0    4    0    4    2    0
    4    0    4    0    4    1    1
    4    0    4    0    4    0    2
    4    0    4    0    3    3    0
    4    0    4    0    3    2    1
    4    0    4    0    3    1    2
    4    0    4    0    3    0    3
    4    0    4    0    2    4    0
    4    0    4    0    2    3    1
    4    0    4    0    2    2    2
    4    0    4    0    2    1    3
    4    0    4    0    2    0    4
    4    0    4    0    1    5    0
    4    0    4    0    1    4    1
    4    0    4    0    1    3    2
    4    0    4    0    1    2    3
    4    0    4    0    1    1    4
    4    0    4    0    1    0    5
    4    0    4    0    0    6    0
    4    0    4    0    0    5    1
    4    0    4    0    0    4    2
    4    0    4    0    0    3    3
    4    0    4    0    0    2    4
    4    0    4    0    0    1    5
    4    0    4    0    0    0    6
    4    0    3    7    0    0    0
    4    0    3    6    1    0    0
    4    0    3    6    0    1    0
    4    0    3    6    0    0    1
    4    0    3    5    2    0    0
    4    0    3    5    1    1    0
    4    0    3    5    1    0    1
    4    0    3    5    0    2    0
    4    0    3    5    0    1    1
    4    0    3    5    0    0    2
    4    0    3    4    3    0    0
    4    0    3    4    2    1    0
    4    0    3    4    2    0    1
    4    0    3    4    1    2    0
    4    0    3    4    1    1    1
    4    0    3    4    1    0    2
    4    0    3    4    0    3    0
    4    0    3    4    0    2    1
    4    0    3    4    0    1    2
    4    0    3    4    0    0    3
    4    0    3    3    4    0    0
    4    0    3    3    3    1    0
    4    0    3    3    3    0    1
    4    0    3    3    2    2    0
    4    0    3    3    2    1    1
    4    0    3    3    2    0    2
    4    0    3    3    1    3    0
    4    0    3    3    1    2    1
    4    0    3    3    1    1    2
    4    0    3    3    1    0    3
    4    0    3    3    0    4    0
    4    0    3    3    0    3    1
    4    0    3    3    0    2    2
    4    0    3    3    0    1    3
    4    0    3    3    0    0    4
    4    0    3    2    5    0    0
    4    0    3    2    4    1    0
    4    0    3    2    4    0    1
    4    0    3    2    3    2    0
    4    0    3    2    3    1    1
    4    0    3    2    3    0    2
    4    0    3    2    2    3    0
    4    0    3    2    2    2    1
    4    0    3    2    2    1    2
    4    0    3    2    2    0    3
    4    0    3    2    1    4    0
    4    0    3    2    1    3    1
    4    0    3    2    1    2    2
    4    0    3    2    1    1    3
    4    0    3    2    1    0    4
    4    0    3    2    0    5    0
    4    0    3    2    0    4    1
    4    0    3    2    0    3    2
    4    0    3    2    0    2    3
    4    0    3    2    0    1    4
    4    0    3    2    0    0    5
    4    0    3    1    6    0    0
    4    0    3    1    5    1    0
    4    0    3    1    5    0    1
    4    0    3    1    4    2    0
    4    0    3    1    4    1    1
    4    0    3    1    4    0    2
    4    0    3    1    3    3    0
    4    0    3    1    3    2    1
    4    0    3    1    3    1    2
    4    0    3    1    3    0    3
    4    0    3    1    2    4    0
    4    0    3    1    2    3    1
    4    0    3    1    2    2    2
    4    0    3    1    2    1    3
    4    0    3    1    2    0    4
    4    0    3    1    1    5    0
    4    0    3    1    1    4    1
    4    0    3    1    1    3    2
    4    0    3    1    1    2    3
    4    0    3    1    1    1    4
    4    0    3    1    1    0    5
    4    0    3    1    0    6    0
    4    0    3    1    0    5    1
    4    0    3    1    0    4    2
    4    0    3    1    0    3    3
    4    0    3    1    0    2    4
    4    0    3    1    0    1    5
    4    0    3    1    0    0    6
    4    0    3    0    7    0    0
    4    0    3    0    6    1    0
    4    0    3    0    6    0    1
    4    0    3    0    5    2    0
    4    0    3    0    5    1    1
    4    0    3    0    5    0    2
    4    0    3    0    4    3    0
    4    0    3    0    4    2    1
    4    0    3    0    4    1    2
    4    0    3    0    4    0    3
    4    0    3    0    3    4    0
    4    0    3    0    3    3    1
    4    0    3    0    3    2    2
    4    0    3    0    3    1    3
    4    0    3    0    3    0    4
    4    0    3    0    2    5    0
    4    0    3    0    2    4    1
    4    0    3    0    2    3    2
    4    0    3    0    2    2    3
    4    0    3    0    2    1    4
    4    0    3    0    2    0    5
    4    0    3    0    1    6    0
    4    0    3    0    1    5    1
    4    0    3    0    1    4    2
    4    0    3    0    1    3    3
    4    0    3    0    1    2    4
    4    0    3    0    1    1    5
    4    0    3    0    1    0    6
    4    0    3    0    0    7    0
    4    0    3    0    0    6    1
    4    0    3    0    0    5    2
    4    0    3    0    0    4    3
    4    0    3    0    0    3    4
    4    0    3    0    0    2    5
    4    0    3    0    0    1    6
    4    0    3    0    0    0    7
    4    0    2    8    0    0    0
    4    0    2    7    1    0    0
    4    0    2    7    0    1    0
    4    0    2    7    0    0    1
    4    0    2    6    2    0    0
    4    0    2    6    1    1    0
    4    0    2    6    1    0    1
    4    0    2    6    0    2    0
    4    0    2    6    0    1    1
    4    0    2    6    0    0    2
    4    0    2    5    3    0    0
    4    0    2    5    2    1    0
    4    0    2    5    2    0    1
    4    0    2    5    1    2    0
    4    0    2    5    1    1    1
    4    0    2    5    1    0    2
    4    0    2    5    0    3    0
    4    0    2    5    0    2    1
    4    0    2    5    0    1    2
    4    0    2    5    0    0    3
    4    0    2    4    4    0    0
    4    0    2    4    3    1    0
    4    0    2    4    3    0    1
    4    0    2    4    2    2    0
    4    0    2    4    2    1    1
    4    0    2    4    2    0    2
    4    0    2    4    1    3    0
    4    0    2    4    1    2    1
    4    0    2    4    1    1    2
    4    0    2    4    1    0    3
    4    0    2    4    0    4    0
    4    0    2    4    0    3    1
    4    0    2    4    0    2    2
    4    0    2    4    0    1    3
    4    0    2    4    0    0    4
    4    0    2    3    5    0    0
    4    0    2    3    4    1    0
    4    0    2    3    4    0    1
    4    0    2    3    3    2    0
    4    0    2    3    3    1    1
    4    0    2    3    3    0    2
    4    0    2    3    2    3    0
    4    0    2    3    2    2    1
    4    0    2    3    2    1    2
    4    0    2    3    2    0    3
    4    0    2    3    1    4    0
    4    0    2    3    1    3    1
    4    0    2    3    1    2    2
    4    0    2    3    1    1    3
    4    0    2    3    1    0    4
    4    0    2    3    0    5    0
    4    0    2    3    0    4    1
    4    0    2    3    0    3    2
    4    0    2    3    0    2    3
    4    0    2    3    0    1    4
    4    0    2    3    0    0    5
    4    0    2    2    6    0    0
    4    0    2    2    5    1    0
    4    0    2    2    5    0    1
    4    0    2    2    4    2    0
    4    0    2    2    4    1    1
    4    0    2    2    4    0    2
    4    0    2    2    3    3    0
    4    0    2    2    3    2    1
    4    0    2    2    3    1    2
    4    0    2    2    3    0    3
    4    0    2    2    2    4    0
    4    0    2    2    2    3    1
    4    0    2    2    2    2    2
    4    0    2    2    2    1    3
    4    0    2    2    2    0    4
    4    0    2    2    1    5    0
    4    0    2    2    1    4    1
    4    0    2    2    1    3    2
    4    0    2    2    1    2    3
    4    0    2    2    1    1    4
    4    0    2    2    1    0    5
    4    0    2    2    0    6    0
    4    0    2    2    0    5    1
    4    0    2    2    0    4    2
    4    0    2    2    0    3    3
    4    0    2    2    0    2    4
    4    0    2    2    0    1    5
    4    0    2    2    0    0    6
    4    0    2    1    7    0    0
    4    0    2    1    6    1    0
    4    0    2    1    6    0    1
    4    0    2    1    5    2    0
    4    0    2    1    5    1    1
    4    0    2    1    5    0    2
    4    0    2    1    4    3    0
    4    0    2    1    4    2    1
    4    0    2    1    4    1    2
    4    0    2    1    4    0    3
    4    0    2    1    3    4    0
    4    0    2    1    3    3    1
    4    0    2    1    3    2    2
    4    0    2    1    3    1    3
    4    0    2    1    3    0    4
    4    0    2    1    2    5    0
    4    0    2    1    2    4    1
    4    0    2    1    2    3    2
    4    0    2    1    2    2    3
    4    0    2    1    2    1    4
    4    0    2    1    2    0    5
    4    0    2    1    1    6    0
    4    0    2    1    1    5    1
    4    0    2    1    1    4    2
    4    0    2    1    1    3    3
    4    0    2    1    1    2    4
    4    0    2    1    1    1    5
    4    0    2    1    1    0    6
    4    0    2    1    0    7    0
    4    0    2    1    0    6    1
    4    0    2    1    0    5    2
    4    0    2    1    0    4    3
    4    0    2    1    0    3    4
    4    0    2    1    0    2    5
    4    0    2    1    0    1    6
    4    0    2    1    0    0    7
    4    0    2    0    8    0    0
    4    0    2    0    7    1    0
    4    0    2    0    7    0    1
    4    0    2    0    6    2    0
    4    0    2    0    6    1    1
    4    0    2    0    6    0    2
    4    0    2    0    5    3    0
    4    0    2    0    5    2    1
    4    0    2    0    5    1    2
    4    0    2    0    5    0    3
    4    0    2    0    4    4    0
    4    0    2    0    4    3    1
    4    0    2    0    4    2    2
    4    0    2    0    4    1    3
    4    0    2    0    4    0    4
    4    0    2    0    3    5    0
    4    0    2    0    3    4    1
    4    0    2    0    3    3    2
    4    0    2    0    3    2    3
    4    0    2    0    3    1    4
    4    0    2    0    3    0    5
    4    0    2    0    2    6    0
    4    0    2    0    2    5    1
    4    0    2    0    2    4    2
    4    0    2    0    2    3    3
    4    0    2    0    2    2    4
    4    0    2    0    2    1    5
    4    0    2    0    2    0    6
    4    0    2    0    1    7    0
    4    0    2    0    1    6    1
    4    0    2    0    1    5    2
    4    0    2    0    1    4    3
    4    0    2    0    1    3    4
    4    0    2    0    1    2    5
    4    0    2    0    1    1    6
    4    0    2    0    1    0    7
    4    0    2    0    0    8    0
    4    0    2    0    0    7    1
    4    0    2    0    0    6    2
    4    0    2    0    0    5    3
    4    0    2    0    0    4    4
    4    0    2    0    0    3    5
    4    0    2    0    0    2    6
    4    0    2    0    0    1    7
    4    0    2    0    0    0    8
    4    0    1    9    0    0    0
    4    0    1    8    1    0    0
    4    0    1    8    0    1    0
    4    0    1    8    0    0    1
    4    0    1    7    2    0    0
    4    0    1    7    1    1    0
    4    0    1    7    1    0    1
    4    0    1    7    0    2    0
    4    0    1    7    0    1    1
    4    0    1    7    0    0    2
    4    0    1    6    3    0    0
    4    0    1    6    2    1    0
    4    0    1    6    2    0    1
    4    0    1    6    1    2    0
    4    0    1    6    1    1    1
    4    0    1    6    1    0    2
    4    0    1    6    0    3    0
    4    0    1    6    0    2    1
    4    0    1    6    0    1    2
    4    0    1    6    0    0    3
    4    0    1    5    4    0    0
    4    0    1    5    3    1    0
    4    0    1    5    3    0    1
    4    0    1    5    2    2    0
    4    0    1    5    2    1    1
    4    0    1    5    2    0    2
    4    0    1    5    1    3    0
    4    0    1    5    1    2    1
    4    0    1    5    1    1    2
    4    0    1    5    1    0    3
    4    0    1    5    0    4    0
    4    0    1    5    0    3    1
    4    0    1    5    0    2    2
    4    0    1    5    0    1    3
    4    0    1    5    0    0    4
    4    0    1    4    5    0    0
    4    0    1    4    4    1    0
    4    0    1    4    4    0    1
    4    0    1    4    3    2    0
    4    0    1    4    3    1    1
    4    0    1    4    3    0    2
    4    0    1    4    2    3    0
    4    0    1    4    2    2    1
    4    0    1    4    2    1    2
    4    0    1    4    2    0    3
    4    0    1    4    1    4    0
    4    0    1    4    1    3    1
    4    0    1    4    1    2    2
    4    0    1    4    1    1    3
    4    0    1    4    1    0    4
    4    0    1    4    0    5    0
    4    0    1    4    0    4    1
    4    0    1    4    0    3    2
    4    0    1    4    0    2    3
    4    0    1    4    0    1    4
    4    0    1    4    0    0    5
    4    0    1    3    6    0    0
    4    0    1    3    5    1    0
    4    0    1    3    5    0    1
    4    0    1    3    4    2    0
    4    0    1    3    4    1    1
    4    0    1    3    4    0    2
    4    0    1    3    3    3    0
    4    0    1    3    3    2    1
    4    0    1    3    3    1    2
    4    0    1    3    3    0    3
    4    0    1    3    2    4    0
    4    0    1    3    2    3    1
    4    0    1    3    2    2    2
    4    0    1    3    2    1    3
    4    0    1    3    2    0    4
    4    0    1    3    1    5    0
    4    0    1    3    1    4    1
    4    0    1    3    1    3    2
    4    0    1    3    1    2    3
    4    0    1    3    1    1    4
    4    0    1    3    1    0    5
    4    0    1    3    0    6    0
    4    0    1    3    0    5    1
    4    0    1    3    0    4    2
    4    0    1    3    0    3    3
    4    0    1    3    0    2    4
    4    0    1    3    0    1    5
    4    0    1    3    0    0    6
    4    0    1    2    7    0    0
    4    0    1    2    6    1    0
    4    0    1    2    6    0    1
    4    0    1    2    5    2    0
    4    0    1    2    5    1    1
    4    0    1    2    5    0    2
    4    0    1    2    4    3    0
    4    0    1    2    4    2    1
    4    0    1    2    4    1    2
    4    0    1    2    4    0    3
    4    0    1    2    3    4    0
    4    0    1    2    3    3    1
    4    0    1    2    3    2    2
    4    0    1    2    3    1    3
    4    0    1    2    3    0    4
    4    0    1    2    2    5    0
    4    0    1    2    2    4    1
    4    0    1    2    2    3    2
    4    0    1    2    2    2    3
    4    0    1    2    2    1    4
    4    0    1    2    2    0    5
    4    0    1    2    1    6    0
    4    0    1    2    1    5    1
    4    0    1    2    1    4    2
    4    0    1    2    1    3    3
    4    0    1    2    1    2    4
    4    0    1    2    1    1    5
    4    0    1    2    1    0    6
    4    0    1    2    0    7    0
    4    0    1    2    0    6    1
    4    0    1    2    0    5    2
    4    0    1    2    0    4    3
    4    0    1    2    0    3    4
    4    0    1    2    0    2    5
    4    0    1    2    0    1    6
    4    0    1    2    0    0    7
    4    0    1    1    8    0    0
    4    0    1    1    7    1    0
    4    0    1    1    7    0    1
    4    0    1    1    6    2    0
    4    0    1    1    6    1    1
    4    0    1    1    6    0    2
    4    0    1    1    5    3    0
    4    0    1    1    5    2    1
    4    0    1    1    5    1    2
    4    0    1    1    5    0    3
    4    0    1    1    4    4    0
    4    0    1    1    4    3    1
    4    0    1    1    4    2    2
    4    0    1    1    4    1    3
    4    0    1    1    4    0    4
    4    0    1    1    3    5    0
    4    0    1    1    3    4    1
    4    0    1    1    3    3    2
    4    0    1    1    3    2    3
    4    0    1    1    3    1    4
    4    0    1    1    3    0    5
    4    0    1    1    2    6    0
    4    0    1    1    2    5    1
    4    0    1    1    2    4    2
    4    0    1    1    2    3    3
    4    0    1    1    2    2    4
    4    0    1    1    2    1    5
    4    0    1    1    2    0    6
    4    0    1    1    1    7    0
    4    0    1    1    1    6    1
    4    0    1    1    1    5    2
    4    0    1    1    1    4    3
    4    0    1    1    1    3    4
    4    0    1    1    1    2    5
    4    0    1    1    1    1    6
    4    0    1    1    1    0    7
    4    0    1    1    0    8    0
    4    0    1    1    0    7    1
    4    0    1    1    0    6    2
    4    0    1    1    0    5    3
    4    0    1    1    0    4    4
    4    0    1    1    0    3    5
    4    0    1    1    0    2    6
    4    0    1    1    0    1    7
    4    0    1    1    0    0    8
    4    0    1    0    9    0    0
    4    0    1    0    8    1    0
    4    0    1    0    8    0    1
    4    0    1    0    7    2    0
    4    0    1    0    7    1    1
    4    0    1    0    7    0    2
    4    0    1    0    6    3    0
    4    0    1    0    6    2    1
    4    0    1    0    6    1    2
    4    0    1    0    6    0    3
    4    0    1    0    5    4    0
    4    0    1    0    5    3    1
    4    0    1    0    5    2    2
    4    0    1    0    5    1    3
    4    0    1    0    5    0    4
    4    0    1    0    4    5    0
    4    0    1    0    4    4    1
    4    0    1    0    4    3    2
    4    0    1    0    4    2    3
    4    0    1    0    4    1    4
    4    0    1    0    4    0    5
    4    0    1    0    3    6    0
    4    0    1    0    3    5    1
    4    0    1    0    3    4    2
    4    0    1    0    3    3    3
    4    0    1    0    3    2    4
    4    0    1    0    3    1    5
    4    0    1    0    3    0    6
    4    0    1    0    2    7    0
    4    0    1    0    2    6    1
    4    0    1    0    2    5    2
    4    0    1    0    2    4    3
    4    0    1    0    2    3    4
    4    0    1    0    2    2    5
    4    0    1    0    2    1    6
    4    0    1    0    2    0    7
    4    0    1    0    1    8    0
    4    0    1    0    1    7    1
    4    0    1    0    1    6    2
    4    0    1    0    1    5    3
    4    0    1    0    1    4    4
    4    0    1    0    1    3    5
    4    0    1    0    1    2    6
    4    0    1    0    1    1    7
    4    0    1    0    1    0    8
    4    0    1    0    0    9    0
    4    0    1    0    0    8    1
    4    0    1    0    0    7    2
    4    0    1    0    0    6    3
    4    0    1    0    0    5    4
    4    0    1    0    0    4    5
    4    0    1    0    0    3    6
    4    0    1    0    0    2    7
    4    0    1    0    0    1    8
    4    0    1    0    0    0    9
    4    0    0   10    0    0    0
    4    0    0    9    1    0    0
    4    0    0    9    0    1    0
    4    0    0    9    0    0    1
    4    0    0    8    2    0    0
    4    0    0    8    1    1    0
    4    0    0    8    1    0    1
    4    0    0    8    0    2    0
    4    0    0    8    0    1    1
    4    0    0    8    0    0    2
    4    0    0    7    3    0    0
    4    0    0    7    2    1    0
    4    0    0    7    2    0    1
    4    0    0    7    1    2    0
    4    0    0    7    1    1    1
    4    0    0    7    1    0    2
    4    0    0    7    0    3    0
    4    0    0    7    0    2    1
    4    0    0    7    0    1    2
    4    0    0    7    0    0    3
    4    0    0    6    4    0    0
    4    0    0    6    3    1    0
    4    0    0    6    3    0    1
    4    0    0    6    2    2    0
    4    0    0    6    2    1    1
    4    0    0    6    2    0    2
    4    0    0    6    1    3    0
    4    0    0    6    1    2    1
    4    0    0    6    1    1    2
    4    0    0    6    1    0    3
    4    0    0    6    0    4    0
    4    0    0    6    0    3    1
    4    0    0    6    0    2    2
    4    0    0    6    0    1    3
    4    0    0    6    0    0    4
    4    0    0    5    5    0    0
    4    0    0    5    4    1    0
    4    0    0    5    4    0    1
    4    0    0    5    3    2    0
    4    0    0    5    3    1    1
    4    0    0    5    3    0    2
    4    0    0    5    2    3    0
    4    0    0    5    2    2    1
    4    0    0    5    2    1    2
    4    0    0    5    2    0    3
    4    0    0    5    1    4    0
    4    0    0    5    1    3    1
    4    0    0    5    1    2    2
    4    0    0    5    1    1    3
    4    0    0    5    1    0    4
    4    0    0    5    0    5    0
    4    0    0    5    0    4    1
    4    0    0    5    0    3    2
    4    0    0    5    0    2    3
    4    0    0    5    0    1    4
    4    0    0    5    0    0    5
    4    0    0    4    6    0    0
    4    0    0    4    5    1    0
    4    0    0    4    5    0    1
    4    0    0    4    4    2    0
    4    0    0    4    4    1    1
    4    0    0    4    4    0    2
    4    0    0    4    3    3    0
    4    0    0    4    3    2    1
    4    0    0    4    3    1    2
    4    0    0    4    3    0    3
    4    0    0    4    2    4    0
    4    0    0    4    2    3    1
    4    0    0    4    2    2    2
    4    0    0    4    2    1    3
    4    0    0    4    2    0    4
    4    0    0    4    1    5    0
    4    0    0    4    1    4    1
    4    0    0    4    1    3    2
    4    0    0    4    1    2    3
    4    0    0    4    1    1    4
    4    0    0    4    1    0    5
    4    0    0    4    0    6    0
    4    0    0    4    0    5    1
    4    0    0    4    0    4    2
    4    0    0    4    0    3    3
    4    0    0    4    0    2    4
    4    0    0    4    0    1    5
    4    0    0    4    0    0    6
    4    0    0    3    7    0    0
    4    0    0    3    6    1    0
    4    0    0    3    6    0    1
    4    0    0    3    5    2    0
    4    0    0    3    5    1    1
    4    0    0    3    5    0    2
    4    0    0    3    4    3    0
    4    0    0    3    4    2    1
    4    0    0    3    4    1    2
    4    0    0    3    4    0    3
    4    0    0    3    3    4    0
    4    0    0    3    3    3    1
    4    0    0    3    3    2    2
    4    0    0    3    3    1    3
    4    0    0    3    3    0    4
    4    0    0    3    2    5    0
    4    0    0    3    2    4    1
    4    0    0    3    2    3    2
    4    0    0    3    2    2    3
    4    0    0    3    2    1    4
    4    0    0    3    2    0    5
    4    0    0    3    1    6    0
    4    0    0    3    1    5    1
    4    0    0    3    1    4    2
    4    0    0    3    1    3    3
    4    0    0    3    1    2    4
    4    0    0    3    1    1    5
    4    0    0    3    1    0    6
    4    0    0    3    0    7    0
    4    0    0    3    0    6    1
    4    0    0    3    0    5    2
    4    0    0    3    0    4    3
    4    0    0    3    0    3    4
    4    0    0    3    0    2    5
    4    0    0    3    0    1    6
    4    0    0    3    0    0    7
    4    0    0    2    8    0    0
    4    0    0    2    7    1    0
    4    0    0    2    7    0    1
    4    0    0    2    6    2    0
    4    0    0    2    6    1    1
    4    0    0    2    6    0    2
    4    0    0    2    5    3    0
    4    0    0    2    5    2    1
    4    0    0    2    5    1    2
    4    0    0    2    5    0    3
    4    0    0    2    4    4    0
    4    0    0    2    4    3    1
    4    0    0    2    4    2    2
    4    0    0    2    4    1    3
    4    0    0    2    4    0    4
    4    0    0    2    3    5    0
    4    0    0    2    3    4    1
    4    0    0    2    3    3    2
    4    0    0    2    3    2    3
    4    0    0    2    3    1    4
    4    0    0    2    3    0    5
    4    0    0    2    2    6    0
    4    0    0    2    2    5    1
    4    0    0    2    2    4    2
    4    0    0    2    2    3    3
    4    0    0    2    2    2    4
    4    0    0    2    2    1    5
    4    0    0    2    2    0    6
    4    0    0    2    1    7    0
    4    0    0    2    1    6    1
    4    0    0    2    1    5    2
    4    0    0    2    1    4    3
    4    0    0    2    1    3    4
    4    0    0    2    1    2    5
    4    0    0    2    1    1    6
    4    0    0    2    1    0    7
    4    0    0    2    0    8    0
    4    0    0    2    0    7    1
    4    0    0    2    0    6    2
    4    0    0    2    0    5    3
    4    0    0    2    0    4    4
    4    0    0    2    0    3    5
    4    0    0    2    0    2    6
    4    0    0    2    0    1    7
    4    0    0    2    0    0    8
    4    0    0    1    9    0    0
    4    0    0    1    8    1    0
    4    0    0    1    8    0    1
    4    0    0    1    7    2    0
    4    0    0    1    7    1    1
    4    0    0    1    7    0    2
    4    0    0    1    6    3    0
    4    0    0    1    6    2    1
    4    0    0    1    6    1    2
    4    0    0    1    6    0    3
    4    0    0    1    5    4    0
    4    0    0    1    5    3    1
    4    0    0    1    5    2    2
    4    0    0    1    5    1    3
    4    0    0    1    5    0    4
    4    0    0    1    4    5    0
    4    0    0    1    4    4    1
    4    0    0    1    4    3    2
    4    0    0    1    4    2    3
    4    0    0    1    4    1    4
    4    0    0    1    4    0    5
    4    0    0    1    3    6    0
    4    0    0    1    3    5    1
    4    0    0    1    3    4    2
    4    0    0    1    3    3    3
    4    0    0    1    3    2    4
    4    0    0    1    3    1    5
    4    0    0    1    3    0    6
    4    0    0    1    2    7    0
    4    0    0    1    2    6    1
    4    0    0    1    2    5    2
    4    0    0    1    2    4    3
    4    0    0    1    2    3    4
    4    0    0    1    2    2    5
    4    0    0    1    2    1    6
    4    0    0    1    2    0    7
    4    0    0    1    1    8    0
    4    0    0    1    1    7    1
    4    0    0    1    1    6    2
    4    0    0    1    1    5    3
    4    0    0    1    1    4    4
    4    0    0    1    1    3    5
    4    0    0    1    1    2    6
    4    0    0    1    1    1    7
    4    0    0    1    1    0    8
    4    0    0    1    0    9    0
    4    0    0    1    0    8    1
    4    0    0    1    0    7    2
    4    0    0    1    0    6    3
    4    0    0    1    0    5    4
    4    0    0    1    0    4    5
    4    0    0    1    0    3    6
    4    0    0    1    0    2    7
    4    0    0    1    0    1    8
    4    0    0    1    0    0    9
    4    0    0    0   10    0    0
    4    0    0    0    9    1    0
    4    0    0    0    9    0    1
    4    0    0    0    8    2    0
    4    0    0    0    8    1    1
    4    0    0    0    8    0    2
    4    0    0    0    7    3    0
    4    0    0    0    7    2    1
    4    0    0    0    7    1    2
    4    0    0    0    7    0    3
    4    0    0    0    6    4    0
    4    0    0    0    6    3    1
    4    0    0    0    6    2    2
    4    0    0    0    6    1    3
    4    0    0    0    6    0    4
    4    0    0    0    5    5    0
    4    0    0    0    5    4    1
    4    0    0    0    5    3    2
    4    0    0    0    5    2    3
    4    0    0    0    5    1    4
    4    0    0    0    5    0    5
    4    0    0    0    4    6    0
    4    0    0    0    4    5    1
    4    0    0    0    4    4    2
    4    0    0    0    4    3    3
    4    0    0    0    4    2    4
    4    0    0    0    4    1    5
    4    0    0    0    4    0    6
    4    0    0    0    3    7    0
    4    0    0    0    3    6    1
    4    0    0    0    3    5    2
    4    0    0    0    3    4    3
    4    0    0    0    3    3    4
    4    0    0    0    3    2    5
    4    0    0    0    3    1    6
    4    0    0    0    3    0    7
    4    0    0    0    2    8    0
    4    0    0    0    2    7    1
    4    0    0    0    2    6    2
    4    0    0    0    2    5    3
    4    0    0    0    2    4    4
    4    0    0    0    2    3    5
    4    0    0    0    2    2    6
    4    0    0    0    2    1    7
    4    0    0    0    2    0    8
    4    0    0    0    1    9    0
    4    0    0    0    1    8    1
    4    0    0    0    1    7    2
    4    0    0    0    1    6    3
    4    0    0    0    1    5    4
    4    0    0    0    1    4    5
    4    0    0    0    1    3    6
    4    0    0    0    1    2    7
    4    0    0    0    1    1    8
    4    0    0    0    1    0    9
    4    0    0    0    0   10    0
    4    0    0    0    0    9    1
    4    0    0    0    0    8    2
    4    0    0    0    0    7    3
    4    0    0    0    0    6    4
    4    0    0    0    0    5    5
    4    0    0    0    0    4    6
    4    0    0    0    0    3    7
    4    0    0    0    0    2    8
    4    0    0    0    0    1    9
    4    0    0    0    0    0   10
    3   11    0    0    0    0    0
    3   10    1    0    0    0    0
    3   10    0    1    0    0    0
    3   10    0    0    1    0    0
    3   10    0    0    0    1    0
    3   10    0    0    0    0    1
    3    9    2    0    0    0    0
    3    9    1    1    0    0    0
    3    9    1    0    1    0    0
    3    9    1    0    0    1    0
    3    9    1    0    0    0    1
    3    9    0    2    0    0    0
    3    9    0    1    1    0    0
    3    9    0    1    0    1    0
    3    9    0    1    0    0    1
    3    9    0    0    2    0    0
    3    9    0    0    1    1    0
    3    9    0    0    1    0    1
    3    9    0    0    0    2    0
    3    9    0    0    0    1    1
    3    9    0    0    0    0    2
    3    8    3    0    0    0    0
    3    8    2    1    0    0    0
    3    8    2    0    1    0    0
    3    8    2    0    0    1    0
    3    8    2    0    0    0    1
    3    8    1    2    0    0    0
    3    8    1    1    1    0    0
    3    8    1    1    0    1    0
    3    8    1    1    0    0    1
    3    8    1    0    2    0    0
    3    8    1    0    1    1    0
    3    8    1    0    1    0    1
    3    8    1    0    0    2    0
    3    8    1    0    0    1    1
    3    8    1    0    0    0    2
    3    8    0    3    0    0    0
    3    8    0    2    1    0    0
    3    8    0    2    0    1    0
    3    8    0    2    0    0    1
    3    8    0    1    2    0    0
    3    8    0    1    1    1    0
    3    8    0    1    1    0    1
    3    8    0    1    0    2    0
    3    8    0    1    0    1    1
    3    8    0    1    0    0    2
    3    8    0    0    3    0    0
    3    8    0    0    2    1    0
    3    8    0    0    2    0    1
    3    8    0    0    1    2    0
    3    8    0    0    1    1    1
    3    8    0    0    1    0    2
    3    8    0    0    0    3    0
    3    8    0    0    0    2    1
    3    8    0    0    0    1    2
    3    8    0    0    0    0    3
    3    7    4    0    0    0    0
    3    7    3    1    0    0    0
    3    7    3    0    1    0    0
    3    7    3    0    0    1    0
    3    7    3    0    0    0    1
    3    7    2    2    0    0    0
    3    7    2    1    1    0    0
    3    7    2    1    0    1    0
    3    7    2    1    0    0    1
    3    7    2    0    2    0    0
    3    7    2    0    1    1    0
    3    7    2    0    1    0    1
    3    7    2    0    0    2    0
    3    7    2    0    0    1    1
    3    7    2    0    0    0    2
    3    7    1    3    0    0    0
    3    7    1    2    1    0    0
    3    7    1    2    0    1    0
    3    7    1    2    0    0    1
    3    7    1    1    2    0    0
    3    7    1    1    1    1    0
    3    7    1    1    1    0    1
    3    7    1    1    0    2    0
    3    7    1    1    0    1    1
    3    7    1    1    0    0    2
    3    7    1    0    3    0    0
    3    7    1    0    2    1    0
    3    7    1    0    2    0    1
    3    7    1    0    1    2    0
    3    7    1    0    1    1    1
    3    7    1    0    1    0    2
    3    7    1    0    0    3    0
    3    7    1    0    0    2    1
    3    7    1    0    0    1    2
    3    7    1    0    0    0    3
    3    7    0    4    0    0    0
    3    7    0    3    1    0    0
    3    7    0    3    0    1    0
    3    7    0    3    0    0    1
    3    7    0    2    2    0    0
    3    7    0    2    1    1    0
    3    7    0    2    1    0    1
    3    7    0    2    0    2    0
    3    7    0    2    0    1    1
    3    7    0    2    0    0    2
    3    7    0    1    3    0    0
    3    7    0    1    2    1    0
    3    7    0    1    2    0    1
    3    7    0    1    1    2    0
    3    7    0    1    1    1    1
    3    7    0    1    1    0    2
    3    7    0    1    0    3    0
    3    7    0    1    0    2    1
    3    7    0    1    0    1    2
    3    7    0    1    0    0    3
    3    7    0    0    4    0    0
    3    7    0    0    3    1    0
    3    7    0    0    3    0    1
    3    7    0    0    2    2    0
    3    7    0    0    2    1    1
    3    7    0    0    2    0    2
    3    7    0    0    1    3    0
    3    7    0    0    1    2    1
    3    7    0    0    1    1    2
    3    7    0    0    1    0    3
    3    7    0    0    0    4    0
    3    7    0    0    0    3    1
    3    7    0    0    0    2    2
    3    7    0    0    0    1    3
    3    7    0    0    0    0    4
    3    6    5    0    0    0    0
    3    6    4    1    0    0    0
    3    6    4    0    1    0    0
    3    6    4    0    0    1    0
    3    6    4    0    0    0    1
    3    6    3    2    0    0    0
    3    6    3    1    1    0    0
    3    6    3    1    0    1    0
    3    6    3    1    0    0    1
    3    6    3    0    2    0    0
    3    6    3    0    1    1    0
    3    6    3    0    1    0    1
    3    6    3    0    0    2    0
    3    6    3    0    0    1    1
    3    6    3    0    0    0    2
    3    6    2    3    0    0    0
    3    6    2    2    1    0    0
    3    6    2    2    0    1    0
    3    6    2    2    0    0    1
    3    6    2    1    2    0    0
    3    6    2    1    1    1    0
    3    6    2    1    1    0    1
    3    6    2    1    0    2    0
    3    6    2    1    0    1    1
    3    6    2    1    0    0    2
    3    6    2    0    3    0    0
    3    6    2    0    2    1    0
    3    6    2    0    2    0    1
    3    6    2    0    1    2    0
    3    6    2    0    1    1    1
    3    6    2    0    1    0    2
    3    6    2    0    0    3    0
    3    6    2    0    0    2    1
    3    6    2    0    0    1    2
    3    6    2    0    0    0    3
    3    6    1    4    0    0    0
    3    6    1    3    1    0    0
    3    6    1    3    0    1    0
    3    6    1    3    0    0    1
    3    6    1    2    2    0    0
    3    6    1    2    1    1    0
    3    6    1    2    1    0    1
    3    6    1    2    0    2    0
    3    6    1    2    0    1    1
    3    6    1    2    0    0    2
    3    6    1    1    3    0    0
    3    6    1    1    2    1    0
    3    6    1    1    2    0    1
    3    6    1    1    1    2    0
    3    6    1    1    1    1    1
    3    6    1    1    1    0    2
    3    6    1    1    0    3    0
    3    6    1    1    0    2    1
    3    6    1    1    0    1    2
    3    6    1    1    0    0    3
    3    6    1    0    4    0    0
    3    6    1    0    3    1    0
    3    6    1    0    3    0    1
    3    6    1    0    2    2    0
    3    6    1    0    2    1    1
    3    6    1    0    2    0    2
    3    6    1    0    1    3    0
    3    6    1    0    1    2    1
    3    6    1    0    1    1    2
    3    6    1    0    1    0    3
    3    6    1    0    0    4    0
    3    6    1    0    0    3    1
    3    6    1    0    0    2    2
    3    6    1    0    0    1    3
    3    6    1    0    0    0    4
    3    6    0    5    0    0    0
    3    6    0    4    1    0    0
    3    6    0    4    0    1    0
    3    6    0    4    0    0    1
    3    6    0    3    2    0    0
    3    6    0    3    1    1    0
    3    6    0    3    1    0    1
    3    6    0    3    0    2    0
    3    6    0    3    0    1    1
    3    6    0    3    0    0    2
    3    6    0    2    3    0    0
    3    6    0    2    2    1    0
    3    6    0    2    2    0    1
    3    6    0    2    1    2    0
    3    6    0    2    1    1    1
    3    6    0    2    1    0    2
    3    6    0    2    0    3    0
    3    6    0    2    0    2    1
    3    6    0    2    0    1    2
    3    6    0    2    0    0    3
    3    6    0    1    4    0    0
    3    6    0    1    3    1    0
    3    6    0    1    3    0    1
    3    6    0    1    2    2    0
    3    6    0    1    2    1    1
    3    6    0    1    2    0    2
    3    6    0    1    1    3    0
    3    6    0    1    1    2    1
    3    6    0    1    1    1    2
    3    6    0    1    1    0    3
    3    6    0    1    0    4    0
    3    6    0    1    0    3    1
    3    6    0    1    0    2    2
    3    6    0    1    0    1    3
    3    6    0    1    0    0    4
    3    6    0    0    5    0    0
    3    6    0    0    4    1    0
    3    6    0    0    4    0    1
    3    6    0    0    3    2    0
    3    6    0    0    3    1    1
    3    6    0    0    3    0    2
    3    6    0    0    2    3    0
    3    6    0    0    2    2    1
    3    6    0    0    2    1    2
    3    6    0    0    2    0    3
    3    6    0    0    1    4    0
    3    6    0    0    1    3    1
    3    6    0    0    1    2    2
    3    6    0    0    1    1    3
    3    6    0    0    1    0    4
    3    6    0    0    0    5    0
    3    6    0    0    0    4    1
    3    6    0    0    0    3    2
    3    6    0    0    0    2    3
    3    6    0    0    0    1    4
    3    6    0    0    0    0    5
    3    5    6    0    0    0    0
    3    5    5    1    0    0    0
    3    5    5    0    1    0    0
    3    5    5    0    0    1    0
    3    5    5    0    0    0    1
    3    5    4    2    0    0    0
    3    5    4    1    1    0    0
    3    5    4    1    0    1    0
    3    5    4    1    0    0    1
    3    5    4    0    2    0    0
    3    5    4    0    1    1    0
    3    5    4    0    1    0    1
    3    5    4    0    0    2    0
    3    5    4    0    0    1    1
    3    5    4    0    0    0    2
    3    5    3    3    0    0    0
    3    5    3    2    1    0    0
    3    5    3    2    0    1    0
    3    5    3    2    0    0    1
    3    5    3    1    2    0    0
    3    5    3    1    1    1    0
    3    5    3    1    1    0    1
    3    5    3    1    0    2    0
    3    5    3    1    0    1    1
    3    5    3    1    0    0    2
    3    5    3    0    3    0    0
    3    5    3    0    2    1    0
    3    5    3    0    2    0    1
    3    5    3    0    1    2    0
    3    5    3    0    1    1    1
    3    5    3    0    1    0    2
    3    5    3    0    0    3    0
    3    5    3    0    0    2    1
    3    5    3    0    0    1    2
    3    5    3    0    0    0    3
    3    5    2    4    0    0    0
    3    5    2    3    1    0    0
    3    5    2    3    0    1    0
    3    5    2    3    0    0    1
    3    5    2    2    2    0    0
    3    5    2    2    1    1    0
    3    5    2    2    1    0    1
    3    5    2    2    0    2    0
    3    5    2    2    0    1    1
    3    5    2    2    0    0    2
    3    5    2    1    3    0    0
    3    5    2    1    2    1    0
    3    5    2    1    2    0    1
    3    5    2    1    1    2    0
    3    5    2    1    1    1    1
    3    5    2    1    1    0    2
    3    5    2    1    0    3    0
    3    5    2    1    0    2    1
    3    5    2    1    0    1    2
    3    5    2    1    0    0    3
    3    5    2    0    4    0    0
    3    5    2    0    3    1    0
    3    5    2    0    3    0    1
    3    5    2    0    2    2    0
    3    5    2    0    2    1    1
    3    5    2    0    2    0    2
    3    5    2    0    1    3    0
    3    5    2    0    1    2    1
    3    5    2    0    1    1    2
    3    5    2    0    1    0    3
    3    5    2    0    0    4    0
    3    5    2    0    0    3    1
    3    5    2    0    0    2    2
    3    5    2    0    0    1    3
    3    5    2    0    0    0    4
    3    5    1    5    0    0    0
    3    5    1    4    1    0    0
    3    5    1    4    0    1    0
    3    5    1    4    0    0    1
    3    5    1    3    2    0    0
    3    5    1    3    1    1    0
    3    5    1    3    1    0    1
    3    5    1    3    0    2    0
    3    5    1    3    0    1    1
    3    5    1    3    0    0    2
    3    5    1    2    3    0    0
    3    5    1    2    2    1    0
    3    5    1    2    2    0    1
    3    5    1    2    1    2    0
    3    5    1    2    1    1    1
    3    5    1    2    1    0    2
    3    5    1    2    0    3    0
    3    5    1    2    0    2    1
    3    5    1    2    0    1    2
    3    5    1    2    0    0    3
    3    5    1    1    4    0    0
    3    5    1    1    3    1    0
    3    5    1    1    3    0    1
    3    5    1    1    2    2    0
    3    5    1    1    2    1    1
    3    5    1    1    2    0    2
    3    5    1    1    1    3    0
    3    5    1    1    1    2    1
    3    5    1    1    1    1    2
    3    5    1    1    1    0    3
    3    5    1    1    0    4    0
    3    5    1    1    0    3    1
    3    5    1    1    0    2    2
    3    5    1    1    0    1    3
    3    5    1    1    0    0    4
    3    5    1    0    5    0    0
    3    5    1    0    4    1    0
    3    5    1    0    4    0    1
    3    5    1    0    3    2    0
    3    5    1    0    3    1    1
    3    5    1    0    3    0    2
    3    5    1    0    2    3    0
    3    5    1    0    2    2    1
    3    5    1    0    2    1    2
    3    5    1    0    2    0    3
    3    5    1    0    1    4    0
    3    5    1    0    1    3    1
    3    5    1    0    1    2    2
    3    5    1    0    1    1    3
    3    5    1    0    1    0    4
    3    5    1    0    0    5    0
    3    5    1    0    0    4    1
    3    5    1    0    0    3    2
    3    5    1    0    0    2    3
    3    5    1    0    0    1    4
    3    5    1    0    0    0    5
    3    5    0    6    0    0    0
    3    5    0    5    1    0    0
    3    5    0    5    0    1    0
    3    5    0    5    0    0    1
    3    5    0    4    2    0    0
    3    5    0    4    1    1    0
    3    5    0    4    1    0    1
    3    5    0    4    0    2    0
    3    5    0    4    0    1    1
    3    5    0    4    0    0    2
    3    5    0    3    3    0    0
    3    5    0    3    2    1    0
    3    5    0    3    2    0    1
    3    5    0    3    1    2    0
    3    5    0    3    1    1    1
    3    5    0    3    1    0    2
    3    5    0    3    0    3    0
    3    5    0    3    0    2    1
    3    5    0    3    0    1    2
    3    5    0    3    0    0    3
    3    5    0    2    4    0    0
    3    5    0    2    3    1    0
    3    5    0    2    3    0    1
    3    5    0    2    2    2    0
    3    5    0    2    2    1    1
    3    5    0    2    2    0    2
    3    5    0    2    1    3    0
    3    5    0    2    1    2    1
    3    5    0    2    1    1    2
    3    5    0    2    1    0    3
    3    5    0    2    0    4    0
    3    5    0    2    0    3    1
    3    5    0    2    0    2    2
    3    5    0    2    0    1    3
    3    5    0    2    0    0    4
    3    5    0    1    5    0    0
    3    5    0    1    4    1    0
    3    5    0    1    4    0    1
    3    5    0    1    3    2    0
    3    5    0    1    3    1    1
    3    5    0    1    3    0    2
    3    5    0    1    2    3    0
    3    5    0    1    2    2    1
    3    5    0    1    2    1    2
    3    5    0    1    2    0    3
    3    5    0    1    1    4    0
    3    5    0    1    1    3    1
    3    5    0    1    1    2    2
    3    5    0    1    1    1    3
    3    5    0    1    1    0    4
    3    5    0    1    0    5    0
    3    5    0    1    0    4    1
    3    5    0    1    0    3    2
    3    5    0    1    0    2    3
    3    5    0    1    0    1    4
    3    5    0    1    0    0    5
    3    5    0    0    6    0    0
    3    5    0    0    5    1    0
    3    5    0    0    5    0    1
    3    5    0    0    4    2    0
    3    5    0    0    4    1    1
    3    5    0    0    4    0    2
    3    5    0    0    3    3    0
    3    5    0    0    3    2    1
    3    5    0    0    3    1    2
    3    5    0    0    3    0    3
    3    5    0    0    2    4    0
    3    5    0    0    2    3    1
    3    5    0    0    2    2    2
    3    5    0    0    2    1    3
    3    5    0    0    2    0    4
    3    5    0    0    1    5    0
    3    5    0    0    1    4    1
    3    5    0    0    1    3    2
    3    5    0    0    1    2    3
    3    5    0    0    1    1    4
    3    5    0    0    1    0    5
    3    5    0    0    0    6    0
    3    5    0    0    0    5    1
    3    5    0    0    0    4    2
    3    5    0    0    0    3    3
    3    5    0    0    0    2    4
    3    5    0    0    0    1    5
    3    5    0    0    0    0    6
    3    4    7    0    0    0    0
    3    4    6    1    0    0    0
    3    4    6    0    1    0    0
    3    4    6    0    0    1    0
    3    4    6    0    0    0    1
    3    4    5    2    0    0    0
    3    4    5    1    1    0    0
    3    4    5    1    0    1    0
    3    4    5    1    0    0    1
    3    4    5    0    2    0    0
    3    4    5    0    1    1    0
    3    4    5    0    1    0    1
    3    4    5    0    0    2    0
    3    4    5    0    0    1    1
    3    4    5    0    0    0    2
    3    4    4    3    0    0    0
    3    4    4    2    1    0    0
    3    4    4    2    0    1    0
    3    4    4    2    0    0    1
    3    4    4    1    2    0    0
    3    4    4    1    1    1    0
    3    4    4    1    1    0    1
    3    4    4    1    0    2    0
    3    4    4    1    0    1    1
    3    4    4    1    0    0    2
    3    4    4    0    3    0    0
    3    4    4    0    2    1    0
    3    4    4    0    2    0    1
    3    4    4    0    1    2    0
    3    4    4    0    1    1    1
    3    4    4    0    1    0    2
    3    4    4    0    0    3    0
    3    4    4    0    0    2    1
    3    4    4    0    0    1    2
    3    4    4    0    0    0    3
    3    4    3    4    0    0    0
    3    4    3    3    1    0    0
    3    4    3    3    0    1    0
    3    4    3    3    0    0    1
    3    4    3    2    2    0    0
    3    4    3    2    1    1    0
    3    4    3    2    1    0    1
    3    4    3    2    0    2    0
    3    4    3    2    0    1    1
    3    4    3    2    0    0    2
    3    4    3    1    3    0    0
    3    4    3    1    2    1    0
    3    4    3    1    2    0    1
    3    4    3    1    1    2    0
    3    4    3    1    1    1    1
    3    4    3    1    1    0    2
    3    4    3    1    0    3    0
    3    4    3    1    0    2    1
    3    4    3    1    0    1    2
    3    4    3    1    0    0    3
    3    4    3    0    4    0    0
    3    4    3    0    3    1    0
    3    4    3    0    3    0    1
    3    4    3    0    2    2    0
    3    4    3    0    2    1    1
    3    4    3    0    2    0    2
    3    4    3    0    1    3    0
    3    4    3    0    1    2    1
    3    4    3    0    1    1    2
    3    4    3    0    1    0    3
    3    4    3    0    0    4    0
    3    4    3    0    0    3    1
    3    4    3    0    0    2    2
    3    4    3    0    0    1    3
    3    4    3    0    0    0    4
    3    4    2    5    0    0    0
    3    4    2    4    1    0    0
    3    4    2    4    0    1    0
    3    4    2    4    0    0    1
    3    4    2    3    2    0    0
    3    4    2    3    1    1    0
    3    4    2    3    1    0    1
    3    4    2    3    0    2    0
    3    4    2    3    0    1    1
    3    4    2    3    0    0    2
    3    4    2    2    3    0    0
    3    4    2    2    2    1    0
    3    4    2    2    2    0    1
    3    4    2    2    1    2    0
    3    4    2    2    1    1    1
    3    4    2    2    1    0    2
    3    4    2    2    0    3    0
    3    4    2    2    0    2    1
    3    4    2    2    0    1    2
    3    4    2    2    0    0    3
    3    4    2    1    4    0    0
    3    4    2    1    3    1    0
    3    4    2    1    3    0    1
    3    4    2    1    2    2    0
    3    4    2    1    2    1    1
    3    4    2    1    2    0    2
    3    4    2    1    1    3    0
    3    4    2    1    1    2    1
    3    4    2    1    1    1    2
    3    4    2    1    1    0    3
    3    4    2    1    0    4    0
    3    4    2    1    0    3    1
    3    4    2    1    0    2    2
    3    4    2    1    0    1    3
    3    4    2    1    0    0    4
    3    4    2    0    5    0    0
    3    4    2    0    4    1    0
    3    4    2    0    4    0    1
    3    4    2    0    3    2    0
    3    4    2    0    3    1    1
    3    4    2    0    3    0    2
    3    4    2    0    2    3    0
    3    4    2    0    2    2    1
    3    4    2    0    2    1    2
    3    4    2    0    2    0    3
    3    4    2    0    1    4    0
    3    4    2    0    1    3    1
    3    4    2    0    1    2    2
    3    4    2    0    1    1    3
    3    4    2    0    1    0    4
    3    4    2    0    0    5    0
    3    4    2    0    0    4    1
    3    4    2    0    0    3    2
    3    4    2    0    0    2    3
    3    4    2    0    0    1    4
    3    4    2    0    0    0    5
    3    4    1    6    0    0    0
    3    4    1    5    1    0    0
    3    4    1    5    0    1    0
    3    4    1    5    0    0    1
    3    4    1    4    2    0    0
    3    4    1    4    1    1    0
    3    4    1    4    1    0    1
    3    4    1    4    0    2    0
    3    4    1    4    0    1    1
    3    4    1    4    0    0    2
    3    4    1    3    3    0    0
    3    4    1    3    2    1    0
    3    4    1    3    2    0    1
    3    4    1    3    1    2    0
    3    4    1    3    1    1    1
    3    4    1    3    1    0    2
    3    4    1    3    0    3    0
    3    4    1    3    0    2    1
    3    4    1    3    0    1    2
    3    4    1    3    0    0    3
    3    4    1    2    4    0    0
    3    4    1    2    3    1    0
    3    4    1    2    3    0    1
    3    4    1    2    2    2    0
    3    4    1    2    2    1    1
    3    4    1    2    2    0    2
    3    4    1    2    1    3    0
    3    4    1    2    1    2    1
    3    4    1    2    1    1    2
    3    4    1    2    1    0    3
    3    4    1    2    0    4    0
    3    4    1    2    0    3    1
    3    4    1    2    0    2    2
    3    4    1    2    0    1    3
    3    4    1    2    0    0    4
    3    4    1    1    5    0    0
    3    4    1    1    4    1    0
    3    4    1    1    4    0    1
    3    4    1    1    3    2    0
    3    4    1    1    3    1    1
    3    4    1    1    3    0    2
    3    4    1    1    2    3    0
    3    4    1    1    2    2    1
    3    4    1    1    2    1    2
    3    4    1    1    2    0    3
    3    4    1    1    1    4    0
    3    4    1    1    1    3    1
    3    4    1    1    1    2    2
    3    4    1    1    1    1    3
    3    4    1    1    1    0    4
    3    4    1    1    0    5    0
    3    4    1    1    0    4    1
    3    4    1    1    0    3    2
    3    4    1    1    0    2    3
    3    4    1    1    0    1    4
    3    4    1    1    0    0    5
    3    4    1    0    6    0    0
    3    4    1    0    5    1    0
    3    4    1    0    5    0    1
    3    4    1    0    4    2    0
    3    4    1    0    4    1    1
    3    4    1    0    4    0    2
    3    4    1    0    3    3    0
    3    4    1    0    3    2    1
    3    4    1    0    3    1    2
    3    4    1    0    3    0    3
    3    4    1    0    2    4    0
    3    4    1    0    2    3    1
    3    4    1    0    2    2    2
    3    4    1    0    2    1    3
    3    4    1    0    2    0    4
    3    4    1    0    1    5    0
    3    4    1    0    1    4    1
    3    4    1    0    1    3    2
    3    4    1    0    1    2    3
    3    4    1    0    1    1    4
    3    4    1    0    1    0    5
    3    4    1    0    0    6    0
    3    4    1    0    0    5    1
    3    4    1    0    0    4    2
    3    4    1    0    0    3    3
    3    4    1    0    0    2    4
    3    4    1    0    0    1    5
    3    4    1    0    0    0    6
    3    4    0    7    0    0    0
    3    4    0    6    1    0    0
    3    4    0    6    0    1    0
    3    4    0    6    0    0    1
    3    4    0    5    2    0    0
    3    4    0    5    1    1    0
    3    4    0    5    1    0    1
    3    4    0    5    0    2    0
    3    4    0    5    0    1    1
    3    4    0    5    0    0    2
    3    4    0    4    3    0    0
    3    4    0    4    2    1    0
    3    4    0    4    2    0    1
    3    4    0    4    1    2    0
    3    4    0    4    1    1    1
    3    4    0    4    1    0    2
    3    4    0    4    0    3    0
    3    4    0    4    0    2    1
    3    4    0    4    0    1    2
    3    4    0    4    0    0    3
    3    4    0    3    4    0    0
    3    4    0    3    3    1    0
    3    4    0    3    3    0    1
    3    4    0    3    2    2    0
    3    4    0    3    2    1    1
    3    4    0    3    2    0    2
    3    4    0    3    1    3    0
    3    4    0    3    1    2    1
    3    4    0    3    1    1    2
    3    4    0    3    1    0    3
    3    4    0    3    0    4    0
    3    4    0    3    0    3    1
    3    4    0    3    0    2    2
    3    4    0    3    0    1    3
    3    4    0    3    0    0    4
    3    4    0    2    5    0    0
    3    4    0    2    4    1    0
    3    4    0    2    4    0    1
    3    4    0    2    3    2    0
    3    4    0    2    3    1    1
    3    4    0    2    3    0    2
    3    4    0    2    2    3    0
    3    4    0    2    2    2    1
    3    4    0    2    2    1    2
    3    4    0    2    2    0    3
    3    4    0    2    1    4    0
    3    4    0    2    1    3    1
    3    4    0    2    1    2    2
    3    4    0    2    1    1    3
    3    4    0    2    1    0    4
    3    4    0    2    0    5    0
    3    4    0    2    0    4    1
    3    4    0    2    0    3    2
    3    4    0    2    0    2    3
    3    4    0    2    0    1    4
    3    4    0    2    0    0    5
    3    4    0    1    6    0    0
    3    4    0    1    5    1    0
    3    4    0    1    5    0    1
    3    4    0    1    4    2    0
    3    4    0    1    4    1    1
    3    4    0    1    4    0    2
    3    4    0    1    3    3    0
    3    4    0    1    3    2    1
    3    4    0    1    3    1    2
    3    4    0    1    3    0    3
    3    4    0    1    2    4    0
    3    4    0    1    2    3    1
    3    4    0    1    2    2    2
    3    4    0    1    2    1    3
    3    4    0    1    2    0    4
    3    4    0    1    1    5    0
    3    4    0    1    1    4    1
    3    4    0    1    1    3    2
    3    4    0    1    1    2    3
    3    4    0    1    1    1    4
    3    4    0    1    1    0    5
    3    4    0    1    0    6    0
    3    4    0    1    0    5    1
    3    4    0    1    0    4    2
    3    4    0    1    0    3    3
    3    4    0    1    0    2    4
    3    4    0    1    0    1    5
    3    4    0    1    0    0    6
    3    4    0    0    7    0    0
    3    4    0    0    6    1    0
    3    4    0    0    6    0    1
    3    4    0    0    5    2    0
    3    4    0    0    5    1    1
    3    4    0    0    5    0    2
    3    4    0    0    4    3    0
    3    4    0    0    4    2    1
    3    4    0    0    4    1    2
    3    4    0    0    4    0    3
    3    4    0    0    3    4    0
    3    4    0    0    3    3    1
    3    4    0    0    3    2    2
    3    4    0    0    3    1    3
    3    4    0    0    3    0    4
    3    4    0    0    2    5    0
    3    4    0    0    2    4    1
    3    4    0    0    2    3    2
    3    4    0    0    2    2    3
    3    4    0    0    2    1    4
    3    4    0    0    2    0    5
    3    4    0    0    1    6    0
    3    4    0    0    1    5    1
    3    4    0    0    1    4    2
    3    4    0    0    1    3    3
    3    4    0    0    1    2    4
    3    4    0    0    1    1    5
    3    4    0    0    1    0    6
    3    4    0    0    0    7    0
    3    4    0    0    0    6    1
    3    4    0    0    0    5    2
    3    4    0    0    0    4    3
    3    4    0    0    0    3    4
    3    4    0    0    0    2    5
    3    4    0    0    0    1    6
    3    4    0    0    0    0    7
    3    3    8    0    0    0    0
    3    3    7    1    0    0    0
    3    3    7    0    1    0    0
    3    3    7    0    0    1    0
    3    3    7    0    0    0    1
    3    3    6    2    0    0    0
    3    3    6    1    1    0    0
    3    3    6    1    0    1    0
    3    3    6    1    0    0    1
    3    3    6    0    2    0    0
    3    3    6    0    1    1    0
    3    3    6    0    1    0    1
    3    3    6    0    0    2    0
    3    3    6    0    0    1    1
    3    3    6    0    0    0    2
    3    3    5    3    0    0    0
    3    3    5    2    1    0    0
    3    3    5    2    0    1    0
    3    3    5    2    0    0    1
    3    3    5    1    2    0    0
    3    3    5    1    1    1    0
    3    3    5    1    1    0    1
    3    3    5    1    0    2    0
    3    3    5    1    0    1    1
    3    3    5    1    0    0    2
    3    3    5    0    3    0    0
    3    3    5    0    2    1    0
    3    3    5    0    2    0    1
    3    3    5    0    1    2    0
    3    3    5    0    1    1    1
    3    3    5    0    1    0    2
    3    3    5    0    0    3    0
    3    3    5    0    0    2    1
    3    3    5    0    0    1    2
    3    3    5    0    0    0    3
    3    3    4    4    0    0    0
    3    3    4    3    1    0    0
    3    3    4    3    0    1    0
    3    3    4    3    0    0    1
    3    3    4    2    2    0    0
    3    3    4    2    1    1    0
    3    3    4    2    1    0    1
    3    3    4    2    0    2    0
    3    3    4    2    0    1    1
    3    3    4    2    0    0    2
    3    3    4    1    3    0    0
    3    3    4    1    2    1    0
    3    3    4    1    2    0    1
    3    3    4    1    1    2    0
    3    3    4    1    1    1    1
    3    3    4    1    1    0    2
    3    3    4    1    0    3    0
    3    3    4    1    0    2    1
    3    3    4    1    0    1    2
    3    3    4    1    0    0    3
    3    3    4    0    4    0    0
    3    3    4    0    3    1    0
    3    3    4    0    3    0    1
    3    3    4    0    2    2    0
    3    3    4    0    2    1    1
    3    3    4    0    2    0    2
    3    3    4    0    1    3    0
    3    3    4    0    1    2    1
    3    3    4    0    1    1    2
    3    3    4    0    1    0    3
    3    3    4    0    0    4    0
    3    3    4    0    0    3    1
    3    3    4    0    0    2    2
    3    3    4    0    0    1    3
    3    3    4    0    0    0    4
    3    3    3    5    0    0    0
    3    3    3    4    1    0    0
    3    3    3    4    0    1    0
    3    3    3    4    0    0    1
    3    3    3    3    2    0    0
    3    3    3    3    1    1    0
    3    3    3    3    1    0    1
    3    3    3    3    0    2    0
    3    3    3    3    0    1    1
    3    3    3    3    0    0    2
    3    3    3    2    3    0    0
    3    3    3    2    2    1    0
    3    3    3    2    2    0    1
    3    3    3    2    1    2    0
    3    3    3    2    1    1    1
    3    3    3    2    1    0    2
    3    3    3    2    0    3    0
    3    3    3    2    0    2    1
    3    3    3    2    0    1    2
    3    3    3    2    0    0    3
    3    3    3    1    4    0    0
    3    3    3    1    3    1    0
    3    3    3    1    3    0    1
    3    3    3    1    2    2    0
    3    3    3    1    2    1    1
    3    3    3    1    2    0    2
    3    3    3    1    1    3    0
    3    3    3    1    1    2    1
    3    3    3    1    1    1    2
    3    3    3    1    1    0    3
    3    3    3    1    0    4    0
    3    3    3    1    0    3    1
    3    3    3    1    0    2    2
    3    3    3    1    0    1    3
    3    3    3    1    0    0    4
    3    3    3    0    5    0    0
    3    3    3    0    4    1    0
    3    3    3    0    4    0    1
    3    3    3    0    3    2    0
    3    3    3    0    3    1    1
    3    3    3    0    3    0    2
    3    3    3    0    2    3    0
    3    3    3    0    2    2    1
    3    3    3    0    2    1    2
    3    3    3    0    2    0    3
    3    3    3    0    1    4    0
    3    3    3    0    1    3    1
    3    3    3    0    1    2    2
    3    3    3    0    1    1    3
    3    3    3    0    1    0    4
    3    3    3    0    0    5    0
    3    3    3    0    0    4    1
    3    3    3    0    0    3    2
    3    3    3    0    0    2    3
    3    3    3    0    0    1    4
    3    3    3    0    0    0    5
    3    3    2    6    0    0    0
    3    3    2    5    1    0    0
    3    3    2    5    0    1    0
    3    3    2    5    0    0    1
    3    3    2    4    2    0    0
    3    3    2    4    1    1    0
    3    3    2    4    1    0    1
    3    3    2    4    0    2    0
    3    3    2    4    0    1    1
    3    3    2    4    0    0    2
    3    3    2    3    3    0    0
    3    3    2    3    2    1    0
    3    3    2    3    2    0    1
    3    3    2    3    1    2    0
    3    3    2    3    1    1    1
    3    3    2    3    1    0    2
    3    3    2    3    0    3    0
    3    3    2    3    0    2    1
    3    3    2    3    0    1    2
    3    3    2    3    0    0    3
    3    3    2    2    4    0    0
    3    3    2    2    3    1    0
    3    3    2    2    3    0    1
    3    3    2    2    2    2    0
    3    3    2    2    2    1    1
    3    3    2    2    2    0    2
    3    3    2    2    1    3    0
    3    3    2    2    1    2    1
    3    3    2    2    1    1    2
    3    3    2    2    1    0    3
    3    3    2    2    0    4    0
    3    3    2    2    0    3    1
    3    3    2    2    0    2    2
    3    3    2    2    0    1    3
    3    3    2    2    0    0    4
    3    3    2    1    5    0    0
    3    3    2    1    4    1    0
    3    3    2    1    4    0    1
    3    3    2    1    3    2    0
    3    3    2    1    3    1    1
    3    3    2    1    3    0    2
    3    3    2    1    2    3    0
    3    3    2    1    2    2    1
    3    3    2    1    2    1    2
    3    3    2    1    2    0    3
    3    3    2    1    1    4    0
    3    3    2    1    1    3    1
    3    3    2    1    1    2    2
    3    3    2    1    1    1    3
    3    3    2    1    1    0    4
    3    3    2    1    0    5    0
    3    3    2    1    0    4    1
    3    3    2    1    0    3    2
    3    3    2    1    0    2    3
    3    3    2    1    0    1    4
    3    3    2    1    0    0    5
    3    3    2    0    6    0    0
    3    3    2    0    5    1    0
    3    3    2    0    5    0    1
    3    3    2    0    4    2    0
    3    3    2    0    4    1    1
    3    3    2    0    4    0    2
    3    3    2    0    3    3    0
    3    3    2    0    3    2    1
    3    3    2    0    3    1    2
    3    3    2    0    3    0    3
    3    3    2    0    2    4    0
    3    3    2    0    2    3    1
    3    3    2    0    2    2    2
    3    3    2    0    2    1    3
    3    3    2    0    2    0    4
    3    3    2    0    1    5    0
    3    3    2    0    1    4    1
    3    3    2    0    1    3    2
    3    3    2    0    1    2    3
    3    3    2    0    1    1    4
    3    3    2    0    1    0    5
    3    3    2    0    0    6    0
    3    3    2    0    0    5    1
    3    3    2    0    0    4    2
    3    3    2    0    0    3    3
    3    3    2    0    0    2    4
    3    3    2    0    0    1    5
    3    3    2    0    0    0    6
    3    3    1    7    0    0    0
    3    3    1    6    1    0    0
    3    3    1    6    0    1    0
    3    3    1    6    0    0    1
    3    3    1    5    2    0    0
    3    3    1    5    1    1    0
    3    3    1    5    1    0    1
    3    3    1    5    0    2    0
    3    3    1    5    0    1    1
    3    3    1    5    0    0    2
    3    3    1    4    3    0    0
    3    3    1    4    2    1    0
    3    3    1    4    2    0    1
    3    3    1    4    1    2    0
    3    3    1    4    1    1    1
    3    3    1    4    1    0    2
    3    3    1    4    0    3    0
    3    3    1    4    0    2    1
    3    3    1    4    0    1    2
    3    3    1    4    0    0    3
    3    3    1    3    4    0    0
    3    3    1    3    3    1    0
    3    3    1    3    3    0    1
    3    3    1    3    2    2    0
    3    3    1    3    2    1    1
    3    3    1    3    2    0    2
    3    3    1    3    1    3    0
    3    3    1    3    1    2    1
    3    3    1    3    1    1    2
    3    3    1    3    1    0    3
    3    3    1    3    0    4    0
    3    3    1    3    0    3    1
    3    3    1    3    0    2    2
    3    3    1    3    0    1    3
    3    3    1    3    0    0    4
    3    3    1    2    5    0    0
    3    3    1    2    4    1    0
    3    3    1    2    4    0    1
    3    3    1    2    3    2    0
    3    3    1    2    3    1    1
    3    3    1    2    3    0    2
    3    3    1    2    2    3    0
    3    3    1    2    2    2    1
    3    3    1    2    2    1    2
    3    3    1    2    2    0    3
    3    3    1    2    1    4    0
    3    3    1    2    1    3    1
    3    3    1    2    1    2    2
    3    3    1    2    1    1    3
    3    3    1    2    1    0    4
    3    3    1    2    0    5    0
    3    3    1    2    0    4    1
    3    3    1    2    0    3    2
    3    3    1    2    0    2    3
    3    3    1    2    0    1    4
    3    3    1    2    0    0    5
    3    3    1    1    6    0    0
    3    3    1    1    5    1    0
    3    3    1    1    5    0    1
    3    3    1    1    4    2    0
    3    3    1    1    4    1    1
    3    3    1    1    4    0    2
    3    3    1    1    3    3    0
    3    3    1    1    3    2    1
    3    3    1    1    3    1    2
    3    3    1    1    3    0    3
    3    3    1    1    2    4    0
    3    3    1    1    2    3    1
    3    3    1    1    2    2    2
    3    3    1    1    2    1    3
    3    3    1    1    2    0    4
    3    3    1    1    1    5    0
    3    3    1    1    1    4    1
    3    3    1    1    1    3    2
    3    3    1    1    1    2    3
    3    3    1    1    1    1    4
    3    3    1    1    1    0    5
    3    3    1    1    0    6    0
    3    3    1    1    0    5    1
    3    3    1    1    0    4    2
    3    3    1    1    0    3    3
    3    3    1    1    0    2    4
    3    3    1    1    0    1    5
    3    3    1    1    0    0    6
    3    3    1    0    7    0    0
    3    3    1    0    6    1    0
    3    3    1    0    6    0    1
    3    3    1    0    5    2    0
    3    3    1    0    5    1    1
    3    3    1    0    5    0    2
    3    3    1    0    4    3    0
    3    3    1    0    4    2    1
    3    3    1    0    4    1    2
    3    3    1    0    4    0    3
    3    3    1    0    3    4    0
    3    3    1    0    3    3    1
    3    3    1    0    3    2    2
    3    3    1    0    3    1    3
    3    3    1    0    3    0    4
    3    3    1    0    2    5    0
    3    3    1    0    2    4    1
    3    3    1    0    2    3    2
    3    3    1    0    2    2    3
    3    3    1    0    2    1    4
    3    3    1    0    2    0    5
    3    3    1    0    1    6    0
    3    3    1    0    1    5    1
    3    3    1    0    1    4    2
    3    3    1    0    1    3    3
    3    3    1    0    1    2    4
    3    3    1    0    1    1    5
    3    3    1    0    1    0    6
    3    3    1    0    0    7    0
    3    3    1    0    0    6    1
    3    3    1    0    0    5    2
    3    3    1    0    0    4    3
    3    3    1    0    0    3    4
    3    3    1    0    0    2    5
    3    3    1    0    0    1    6
    3    3    1    0    0    0    7
    3    3    0    8    0    0    0
    3    3    0    7    1    0    0
    3    3    0    7    0    1    0
    3    3    0    7    0    0    1
    3    3    0    6    2    0    0
    3    3    0    6    1    1    0
    3    3    0    6    1    0    1
    3    3    0    6    0    2    0
    3    3    0    6    0    1    1
    3    3    0    6    0    0    2
    3    3    0    5    3    0    0
    3    3    0    5    2    1    0
    3    3    0    5    2    0    1
    3    3    0    5    1    2    0
    3    3    0    5    1    1    1
    3    3    0    5    1    0    2
    3    3    0    5    0    3    0
    3    3    0    5    0    2    1
    3    3    0    5    0    1    2
    3    3    0    5    0    0    3
    3    3    0    4    4    0    0
    3    3    0    4    3    1    0
    3    3    0    4    3    0    1
    3    3    0    4    2    2    0
    3    3    0    4    2    1    1
    3    3    0    4    2    0    2
    3    3    0    4    1    3    0
    3    3    0    4    1    2    1
    3    3    0    4    1    1    2
    3    3    0    4    1    0    3
    3    3    0    4    0    4    0
    3    3    0    4    0    3    1
    3    3    0    4    0    2    2
    3    3    0    4    0    1    3
    3    3    0    4    0    0    4
    3    3    0    3    5    0    0
    3    3    0    3    4    1    0
    3    3    0    3    4    0    1
    3    3    0    3    3    2    0
    3    3    0    3    3    1    1
    3    3    0    3    3    0    2
    3    3    0    3    2    3    0
    3    3    0    3    2    2    1
    3    3    0    3    2    1    2
    3    3    0    3    2    0    3
    3    3    0    3    1    4    0
    3    3    0    3    1    3    1
    3    3    0    3    1    2    2
    3    3    0    3    1    1    3
    3    3    0    3    1    0    4
    3    3    0    3    0    5    0
    3    3    0    3    0    4    1
    3    3    0    3    0    3    2
    3    3    0    3    0    2    3
    3    3    0    3    0    1    4
    3    3    0    3    0    0    5
    3    3    0    2    6    0    0
    3    3    0    2    5    1    0
    3    3    0    2    5    0    1
    3    3    0    2    4    2    0
    3    3    0    2    4    1    1
    3    3    0    2    4    0    2
    3    3    0    2    3    3    0
    3    3    0    2    3    2    1
    3    3    0    2    3    1    2
    3    3    0    2    3    0    3
    3    3    0    2    2    4    0
    3    3    0    2    2    3    1
    3    3    0    2    2    2    2
    3    3    0    2    2    1    3
    3    3    0    2    2    0    4
    3    3    0    2    1    5    0
    3    3    0    2    1    4    1
    3    3    0    2    1    3    2
    3    3    0    2    1    2    3
    3    3    0    2    1    1    4
    3    3    0    2    1    0    5
    3    3    0    2    0    6    0
    3    3    0    2    0    5    1
    3    3    0    2    0    4    2
    3    3    0    2    0    3    3
    3    3    0    2    0    2    4
    3    3    0    2    0    1    5
    3    3    0    2    0    0    6
    3    3    0    1    7    0    0
    3    3    0    1    6    1    0
    3    3    0    1    6    0    1
    3    3    0    1    5    2    0
    3    3    0    1    5    1    1
    3    3    0    1    5    0    2
    3    3    0    1    4    3    0
    3    3    0    1    4    2    1
    3    3    0    1    4    1    2
    3    3    0    1    4    0    3
    3    3    0    1    3    4    0
    3    3    0    1    3    3    1
    3    3    0    1    3    2    2
    3    3    0    1    3    1    3
    3    3    0    1    3    0    4
    3    3    0    1    2    5    0
    3    3    0    1    2    4    1
    3    3    0    1    2    3    2
    3    3    0    1    2    2    3
    3    3    0    1    2    1    4
    3    3    0    1    2    0    5
    3    3    0    1    1    6    0
    3    3    0    1    1    5    1
    3    3    0    1    1    4    2
    3    3    0    1    1    3    3
    3    3    0    1    1    2    4
    3    3    0    1    1    1    5
    3    3    0    1    1    0    6
    3    3    0    1    0    7    0
    3    3    0    1    0    6    1
    3    3    0    1    0    5    2
    3    3    0    1    0    4    3
    3    3    0    1    0    3    4
    3    3    0    1    0    2    5
    3    3    0    1    0    1    6
    3    3    0    1    0    0    7
    3    3    0    0    8    0    0
    3    3    0    0    7    1    0
    3    3    0    0    7    0    1
    3    3    0    0    6    2    0
    3    3    0    0    6    1    1
    3    3    0    0    6    0    2
    3    3    0    0    5    3    0
    3    3    0    0    5    2    1
    3    3    0    0    5    1    2
    3    3    0    0    5    0    3
    3    3    0    0    4    4    0
    3    3    0    0    4    3    1
    3    3    0    0    4    2    2
    3    3    0    0    4    1    3
    3    3    0    0    4    0    4
    3    3    0    0    3    5    0
    3    3    0    0    3    4    1
    3    3    0    0    3    3    2
    3    3    0    0    3    2    3
    3    3    0    0    3    1    4
    3    3    0    0    3    0    5
    3    3    0    0    2    6    0
    3    3    0    0    2    5    1
    3    3    0    0    2    4    2
    3    3    0    0    2    3    3
    3    3    0    0    2    2    4
    3    3    0    0    2    1    5
    3    3    0    0    2    0    6
    3    3    0    0    1    7    0
    3    3    0    0    1    6    1
    3    3    0    0    1    5    2
    3    3    0    0    1    4    3
    3    3    0    0    1    3    4
    3    3    0    0    1    2    5
    3    3    0    0    1    1    6
    3    3    0    0    1    0    7
    3    3    0    0    0    8    0
    3    3    0    0    0    7    1
    3    3    0    0    0    6    2
    3    3    0    0    0    5    3
    3    3    0    0    0    4    4
    3    3    0    0    0    3    5
    3    3    0    0    0    2    6
    3    3    0    0    0    1    7
    3    3    0    0    0    0    8
    3    2    9    0    0    0    0
    3    2    8    1    0    0    0
    3    2    8    0    1    0    0
    3    2    8    0    0    1    0
    3    2    8    0    0    0    1
    3    2    7    2    0    0    0
    3    2    7    1    1    0    0
    3    2    7    1    0    1    0
    3    2    7    1    0    0    1
    3    2    7    0    2    0    0
    3    2    7    0    1    1    0
    3    2    7    0    1    0    1
    3    2    7    0    0    2    0
    3    2    7    0    0    1    1
    3    2    7    0    0    0    2
    3    2    6    3    0    0    0
    3    2    6    2    1    0    0
    3    2    6    2    0    1    0
    3    2    6    2    0    0    1
    3    2    6    1    2    0    0
    3    2    6    1    1    1    0
    3    2    6    1    1    0    1
    3    2    6    1    0    2    0
    3    2    6    1    0    1    1
    3    2    6    1    0    0    2
    3    2    6    0    3    0    0
    3    2    6    0    2    1    0
    3    2    6    0    2    0    1
    3    2    6    0    1    2    0
    3    2    6    0    1    1    1
    3    2    6    0    1    0    2
    3    2    6    0    0    3    0
    3    2    6    0    0    2    1
    3    2    6    0    0    1    2
    3    2    6    0    0    0    3
    3    2    5    4    0    0    0
    3    2    5    3    1    0    0
    3    2    5    3    0    1    0
    3    2    5    3    0    0    1
    3    2    5    2    2    0    0
    3    2    5    2    1    1    0
    3    2    5    2    1    0    1
    3    2    5    2    0    2    0
    3    2    5    2    0    1    1
    3    2    5    2    0    0    2
    3    2    5    1    3    0    0
    3    2    5    1    2    1    0
    3    2    5    1    2    0    1
    3    2    5    1    1    2    0
    3    2    5    1    1    1    1
    3    2    5    1    1    0    2
    3    2    5    1    0    3    0
    3    2    5    1    0    2    1
    3    2    5    1    0    1    2
    3    2    5    1    0    0    3
    3    2    5    0    4    0    0
    3    2    5    0    3    1    0
    3    2    5    0    3    0    1
    3    2    5    0    2    2    0
    3    2    5    0    2    1    1
    3    2    5    0    2    0    2
    3    2    5    0    1    3    0
    3    2    5    0    1    2    1
    3    2    5    0    1    1    2
    3    2    5    0    1    0    3
    3    2    5    0    0    4    0
    3    2    5    0    0    3    1
    3    2    5    0    0    2    2
    3    2    5    0    0    1    3
    3    2    5    0    0    0    4
    3    2    4    5    0    0    0
    3    2    4    4    1    0    0
    3    2    4    4    0    1    0
    3    2    4    4    0    0    1
    3    2    4    3    2    0    0
    3    2    4    3    1    1    0
    3    2    4    3    1    0    1
    3    2    4    3    0    2    0
    3    2    4    3    0    1    1
    3    2    4    3    0    0    2
    3    2    4    2    3    0    0
    3    2    4    2    2    1    0
    3    2    4    2    2    0    1
    3    2    4    2    1    2    0
    3    2    4    2    1    1    1
    3    2    4    2    1    0    2
    3    2    4    2    0    3    0
    3    2    4    2    0    2    1
    3    2    4    2    0    1    2
    3    2    4    2    0    0    3
    3    2    4    1    4    0    0
    3    2    4    1    3    1    0
    3    2    4    1    3    0    1
    3    2    4    1    2    2    0
    3    2    4    1    2    1    1
    3    2    4    1    2    0    2
    3    2    4    1    1    3    0
    3    2    4    1    1    2    1
    3    2    4    1    1    1    2
    3    2    4    1    1    0    3
    3    2    4    1    0    4    0
    3    2    4    1    0    3    1
    3    2    4    1    0    2    2
    3    2    4    1    0    1    3
    3    2    4    1    0    0    4
    3    2    4    0    5    0    0
    3    2    4    0    4    1    0
    3    2    4    0    4    0    1
    3    2    4    0    3    2    0
    3    2    4    0    3    1    1
    3    2    4    0    3    0    2
    3    2    4    0    2    3    0
    3    2    4    0    2    2    1
    3    2    4    0    2    1    2
    3    2    4    0    2    0    3
    3    2    4    0    1    4    0
    3    2    4    0    1    3    1
    3    2    4    0    1    2    2
    3    2    4    0    1    1    3
    3    2    4    0    1    0    4
    3    2    4    0    0    5    0
    3    2    4    0    0    4    1
    3    2    4    0    0    3    2
    3    2    4    0    0    2    3
    3    2    4    0    0    1    4
    3    2    4    0    0    0    5
    3    2    3    6    0    0    0
    3    2    3    5    1    0    0
    3    2    3    5    0    1    0
    3    2    3    5    0    0    1
    3    2    3    4    2    0    0
    3    2    3    4    1    1    0
    3    2    3    4    1    0    1
    3    2    3    4    0    2    0
    3    2    3    4    0    1    1
    3    2    3    4    0    0    2
    3    2    3    3    3    0    0
    3    2    3    3    2    1    0
    3    2    3    3    2    0    1
    3    2    3    3    1    2    0
    3    2    3    3    1    1    1
    3    2    3    3    1    0    2
    3    2    3    3    0    3    0
    3    2    3    3    0    2    1
    3    2    3    3    0    1    2
    3    2    3    3    0    0    3
    3    2    3    2    4    0    0
    3    2    3    2    3    1    0
    3    2    3    2    3    0    1
    3    2    3    2    2    2    0
    3    2    3    2    2    1    1
    3    2    3    2    2    0    2
    3    2    3    2    1    3    0
    3    2    3    2    1    2    1
    3    2    3    2    1    1    2
    3    2    3    2    1    0    3
    3    2    3    2    0    4    0
    3    2    3    2    0    3    1
    3    2    3    2    0    2    2
    3    2    3    2    0    1    3
    3    2    3    2    0    0    4
    3    2    3    1    5    0    0
    3    2    3    1    4    1    0
    3    2    3    1    4    0    1
    3    2    3    1    3    2    0
    3    2    3    1    3    1    1
    3    2    3    1    3    0    2
    3    2    3    1    2    3    0
    3    2    3    1    2    2    1
    3    2    3    1    2    1    2
    3    2    3    1    2    0    3
    3    2    3    1    1    4    0
    3    2    3    1    1    3    1
    3    2    3    1    1    2    2
    3    2    3    1    1    1    3
    3    2    3    1    1    0    4
    3    2    3    1    0    5    0
    3    2    3    1    0    4    1
    3    2    3    1    0    3    2
    3    2    3    1    0    2    3
    3    2    3    1    0    1    4
    3    2    3    1    0    0    5
    3    2    3    0    6    0    0
    3    2    3    0    5    1    0
    3    2    3    0    5    0    1
    3    2    3    0    4    2    0
    3    2    3    0    4    1    1
    3    2    3    0    4    0    2
    3    2    3    0    3    3    0
    3    2    3    0    3    2    1
    3    2    3    0    3    1    2
    3    2    3    0    3    0    3
    3    2    3    0    2    4    0
    3    2    3    0    2    3    1
    3    2    3    0    2    2    2
    3    2    3    0    2    1    3
    3    2    3    0    2    0    4
    3    2    3    0    1    5    0
    3    2    3    0    1    4    1
    3    2    3    0    1    3    2
    3    2    3    0    1    2    3
    3    2    3    0    1    1    4
    3    2    3    0    1    0    5
    3    2    3    0    0    6    0
    3    2    3    0    0    5    1
    3    2    3    0    0    4    2
    3    2    3    0    0    3    3
    3    2    3    0    0    2    4
    3    2    3    0    0    1    5
    3    2    3    0    0    0    6
    3    2    2    7    0    0    0
    3    2    2    6    1    0    0
    3    2    2    6    0    1    0
    3    2    2    6    0    0    1
    3    2    2    5    2    0    0
    3    2    2    5    1    1    0
    3    2    2    5    1    0    1
    3    2    2    5    0    2    0
    3    2    2    5    0    1    1
    3    2    2    5    0    0    2
    3    2    2    4    3    0    0
    3    2    2    4    2    1    0
    3    2    2    4    2    0    1
    3    2    2    4    1    2    0
    3    2    2    4    1    1    1
    3    2    2    4    1    0    2
    3    2    2    4    0    3    0
    3    2    2    4    0    2    1
    3    2    2    4    0    1    2
    3    2    2    4    0    0    3
    3    2    2    3    4    0    0
    3    2    2    3    3    1    0
    3    2    2    3    3    0    1
    3    2    2    3    2    2    0
    3    2    2    3    2    1    1
    3    2    2    3    2    0    2
    3    2    2    3    1    3    0
    3    2    2    3    1    2    1
    3    2    2    3    1    1    2
    3    2    2    3    1    0    3
    3    2    2    3    0    4    0
    3    2    2    3    0    3    1
    3    2    2    3    0    2    2
    3    2    2    3    0    1    3
    3    2    2    3    0    0    4
    3    2    2    2    5    0    0
    3    2    2    2    4    1    0
    3    2    2    2    4    0    1
    3    2    2    2    3    2    0
    3    2    2    2    3    1    1
    3    2    2    2    3    0    2
    3    2    2    2    2    3    0
    3    2    2    2    2    2    1
    3    2    2    2    2    1    2
    3    2    2    2    2    0    3
    3    2    2    2    1    4    0
    3    2    2    2    1    3    1
    3    2    2    2    1    2    2
    3    2    2    2    1    1    3
    3    2    2    2    1    0    4
    3    2    2    2    0    5    0
    3    2    2    2    0    4    1
    3    2    2    2    0    3    2
    3    2    2    2    0    2    3
    3    2    2    2    0    1    4
    3    2    2    2    0    0    5
    3    2    2    1    6    0    0
    3    2    2    1    5    1    0
    3    2    2    1    5    0    1
    3    2    2    1    4    2    0
    3    2    2    1    4    1    1
    3    2    2    1    4    0    2
    3    2    2    1    3    3    0
    3    2    2    1    3    2    1
    3    2    2    1    3    1    2
    3    2    2    1    3    0    3
    3    2    2    1    2    4    0
    3    2    2    1    2    3    1
    3    2    2    1    2    2    2
    3    2    2    1    2    1    3
    3    2    2    1    2    0    4
    3    2    2    1    1    5    0
    3    2    2    1    1    4    1
    3    2    2    1    1    3    2
    3    2    2    1    1    2    3
    3    2    2    1    1    1    4
    3    2    2    1    1    0    5
    3    2    2    1    0    6    0
    3    2    2    1    0    5    1
    3    2    2    1    0    4    2
    3    2    2    1    0    3    3
    3    2    2    1    0    2    4
    3    2    2    1    0    1    5
    3    2    2    1    0    0    6
    3    2    2    0    7    0    0
    3    2    2    0    6    1    0
    3    2    2    0    6    0    1
    3    2    2    0    5    2    0
    3    2    2    0    5    1    1
    3    2    2    0    5    0    2
    3    2    2    0    4    3    0
    3    2    2    0    4    2    1
    3    2    2    0    4    1    2
    3    2    2    0    4    0    3
    3    2    2    0    3    4    0
    3    2    2    0    3    3    1
    3    2    2    0    3    2    2
    3    2    2    0    3    1    3
    3    2    2    0    3    0    4
    3    2    2    0    2    5    0
    3    2    2    0    2    4    1
    3    2    2    0    2    3    2
    3    2    2    0    2    2    3
    3    2    2    0    2    1    4
    3    2    2    0    2    0    5
    3    2    2    0    1    6    0
    3    2    2    0    1    5    1
    3    2    2    0    1    4    2
    3    2    2    0    1    3    3
    3    2    2    0    1    2    4
    3    2    2    0    1    1    5
    3    2    2    0    1    0    6
    3    2    2    0    0    7    0
    3    2    2    0    0    6    1
    3    2    2    0    0    5    2
    3    2    2    0    0    4    3
    3    2    2    0    0    3    4
    3    2    2    0    0    2    5
    3    2    2    0    0    1    6
    3    2    2    0    0    0    7
    3    2    1    8    0    0    0
    3    2    1    7    1    0    0
    3    2    1    7    0    1    0
    3    2    1    7    0    0    1
    3    2    1    6    2    0    0
    3    2    1    6    1    1    0
    3    2    1    6    1    0    1
    3    2    1    6    0    2    0
    3    2    1    6    0    1    1
    3    2    1    6    0    0    2
    3    2    1    5    3    0    0
    3    2    1    5    2    1    0
    3    2    1    5    2    0    1
    3    2    1    5    1    2    0
    3    2    1    5    1    1    1
    3    2    1    5    1    0    2
    3    2    1    5    0    3    0
    3    2    1    5    0    2    1
    3    2    1    5    0    1    2
    3    2    1    5    0    0    3
    3    2    1    4    4    0    0
    3    2    1    4    3    1    0
    3    2    1    4    3    0    1
    3    2    1    4    2    2    0
    3    2    1    4    2    1    1
    3    2    1    4    2    0    2
    3    2    1    4    1    3    0
    3    2    1    4    1    2    1
    3    2    1    4    1    1    2
    3    2    1    4    1    0    3
    3    2    1    4    0    4    0
    3    2    1    4    0    3    1
    3    2    1    4    0    2    2
    3    2    1    4    0    1    3
    3    2    1    4    0    0    4
    3    2    1    3    5    0    0
    3    2    1    3    4    1    0
    3    2    1    3    4    0    1
    3    2    1    3    3    2    0
    3    2    1    3    3    1    1
    3    2    1    3    3    0    2
    3    2    1    3    2    3    0
    3    2    1    3    2    2    1
    3    2    1    3    2    1    2
    3    2    1    3    2    0    3
    3    2    1    3    1    4    0
    3    2    1    3    1    3    1
    3    2    1    3    1    2    2
    3    2    1    3    1    1    3
    3    2    1    3    1    0    4
    3    2    1    3    0    5    0
    3    2    1    3    0    4    1
    3    2    1    3    0    3    2
    3    2    1    3    0    2    3
    3    2    1    3    0    1    4
    3    2    1    3    0    0    5
    3    2    1    2    6    0    0
    3    2    1    2    5    1    0
    3    2    1    2    5    0    1
    3    2    1    2    4    2    0
    3    2    1    2    4    1    1
    3    2    1    2    4    0    2
    3    2    1    2    3    3    0
    3    2    1    2    3    2    1
    3    2    1    2    3    1    2
    3    2    1    2    3    0    3
    3    2    1    2    2    4    0
    3    2    1    2    2    3    1
    3    2    1    2    2    2    2
    3    2    1    2    2    1    3
    3    2    1    2    2    0    4
    3    2    1    2    1    5    0
    3    2    1    2    1    4    1
    3    2    1    2    1    3    2
    3    2    1    2    1    2    3
    3    2    1    2    1    1    4
    3    2    1    2    1    0    5
    3    2    1    2    0    6    0
    3    2    1    2    0    5    1
    3    2    1    2    0    4    2
    3    2    1    2    0    3    3
    3    2    1    2    0    2    4
    3    2    1    2    0    1    5
    3    2    1    2    0    0    6
    3    2    1    1    7    0    0
    3    2    1    1    6    1    0
    3    2    1    1    6    0    1
    3    2    1    1    5    2    0
    3    2    1    1    5    1    1
    3    2    1    1    5    0    2
    3    2    1    1    4    3    0
    3    2    1    1    4    2    1
    3    2    1    1    4    1    2
    3    2    1    1    4    0    3
    3    2    1    1    3    4    0
    3    2    1    1    3    3    1
    3    2    1    1    3    2    2
    3    2    1    1    3    1    3
    3    2    1    1    3    0    4
    3    2    1    1    2    5    0
    3    2    1    1    2    4    1
    3    2    1    1    2    3    2
    3    2    1    1    2    2    3
    3    2    1    1    2    1    4
    3    2    1    1    2    0    5
    3    2    1    1    1    6    0
    3    2    1    1    1    5    1
    3    2    1    1    1    4    2
    3    2    1    1    1    3    3
    3    2    1    1    1    2    4
    3    2    1    1    1    1    5
    3    2    1    1    1    0    6
    3    2    1    1    0    7    0
    3    2    1    1    0    6    1
    3    2    1    1    0    5    2
    3    2    1    1    0    4    3
    3    2    1    1    0    3    4
    3    2    1    1    0    2    5
    3    2    1    1    0    1    6
    3    2    1    1    0    0    7
    3    2    1    0    8    0    0
    3    2    1    0    7    1    0
    3    2    1    0    7    0    1
    3    2    1    0    6    2    0
    3    2    1    0    6    1    1
    3    2    1    0    6    0    2
    3    2    1    0    5    3    0
    3    2    1    0    5    2    1
    3    2    1    0    5    1    2
    3    2    1    0    5    0    3
    3    2    1    0    4    4    0
    3    2    1    0    4    3    1
    3    2    1    0    4    2    2
    3    2    1    0    4    1    3
    3    2    1    0    4    0    4
    3    2    1    0    3    5    0
    3    2    1    0    3    4    1
    3    2    1    0    3    3    2
    3    2    1    0    3    2    3
    3    2    1    0    3    1    4
    3    2    1    0    3    0    5
    3    2    1    0    2    6    0
    3    2    1    0    2    5    1
    3    2    1    0    2    4    2
    3    2    1    0    2    3    3
    3    2    1    0    2    2    4
    3    2    1    0    2    1    5
    3    2    1    0    2    0    6
    3    2    1    0    1    7    0
    3    2    1    0    1    6    1
    3    2    1    0    1    5    2
    3    2    1    0    1    4    3
    3    2    1    0    1    3    4
    3    2    1    0    1    2    5
    3    2    1    0    1    1    6
    3    2    1    0    1    0    7
    3    2    1    0    0    8    0
    3    2    1    0    0    7    1
    3    2    1    0    0    6    2
    3    2    1    0    0    5    3
    3    2    1    0    0    4    4
    3    2    1    0    0    3    5
    3    2    1    0    0    2    6
    3    2    1    0    0    1    7
    3    2    1    0    0    0    8
    3    2    0    9    0    0    0
    3    2    0    8    1    0    0
    3    2    0    8    0    1    0
    3    2    0    8    0    0    1
    3    2    0    7    2    0    0
    3    2    0    7    1    1    0
    3    2    0    7    1    0    1
    3    2    0    7    0    2    0
    3    2    0    7    0    1    1
    3    2    0    7    0    0    2
    3    2    0    6    3    0    0
    3    2    0    6    2    1    0
    3    2    0    6    2    0    1
    3    2    0    6    1    2    0
    3    2    0    6    1    1    1
    3    2    0    6    1    0    2
    3    2    0    6    0    3    0
    3    2    0    6    0    2    1
    3    2    0    6    0    1    2
    3    2    0    6    0    0    3
    3    2    0    5    4    0    0
    3    2    0    5    3    1    0
    3    2    0    5    3    0    1
    3    2    0    5    2    2    0
    3    2    0    5    2    1    1
    3    2    0    5    2    0    2
    3    2    0    5    1    3    0
    3    2    0    5    1    2    1
    3    2    0    5    1    1    2
    3    2    0    5    1    0    3
    3    2    0    5    0    4    0
    3    2    0    5    0    3    1
    3    2    0    5    0    2    2
    3    2    0    5    0    1    3
    3    2    0    5    0    0    4
    3    2    0    4    5    0    0
    3    2    0    4    4    1    0
    3    2    0    4    4    0    1
    3    2    0    4    3    2    0
    3    2    0    4    3    1    1
    3    2    0    4    3    0    2
    3    2    0    4    2    3    0
    3    2    0    4    2    2    1
    3    2    0    4    2    1    2
    3    2    0    4    2    0    3
    3    2    0    4    1    4    0
    3    2    0    4    1    3    1
    3    2    0    4    1    2    2
    3    2    0    4    1    1    3
    3    2    0    4    1    0    4
    3    2    0    4    0    5    0
    3    2    0    4    0    4    1
    3    2    0    4    0    3    2
    3    2    0    4    0    2    3
    3    2    0    4    0    1    4
    3    2    0    4    0    0    5
    3    2    0    3    6    0    0
    3    2    0    3    5    1    0
    3    2    0    3    5    0    1
    3    2    0    3    4    2    0
    3    2    0    3    4    1    1
    3    2    0    3    4    0    2
    3    2    0    3    3    3    0
    3    2    0    3    3    2    1
    3    2    0    3    3    1    2
    3    2    0    3    3    0    3
    3    2    0    3    2    4    0
    3    2    0    3    2    3    1
    3    2    0    3    2    2    2
    3    2    0    3    2    1    3
    3    2    0    3    2    0    4
    3    2    0    3    1    5    0
    3    2    0    3    1    4    1
    3    2    0    3    1    3    2
    3    2    0    3    1    2    3
    3    2    0    3    1    1    4
    3    2    0    3    1    0    5
    3    2    0    3    0    6    0
    3    2    0    3    0    5    1
    3    2    0    3    0    4    2
    3    2    0    3    0    3    3
    3    2    0    3    0    2    4
    3    2    0    3    0    1    5
    3    2    0    3    0    0    6
    3    2    0    2    7    0    0
    3    2    0    2    6    1    0
    3    2    0    2    6    0    1
    3    2    0    2    5    2    0
    3    2    0    2    5    1    1
    3    2    0    2    5    0    2
    3    2    0    2    4    3    0
    3    2    0    2    4    2    1
    3    2    0    2    4    1    2
    3    2    0    2    4    0    3
    3    2    0    2    3    4    0
    3    2    0    2    3    3    1
    3    2    0    2    3    2    2
    3    2    0    2    3    1    3
    3    2    0    2    3    0    4
    3    2    0    2    2    5    0
    3    2    0    2    2    4    1
    3    2    0    2    2    3    2
    3    2    0    2    2    2    3
    3    2    0    2    2    1    4
    3    2    0    2    2    0    5
    3    2    0    2    1    6    0
    3    2    0    2    1    5    1
    3    2    0    2    1    4    2
    3    2    0    2    1    3    3
    3    2    0    2    1    2    4
    3    2    0    2    1    1    5
    3    2    0    2    1    0    6
    3    2    0    2    0    7    0
    3    2    0    2    0    6    1
    3    2    0    2    0    5    2
    3    2    0    2    0    4    3
    3    2    0    2    0    3    4
    3    2    0    2    0    2    5
    3    2    0    2    0    1    6
    3    2    0    2    0    0    7
    3    2    0    1    8    0    0
    3    2    0    1    7    1    0
    3    2    0    1    7    0    1
    3    2    0    1    6    2    0
    3    2    0    1    6    1    1
    3    2    0    1    6    0    2
    3    2    0    1    5    3    0
    3    2    0    1    5    2    1
    3    2    0    1    5    1    2
    3    2    0    1    5    0    3
    3    2    0    1    4    4    0
    3    2    0    1    4    3    1
    3    2    0    1    4    2    2
    3    2    0    1    4    1    3
    3    2    0    1    4    0    4
    3    2    0    1    3    5    0
    3    2    0    1    3    4    1
    3    2    0    1    3    3    2
    3    2    0    1    3    2    3
    3    2    0    1    3    1    4
    3    2    0    1    3    0    5
    3    2    0    1    2    6    0
    3    2    0    1    2    5    1
    3    2    0    1    2    4    2
    3    2    0    1    2    3    3
    3    2    0    1    2    2    4
    3    2    0    1    2    1    5
    3    2    0    1    2    0    6
    3    2    0    1    1    7    0
    3    2    0    1    1    6    1
    3    2    0    1    1    5    2
    3    2    0    1    1    4    3
    3    2    0    1    1    3    4
    3    2    0    1    1    2    5
    3    2    0    1    1    1    6
    3    2    0    1    1    0    7
    3    2    0    1    0    8    0
    3    2    0    1    0    7    1
    3    2    0    1    0    6    2
    3    2    0    1    0    5    3
    3    2    0    1    0    4    4
    3    2    0    1    0    3    5
    3    2    0    1    0    2    6
    3    2    0    1    0    1    7
    3    2    0    1    0    0    8
    3    2    0    0    9    0    0
    3    2    0    0    8    1    0
    3    2    0    0    8    0    1
    3    2    0    0    7    2    0
    3    2    0    0    7    1    1
    3    2    0    0    7    0    2
    3    2    0    0    6    3    0
    3    2    0    0    6    2    1
    3    2    0    0    6    1    2
    3    2    0    0    6    0    3
    3    2    0    0    5    4    0
    3    2    0    0    5    3    1
    3    2    0    0    5    2    2
    3    2    0    0    5    1    3
    3    2    0    0    5    0    4
    3    2    0    0    4    5    0
    3    2    0    0    4    4    1
    3    2    0    0    4    3    2
    3    2    0    0    4    2    3
    3    2    0    0    4    1    4
    3    2    0    0    4    0    5
    3    2    0    0    3    6    0
    3    2    0    0    3    5    1
    3    2    0    0    3    4    2
    3    2    0    0    3    3    3
    3    2    0    0    3    2    4
    3    2    0    0    3    1    5
    3    2    0    0    3    0    6
    3    2    0    0    2    7    0
    3    2    0    0    2    6    1
    3    2    0    0    2    5    2
    3    2    0    0    2    4    3
    3    2    0    0    2    3    4
    3    2    0    0    2    2    5
    3    2    0    0    2    1    6
    3    2    0    0    2    0    7
    3    2    0    0    1    8    0
    3    2    0    0    1    7    1
    3    2    0    0    1    6    2
    3    2    0    0    1    5    3
    3    2    0    0    1    4    4
    3    2    0    0    1    3    5
    3    2    0    0    1    2    6
    3    2    0    0    1    1    7
    3    2    0    0    1    0    8
    3    2    0    0    0    9    0
    3    2    0    0    0    8    1
    3    2    0    0    0    7    2
    3    2    0    0    0    6    3
    3    2    0    0    0    5    4
    3    2    0    0    0    4    5
    3    2    0    0    0    3    6
    3    2    0    0    0    2    7
    3    2    0    0    0    1    8
    3    2    0    0    0    0    9
    3    1   10    0    0    0    0
    3    1    9    1    0    0    0
    3    1    9    0    1    0    0
    3    1    9    0    0    1    0
    3    1    9    0    0    0    1
    3    1    8    2    0    0    0
    3    1    8    1    1    0    0
    3    1    8    1    0    1    0
    3    1    8    1    0    0    1
    3    1    8    0    2    0    0
    3    1    8    0    1    1    0
    3    1    8    0    1    0    1
    3    1    8    0    0    2    0
    3    1    8    0    0    1    1
    3    1    8    0    0    0    2
    3    1    7    3    0    0    0
    3    1    7    2    1    0    0
    3    1    7    2    0    1    0
    3    1    7    2    0    0    1
    3    1    7    1    2    0    0
    3    1    7    1    1    1    0
    3    1    7    1    1    0    1
    3    1    7    1    0    2    0
    3    1    7    1    0    1    1
    3    1    7    1    0    0    2
    3    1    7    0    3    0    0
    3    1    7    0    2    1    0
    3    1    7    0    2    0    1
    3    1    7    0    1    2    0
    3    1    7    0    1    1    1
    3    1    7    0    1    0    2
    3    1    7    0    0    3    0
    3    1    7    0    0    2    1
    3    1    7    0    0    1    2
    3    1    7    0    0    0    3
    3    1    6    4    0    0    0
    3    1    6    3    1    0    0
    3    1    6    3    0    1    0
    3    1    6    3    0    0    1
    3    1    6    2    2    0    0
    3    1    6    2    1    1    0
    3    1    6    2    1    0    1
    3    1    6    2    0    2    0
    3    1    6    2    0    1    1
    3    1    6    2    0    0    2
    3    1    6    1    3    0    0
    3    1    6    1    2    1    0
    3    1    6    1    2    0    1
    3    1    6    1    1    2    0
    3    1    6    1    1    1    1
    3    1    6    1    1    0    2
    3    1    6    1    0    3    0
    3    1    6    1    0    2    1
    3    1    6    1    0    1    2
    3    1    6    1    0    0    3
    3    1    6    0    4    0    0
    3    1    6    0    3    1    0
    3    1    6    0    3    0    1
    3    1    6    0    2    2    0
    3    1    6    0    2    1    1
    3    1    6    0    2    0    2
    3    1    6    0    1    3    0
    3    1    6    0    1    2    1
    3    1    6    0    1    1    2
    3    1    6    0    1    0    3
    3    1    6    0    0    4    0
    3    1    6    0    0    3    1
    3    1    6    0    0    2    2
    3    1    6    0    0    1    3
    3    1    6    0    0    0    4
    3    1    5    5    0    0    0
    3    1    5    4    1    0    0
    3    1    5    4    0    1    0
    3    1    5    4    0    0    1
    3    1    5    3    2    0    0
    3    1    5    3    1    1    0
    3    1    5    3    1    0    1
    3    1    5    3    0    2    0
    3    1    5    3    0    1    1
    3    1    5    3    0    0    2
    3    1    5    2    3    0    0
    3    1    5    2    2    1    0
    3    1    5    2    2    0    1
    3    1    5    2    1    2    0
    3    1    5    2    1    1    1
    3    1    5    2    1    0    2
    3    1    5    2    0    3    0
    3    1    5    2    0    2    1
    3    1    5    2    0    1    2
    3    1    5    2    0    0    3
    3    1    5    1    4    0    0
    3    1    5    1    3    1    0
    3    1    5    1    3    0    1
    3    1    5    1    2    2    0
    3    1    5    1    2    1    1
    3    1    5    1    2    0    2
    3    1    5    1    1    3    0
    3    1    5    1    1    2    1
    3    1    5    1    1    1    2
    3    1    5    1    1    0    3
    3    1    5    1    0    4    0
    3    1    5    1    0    3    1
    3    1    5    1    0    2    2
    3    1    5    1    0    1    3
    3    1    5    1    0    0    4
    3    1    5    0    5    0    0
    3    1    5    0    4    1    0
    3    1    5    0    4    0    1
    3    1    5    0    3    2    0
    3    1    5    0    3    1    1
    3    1    5    0    3    0    2
    3    1    5    0    2    3    0
    3    1    5    0    2    2    1
    3    1    5    0    2    1    2
    3    1    5    0    2    0    3
    3    1    5    0    1    4    0
    3    1    5    0    1    3    1
    3    1    5    0    1    2    2
    3    1    5    0    1    1    3
    3    1    5    0    1    0    4
    3    1    5    0    0    5    0
    3    1    5    0    0    4    1
    3    1    5    0    0    3    2
    3    1    5    0    0    2    3
    3    1    5    0    0    1    4
    3    1    5    0    0    0    5
    3    1    4    6    0    0    0
    3    1    4    5    1    0    0
    3    1    4    5    0    1    0
    3    1    4    5    0    0    1
    3    1    4    4    2    0    0
    3    1    4    4    1    1    0
    3    1    4    4    1    0    1
    3    1    4    4    0    2    0
    3    1    4    4    0    1    1
    3    1    4    4    0    0    2
    3    1    4    3    3    0    0
    3    1    4    3    2    1    0
    3    1    4    3    2    0    1
    3    1    4    3    1    2    0
    3    1    4    3    1    1    1
    3    1    4    3    1    0    2
    3    1    4    3    0    3    0
    3    1    4    3    0    2    1
    3    1    4    3    0    1    2
    3    1    4    3    0    0    3
    3    1    4    2    4    0    0
    3    1    4    2    3    1    0
    3    1    4    2    3    0    1
    3    1    4    2    2    2    0
    3    1    4    2    2    1    1
    3    1    4    2    2    0    2
    3    1    4    2    1    3    0
    3    1    4    2    1    2    1
    3    1    4    2    1    1    2
    3    1    4    2    1    0    3
    3    1    4    2    0    4    0
    3    1    4    2    0    3    1
    3    1    4    2    0    2    2
    3    1    4    2    0    1    3
    3    1    4    2    0    0    4
    3    1    4    1    5    0    0
    3    1    4    1    4    1    0
    3    1    4    1    4    0    1
    3    1    4    1    3    2    0
    3    1    4    1    3    1    1
    3    1    4    1    3    0    2
    3    1    4    1    2    3    0
    3    1    4    1    2    2    1
    3    1    4    1    2    1    2
    3    1    4    1    2    0    3
    3    1    4    1    1    4    0
    3    1    4    1    1    3    1
    3    1    4    1    1    2    2
    3    1    4    1    1    1    3
    3    1    4    1    1    0    4
    3    1    4    1    0    5    0
    3    1    4    1    0    4    1
    3    1    4    1    0    3    2
    3    1    4    1    0    2    3
    3    1    4    1    0    1    4
    3    1    4    1    0    0    5
    3    1    4    0    6    0    0
    3    1    4    0    5    1    0
    3    1    4    0    5    0    1
    3    1    4    0    4    2    0
    3    1    4    0    4    1    1
    3    1    4    0    4    0    2
    3    1    4    0    3    3    0
    3    1    4    0    3    2    1
    3    1    4    0    3    1    2
    3    1    4    0    3    0    3
    3    1    4    0    2    4    0
    3    1    4    0    2    3    1
    3    1    4    0    2    2    2
    3    1    4    0    2    1    3
    3    1    4    0    2    0    4
    3    1    4    0    1    5    0
    3    1    4    0    1    4    1
    3    1    4    0    1    3    2
    3    1    4    0    1    2    3
    3    1    4    0    1    1    4
    3    1    4    0    1    0    5
    3    1    4    0    0    6    0
    3    1    4    0    0    5    1
    3    1    4    0    0    4    2
    3    1    4    0    0    3    3
    3    1    4    0    0    2    4
    3    1    4    0    0    1    5
    3    1    4    0    0    0    6
    3    1    3    7    0    0    0
    3    1    3    6    1    0    0
    3    1    3    6    0    1    0
    3    1    3    6    0    0    1
    3    1    3    5    2    0    0
    3    1    3    5    1    1    0
    3    1    3    5    1    0    1
    3    1    3    5    0    2    0
    3    1    3    5    0    1    1
    3    1    3    5    0    0    2
    3    1    3    4    3    0    0
    3    1    3    4    2    1    0
    3    1    3    4    2    0    1
    3    1    3    4    1    2    0
    3    1    3    4    1    1    1
    3    1    3    4    1    0    2
    3    1    3    4    0    3    0
    3    1    3    4    0    2    1
    3    1    3    4    0    1    2
    3    1    3    4    0    0    3
    3    1    3    3    4    0    0
    3    1    3    3    3    1    0
    3    1    3    3    3    0    1
    3    1    3    3    2    2    0
    3    1    3    3    2    1    1
    3    1    3    3    2    0    2
    3    1    3    3    1    3    0
    3    1    3    3    1    2    1
    3    1    3    3    1    1    2
    3    1    3    3    1    0    3
    3    1    3    3    0    4    0
    3    1    3    3    0    3    1
    3    1    3    3    0    2    2
    3    1    3    3    0    1    3
    3    1    3    3    0    0    4
    3    1    3    2    5    0    0
    3    1    3    2    4    1    0
    3    1    3    2    4    0    1
    3    1    3    2    3    2    0
    3    1    3    2    3    1    1
    3    1    3    2    3    0    2
    3    1    3    2    2    3    0
    3    1    3    2    2    2    1
    3    1    3    2    2    1    2
    3    1    3    2    2    0    3
    3    1    3    2    1    4    0
    3    1    3    2    1    3    1
    3    1    3    2    1    2    2
    3    1    3    2    1    1    3
    3    1    3    2    1    0    4
    3    1    3    2    0    5    0
    3    1    3    2    0    4    1
    3    1    3    2    0    3    2
    3    1    3    2    0    2    3
    3    1    3    2    0    1    4
    3    1    3    2    0    0    5
    3    1    3    1    6    0    0
    3    1    3    1    5    1    0
    3    1    3    1    5    0    1
    3    1    3    1    4    2    0
    3    1    3    1    4    1    1
    3    1    3    1    4    0    2
    3    1    3    1    3    3    0
    3    1    3    1    3    2    1
    3    1    3    1    3    1    2
    3    1    3    1    3    0    3
    3    1    3    1    2    4    0
    3    1    3    1    2    3    1
    3    1    3    1    2    2    2
    3    1    3    1    2    1    3
    3    1    3    1    2    0    4
    3    1    3    1    1    5    0
    3    1    3    1    1    4    1
    3    1    3    1    1    3    2
    3    1    3    1    1    2    3
    3    1    3    1    1    1    4
    3    1    3    1    1    0    5
    3    1    3    1    0    6    0
    3    1    3    1    0    5    1
    3    1    3    1    0    4    2
    3    1    3    1    0    3    3
    3    1    3    1    0    2    4
    3    1    3    1    0    1    5
    3    1    3    1    0    0    6
    3    1    3    0    7    0    0
    3    1    3    0    6    1    0
    3    1    3    0    6    0    1
    3    1    3    0    5    2    0
    3    1    3    0    5    1    1
    3    1    3    0    5    0    2
    3    1    3    0    4    3    0
    3    1    3    0    4    2    1
    3    1    3    0    4    1    2
    3    1    3    0    4    0    3
    3    1    3    0    3    4    0
    3    1    3    0    3    3    1
    3    1    3    0    3    2    2
    3    1    3    0    3    1    3
    3    1    3    0    3    0    4
    3    1    3    0    2    5    0
    3    1    3    0    2    4    1
    3    1    3    0    2    3    2
    3    1    3    0    2    2    3
    3    1    3    0    2    1    4
    3    1    3    0    2    0    5
    3    1    3    0    1    6    0
    3    1    3    0    1    5    1
    3    1    3    0    1    4    2
    3    1    3    0    1    3    3
    3    1    3    0    1    2    4
    3    1    3    0    1    1    5
    3    1    3    0    1    0    6
    3    1    3    0    0    7    0
    3    1    3    0    0    6    1
    3    1    3    0    0    5    2
    3    1    3    0    0    4    3
    3    1    3    0    0    3    4
    3    1    3    0    0    2    5
    3    1    3    0    0    1    6
    3    1    3    0    0    0    7
    3    1    2    8    0    0    0
    3    1    2    7    1    0    0
    3    1    2    7    0    1    0
    3    1    2    7    0    0    1
    3    1    2    6    2    0    0
    3    1    2    6    1    1    0
    3    1    2    6    1    0    1
    3    1    2    6    0    2    0
    3    1    2    6    0    1    1
    3    1    2    6    0    0    2
    3    1    2    5    3    0    0
    3    1    2    5    2    1    0
    3    1    2    5    2    0    1
    3    1    2    5    1    2    0
    3    1    2    5    1    1    1
    3    1    2    5    1    0    2
    3    1    2    5    0    3    0
    3    1    2    5    0    2    1
    3    1    2    5    0    1    2
    3    1    2    5    0    0    3
    3    1    2    4    4    0    0
    3    1    2    4    3    1    0
    3    1    2    4    3    0    1
    3    1    2    4    2    2    0
    3    1    2    4    2    1    1
    3    1    2    4    2    0    2
    3    1    2    4    1    3    0
    3    1    2    4    1    2    1
    3    1    2    4    1    1    2
    3    1    2    4    1    0    3
    3    1    2    4    0    4    0
    3    1    2    4    0    3    1
    3    1    2    4    0    2    2
    3    1    2    4    0    1    3
    3    1    2    4    0    0    4
    3    1    2    3    5    0    0
    3    1    2    3    4    1    0
    3    1    2    3    4    0    1
    3    1    2    3    3    2    0
    3    1    2    3    3    1    1
    3    1    2    3    3    0    2
    3    1    2    3    2    3    0
    3    1    2    3    2    2    1
    3    1    2    3    2    1    2
    3    1    2    3    2    0    3
    3    1    2    3    1    4    0
    3    1    2    3    1    3    1
    3    1    2    3    1    2    2
    3    1    2    3    1    1    3
    3    1    2    3    1    0    4
    3    1    2    3    0    5    0
    3    1    2    3    0    4    1
    3    1    2    3    0    3    2
    3    1    2    3    0    2    3
    3    1    2    3    0    1    4
    3    1    2    3    0    0    5
    3    1    2    2    6    0    0
    3    1    2    2    5    1    0
    3    1    2    2    5    0    1
    3    1    2    2    4    2    0
    3    1    2    2    4    1    1
    3    1    2    2    4    0    2
    3    1    2    2    3    3    0
    3    1    2    2    3    2    1
    3    1    2    2    3    1    2
    3    1    2    2    3    0    3
    3    1    2    2    2    4    0
    3    1    2    2    2    3    1
    3    1    2    2    2    2    2
    3    1    2    2    2    1    3
    3    1    2    2    2    0    4
    3    1    2    2    1    5    0
    3    1    2    2    1    4    1
    3    1    2    2    1    3    2
    3    1    2    2    1    2    3
    3    1    2    2    1    1    4
    3    1    2    2    1    0    5
    3    1    2    2    0    6    0
    3    1    2    2    0    5    1
    3    1    2    2    0    4    2
    3    1    2    2    0    3    3
    3    1    2    2    0    2    4
    3    1    2    2    0    1    5
    3    1    2    2    0    0    6
    3    1    2    1    7    0    0
    3    1    2    1    6    1    0
    3    1    2    1    6    0    1
    3    1    2    1    5    2    0
    3    1    2    1    5    1    1
    3    1    2    1    5    0    2
    3    1    2    1    4    3    0
    3    1    2    1    4    2    1
    3    1    2    1    4    1    2
    3    1    2    1    4    0    3
    3    1    2    1    3    4    0
    3    1    2    1    3    3    1
    3    1    2    1    3    2    2
    3    1    2    1    3    1    3
    3    1    2    1    3    0    4
    3    1    2    1    2    5    0
    3    1    2    1    2    4    1
    3    1    2    1    2    3    2
    3    1    2    1    2    2    3
    3    1    2    1    2    1    4
    3    1    2    1    2    0    5
    3    1    2    1    1    6    0
    3    1    2    1    1    5    1
    3    1    2    1    1    4    2
    3    1    2    1    1    3    3
    3    1    2    1    1    2    4
    3    1    2    1    1    1    5
    3    1    2    1    1    0    6
    3    1    2    1    0    7    0
    3    1    2    1    0    6    1
    3    1    2    1    0    5    2
    3    1    2    1    0    4    3
    3    1    2    1    0    3    4
    3    1    2    1    0    2    5
    3    1    2    1    0    1    6
    3    1    2    1    0    0    7
    3    1    2    0    8    0    0
    3    1    2    0    7    1    0
    3    1    2    0    7    0    1
    3    1    2    0    6    2    0
    3    1    2    0    6    1    1
    3    1    2    0    6    0    2
    3    1    2    0    5    3    0
    3    1    2    0    5    2    1
    3    1    2    0    5    1    2
    3    1    2    0    5    0    3
    3    1    2    0    4    4    0
    3    1    2    0    4    3    1
    3    1    2    0    4    2    2
    3    1    2    0    4    1    3
    3    1    2    0    4    0    4
    3    1    2    0    3    5    0
    3    1    2    0    3    4    1
    3    1    2    0    3    3    2
    3    1    2    0    3    2    3
    3    1    2    0    3    1    4
    3    1    2    0    3    0    5
    3    1    2    0    2    6    0
    3    1    2    0    2    5    1
    3    1    2    0    2    4    2
    3    1    2    0    2    3    3
    3    1    2    0    2    2    4
    3    1    2    0    2    1    5
    3    1    2    0    2    0    6
    3    1    2    0    1    7    0
    3    1    2    0    1    6    1
    3    1    2    0    1    5    2
    3    1    2    0    1    4    3
    3    1    2    0    1    3    4
    3    1    2    0    1    2    5
    3    1    2    0    1    1    6
    3    1    2    0    1    0    7
    3    1    2    0    0    8    0
    3    1    2    0    0    7    1
    3    1    2    0    0    6    2
    3    1    2    0    0    5    3
    3    1    2    0    0    4    4
    3    1    2    0    0    3    5
    3    1    2    0    0    2    6
    3    1    2    0    0    1    7
    3    1    2    0    0    0    8
    3    1    1    9    0    0    0
    3    1    1    8    1    0    0
    3    1    1    8    0    1    0
    3    1    1    8    0    0    1
    3    1    1    7    2    0    0
    3    1    1    7    1    1    0
    3    1    1    7    1    0    1
    3    1    1    7    0    2    0
    3    1    1    7    0    1    1
    3    1    1    7    0    0    2
    3    1    1    6    3    0    0
    3    1    1    6    2    1    0
    3    1    1    6    2    0    1
    3    1    1    6    1    2    0
    3    1    1    6    1    1    1
    3    1    1    6    1    0    2
    3    1    1    6    0    3    0
    3    1    1    6    0    2    1
    3    1    1    6    0    1    2
    3    1    1    6    0    0    3
    3    1    1    5    4    0    0
    3    1    1    5    3    1    0
    3    1    1    5    3    0    1
    3    1    1    5    2    2    0
    3    1    1    5    2    1    1
    3    1    1    5    2    0    2
    3    1    1    5    1    3    0
    3    1    1    5    1    2    1
    3    1    1    5    1    1    2
    3    1    1    5    1    0    3
    3    1    1    5    0    4    0
    3    1    1    5    0    3    1
    3    1    1    5    0    2    2
    3    1    1    5    0    1    3
    3    1    1    5    0    0    4
    3    1    1    4    5    0    0
    3    1    1    4    4    1    0
    3    1    1    4    4    0    1
    3    1    1    4    3    2    0
    3    1    1    4    3    1    1
    3    1    1    4    3    0    2
    3    1    1    4    2    3    0
    3    1    1    4    2    2    1
    3    1    1    4    2    1    2
    3    1    1    4    2    0    3
    3    1    1    4    1    4    0
    3    1    1    4    1    3    1
    3    1    1    4    1    2    2
    3    1    1    4    1    1    3
    3    1    1    4    1    0    4
    3    1    1    4    0    5    0
    3    1    1    4    0    4    1
    3    1    1    4    0    3    2
    3    1    1    4    0    2    3
    3    1    1    4    0    1    4
    3    1    1    4    0    0    5
    3    1    1    3    6    0    0
    3    1    1    3    5    1    0
    3    1    1    3    5    0    1
    3    1    1    3    4    2    0
    3    1    1    3    4    1    1
    3    1    1    3    4    0    2
    3    1    1    3    3    3    0
    3    1    1    3    3    2    1
    3    1    1    3    3    1    2
    3    1    1    3    3    0    3
    3    1    1    3    2    4    0
    3    1    1    3    2    3    1
    3    1    1    3    2    2    2
    3    1    1    3    2    1    3
    3    1    1    3    2    0    4
    3    1    1    3    1    5    0
    3    1    1    3    1    4    1
    3    1    1    3    1    3    2
    3    1    1    3    1    2    3
    3    1    1    3    1    1    4
    3    1    1    3    1    0    5
    3    1    1    3    0    6    0
    3    1    1    3    0    5    1
    3    1    1    3    0    4    2
    3    1    1    3    0    3    3
    3    1    1    3    0    2    4
    3    1    1    3    0    1    5
    3    1    1    3    0    0    6
    3    1    1    2    7    0    0
    3    1    1    2    6    1    0
    3    1    1    2    6    0    1
    3    1    1    2    5    2    0
    3    1    1    2    5    1    1
    3    1    1    2    5    0    2
    3    1    1    2    4    3    0
    3    1    1    2    4    2    1
    3    1    1    2    4    1    2
    3    1    1    2    4    0    3
    3    1    1    2    3    4    0
    3    1    1    2    3    3    1
    3    1    1    2    3    2    2
    3    1    1    2    3    1    3
    3    1    1    2    3    0    4
    3    1    1    2    2    5    0
    3    1    1    2    2    4    1
    3    1    1    2    2    3    2
    3    1    1    2    2    2    3
    3    1    1    2    2    1    4
    3    1    1    2    2    0    5
    3    1    1    2    1    6    0
    3    1    1    2    1    5    1
    3    1    1    2    1    4    2
    3    1    1    2    1    3    3
    3    1    1    2    1    2    4
    3    1    1    2    1    1    5
    3    1    1    2    1    0    6
    3    1    1    2    0    7    0
    3    1    1    2    0    6    1
    3    1    1    2    0    5    2
    3    1    1    2    0    4    3
    3    1    1    2    0    3    4
    3    1    1    2    0    2    5
    3    1    1    2    0    1    6
    3    1    1    2    0    0    7
    3    1    1    1    8    0    0
    3    1    1    1    7    1    0
    3    1    1    1    7    0    1
    3    1    1    1    6    2    0
    3    1    1    1    6    1    1
    3    1    1    1    6    0    2
    3    1    1    1    5    3    0
    3    1    1    1    5    2    1
    3    1    1    1    5    1    2
    3    1    1    1    5    0    3
    3    1    1    1    4    4    0
    3    1    1    1    4    3    1
    3    1    1    1    4    2    2
    3    1    1    1    4    1    3
    3    1    1    1    4    0    4
    3    1    1    1    3    5    0
    3    1    1    1    3    4    1
    3    1    1    1    3    3    2
    3    1    1    1    3    2    3
    3    1    1    1    3    1    4
    3    1    1    1    3    0    5
    3    1    1    1    2    6    0
    3    1    1    1    2    5    1
    3    1    1    1    2    4    2
    3    1    1    1    2    3    3
    3    1    1    1    2    2    4
    3    1    1    1    2    1    5
    3    1    1    1    2    0    6
    3    1    1    1    1    7    0
    3    1    1    1    1    6    1
    3    1    1    1    1    5    2
    3    1    1    1    1    4    3
    3    1    1    1    1    3    4
    3    1    1    1    1    2    5
    3    1    1    1    1    1    6
    3    1    1    1    1    0    7
    3    1    1    1    0    8    0
    3    1    1    1    0    7    1
    3    1    1    1    0    6    2
    3    1    1    1    0    5    3
    3    1    1    1    0    4    4
    3    1    1    1    0    3    5
    3    1    1    1    0    2    6
    3    1    1    1    0    1    7
    3    1    1    1    0    0    8
    3    1    1    0    9    0    0
    3    1    1    0    8    1    0
    3    1    1    0    8    0    1
    3    1    1    0    7    2    0
    3    1    1    0    7    1    1
    3    1    1    0    7    0    2
    3    1    1    0    6    3    0
    3    1    1    0    6    2    1
    3    1    1    0    6    1    2
    3    1    1    0    6    0    3
    3    1    1    0    5    4    0
    3    1    1    0    5    3    1
    3    1    1    0    5    2    2
    3    1    1    0    5    1    3
    3    1    1    0    5    0    4
    3    1    1    0    4    5    0
    3    1    1    0    4    4    1
    3    1    1    0    4    3    2
    3    1    1    0    4    2    3
    3    1    1    0    4    1    4
    3    1    1    0    4    0    5
    3    1    1    0    3    6    0
    3    1    1    0    3    5    1
    3    1    1    0    3    4    2
    3    1    1    0    3    3    3
    3    1    1    0    3    2    4
    3    1    1    0    3    1    5
    3    1    1    0    3    0    6
    3    1    1    0    2    7    0
    3    1    1    0    2    6    1
    3    1    1    0    2    5    2
    3    1    1    0    2    4    3
    3    1    1    0    2    3    4
    3    1    1    0    2    2    5
    3    1    1    0    2    1    6
    3    1    1    0    2    0    7
    3    1    1    0    1    8    0
    3    1    1    0    1    7    1
    3    1    1    0    1    6    2
    3    1    1    0    1    5    3
    3    1    1    0    1    4    4
    3    1    1    0    1    3    5
    3    1    1    0    1    2    6
    3    1    1    0    1    1    7
    3    1    1    0    1    0    8
    3    1    1    0    0    9    0
    3    1    1    0    0    8    1
    3    1    1    0    0    7    2
    3    1    1    0    0    6    3
    3    1    1    0    0    5    4
    3    1    1    0    0    4    5
    3    1    1    0    0    3    6
    3    1    1    0    0    2    7
    3    1    1    0    0    1    8
    3    1    1    0    0    0    9
    3    1    0   10    0    0    0
    3    1    0    9    1    0    0
    3    1    0    9    0    1    0
    3    1    0    9    0    0    1
    3    1    0    8    2    0    0
    3    1    0    8    1    1    0
    3    1    0    8    1    0    1
    3    1    0    8    0    2    0
    3    1    0    8    0    1    1
    3    1    0    8    0    0    2
    3    1    0    7    3    0    0
    3    1    0    7    2    1    0
    3    1    0    7    2    0    1
    3    1    0    7    1    2    0
    3    1    0    7    1    1    1
    3    1    0    7    1    0    2
    3    1    0    7    0    3    0
    3    1    0    7    0    2    1
    3    1    0    7    0    1    2
    3    1    0    7    0    0    3
    3    1    0    6    4    0    0
    3    1    0    6    3    1    0
    3    1    0    6    3    0    1
    3    1    0    6    2    2    0
    3    1    0    6    2    1    1
    3    1    0    6    2    0    2
    3    1    0    6    1    3    0
    3    1    0    6    1    2    1
    3    1    0    6    1    1    2
    3    1    0    6    1    0    3
    3    1    0    6    0    4    0
    3    1    0    6    0    3    1
    3    1    0    6    0    2    2
    3    1    0    6    0    1    3
    3    1    0    6    0    0    4
    3    1    0    5    5    0    0
    3    1    0    5    4    1    0
    3    1    0    5    4    0    1
    3    1    0    5    3    2    0
    3    1    0    5    3    1    1
    3    1    0    5    3    0    2
    3    1    0    5    2    3    0
    3    1    0    5    2    2    1
    3    1    0    5    2    1    2
    3    1    0    5    2    0    3
    3    1    0    5    1    4    0
    3    1    0    5    1    3    1
    3    1    0    5    1    2    2
    3    1    0    5    1    1    3
    3    1    0    5    1    0    4
    3    1    0    5    0    5    0
    3    1    0    5    0    4    1
    3    1    0    5    0    3    2
    3    1    0    5    0    2    3
    3    1    0    5    0    1    4
    3    1    0    5    0    0    5
    3    1    0    4    6    0    0
    3    1    0    4    5    1    0
    3    1    0    4    5    0    1
    3    1    0    4    4    2    0
    3    1    0    4    4    1    1
    3    1    0    4    4    0    2
    3    1    0    4    3    3    0
    3    1    0    4    3    2    1
    3    1    0    4    3    1    2
    3    1    0    4    3    0    3
    3    1    0    4    2    4    0
    3    1    0    4    2    3    1
    3    1    0    4    2    2    2
    3    1    0    4    2    1    3
    3    1    0    4    2    0    4
    3    1    0    4    1    5    0
    3    1    0    4    1    4    1
    3    1    0    4    1    3    2
    3    1    0    4    1    2    3
    3    1    0    4    1    1    4
    3    1    0    4    1    0    5
    3    1    0    4    0    6    0
    3    1    0    4    0    5    1
    3    1    0    4    0    4    2
    3    1    0    4    0    3    3
    3    1    0    4    0    2    4
    3    1    0    4    0    1    5
    3    1    0    4    0    0    6
    3    1    0    3    7    0    0
    3    1    0    3    6    1    0
    3    1    0    3    6    0    1
    3    1    0    3    5    2    0
    3    1    0    3    5    1    1
    3    1    0    3    5    0    2
    3    1    0    3    4    3    0
    3    1    0    3    4    2    1
    3    1    0    3    4    1    2
    3    1    0    3    4    0    3
    3    1    0    3    3    4    0
    3    1    0    3    3    3    1
    3    1    0    3    3    2    2
    3    1    0    3    3    1    3
    3    1    0    3    3    0    4
    3    1    0    3    2    5    0
    3    1    0    3    2    4    1
    3    1    0    3    2    3    2
    3    1    0    3    2    2    3
    3    1    0    3    2    1    4
    3    1    0    3    2    0    5
    3    1    0    3    1    6    0
    3    1    0    3    1    5    1
    3    1    0    3    1    4    2
    3    1    0    3    1    3    3
    3    1    0    3    1    2    4
    3    1    0    3    1    1    5
    3    1    0    3    1    0    6
    3    1    0    3    0    7    0
    3    1    0    3    0    6    1
    3    1    0    3    0    5    2
    3    1    0    3    0    4    3
    3    1    0    3    0    3    4
    3    1    0    3    0    2    5
    3    1    0    3    0    1    6
    3    1    0    3    0    0    7
    3    1    0    2    8    0    0
    3    1    0    2    7    1    0
    3    1    0    2    7    0    1
    3    1    0    2    6    2    0
    3    1    0    2    6    1    1
    3    1    0    2    6    0    2
    3    1    0    2    5    3    0
    3    1    0    2    5    2    1
    3    1    0    2    5    1    2
    3    1    0    2    5    0    3
    3    1    0    2    4    4    0
    3    1    0    2    4    3    1
    3    1    0    2    4    2    2
    3    1    0    2    4    1    3
    3    1    0    2    4    0    4
    3    1    0    2    3    5    0
    3    1    0    2    3    4    1
    3    1    0    2    3    3    2
    3    1    0    2    3    2    3
    3    1    0    2    3    1    4
    3    1    0    2    3    0    5
    3    1    0    2    2    6    0
    3    1    0    2    2    5    1
    3    1    0    2    2    4    2
    3    1    0    2    2    3    3
    3    1    0    2    2    2    4
    3    1    0    2    2    1    5
    3    1    0    2    2    0    6
    3    1    0    2    1    7    0
    3    1    0    2    1    6    1
    3    1    0    2    1    5    2
    3    1    0    2    1    4    3
    3    1    0    2    1    3    4
    3    1    0    2    1    2    5
    3    1    0    2    1    1    6
    3    1    0    2    1    0    7
    3    1    0    2    0    8    0
    3    1    0    2    0    7    1
    3    1    0    2    0    6    2
    3    1    0    2    0    5    3
    3    1    0    2    0    4    4
    3    1    0    2    0    3    5
    3    1    0    2    0    2    6
    3    1    0    2    0    1    7
    3    1    0    2    0    0    8
    3    1    0    1    9    0    0
    3    1    0    1    8    1    0
    3    1    0    1    8    0    1
    3    1    0    1    7    2    0
    3    1    0    1    7    1    1
    3    1    0    1    7    0    2
    3    1    0    1    6    3    0
    3    1    0    1    6    2    1
    3    1    0    1    6    1    2
    3    1    0    1    6    0    3
    3    1    0    1    5    4    0
    3    1    0    1    5    3    1
    3    1    0    1    5    2    2
    3    1    0    1    5    1    3
    3    1    0    1    5    0    4
    3    1    0    1    4    5    0
    3    1    0    1    4    4    1
    3    1    0    1    4    3    2
    3    1    0    1    4    2    3
    3    1    0    1    4    1    4
    3    1    0    1    4    0    5
    3    1    0    1    3    6    0
    3    1    0    1    3    5    1
    3    1    0    1    3    4    2
    3    1    0    1    3    3    3
    3    1    0    1    3    2    4
    3    1    0    1    3    1    5
    3    1    0    1    3    0    6
    3    1    0    1    2    7    0
    3    1    0    1    2    6    1
    3    1    0    1    2    5    2
    3    1    0    1    2    4    3
    3    1    0    1    2    3    4
    3    1    0    1    2    2    5
    3    1    0    1    2    1    6
    3    1    0    1    2    0    7
    3    1    0    1    1    8    0
    3    1    0    1    1    7    1
    3    1    0    1    1    6    2
    3    1    0    1    1    5    3
    3    1    0    1    1    4    4
    3    1    0    1    1    3    5
    3    1    0    1    1    2    6
    3    1    0    1    1    1    7
    3    1    0    1    1    0    8
    3    1    0    1    0    9    0
    3    1    0    1    0    8    1
    3    1    0    1    0    7    2
    3    1    0    1    0    6    3
    3    1    0    1    0    5    4
    3    1    0    1    0    4    5
    3    1    0    1    0    3    6
    3    1    0    1    0    2    7
    3    1    0    1    0    1    8
    3    1    0    1    0    0    9
    3    1    0    0   10    0    0
    3    1    0    0    9    1    0
    3    1    0    0    9    0    1
    3    1    0    0    8    2    0
    3    1    0    0    8    1    1
    3    1    0    0    8    0    2
    3    1    0    0    7    3    0
    3    1    0    0    7    2    1
    3    1    0    0    7    1    2
    3    1    0    0    7    0    3
    3    1    0    0    6    4    0
    3    1    0    0    6    3    1
    3    1    0    0    6    2    2
    3    1    0    0    6    1    3
    3    1    0    0    6    0    4
    3    1    0    0    5    5    0
    3    1    0    0    5    4    1
    3    1    0    0    5    3    2
    3    1    0    0    5    2    3
    3    1    0    0    5    1    4
    3    1    0    0    5    0    5
    3    1    0    0    4    6    0
    3    1    0    0    4    5    1
    3    1    0    0    4    4    2
    3    1    0    0    4    3    3
    3    1    0    0    4    2    4
    3    1    0    0    4    1    5
    3    1    0    0    4    0    6
    3    1    0    0    3    7    0
    3    1    0    0    3    6    1
    3    1    0    0    3    5    2
    3    1    0    0    3    4    3
    3    1    0    0    3    3    4
    3    1    0    0    3    2    5
    3    1    0    0    3    1    6
    3    1    0    0    3    0    7
    3    1    0    0    2    8    0
    3    1    0    0    2    7    1
    3    1    0    0    2    6    2
    3    1    0    0    2    5    3
    3    1    0    0    2    4    4
    3    1    0    0    2    3    5
    3    1    0    0    2    2    6
    3    1    0    0    2    1    7
    3    1    0    0    2    0    8
    3    1    0    0    1    9    0
    3    1    0    0    1    8    1
    3    1    0    0    1    7    2
    3    1    0    0    1    6    3
    3    1    0    0    1    5    4
    3    1    0    0    1    4    5
    3    1    0    0    1    3    6
    3    1    0    0    1    2    7
    3    1    0    0    1    1    8
    3    1    0    0    1    0    9
    3    1    0    0    0   10    0
    3    1    0    0    0    9    1
    3    1    0    0    0    8    2
    3    1    0    0    0    7    3
    3    1    0    0    0    6    4
    3    1    0    0    0    5    5
    3    1    0    0    0    4    6
    3    1    0    0    0    3    7
    3    1    0    0    0    2    8
    3    1    0    0    0    1    9
    3    1    0    0    0    0   10
    3    0   11    0    0    0    0
    3    0   10    1    0    0    0
    3    0   10    0    1    0    0
    3    0   10    0    0    1    0
    3    0   10    0    0    0    1
    3    0    9    2    0    0    0
    3    0    9    1    1    0    0
    3    0    9    1    0    1    0
    3    0    9    1    0    0    1
    3    0    9    0    2    0    0
    3    0    9    0    1    1    0
    3    0    9    0    1    0    1
    3    0    9    0    0    2    0
    3    0    9    0    0    1    1
    3    0    9    0    0    0    2
    3    0    8    3    0    0    0
    3    0    8    2    1    0    0
    3    0    8    2    0    1    0
    3    0    8    2    0    0    1
    3    0    8    1    2    0    0
    3    0    8    1    1    1    0
    3    0    8    1    1    0    1
    3    0    8    1    0    2    0
    3    0    8    1    0    1    1
    3    0    8    1    0    0    2
    3    0    8    0    3    0    0
    3    0    8    0    2    1    0
    3    0    8    0    2    0    1
    3    0    8    0    1    2    0
    3    0    8    0    1    1    1
    3    0    8    0    1    0    2
    3    0    8    0    0    3    0
    3    0    8    0    0    2    1
    3    0    8    0    0    1    2
    3    0    8    0    0    0    3
    3    0    7    4    0    0    0
    3    0    7    3    1    0    0
    3    0    7    3    0    1    0
    3    0    7    3    0    0    1
    3    0    7    2    2    0    0
    3    0    7    2    1    1    0
    3    0    7    2    1    0    1
    3    0    7    2    0    2    0
    3    0    7    2    0    1    1
    3    0    7    2    0    0    2
    3    0    7    1    3    0    0
    3    0    7    1    2    1    0
    3    0    7    1    2    0    1
    3    0    7    1    1    2    0
    3    0    7    1    1    1    1
    3    0    7    1    1    0    2
    3    0    7    1    0    3    0
    3    0    7    1    0    2    1
    3    0    7    1    0    1    2
    3    0    7    1    0    0    3
    3    0    7    0    4    0    0
    3    0    7    0    3    1    0
    3    0    7    0    3    0    1
    3    0    7    0    2    2    0
    3    0    7    0    2    1    1
    3    0    7    0    2    0    2
    3    0    7    0    1    3    0
    3    0    7    0    1    2    1
    3    0    7    0    1    1    2
    3    0    7    0    1    0    3
    3    0    7    0    0    4    0
    3    0    7    0    0    3    1
    3    0    7    0    0    2    2
    3    0    7    0    0    1    3
    3    0    7    0    0    0    4
    3    0    6    5    0    0    0
    3    0    6    4    1    0    0
    3    0    6    4    0    1    0
    3    0    6    4    0    0    1
    3    0    6    3    2    0    0
    3    0    6    3    1    1    0
    3    0    6    3    1    0    1
    3    0    6    3    0    2    0
    3    0    6    3    0    1    1
    3    0    6    3    0    0    2
    3    0    6    2    3    0    0
    3    0    6    2    2    1    0
    3    0    6    2    2    0    1
    3    0    6    2    1    2    0
    3    0    6    2    1    1    1
    3    0    6    2    1    0    2
    3    0    6    2    0    3    0
    3    0    6    2    0    2    1
    3    0    6    2    0    1    2
    3    0    6    2    0    0    3
    3    0    6    1    4    0    0
    3    0    6    1    3    1    0
    3    0    6    1    3    0    1
    3    0    6    1    2    2    0
    3    0    6    1    2    1    1
    3    0    6    1    2    0    2
    3    0    6    1    1    3    0
    3    0    6    1    1    2    1
    3    0    6    1    1    1    2
    3    0    6    1    1    0    3
[truncated: 995,365 more chars]
