# Supplementary material for: The Role of Ca2+ Sparks in Force Frequency Relationships in Guinea Pig Ventricular Myocytes
Source: Biomolecules. 2022 Oct 27;12(11):1577. doi: 10.3390/biom12111577 (PMC9687237; doi:10.3390/biom12111577)
Supplement: Supplementary file 1 [file biomolecules-12-01577-s001.zip › ECC_GPU_FFR/RYR_Markov.conf]

# num states (the state can be resting, inactivated, close, open)
3
# which state open (00 = closed/resting/inactivated, 01 = open)
00,01,00
# initial state for channels (closed state)
1
# RyR (3-state)
!Ca_act
01,02,18
#01,02,15
!free
#02,01,500
02,01,550
!adap_plus
#02, 03, 7.00
02,03,5.0
!adap_minus
#03, 02, 0.5
03,02,1.0
