# Supplementary material for: The Role of Ca2+ Sparks in Force Frequency Relationships in Guinea Pig Ventricular Myocytes
Source: Biomolecules. 2022 Oct 27;12(11):1577. doi: 10.3390/biom12111577 (PMC9687237; doi:10.3390/biom12111577)
Supplement: Supplementary file 1 [file biomolecules-12-01577-s001.zip › ECC_GPU_FFR/RYR_Markov_2state.conf]

# num states (the state can be resting, inactivated, close, open)
2
# which state open (00 = closed/resting/inactivated, 01 = open)
00,01
# initial state for channels (closed state)
1
# RyR (2-state)
!Ca_act
#01,02,18
01,02,12
!free
02,01,500
