# Supplementary material for: The Role of Ca2+ Sparks in Force Frequency Relationships in Guinea Pig Ventricular Myocytes
Source: Biomolecules. 2022 Oct 27;12(11):1577. doi: 10.3390/biom12111577 (PMC9687237; doi:10.3390/biom12111577)
Supplement: Supplementary file 1 [file biomolecules-12-01577-s001.zip › ECC_GPU_FFR/src/data_ecc.f95]

!*****************
! File Description:  
!   
! Creator: Hoang-Trong Minh Tuan @ George Mason University, 2010
! 
! Rev: 0.1 
! Update: 
!    0.2: (Nov - 8, 2010 - Tuan) rename the file from data_spark.f95 to data_ecc.f95
!    0.3: rename current_state_sfu --> sfu_state 
!    0.4: move gating variables to here (from tscell_gpu_utility, ecc_gpu_utility, ecc_utility)
!    1.0: rename data to reflect using the new algorithm (Mar 3rd, 2012 - Tuan)
!         sfu_state --> CRU_states (1.0)
!    1.1: use lcc_stateFromTo, lcc_indxK, lcc_StateSpace for a general Markov-chain model [Tuan - 2013 Oct 31]
!*******************/

MODULE data_ecc
  USE precisioninfo
  USE data_global
  USE math_utility
#include "macro.h"

#if _TEST_ORPHAN_CRU_ == _YES
  REAL(KIND=dp), DIMENSION(:,:), ALLOCATABLE:: aKm2_orphan, aKp2_orphan
  INTEGER, DIMENSION(:), ALLOCATABLE :: U_Ro_orphan
  INTEGER :: irow_R_orphan
#endif

  !+ compact form data
  REAL(KIND=dp), DIMENSION(:,:), ALLOCATABLE :: lcc_compKv_act, lcc_compKv_inact, &
       lcc_compKcal_inact, lcc_compKfree
  REAL(KIND=dp), DIMENSION(:,:), ALLOCATABLE :: ryr_compKfree, ryr_compKcal_act, ryr_compKcplus, ryr_compKcminus
  INTEGER, DIMENSION(:,:), ALLOCATABLE :: lcc_indxKv_act, lcc_indxKv_inact, &
       lcc_indxKcal_inact, lcc_indxKfree
  INTEGER, DIMENSION(:,:), ALLOCATABLE :: ryr_indxKfree, ryr_indxKcal_act, ryr_indxKcplus, ryr_indxKcminus
  INTEGER :: lcc_Ncol_Kv_act, lcc_Ncol_Kv_inact, lcc_Ncol_Kcal_inact, lcc_Ncol_Kfree
  INTEGER :: ryr_Ncol_Kfree, ryr_Ncol_Kcal_act, ryr_Ncol_Kcplus, ryr_Ncol_Kcminus

  !+ vector tells number of open LCC/RYR in each homogeneous cluster space
  REAL(KIND=dp), DIMENSION(:), ALLOCATABLE :: U_Lo, U_Ro
  !REAL(KIND=dp), DIMENSION(:,:), ALLOCATABLE :: U_RyR_State
  
  !+ number of rows in each vector above
  INTEGER :: irow_L, irow_R

  !+ RYRgate(NSFU), DHPRgate(NSFU): # open channels at NSFU release sites
  REAL(KIND=dp), DIMENSION(:), ALLOCATABLE ::  RYRgate, DHPRgate

  !+ transition matrices for an assembled channel (deterministic approach)
  ! we ignore the number of channels, i.e. assuming the total is 1, and we're interested in the fraction of channel in each state
  REAL(KIND=dp), DIMENSION(:,:), ALLOCATABLE :: aKv1_nj,aKv2_nj,aKm1_nj,aKp1_nj,aKm2_nj,aKp2_nj
  !+ vector that tell which state is the open state
  INTEGER, DIMENSION(:), ALLOCATABLE :: U_Ro_nj, U_Lo_nj
  !+ the length of each vector
  INTEGER :: irow_L_nj, irow_R_nj
  
  REAL(KIND=dp), DIMENSION(:), ALLOCATABLE :: pL_nj, pR_nj
  !+ CRU_states(NSFU): keep index of the current site's state at NSFU release site
  ! the index still based on heterogenous cluster, yet the computation will use the index of homogeneous cluster
  ! based on the mapping strategy from heterogeneous cluster index to homogeneous cluster index
  INTEGER, DIMENSION(:), ALLOCATABLE:: CRU_states, LCCcluster_states, RYRcluster_states
  !+ gating variables
  REAL(KIND=dp) :: m_Na, h_Na, j_Na, a_Ktof, &
       a_Ktos, a_Kss, in_Ktof, in_Kss, in_Ktos
  !+ parameters for gating variables
  REAL(KIND=dp) :: a_h, a_j, b_h, b_j, a_m, b_m


#if _LCC_MODEL_ == _WILLIAMS2013
  REAL(KIND=dp) :: kva, kvi  ! Vm-dependent transition rates LCC
#elif _LCC_MODEL_ == _SUN2000
  REAL(KIND=dp) :: Po2, inv_tau_Po2, tau_Po2, att, inh_Ca
#elif _LCC_MODEL_ == _WILLIAMS2013_NEWALGORITHM
  REAL(KIND=dp) :: kva, kvi
#endif
#if _LCC_MODEL_ == _SUN2000 || _LCC_MODEL_ == _WILLIAMS2013_NEWALGORITHM || _LCC_MODEL_ == _MOROTTI2012
  !INTEGER, DIMENSION(:,:), ALLOCATABLE :: lcc_compKfrom !, lcc_compKto
  INTEGER*4, DIMENSION(:,:), ALLOCATABLE :: lcc_stateFromTo !high2byte=from, lower2byte=to
  INTEGER :: lcc_maxNumNeighbors
  INTEGER, DIMENSION(:,:), ALLOCATABLE :: lcc_indxK, lcc_StateSpace  
#endif  
  
  INTERFACE state_combine
     MODULE PROCEDURE state_combine_single_test, state_combine_all
  END INTERFACE

  INTERFACE init_CRU_states
     MODULE PROCEDURE init_CRU_states_1, init_CRU_states_2
  END INTERFACE
  SAVE
CONTAINS

  !!>****f* data_ecc/cleanup_data_ecc
  !! SYNOPSIS  
  !!   Free data
  !! INPUTS 
  !! OUTPUTS 
  !! RETURN
  !!   
  !! SIDE EFFECTS 
  !! HISTORY 
  !! BUGS 
  !!_****
  SUBROUTINE cleanup_data_ecc()
    if (allocated(lcc_compKv_act)) then
       deallocate(lcc_compKv_act)
    endif
    if (allocated(lcc_compKv_inact)) then
       deallocate(lcc_compKv_inact)
    endif
    if (allocated(lcc_compKfree)) then
       deallocate(lcc_compKfree)
    endif
    if (allocated(lcc_compKcal_inact)) then
       deallocate(lcc_compKcal_inact)
    endif
    if (allocated(lcc_indxKv_act)) then
       deallocate(lcc_indxKv_act)
    endif
    if (allocated(lcc_indxKv_inact)) then
       deallocate(lcc_indxKv_inact)
    endif
    if (allocated(lcc_indxKfree)) then
       deallocate(lcc_indxKfree)
    endif
    if (allocated(lcc_indxKcal_inact)) then
       deallocate(lcc_indxKcal_inact)
    endif
    if (allocated(ryr_compKcal_act)) then
       deallocate(ryr_compKcal_act)
    endif
    if (allocated(ryr_compKfree)) then
       deallocate(ryr_compKfree)
    endif
    if (allocated(ryr_indxKcal_act)) then
       deallocate(ryr_indxKcal_act)
    endif
    if (allocated(ryr_indxKfree)) then
       deallocate(ryr_indxKfree)
    endif
    if (allocated(ryr_compKcplus)) then
       deallocate(ryr_compKcplus)
    endif
    if (allocated(ryr_compKcminus)) then
       deallocate(ryr_compKcminus)
    endif
    if (allocated(ryr_indxKcplus)) then
       deallocate(ryr_indxKcplus)
    endif
    if (allocated(ryr_indxKcminus)) then
       deallocate(ryr_indxKcminus)
    endif
    if (allocated(U_Ro)) then
       deallocate(U_Ro)
    endif
    !if (allocated(U_RyR_State)) then
     !  deallocate(U_RyR_State)
    !endif
    if (allocated(U_Lo)) then
       deallocate(U_Lo)
    endif
    if (allocated(U_Ro_nj)) deallocate(U_Ro_nj)
    if (allocated(U_Lo_nj)) deallocate(U_Lo_nj)
    if (allocated(aKv1_nj)) deallocate(aKv1_nj)
    if (allocated(aKv2_nj)) deallocate(aKv2_nj)
    if (allocated(aKm1_nj)) deallocate(aKm1_nj)
    if (allocated(aKp1_nj)) deallocate(aKp1_nj)
    if (allocated(aKm2_nj)) deallocate(aKm2_nj)
    if (allocated(aKp2_nj)) deallocate(aKp2_nj)
  END SUBROUTINE cleanup_data_ecc
  
  !!>****f* data_ecc/init_CRU_states_1
  !! SYNOPSIS  
  !!    set the initial state for a Calcium Release Unit (CRU = SFU = stochastic functional unit)
  !!    By default, we expect all channels start with close-state
  !! INPUTS
  !!   lcc_initialstate :: initial state for LCCs (expected to be state index in Markov that map to Close)
  !!   ryr_initialstate :: initial state for RYRs (expected to be state index in Markov that map to Close)
  !!   N_L              :: number of LCCs
  !!   mL               :: number of states in LCC Markov
  !!   N_R              :: number of RYRs
  !!   mR               :: number of states in RYR Markov
  !! OUTPUTS 
  !!   CRU_states       :: state index for all CRUs
  !!   LCCcluster_states:: state index for all LCC clusters
  !!   RYRcluster_states:: state index for all RYR clusters
  !! RETURN
  !!   
  !! SIDE EFFECTS 
  !! HISTORY
  !!   1.1 : free dynamically allocated memory (LC_in_state, RyR_in_state) [Tuan, 2013-Oct-30]
  !! BUGS 
  !!_****
  !!!!!!!!!!!!!!!!!!!!!!!!!!!!!!!!!!!!!!!!!!!!!!!!!
  !!!!!!!!!!!!!!!!!!!!!!!!!!!!!!!!!!!!!!!!!!!!!!!!!
  SUBROUTINE init_CRU_states_1(lcc_initialstate, ryr_initialstate, N_L, mL, N_R, mR,  &
       CRU_states, LCCcluster_states, RYRcluster_states)
    !! work for EC-coupling where LCC + RYR form a heterogeneous cluster
    IMPLICIT NONE
    INTEGER, INTENT(IN) :: lcc_initialstate, ryr_initialstate, N_L, mL, N_R, mR
    INTEGER, DIMENSION(:), ALLOCATABLE:: CRU_states, LCCcluster_states, RYRcluster_states
    ! local
    INTEGER :: balls, bins, irows, icols, curr_state, state1, state2
    INTEGER, DIMENSION(:,:), ALLOCATABLE :: LCC_in_state, RYR_in_state
    INTEGER :: ii, irow_R

    balls = N_L
    bins = mL
    CALL count_ball2bin(balls, bins, LCC_in_state, irows, icols)
    !The triggered voltage is applied only when the system reaches the steady-state, i.e.
    !the initial state is 2 (close state), instead of 1 (inactivate state)
    DO ii=1,irows
       IF (LCC_in_state(ii,lcc_initialstate) .EQ. N_L) THEN
          state1 = ii
          EXIT
       ENDIF
    END DO
    LCCcluster_states = state1
    
#if _DEBUG_ == 3
    PRINT *, state1
#endif    

    balls = N_R
    bins = mR
    CALL count_ball2bin(balls, bins, RYR_in_state, irows, icols)
    irow_R = irows
    
    DO ii=1,irow_R
       IF (RYR_in_state(ii,ryr_initialstate) .EQ. N_R) THEN
          state2 = ii
          EXIT
       ENDIF
    END DO
    RYRcluster_states = state2

    !PRINT *, 'irow_R', irow_R
    
    !CRU_states = state_combine(state1, state2, irow_R)
    CRU_states = state_combine_all(LCCcluster_states, RYRcluster_states, irow_R)

!!$    PRINT *, CRU_states(1:5)
!!$    PRINT *, LCCcluster_states(1:5)
!!$    PRINT *, RYRcluster_states(1:5)
!!$    STOP
    
#if _DEBUG_ == 3
    PRINT *, CRU_states(1:10)
    stop
#endif
    DEALLOCATE(LCC_in_state, RYR_in_state)
    
    PRINT *, "++end init_CRU_state_1()"
  END SUBROUTINE init_CRU_states_1

  !!>****f* data_ecc/init_CRU_states_2
  !! SYNOPSIS  
  !!    set the initial state for a Calcium Release Unit (CRU = SFU = stochastic functional unit) + rogue RYRs
  !!    By default, we expect all channels start with close-state
  !! INPUTS
  !!   lcc_initialstate :: initial state for LCCs (expected to be state index in Markov that map to Close)
  !!   ryr_initialstate :: initial state for RYRs (expected to be state index in Markov that map to Close)
  !!   N_L              :: number of LCCs
  !!   mL               :: number of states in LCC Markov
  !!   N_R              :: number of RYRs
  !!   mR               :: number of states in RYR Markov
  !! OUTPUTS 
  !!   CRU_states       :: state index for all CRUs
  !!   LCCcluster_states:: state index for all LCC clusters
  !!   RYRcluster_states:: state index for all RYR clusters
  !! RETURN
  !!   
  !! SIDE EFFECTS 
  !! HISTORY 
  !! BUGS 
  !!_****
  !!!!!!!!!!!!!!!!!!!!!!!!!!!!!!!!!!!!!!!!!!!!!!!!!
  !!!!!!!!!!!!!!!!!!!!!!!!!!!!!!!!!!!!!!!!!!!!!!!!!
  SUBROUTINE init_CRU_states_2(lcc_initialstate, ryr_initialstate, N_L, mL, N_R, mR,  &
       N_R_rogue, &
       CRU_states, LCCcluster_states, RYRcluster_states)
    !! work for EC-coupling where LCC + RYR form a heterogeneous cluster
    !! accept rogue-cluster RYR as well
    IMPLICIT NONE
    INTEGER, INTENT(IN) :: lcc_initialstate, ryr_initialstate, N_L, mL, N_R, mR
    INTEGER, DIMENSION(:), ALLOCATABLE:: CRU_states, LCCcluster_states, RYRcluster_states
    INTEGER, INTENT(IN) :: N_R_rogue
    ! local
    INTEGER :: balls, bins, irows, icols, curr_state, state1, state2
    INTEGER, DIMENSION(:,:), ALLOCATABLE :: LCC_in_state, RYR_in_state
    INTEGER :: ii, irow_R

    balls = N_L
    bins = mL
    CALL count_ball2bin(balls, bins, LCC_in_state, irows, icols)
    !The triggered voltage is applied only when the system reaches the steady-state, i.e.
    !the initial state is 2 (close state), instead of 1 (inactivate state)
    DO ii=1,irows
       IF (LCC_in_state(ii,lcc_initialstate) .EQ. N_L) THEN
          state1 = ii
          EXIT
       ENDIF
    END DO
    LCCcluster_states = state1
    
#if _DEBUG_ == 3
    PRINT *, state1
#endif    

    balls = N_R
    bins = mR
    CALL count_ball2bin(balls, bins, RYR_in_state, irows, icols)
    irow_R = irows
    
    DO ii=1,irow_R
       IF (RYR_in_state(ii,ryr_initialstate) .EQ. N_R) THEN
          state2 = ii
          EXIT
       ENDIF
    END DO
    RYRcluster_states = state2

    CRU_states(1:NSFU) = state_combine_all(LCCcluster_states, RYRcluster_states, irow_R)

    balls = N_R_rogue
    bins = mR
    CALL count_ball2bin(balls, bins, RYR_in_state, irows, icols)
    irow_R = irows
    
    DO ii = 1, irow_R
       !no RYR open
       IF (RYR_in_state(ii, ryr_initialstate) .EQ. N_R_rogue) THEN
          CRU_states(NSFU+1:) = ii
          EXIT
       ENDIF
    ENDDO
    
    PRINT *, "++end init_CRU_state_2()"
  END SUBROUTINE init_CRU_states_2
  
  !!>****f* data_ecc/init_data_ECC
  !! SYNOPSIS  
  !!   Initialize variables for gating variables
  !!   and related data to EC-coupling
  !! INPUTS 
  !! OUTPUTS 
  !! RETURN 
  !! SIDE EFFECTS 
  !! HISTORY 
  !! BUGS 
  !! TODO 
  !! SEE ALSO 
  !!_****
  SUBROUTINE init_data_ECC()
    IMPLICIT NONE
    PRINT *, "start init_data_ECC()"
    
    m_na    = 0.0015d0
    h_na    = 0.9849d0
    j_na    = 0.9905d0
    a_ktof  = 0.0021d0
    in_ktof  = 1.d0
    a_ktos  = 2.0530697896d-04 !2.9871d-04
    in_ktos  = 0.9994d0
    a_kss   = 0.002d0
    in_kss   = 1.d0

    PRINT *, "++end init_data_ECC()"
  END SUBROUTINE init_data_ECC

  !!>****f* data_ecc/init_data_ECC
  !! SYNOPSIS  
  !!   This subroutine break down from the heterogeneous cluster state index
  !!   to homogeneous cluster state index
  !! INPUTS 
  !! OUTPUTS 
  !! RETURN 
  !! SIDE EFFECTS 
  !! HISTORY 
  !! BUGS 
  !! TODO 
  !! SEE ALSO 
  !!_****
  !attributes(device, host)
  SUBROUTINE state_breakdown(cru_state, irow_R, lcc_state, ryr_state)
    IMPLICIT NONE
    INTEGER, INTENT(IN) :: cru_state, irow_R
    INTEGER, INTENT(INOUT) :: lcc_state, ryr_state
    
    lcc_state = (cru_state-1)/irow_R + 1
    ryr_state = cru_state - (lcc_state-1)*irow_R
    !PRINT *, lcc_state, ryr_state, cru_state, irow_R
  END SUBROUTINE state_breakdown
  SUBROUTINE state_breakdown_all(cru_state, irow_R, lcc_state, ryr_state)
    IMPLICIT NONE
    INTEGER, DIMENSION(:), INTENT(IN) :: cru_state
    INTEGER, INTENT(IN) :: irow_R
    INTEGER, DIMENSION(:), INTENT(INOUT) :: lcc_state, ryr_state
    
    lcc_state = (cru_state-1)/irow_R + 1
    ryr_state = cru_state - (lcc_state-1)*irow_R
    !PRINT *, lcc_state, ryr_state, cru_state, irow_R
  END SUBROUTINE state_breakdown_all

  !!>****f* data_ecc/state_combine_single
  !! SYNOPSIS  
  !!   This subroutine find the  heterogeneous cluster state index
  !!   for a single CRU based on component homogeneous cluster state indices
  !! INPUTS
  !!   LCCcluster_state :: state index for LCC cluster
  !!   RYRcluster_state :: state index for RYR cluster
  !!   irow_R           :: number of states in RYR cluster
  !! OUTPUTS 
  !! RETURN
  !!   cru_state        :: state index of CRU (LCCs + RYRs)
  !! SIDE EFFECTS 
  !! HISTORY 
  !! BUGS 
  !! TODO 
  !! SEE ALSO 
  !!_****
  !attributes(device, host)
  FUNCTION state_combine_single(LCCcluster_state, RYRcluster_state, irow_R) RESULT(cru_state)
    INTEGER :: cru_state
    INTEGER, INTENT(IN) :: LCCcluster_state, RYRcluster_state
    INTEGER, INTENT(IN) :: irow_R
    
    cru_state = (LCCcluster_state-1) * irow_R + RYRcluster_state

    RETURN
  END FUNCTION state_combine_single

  FUNCTION state_combine_single_test(LCCcluster_state, RYRcluster_state, irow_R) RESULT(cru_state)
    INTEGER :: cru_state
    INTEGER, INTENT(IN) :: LCCcluster_state, RYRcluster_state
    INTEGER, INTENT(IN) :: irow_R
    
    cru_state = (LCCcluster_state-1) * irow_R + RYRcluster_state

    RETURN
  END FUNCTION state_combine_single_test

  !!>****f* data_ecc/state_combine
  !! SYNOPSIS  
  !!   This subroutine find the  heterogeneous cluster state index
  !!   for all CRUs based on component homogeneous cluster state indices
  !!   at each CRU
  !! INPUTS
  !!   LCCcluster_states :: state index for LCC cluster at all CRUs
  !!   RYRcluster_states :: state index for RYR cluster at all CRUs
  !!   irow_R           :: number of states in RYR cluster
  !! OUTPUTS 
  !! RETURN
  !!   cru_state        :: state index at all CRUs (each one is composed of LCCs + RYRs)
  !! SIDE EFFECTS 
  !! HISTORY 
  !! BUGS 
  !! TODO 
  !! SEE ALSO 
  !!_****
!!$  FUNCTION state_combine_all(LCCcluster_states, RYRcluster_states, irow_R) 
!!$  !subroutine state_combine_all(LCCcluster_states, RYRcluster_states, irow_R, cru_states) 
!!$    INTEGER, DIMENSION(:) :: state_combine_all
!!$    INTEGER, DIMENSION(:) :: LCCcluster_states, RYRcluster_states
!!$    INTEGER, INTENT(IN) :: irow_R
!!$    
!!$    state_combine_all = (LCCcluster_states-1) * irow_R + RYRcluster_states
!!$    
!!$    RETURN
!!$  END FUNCTION state_combine_all
  FUNCTION state_combine_all(LCCcluster_states, RYRcluster_states, irow_R) RESULT(cru_states)
  !subroutine state_combine_all(LCCcluster_states, RYRcluster_states, irow_R, cru_states) 
    INTEGER, DIMENSION(:) :: LCCcluster_states, RYRcluster_states
    INTEGER, INTENT(IN) :: irow_R
    !!INTEGER, DIMENSION(:) :: cru_states
    INTEGER, DIMENSION(size(LCCcluster_states)) :: cru_states
    
    cru_states = (LCCcluster_states-1) * irow_R + RYRcluster_states
    
    RETURN
  END FUNCTION state_combine_all

  FUNCTION find_v_ryr_singlechannel(i_1ryr, Vol_ref) RESULT(v_ryr)
    IMPLICIT NONE
    REAL(KIND=dp) :: v_ryr
    REAL(KIND=dp), INTENT(IN) :: Vol_ref
    REAL(KIND=dp) :: i_1ryr  ! pA
    REAL(KIND=dp) :: Ca_jsr, Ca_ds

    Ca_jsr = 1.0d3 !uM
    Ca_ds = 0.1d0 !uM
    
    v_ryr = i_1ryr*1d6 / (zCa*zF*Vol_ref*(Ca_jsr-Ca_ds))  ![1/sec]
    WRITE(log_string, "(A, G20.12, A)") "Single channel: i_1ryr ", i_1ryr, "(pA)"
    call write2log(log_string)
  END FUNCTION find_v_ryr_singlechannel

  FUNCTION find_v_ryr(i_1ryr, Vol_ref, NSFU, N_R) RESULT(v_ryr)
    IMPLICIT NONE
    REAL(KIND=dp) :: v_ryr
    !i_1ryr = single channel current
    !Vol_ref = reference volume
    REAL(KIND=dp), INTENT(IN) :: i_1ryr, Vol_ref
    INTEGER, INTENT(IN) :: NSFU !number release sites
    INTEGER, INTENT(IN) :: N_R  !number RYRs/release site

    !local
    REAL(KIND=dp) :: Ca_jsr, Ca_ds

    Ca_jsr = 1.0d3 !uM
    Ca_ds = 0.1d0 !uM
    
    v_ryr = i_1ryr*1d6 / (zCa*zF*Vol_ref*(Ca_jsr-Ca_ds))  ![1/sec]
    v_ryr = v_ryr * N_R * NSFU
    RETURN 
  END FUNCTION find_v_ryr

  !!>****f* data_global/find_bg_Ca_conductance
  !! SYNOPSIS  
  !!   Fing the background Ca conductance
  !! INPUTS 
  !! OUTPUTS 
  !! RETURN
  !!   the background conductance
  !! SIDE EFFECTS 
  !! HISTORY 
  !! BUGS 
  !!_****
  FUNCTION find_bg_Ca_conductance(Vol_ref) RESULT(g_bCa)
    !return background calcium current
    REAL(KIND=dp), OPTIONAL :: Vol_ref
    !local
    REAL(KIND=dp) :: g_bCa
    REAL(KIND=dp) :: Vm, Ca_o, Ca_myo, E_Ca, I_ncx, I_pmca, J_ncx, J_pmca
    REAL(KIND=dp) :: Am_2FVmyo, inv_2FVmyo, I_dhpr_nj_T
    REAL(KIND=dp) :: V_myo_T = 18.0d0 ! pL
    REAL(KIND=dp) :: Am = 1.534d-4 ! cm^2

    IF (.NOT. PRESENT(Vol_ref)) Vol_ref = V_myo_T
    ! background calcium conductance
    ! was chosen to balance with the NCX and PMCA
    ! at resting potential and normal concentration
    Ca_myo = 0.10 !uA
    Ca_o = 1.8e3 !uA
    Vm = -85.0d0
    Am_2FVmyo = (Am*1.0d12)/(zCa*zF*Vol_ref)
    inv_2FVmyo = 1.0d12/(zCa*zF*Vol_ref)
    !!NOTE: J_Ca_sarmem = J_bCa - J_pmca - J_ncx + J_dhpr_nj_T
    !! Find g_bCa so that J_Ca_sarmem = 0
    
    E_Ca = RT_FzCa  * LOG(Ca_o/Ca_myo)  ! mV
    I_ncx  = I_ncx_bar*(Na_i**3 * Ca_o*EXP(eta_ncx*Vm*F_RT) - Na_o**3 *Ca_myo*EXP((eta_ncx-1d0)*Vm*F_RT))/ &
                  ((Km_ncxNa**3 + Na_o**3)*(Km_ncxCa+Ca_o)*(1d0+ksat_ncx*EXP((eta_ncx-1d0)*Vm*F_RT))) ! uA/cm^2
    I_pmca = I_pmca_bar*(Ca_myo**eta_pmca/(Km_pmca**eta_pmca+Ca_myo**eta_pmca))  !uA/cm^2
    J_ncx = -2d0 * I_ncx * Am_2FVmyo  ! uM/s
    J_pmca = I_pmca*Am_2FVmyo  ! uM/s
    
    !g_bCa = (J_ncx + J_pmca ) / (- (Vm - E_Ca) * Am_2FVmyo)  ! mS/cm^2
    !J_dhpr_nj_T = I_dhpr_nj_T * inv_2FVmyo = 10% I_dhpr_T * inv_2FVmyo
    I_dhpr_nj_T = -3.62299d-9 ! uA
    g_bCa = (J_ncx + J_pmca - I_dhpr_nj_T*inv_2FVmyo) / (- (Vm - E_Ca) * Am_2FVmyo)  ! mS/cm^2
    
  END FUNCTION find_bg_Ca_conductance
  
END MODULE data_ecc
