# Supplementary material for: The Role of Ca2+ Sparks in Force Frequency Relationships in Guinea Pig Ventricular Myocytes
Source: Biomolecules. 2022 Oct 27;12(11):1577. doi: 10.3390/biom12111577 (PMC9687237; doi:10.3390/biom12111577)
Supplement: Supplementary file 1 [file biomolecules-12-01577-s001.zip › ECC_GPU_FFR/src/macro.h]

!/* macro.h --- This file contains macro definition
! */

#ifndef INCLUDED_MACRO_H

#define INCLUDED_MACRO_H 1

#define _YES 1
#define _NO 0

#define _LINEAR_FORM 1
#define _3D_FORM 2
  ! use linear form for now
!#define _MEMORY_LAYOUT_ _LINEAR_FORM

  ! decide how to manipulate
#define _1THREAD_1ELEMENT 1
#define _1THREAD_1DEPTHCOLUMN 2
!!#define _GRID_STRATEGY_ _1THREAD_1ELEMENT

  ! 1 = try to put CRUs as all possible "valid" positions
  ! 2 = put CRUs until it reaches the specified NSFU
#define _CRU_UNIFORM 1
#define _CRU_UPTO_NSFU 2
#define _CRU_UNIFORM_WITH_SMALL_RYR 3
!!!#define _ARRANGE_CRU_ _CRU_UPTO_NSFU


#define _TESLA  1
#define _FERMI  2
!#define _GPU_MODEL_ _FERMI


  ! DATA TRACKING MODE
  !   0 = no I/O
  !   1 = testing purpose
  !   2 = (spatial or non-spatial) HDF files;
  !   3 = text files (all)
  !   4,5 = spatial output
  !   6 = write out restart file and the last second
  ! NOTE: restart file is written out in all cases, except _IO_NONE
  !   7 = (non-spatial) multiple datasets/file (time-Vm, Cads, Cajsr...)
  !   8 = (spatial) HDF whole-cell
#define _IO_NONE  0
#define _IO_TEST  1
#define _IO_2_HDF  2
#define _IO_2_ASCII  3
#define _IO_2_SILO_3D 4
#define _IO_2_SILO_SLICE 5
#define _IO_2_HDF2 7
#define _IO_2_HDF3D 8
      !!!!example:#define _DATAMODE_  _IO_2_SILO_SLICE

      ! COMPUTATIONAL MODE (work for DATAMODE=1)
      !    0 - print nothing, except the simulation
      !   -1 - print ALL (except number 4)
      !    1 - print [Ca_ds], [Ca_jsr], nRo, nLo
      !    2 - print I_dhpr_T (L-type current)
      !    3 - print fraction of channels in each of the 6 L-type state
#define _COMPMODE_  1


  ! Method for PRNG
  ! SARU = generate on GPU directly
  ! MT = generate MT on GPU directly
  ! NOTE: only use SARU for now
#define _PRNG_SARU 1
#define _PRNG_MT 2
#define _PRNG_MTCPU 3
#define _PRNG_CURAND 4
#define _USE_PRNG_ _PRNG_SARU

      ! 0 = closed-cell (no ion in/out)
      ! 1 = Voltage-clamp
      ! 2 = Current-clamp
      ! 3 = resting
      ! 4 = V-clamp to test LCC, but we disable other currents and pumps
      !     Here, we should use 1 LCC channels in each cluster, and see how it gates
#define _MODE_CLOSEDCELL 0
#define _MODE_V_CLAMP 1
#define _MODE_I_CLAMP 2
#define _MODE_RESTING 3
#define _MODE_V_CLAMP_TEST_LCC 4
!#define  _RUNMODE_  _MODE_V_CLAMP

      ! 0 = no graphics
      ! 1 = use CUDA/OpenGL (only Fermi)
      ! 2 = use OpenGL
      ! 3 = use VisIt
#define _DISP_NO 0
#define _DISP_CUDA_OPENGL  1
#define _DISP_OPENGL  2
#define _DISP_VISIT    3
#define _USE_DISPLAY_ _DISP_NO

      ! type 1 = trigger half of the number of the CRUs
      ! type 2 = increase the opening probability  of all CRUs (adjust luminal calcium gating function)
#define _CAFFEINE_TYPE1 1
#define _CAFFEINE_TYPE2 2
#define _TRIGGER_RYR_CRU 3
#define _TRIGGER_RYR_ROGUE 4
#define _TRIGGER_LCC 5
#define _FLASHING_CALCIUM 6
!#define _EMULATE_CONDITION_ _CAFFEINE_TYPE1
      ! use with _NUM_CRU_2_TRIGGER
      ! in case we use _TRIGGER_RYR_CRU or _TRIGGER_LCC, we can choose to
      ! trigger a fraction (20%, 50%), all or only CRU=3
#define _CRU3_TRIGGERED 1
#define _CRUS_ALL_TRIGGERED 2
#define _CRUS_50PERCENT_TRIGGERED 3
#define _CRUS_25PERCENT_TRIGGERED 4
!!#define _NUM_CRU_2_TRIGGER _CRU3_TRIGGERED

#define _NEUMANN_COND 2
#define _DIRICHLET_COND 1
#define _ROBIN_COND 3
!#define _BOUNDARY_CONDITION_ _NEUMANN_COND

#define _V_MYO_TOTAL_REALCELL 1
#define _V_MYO_TOTAL_TESTCELL 2
#define _V_MYO_GRIDPOINT 3
!#define _MAP_CONCENTRATION_ _V_MYO_GRIDPOINT

#define _0_SMALL_RYRS 1
#define _1_SMALL_RYRS 2
#define _3_SMALL_RYRS 3
#define _6_SMALL_RYRS 4
!#define _ADD_SMALL_RYRS_ _3_SMALL_RYRS

      !!_LCC_MODEL_
      ! 1 = _SUN2000 use new algorithm for Sun2000 model
      ! 3 = _WILLIAMS2013_NEWALGORITHM use new algorithm for Williams model
      ! 2 = _WILLIAMS2013 use existing algorithm for Williams model
#define _SUN2000 1
#define _WILLIAMS2013 2
#define _WILLIAMS2013_NEWALGORITHM 3
#define _MOROTTI2012 4
#define _MAHAJAN2008 5

      !!!!if we use _SUN2000 model
      !!! there are two strategies
      !!_SUN_STRATEGY = use the same approach in their paper: Ca-bind based on [Ca]^2, and activation when single CaCM; [Ca]ds is not affected by Ca-bind to CaM, but by a fixed buffering factor)
      !!_STRATEGY1 = use Ca-binding based on [Ca], and activation when [CaCM]^2 (need to activated CaCM)
      !!_STRATEGY2 = exact calcium calculation in the ds ([Ca]ds is affected by Ca-bind to CaM)
      !!_STRATEGY3 = like _STRATEGY2, but Ca-binding depend on [Ca]^etaLCC1, LCC-inactivation depend on [CaCM]^etaLCC2
#define _SUN_STRATEGY 0
#define _STRATEGY1 1
#define _STRATEGY2 2
#define _STRATEGY3 3

      !!!!!!!!!!!!!!!!!!!!!!!!!!!!!!!!!!!!!!!!!!
      !!!!         DON NOT CHANGE           !!!!
#define _USE_LCC_DATA_FROM_CONFIG_ _YES
  ! 0 = use predefined rate constant
  ! 1 = use the value read from config file
#define _USE_RYR_DATA_FROM_CONFIG_ _YES
#define _GPU_MODEL_ _FERMI

      !!!!!!!!!!!!!!!!!!!!!!!!!!!!!!!!!!!!!!!!!!
      !!!!!!!!!!!!!!!!!!!!!!!!!!!!!!!!!!!!!!!!!!
      !!!!!        CHECK THESE          !!!!!!!!
      ! perform all data check
      ! (may slow, as data validation is performed)
#define _SAFE_MODE_ _NO
      ! scaling will allow testing the code using a smaller number of CaRU
      ! that give results similar to 20,000 CaRU
#define _USE_SCALING_MODE_  _YES
#define _USE_PRNG_ _PRNG_SARU
#define _USE_TESTING_CODE_ _NO
#define _EMULATE_CONDITION_ _NO
!#define _EMULATE_CONDITION_ _TRIGGER_LCC
  #define _NUM_CRU_2_TRIGGER _CRU3_TRIGGERED
  !#define _NUM_CRU_2_TRIGGER _CRUS_50PERCENT_TRIGGERED

!calculate Ca_ds using approximation formula or not
#define _USE_CaDS_APPROX_ _NO
#define _USE_FLUO_ _NO

      !!!!!!!!!!!!!!!!!!!!!!!!!!!!!!!!!!!!!!!!!!
      !!!!    WHAT TO ANALYZE (_YES/_NO)    !!!!
#define _ANALYZE_SL_CALCIUM_FLUX_ _YES
#define _ANALYZE_SR_CALCIUM_FLUX_ _YES
#define _ANALYZE_SPARKS_ _YES
#define _ANALYZE_ECC_ _YES

      !!!!!!!!!!!!!!!!!!!!!!!!!!!!!!!!!!!!!!!!!!
      !!!!             I/O                  !!!!
!#define _DATAMODE_  _IO_2_HDF2
!#define _DATAMODE_ _IO_NONE
#define _DATAMODE_  _IO_TEST
      !! _METHOD1 = every (ms) time-interval
      !! _METHOD2 = every number of iterations
      #define _METHOD1 0
      #define _METHOD2 1
#define _HOW_OFTEN_DATA_IO_ _METHOD1

      !!!!!!!!!!!!!!!!!!!!!!!!!!!!!!!!!!!!!!!!!!
      !!!!            LCC model             !!!!
#define _LCC_MODEL_ _SUN2000
                    !!use with _SUN2000
#define _CaCaM_STRATEGY_ _STRATEGY2

      !!!!!!!!!!!!!!!!!!!!!!!!!!!!!!!!!!!!!!!!!!
      !!!!            SIMULATION            !!!!
!#define  _RUNMODE_  _MODE_CLOSEDCELL
!#define _RUNMODE_   _MODE_RESTING
#define _RUNMODE_   _MODE_I_CLAMP
!#define  _RUNMODE_  _MODE_V_CLAMP
!#define _RUNMODE_   _MODE_V_CLAMP_TEST_LCC

                     !!use with _MODE_V_CLAMP
!#define _INCREMENT_VSTIM_ _YES

      !!!!!!!!!!!!!!!!!!!!!!!!!!!!!!!!!!!!!!!!!!
      !!!!         TESTING CONDITION        !!!!
      !check
      !1:filename (Makefile)
      !2:output setting (macro.h)
      !3:gpuID (main.f95)
#define _TEST_ORPHAN_CRU_ _NO
#define _TEST_NEW_ORPHAN_CRU_ _NO
#define _USE_TEST_FILE_ _NO

#endif
  !/* INCLUDED_MACRO_H */
